# Supplementary material for: The Proteome of Large or Small Extracellular Vesicles in Pig Seminal Plasma Differs, Defining Sources and Biological Functions
Source: Mol Cell Proteomics. 2023 Feb 14;22(4):100514. doi: 10.1016/j.mcpro.2023.100514 (PMC10017305; doi:10.1016/j.mcpro.2023.100514)
Supplement: Supplementary Table S1 [file mmc1.xlsx]

## Sheet: Metadata
_RESULTS_version	5
RESULTS_SEARCH_STAT_search_begin_time_clock	2020-10-26 14:00:32
RESULTS_SEARCH_STAT_search_end_time_clock	2020-10-27 00:18:07
RESULTS_SEARCH_STAT_search_time_duration	#VALUE!
RESULTS_SEARCH_STAT_stage_signal_processing_begin_time_clock	2020-10-26 14:00:32
RESULTS_SEARCH_STAT_stage_signal_processing_end_time_clock	2020-10-26 17:12:39
RESULTS_SEARCH_STAT_stage_signal_processing_time_duration	#VALUE!
RESULTS_SEARCH_STAT_stage_waiting_begin_time_clock	2020-10-26 17:12:39
RESULTS_SEARCH_STAT_stage_waiting_end_time_clock	2020-10-26 17:13:25
RESULTS_SEARCH_STAT_stage_waiting_time_duration	2026-12-22
RESULTS_SEARCH_STAT_stage_searching_begin_time_clock	2020-10-26 17:13:25
RESULTS_SEARCH_STAT_stage_searching_end_time_clock	2020-10-27 00:01:23
RESULTS_SEARCH_STAT_stage_searching_time_duration	#VALUE!
RESULTS_SEARCH_STAT_stage_fdr_begin_time_clock	2020-10-27 00:01:23
RESULTS_SEARCH_STAT_stage_fdr_end_time_clock	2020-10-27 00:18:07
RESULTS_SEARCH_STAT_stage_fdr_time_duration	4647-12-02
RESULTS_SEARCH_STAT_task_fraglet_exe_begin_time_clock	2020-10-26 17:12:44
RESULTS_SEARCH_STAT_task_fraglet_exe_end_time_clock	2020-10-26 18:37:47
RESULTS_SEARCH_STAT_task_fraglet_exe_time_duration	5102103
RESULTS_SEARCH_STAT_task_fraglet_exe_time_cpu	#VALUE!
RESULTS_SEARCH_STAT_task_taglet_exe_begin_time_clock	2020-10-26 19:28:15
RESULTS_SEARCH_STAT_task_taglet_exe_end_time_clock	2020-10-26 22:50:23
RESULTS_SEARCH_STAT_task_taglet_exe_time_duration	12128052
RESULTS_SEARCH_STAT_task_taglet_exe_time_cpu	#VALUE!
RESULTS_SEARCH_STAT_task_progroup_begin_time_clock	2020-10-26 22:50:23
RESULTS_SEARCH_STAT_task_progroup_end_time_clock	2020-10-27 00:01:23
RESULTS_SEARCH_STAT_task_progroup_time_duration	4259649
RESULTS_SEARCH_STAT_task_progroup_time_cpu	#VALUE!
RESULTS_SEARCH_STAT_task_focusing_begin_time_clock	2020-10-26 18:37:47
RESULTS_SEARCH_STAT_task_focusing_end_time_clock	2020-10-26 19:28:15
RESULTS_SEARCH_STAT_task_focusing_time_duration	3028547
RESULTS_SEARCH_STAT_task_focusing_time_cpu	6108031
RESULTS_SEARCH_STAT_computer_memory	12285
RESULTS_SEARCH_STAT_computer_name	T55002-PC
RESULTS_SEARCH_STAT_num_proteins	240234
RESULTS_SEARCH_STAT_num_residues	145057670
RESULTS_SEARCH_STAT_number_cores	12
RESULTS_SEARCH_STAT_number_licensed_tasks	16
RESULTS_SEARCH_STAT_number_processors	12
RESULTS_SEARCH_STAT_os	Windows 7 Professional Service Pack 1 (6.1.7601)
RESULTS_SEARCH_1_time_cpu	550075
RESULTS_SEARCH_1_time_duration	621614
RESULTS_SEARCH_1_version	5.0.1.4874
RESULTS_SEARCH_1_xml:id	SEARCH:1:637393176323571887_0
RESULTS_SEARCH_1_PARAMETERS_chemical_data_edited	TRUE
RESULTS_SEARCH_1_PARAMETERS_do_multiprecursor_search	TRUE
RESULTS_SEARCH_1_PARAMETERS_do_reverse_search	TRUE
RESULTS_SEARCH_1_PARAMETERS_max_quant_labels	35
RESULTS_SEARCH_1_PARAMETERS_maxresults	15
RESULTS_SEARCH_1_PARAMETERS_separate_searches	FALSE
RESULTS_SEARCH_1_PARAMETERS_MSTOLERANCE_type	dalton
RESULTS_SEARCH_1_PARAMETERS_MSTOLERANCE_value	0.05
RESULTS_SEARCH_1_PARAMETERS_MSMSTOLERANCE_type	dalton
RESULTS_SEARCH_1_PARAMETERS_MSMSTOLERANCE_value	0.1
RESULTS_SEARCH_1_PARAMETERS_MS_STANDARD_DEVIATION_type	dalton
RESULTS_SEARCH_1_PARAMETERS_MS_STANDARD_DEVIATION_value	0.0011
RESULTS_SEARCH_1_PARAMETERS_MSMS_STANDARD_DEVIATION_type	dalton
RESULTS_SEARCH_1_PARAMETERS_MSMS_STANDARD_DEVIATION_value	0.01
RESULTS_SEARCH_1_PARAMETERS_FASTA_filename	C:\AB SCIEX\ProteinPilot Data\SearchDatabases\uniprot-mammalia_200218.fasta
RESULTS_SEARCH_1_PARAMETERS_AUTO_CALIBRATION_ms	TRUE
RESULTS_SEARCH_1_PARAMETERS_AUTO_CALIBRATION_msexport	FALSE
RESULTS_SEARCH_1_PARAMETERS_AUTO_CALIBRATION_msms	TRUE
RESULTS_SEARCH_1_PARAMETERS_AUTO_CALIBRATION_msmstolsdratio	2.75
RESULTS_SEARCH_1_PARAMETERS_AUTO_CALIBRATION_mstolsdratio	7
RESULTS_SEARCH_1_PARAMETERS_AUTO_CALIBRATION_squareroot	TRUE
RESULTS_SEARCH_1_PARAMETERS_AUTO_CALIBRATION_type	dalton
RESULTS_SEARCH_1_PARAMETERS_AUTO_CALIBRATION_MCP_d_s_s_f	0.0666667
RESULTS_SEARCH_1_PARAMETERS_AUTO_CALIBRATION_MCP_d_s_w_f	3
RESULTS_SEARCH_1_PARAMETERS_AUTO_CALIBRATION_MCP_m_f_r_mbc	200
RESULTS_SEARCH_1_PARAMETERS_AUTO_CALIBRATION_MCP_m_m_c	10
RESULTS_SEARCH_1_PARAMETERS_AUTO_CALIBRATION_MCP_m_m_f_s	0.25
RESULTS_SEARCH_1_PARAMETERS_AUTO_CALIBRATION_MCP_m_m_p_f	0.33
RESULTS_SEARCH_1_PARAMETERS_AUTO_CALIBRATION_MCP_m_m_p_rms_f	1
RESULTS_SEARCH_1_PARAMETERS_AUTO_CALIBRATION_MCP_m_p_t_f	1
RESULTS_SEARCH_1_PARAMETERS_AUTO_CALIBRATION_MCP_m_r_h_n_b	15
RESULTS_SEARCH_1_PARAMETERS_AUTO_CALIBRATION_MCP_m_z_n_s	99
RESULTS_SEARCH_1_PARAMETERS_AUTO_CALIBRATION_MCP_m_z_s_mn_f_r	0.0666667
RESULTS_SEARCH_1_PARAMETERS_AUTO_CALIBRATION_MCP_m_z_s_mx_f_r	0.1
RESULTS_SEARCH_1_PARAMETERS_MS_AUTO_CALIBRATION_OUT_avres	-1.15171e-10
RESULTS_SEARCH_1_PARAMETERS_MS_AUTO_CALIBRATION_OUT_c0	1.72648e-05
RESULTS_SEARCH_1_PARAMETERS_MS_AUTO_CALIBRATION_OUT_c1minus1	-8.4155e-08
RESULTS_SEARCH_1_PARAMETERS_MS_AUTO_CALIBRATION_OUT_c2	0
RESULTS_SEARCH_1_PARAMETERS_MS_AUTO_CALIBRATION_OUT_file	1
RESULTS_SEARCH_1_PARAMETERS_MS_AUTO_CALIBRATION_OUT_partnumber	1
RESULTS_SEARCH_1_PARAMETERS_MS_AUTO_CALIBRATION_OUT_polyorder	1
RESULTS_SEARCH_1_PARAMETERS_MS_AUTO_CALIBRATION_OUT_sample	1
RESULTS_SEARCH_1_PARAMETERS_MS_AUTO_CALIBRATION_OUT_squareroot	TRUE
RESULTS_SEARCH_1_PARAMETERS_MSMS_AUTO_CALIBRATION_OUT_avres	-3.49252e-08
RESULTS_SEARCH_1_PARAMETERS_MSMS_AUTO_CALIBRATION_OUT_c0	4.28471e-07
RESULTS_SEARCH_1_PARAMETERS_MSMS_AUTO_CALIBRATION_OUT_c1minus1	1.35499e-06
RESULTS_SEARCH_1_PARAMETERS_MSMS_AUTO_CALIBRATION_OUT_c2	0
RESULTS_SEARCH_1_PARAMETERS_MSMS_AUTO_CALIBRATION_OUT_file	1
RESULTS_SEARCH_1_PARAMETERS_MSMS_AUTO_CALIBRATION_OUT_partnumber	1
RESULTS_SEARCH_1_PARAMETERS_MSMS_AUTO_CALIBRATION_OUT_polyorder	1
RESULTS_SEARCH_1_PARAMETERS_MSMS_AUTO_CALIBRATION_OUT_sample	1
RESULTS_SEARCH_1_PARAMETERS_MSMS_AUTO_CALIBRATION_OUT_squareroot	TRUE
RESULTS_SEARCH_1_PARAMETERS_MAX_PRECURSORS_FRAGLET	5
RESULTS_SEARCH_1_PARAMETERS_MAX_PRECURSORS_TAGLET	1
RESULTS_SEARCH_1_PARAMETERS_PRECURSORS_DR_FRAGLET	10
RESULTS_SEARCH_1_PARAMETERS_PRECURSORS_DR_TAGLET	3
RESULTS_SEARCH_1_PARAMETERS_DEFAULT_CHARGE_STATE_1_charge	2
RESULTS_SEARCH_1_PARAMETERS_DEFAULT_CHARGE_STATE_1_probability	1
RESULTS_SEARCH_1_PARAMETERS_DEFAULT_CHARGE_STATE_2_charge	3
RESULTS_SEARCH_1_PARAMETERS_DEFAULT_CHARGE_STATE_2_probability	1
RESULTS_SEARCH_1_PARAMETERS_DEFAULT_CHARGE_STATE_3_charge	4
RESULTS_SEARCH_1_PARAMETERS_DEFAULT_CHARGE_STATE_3_probability	1
RESULTS_SEARCH_1_PARAMETERS_VERSION	5.0.1.0, 4895
RESULTS_SEARCH_1_PARAMETERS_PARAGON_VERSION	5.0.1.0, 4874
RESULTS_SEARCH_1_PARAMETERS_APPLICATION	ProteinPilot(tm) Software
RESULTS_SEARCH_1_PARAMETERS_PROGROUP_alternativedispositionmaximumfoldprobabilitydrop	100
RESULTS_SEARCH_1_PARAMETERS_PROGROUP_alternativedispositionmaximumfoldscoredrop	2
RESULTS_SEARCH_1_PARAMETERS_PROGROUP_autodiscordantpeptidethreshold	0.3
RESULTS_SEARCH_1_PARAMETERS_PROGROUP_bayesconfidencecalclulation	TRUE
RESULTS_SEARCH_1_PARAMETERS_PROGROUP_calibrateconfidence	TRUE
RESULTS_SEARCH_1_PARAMETERS_PROGROUP_compresspeptides	FALSE
RESULTS_SEARCH_1_PARAMETERS_PROGROUP_confidencepercentthresholdforexcludingothersfromquant	15
RESULTS_SEARCH_1_PARAMETERS_PROGROUP_confidencepercentthresholdforincludingselfinquant	15
RESULTS_SEARCH_1_PARAMETERS_PROGROUP_donotstoremspeaklists	FALSE
RESULTS_SEARCH_1_PARAMETERS_PROGROUP_fasta	C:\AB SCIEX\ProteinPilot Data\SearchDatabases\uniprot-mammalia_200218.fasta
RESULTS_SEARCH_1_PARAMETERS_PROGROUP_featuregroupminpepconf	0.66
RESULTS_SEARCH_1_PARAMETERS_PROGROUP_featuregroupminups	0.47
RESULTS_SEARCH_1_PARAMETERS_PROGROUP_focusingintersection	4
RESULTS_SEARCH_1_PARAMETERS_PROGROUP_focusingminimummatchconfidence	0.1
RESULTS_SEARCH_1_PARAMETERS_PROGROUP_focusingminunusedprotscore	0.1
RESULTS_SEARCH_1_PARAMETERS_PROGROUP_focusingsubsetcutoff	6
RESULTS_SEARCH_1_PARAMETERS_PROGROUP_intersection	1.3
RESULTS_SEARCH_1_PARAMETERS_PROGROUP_minimummatchconfidencecutoff	0.001
RESULTS_SEARCH_1_PARAMETERS_PROGROUP_minunusedprotscore	0.0458
RESULTS_SEARCH_1_PARAMETERS_PROGROUP_subsetcutoff	2
RESULTS_SEARCH_1_PARAMETERS_PROGROUP_unusedprotscorethresholdforexcludingothersfromquant	1.3
RESULTS_SEARCH_1_PARAMETERS_PEAKLIST_count	1908-10-09
RESULTS_SEARCH_1_PARAMETERS_PEAKLIST_filenumber	1
RESULTS_SEARCH_1_PARAMETERS_PEAKLIST_original_count	3205
RESULTS_SEARCH_1_PARAMETERS_PEAKLIST_originalfilename	C:\6600plusData\JR-SpectralLibrary\JR_201021-EXO.1.wiff
RESULTS_SEARCH_1_PARAMETERS_PEAKLIST_partnumber	1
RESULTS_SEARCH_1_PARAMETERS_QUANT_TYPE_background_correction	FALSE
RESULTS_SEARCH_1_PARAMETERS_QUANT_TYPE_bias_correction	TRUE
RESULTS_SEARCH_1_PARAMETERS_QUANT_TYPE_keep_extreme_peptides_over_fraction	0
RESULTS_SEARCH_1_PARAMETERS_QUANT_TYPE_low_confidence_check	TRUE
RESULTS_SEARCH_1_PARAMETERS_QUANT_TYPE_low_intensity_check	TRUE
RESULTS_SEARCH_1_PARAMETERS_QUANT_TYPE_median_statistic	TRUE
RESULTS_SEARCH_1_PARAMETERS_QUANT_TYPE_mod_check	TRUE
RESULTS_SEARCH_1_PARAMETERS_QUANT_TYPE_quant_threshold	-1
RESULTS_SEARCH_1_PARAMETERS_QUANT_TYPE_quant_threshold_sn	9
RESULTS_SEARCH_1_PARAMETERS_QUANT_TYPE_separate_searches	FALSE
RESULTS_SEARCH_1_PARAMETERS_QUANT_TYPE_shared_msms_check	TRUE
RESULTS_SEARCH_1_PARAMETERS_PARAGON_METHOD_SETTINGS_UI_SAMPLE_TYPE	Identification
RESULTS_SEARCH_1_PARAMETERS_PARAGON_METHOD_SETTINGS_UI_CYS_ALKYLATION	Iodoacetamide
RESULTS_SEARCH_1_PARAMETERS_PARAGON_METHOD_SETTINGS_UI_DIGESTION	Trypsin
RESULTS_SEARCH_1_PARAMETERS_PARAGON_METHOD_SETTINGS_UI_INSTRUMENT	TripleTOF 6600
RESULTS_SEARCH_1_PARAMETERS_PARAGON_METHOD_SETTINGS_UI_SPECIES	Sus scrofa
RESULTS_SEARCH_1_PARAMETERS_PARAGON_METHOD_SETTINGS_UI_SEARCH_EFFORT	Thorough
RESULTS_SEARCH_1_PARAMETERS_PARAGON_METHOD_SETTINGS_UI_USER_NAME	T55002-PC\T55002
RESULTS_SEARCH_1_PARAMETERS_PARAGON_METHOD_SETTINGS_UI_MACHINE_NAME	T55002-PC
RESULTS_SEARCH_1_PARAMETERS_PARAGON_METHOD_SETTINGS_UI_SEARCH_ID	6.37393e+17
RESULTS_SEARCH_1_PARAMETERS_PARAGON_METHOD_SETTINGS_UI_START_TIME	2020-10-26 14:00:32
RESULTS_SEARCH_1_PARAMETERS_PARAGON_METHOD_SETTINGS_UI_MIN_UNUSED_PROTSCORE	0.0458
RESULTS_SEARCH_1_PARAMETERS_PARAGON_METHOD_SETTINGS_UI_PSPEP	TRUE
RESULTS_SEARCH_2_time_cpu	1307179
RESULTS_SEARCH_2_time_duration	1312773
RESULTS_SEARCH_2_version	5.0.1.4874
RESULTS_SEARCH_2_xml:id	SEARCH:2:637393176323571887_0
RESULTS_SEARCH_2_PARAMETERS_chemical_data_edited	TRUE
RESULTS_SEARCH_2_PARAMETERS_do_multiprecursor_search	TRUE
RESULTS_SEARCH_2_PARAMETERS_do_reverse_search	TRUE
RESULTS_SEARCH_2_PARAMETERS_max_quant_labels	35
RESULTS_SEARCH_2_PARAMETERS_maxresults	15
RESULTS_SEARCH_2_PARAMETERS_separate_searches	FALSE
RESULTS_SEARCH_2_PARAMETERS_MSTOLERANCE_type	dalton
RESULTS_SEARCH_2_PARAMETERS_MSTOLERANCE_value	0.05
RESULTS_SEARCH_2_PARAMETERS_MSMSTOLERANCE_type	dalton
RESULTS_SEARCH_2_PARAMETERS_MSMSTOLERANCE_value	0.1
RESULTS_SEARCH_2_PARAMETERS_MS_STANDARD_DEVIATION_type	dalton
RESULTS_SEARCH_2_PARAMETERS_MS_STANDARD_DEVIATION_value	0.0011
RESULTS_SEARCH_2_PARAMETERS_MSMS_STANDARD_DEVIATION_type	dalton
RESULTS_SEARCH_2_PARAMETERS_MSMS_STANDARD_DEVIATION_value	0.01
RESULTS_SEARCH_2_PARAMETERS_FASTA_filename	C:\AB SCIEX\ProteinPilot Data\SearchDatabases\uniprot-mammalia_200218.fasta
RESULTS_SEARCH_2_PARAMETERS_AUTO_CALIBRATION_ms	TRUE
RESULTS_SEARCH_2_PARAMETERS_AUTO_CALIBRATION_msexport	FALSE
RESULTS_SEARCH_2_PARAMETERS_AUTO_CALIBRATION_msms	TRUE
RESULTS_SEARCH_2_PARAMETERS_AUTO_CALIBRATION_msmstolsdratio	2.75
RESULTS_SEARCH_2_PARAMETERS_AUTO_CALIBRATION_mstolsdratio	7
RESULTS_SEARCH_2_PARAMETERS_AUTO_CALIBRATION_squareroot	TRUE
RESULTS_SEARCH_2_PARAMETERS_AUTO_CALIBRATION_type	dalton
RESULTS_SEARCH_2_PARAMETERS_AUTO_CALIBRATION_MCP_d_s_s_f	0.0666667
RESULTS_SEARCH_2_PARAMETERS_AUTO_CALIBRATION_MCP_d_s_w_f	3
RESULTS_SEARCH_2_PARAMETERS_AUTO_CALIBRATION_MCP_m_f_r_mbc	200
RESULTS_SEARCH_2_PARAMETERS_AUTO_CALIBRATION_MCP_m_m_c	10
RESULTS_SEARCH_2_PARAMETERS_AUTO_CALIBRATION_MCP_m_m_f_s	0.25
RESULTS_SEARCH_2_PARAMETERS_AUTO_CALIBRATION_MCP_m_m_p_f	0.33
RESULTS_SEARCH_2_PARAMETERS_AUTO_CALIBRATION_MCP_m_m_p_rms_f	1
RESULTS_SEARCH_2_PARAMETERS_AUTO_CALIBRATION_MCP_m_p_t_f	1
RESULTS_SEARCH_2_PARAMETERS_AUTO_CALIBRATION_MCP_m_r_h_n_b	15
RESULTS_SEARCH_2_PARAMETERS_AUTO_CALIBRATION_MCP_m_z_n_s	99
RESULTS_SEARCH_2_PARAMETERS_AUTO_CALIBRATION_MCP_m_z_s_mn_f_r	0.0666667
RESULTS_SEARCH_2_PARAMETERS_AUTO_CALIBRATION_MCP_m_z_s_mx_f_r	0.1
RESULTS_SEARCH_2_PARAMETERS_MS_AUTO_CALIBRATION_OUT_avres	-1.15171e-10
RESULTS_SEARCH_2_PARAMETERS_MS_AUTO_CALIBRATION_OUT_c0	1.72648e-05
RESULTS_SEARCH_2_PARAMETERS_MS_AUTO_CALIBRATION_OUT_c1minus1	-8.4155e-08
RESULTS_SEARCH_2_PARAMETERS_MS_AUTO_CALIBRATION_OUT_c2	0
RESULTS_SEARCH_2_PARAMETERS_MS_AUTO_CALIBRATION_OUT_file	1
RESULTS_SEARCH_2_PARAMETERS_MS_AUTO_CALIBRATION_OUT_partnumber	1900-01-01
RESULTS_SEARCH_2_PARAMETERS_MS_AUTO_CALIBRATION_OUT_polyorder	1
RESULTS_SEARCH_2_PARAMETERS_MS_AUTO_CALIBRATION_OUT_sample	1
RESULTS_SEARCH_2_PARAMETERS_MS_AUTO_CALIBRATION_OUT_squareroot	TRUE
RESULTS_SEARCH_2_PARAMETERS_MSMS_AUTO_CALIBRATION_OUT_avres	-3.49252e-08
RESULTS_SEARCH_2_PARAMETERS_MSMS_AUTO_CALIBRATION_OUT_c0	4.28471e-07
RESULTS_SEARCH_2_PARAMETERS_MSMS_AUTO_CALIBRATION_OUT_c1minus1	1.35499e-06
RESULTS_SEARCH_2_PARAMETERS_MSMS_AUTO_CALIBRATION_OUT_c2	0
RESULTS_SEARCH_2_PARAMETERS_MSMS_AUTO_CALIBRATION_OUT_file	1
RESULTS_SEARCH_2_PARAMETERS_MSMS_AUTO_CALIBRATION_OUT_partnumber	1
RESULTS_SEARCH_2_PARAMETERS_MSMS_AUTO_CALIBRATION_OUT_polyorder	1
RESULTS_SEARCH_2_PARAMETERS_MSMS_AUTO_CALIBRATION_OUT_sample	1
RESULTS_SEARCH_2_PARAMETERS_MSMS_AUTO_CALIBRATION_OUT_squareroot	TRUE
RESULTS_SEARCH_2_PARAMETERS_MAX_PRECURSORS_FRAGLET	5
RESULTS_SEARCH_2_PARAMETERS_MAX_PRECURSORS_TAGLET	1
RESULTS_SEARCH_2_PARAMETERS_PRECURSORS_DR_FRAGLET	10
RESULTS_SEARCH_2_PARAMETERS_PRECURSORS_DR_TAGLET	3
RESULTS_SEARCH_2_PARAMETERS_DEFAULT_CHARGE_STATE_1_charge	2
RESULTS_SEARCH_2_PARAMETERS_DEFAULT_CHARGE_STATE_1_probability	1
RESULTS_SEARCH_2_PARAMETERS_DEFAULT_CHARGE_STATE_2_charge	3
RESULTS_SEARCH_2_PARAMETERS_DEFAULT_CHARGE_STATE_2_probability	1
RESULTS_SEARCH_2_PARAMETERS_DEFAULT_CHARGE_STATE_3_charge	4
RESULTS_SEARCH_2_PARAMETERS_DEFAULT_CHARGE_STATE_3_probability	1
RESULTS_SEARCH_2_PARAMETERS_VERSION	5.0.1.0, 4895
RESULTS_SEARCH_2_PARAMETERS_PARAGON_VERSION	5.0.1.0, 4874
RESULTS_SEARCH_2_PARAMETERS_APPLICATION	ProteinPilot(tm) Software
RESULTS_SEARCH_2_PARAMETERS_PROGROUP_alternativedispositionmaximumfoldprobabilitydrop	100
RESULTS_SEARCH_2_PARAMETERS_PROGROUP_alternativedispositionmaximumfoldscoredrop	2
RESULTS_SEARCH_2_PARAMETERS_PROGROUP_autodiscordantpeptidethreshold	0.3
RESULTS_SEARCH_2_PARAMETERS_PROGROUP_bayesconfidencecalclulation	TRUE
RESULTS_SEARCH_2_PARAMETERS_PROGROUP_calibrateconfidence	TRUE
RESULTS_SEARCH_2_PARAMETERS_PROGROUP_compresspeptides	FALSE
RESULTS_SEARCH_2_PARAMETERS_PROGROUP_confidencepercentthresholdforexcludingothersfromquant	15
RESULTS_SEARCH_2_PARAMETERS_PROGROUP_confidencepercentthresholdforincludingselfinquant	15
RESULTS_SEARCH_2_PARAMETERS_PROGROUP_donotstoremspeaklists	FALSE
RESULTS_SEARCH_2_PARAMETERS_PROGROUP_fasta	C:\AB SCIEX\ProteinPilot Data\SearchDatabases\uniprot-mammalia_200218.fasta
RESULTS_SEARCH_2_PARAMETERS_PROGROUP_featuregroupminpepconf	0.66
RESULTS_SEARCH_2_PARAMETERS_PROGROUP_featuregroupminups	0.47
RESULTS_SEARCH_2_PARAMETERS_PROGROUP_focusingintersection	4
RESULTS_SEARCH_2_PARAMETERS_PROGROUP_focusingminimummatchconfidence	0.1
RESULTS_SEARCH_2_PARAMETERS_PROGROUP_focusingminunusedprotscore	0.1
RESULTS_SEARCH_2_PARAMETERS_PROGROUP_focusingsubsetcutoff	6
RESULTS_SEARCH_2_PARAMETERS_PROGROUP_intersection	1.3
RESULTS_SEARCH_2_PARAMETERS_PROGROUP_minimummatchconfidencecutoff	0.001
RESULTS_SEARCH_2_PARAMETERS_PROGROUP_minunusedprotscore	0.0458
RESULTS_SEARCH_2_PARAMETERS_PROGROUP_subsetcutoff	2
RESULTS_SEARCH_2_PARAMETERS_PROGROUP_unusedprotscorethresholdforexcludingothersfromquant	1.3
RESULTS_SEARCH_2_PARAMETERS_PEAKLIST_count	3205
RESULTS_SEARCH_2_PARAMETERS_PEAKLIST_filenumber	1
RESULTS_SEARCH_2_PARAMETERS_PEAKLIST_original_count	3205
RESULTS_SEARCH_2_PARAMETERS_PEAKLIST_originalfilename	C:\6600plusData\JR-SpectralLibrary\JR_201021-EXO.1.wiff
RESULTS_SEARCH_2_PARAMETERS_PEAKLIST_partnumber	1
RESULTS_SEARCH_2_PARAMETERS_QUANT_TYPE_background_correction	FALSE
RESULTS_SEARCH_2_PARAMETERS_QUANT_TYPE_bias_correction	TRUE
RESULTS_SEARCH_2_PARAMETERS_QUANT_TYPE_keep_extreme_peptides_over_fraction	0
RESULTS_SEARCH_2_PARAMETERS_QUANT_TYPE_low_confidence_check	TRUE
RESULTS_SEARCH_2_PARAMETERS_QUANT_TYPE_low_intensity_check	TRUE
RESULTS_SEARCH_2_PARAMETERS_QUANT_TYPE_median_statistic	TRUE
RESULTS_SEARCH_2_PARAMETERS_QUANT_TYPE_mod_check	TRUE
RESULTS_SEARCH_2_PARAMETERS_QUANT_TYPE_quant_threshold	-1
RESULTS_SEARCH_2_PARAMETERS_QUANT_TYPE_quant_threshold_sn	9
RESULTS_SEARCH_2_PARAMETERS_QUANT_TYPE_separate_searches	FALSE
RESULTS_SEARCH_2_PARAMETERS_QUANT_TYPE_shared_msms_check	TRUE
RESULTS_SEARCH_2_PARAMETERS_PARAGON_METHOD_SETTINGS_UI_SAMPLE_TYPE	Identification
RESULTS_SEARCH_2_PARAMETERS_PARAGON_METHOD_SETTINGS_UI_CYS_ALKYLATION	Iodoacetamide
RESULTS_SEARCH_2_PARAMETERS_PARAGON_METHOD_SETTINGS_UI_DIGESTION	Trypsin
RESULTS_SEARCH_2_PARAMETERS_PARAGON_METHOD_SETTINGS_UI_INSTRUMENT	TripleTOF 6600
RESULTS_SEARCH_2_PARAMETERS_PARAGON_METHOD_SETTINGS_UI_SPECIES	Sus scrofa
RESULTS_SEARCH_2_PARAMETERS_PARAGON_METHOD_SETTINGS_UI_SEARCH_EFFORT	Thorough
RESULTS_SEARCH_2_PARAMETERS_PARAGON_METHOD_SETTINGS_UI_USER_NAME	T55002-PC\T55002
RESULTS_SEARCH_2_PARAMETERS_PARAGON_METHOD_SETTINGS_UI_MACHINE_NAME	T55002-PC
RESULTS_SEARCH_2_PARAMETERS_PARAGON_METHOD_SETTINGS_UI_SEARCH_ID	6.37393e+17
RESULTS_SEARCH_2_PARAMETERS_PARAGON_METHOD_SETTINGS_UI_START_TIME	2020-10-26 14:00:32
RESULTS_SEARCH_2_PARAMETERS_PARAGON_METHOD_SETTINGS_UI_MIN_UNUSED_PROTSCORE	0.0458
RESULTS_SEARCH_2_PARAMETERS_PARAGON_METHOD_SETTINGS_UI_PSPEP	TRUE
RESULTS_SEARCH_3_time_cpu	478923
RESULTS_SEARCH_3_time_duration	539308
RESULTS_SEARCH_3_version	5.0.1.4874
RESULTS_SEARCH_3_xml:id	SEARCH:1:637393176323571887_1
RESULTS_SEARCH_3_PARAMETERS_chemical_data_edited	TRUE
RESULTS_SEARCH_3_PARAMETERS_do_multiprecursor_search	TRUE
RESULTS_SEARCH_3_PARAMETERS_do_reverse_search	TRUE
RESULTS_SEARCH_3_PARAMETERS_max_quant_labels	35
RESULTS_SEARCH_3_PARAMETERS_maxresults	15
RESULTS_SEARCH_3_PARAMETERS_separate_searches	FALSE
RESULTS_SEARCH_3_PARAMETERS_MSTOLERANCE_type	dalton
RESULTS_SEARCH_3_PARAMETERS_MSTOLERANCE_value	0.05
RESULTS_SEARCH_3_PARAMETERS_MSMSTOLERANCE_type	dalton
RESULTS_SEARCH_3_PARAMETERS_MSMSTOLERANCE_value	0.1
RESULTS_SEARCH_3_PARAMETERS_MS_STANDARD_DEVIATION_type	dalton
RESULTS_SEARCH_3_PARAMETERS_MS_STANDARD_DEVIATION_value	0.0011
RESULTS_SEARCH_3_PARAMETERS_MSMS_STANDARD_DEVIATION_type	dalton
RESULTS_SEARCH_3_PARAMETERS_MSMS_STANDARD_DEVIATION_value	0.01
RESULTS_SEARCH_3_PARAMETERS_FASTA_filename	C:\AB SCIEX\ProteinPilot Data\SearchDatabases\uniprot-mammalia_200218.fasta
RESULTS_SEARCH_3_PARAMETERS_AUTO_CALIBRATION_ms	TRUE
RESULTS_SEARCH_3_PARAMETERS_AUTO_CALIBRATION_msexport	FALSE
RESULTS_SEARCH_3_PARAMETERS_AUTO_CALIBRATION_msms	TRUE
RESULTS_SEARCH_3_PARAMETERS_AUTO_CALIBRATION_msmstolsdratio	2.75
RESULTS_SEARCH_3_PARAMETERS_AUTO_CALIBRATION_mstolsdratio	7
RESULTS_SEARCH_3_PARAMETERS_AUTO_CALIBRATION_squareroot	TRUE
RESULTS_SEARCH_3_PARAMETERS_AUTO_CALIBRATION_type	dalton
RESULTS_SEARCH_3_PARAMETERS_AUTO_CALIBRATION_MCP_d_s_s_f	0.0666667
RESULTS_SEARCH_3_PARAMETERS_AUTO_CALIBRATION_MCP_d_s_w_f	3
RESULTS_SEARCH_3_PARAMETERS_AUTO_CALIBRATION_MCP_m_f_r_mbc	200
RESULTS_SEARCH_3_PARAMETERS_AUTO_CALIBRATION_MCP_m_m_c	10
RESULTS_SEARCH_3_PARAMETERS_AUTO_CALIBRATION_MCP_m_m_f_s	0.25
RESULTS_SEARCH_3_PARAMETERS_AUTO_CALIBRATION_MCP_m_m_p_f	0.33
RESULTS_SEARCH_3_PARAMETERS_AUTO_CALIBRATION_MCP_m_m_p_rms_f	1
RESULTS_SEARCH_3_PARAMETERS_AUTO_CALIBRATION_MCP_m_p_t_f	1
RESULTS_SEARCH_3_PARAMETERS_AUTO_CALIBRATION_MCP_m_r_h_n_b	15
RESULTS_SEARCH_3_PARAMETERS_AUTO_CALIBRATION_MCP_m_z_n_s	99
RESULTS_SEARCH_3_PARAMETERS_AUTO_CALIBRATION_MCP_m_z_s_mn_f_r	0.0666667
RESULTS_SEARCH_3_PARAMETERS_AUTO_CALIBRATION_MCP_m_z_s_mx_f_r	0.1
RESULTS_SEARCH_3_PARAMETERS_MS_AUTO_CALIBRATION_OUT_avres	-9.47448e-11
RESULTS_SEARCH_3_PARAMETERS_MS_AUTO_CALIBRATION_OUT_c0	3.99763e-05
RESULTS_SEARCH_3_PARAMETERS_MS_AUTO_CALIBRATION_OUT_c1minus1	-1.21629e-06
RESULTS_SEARCH_3_PARAMETERS_MS_AUTO_CALIBRATION_OUT_c2	0
RESULTS_SEARCH_3_PARAMETERS_MS_AUTO_CALIBRATION_OUT_file	1
RESULTS_SEARCH_3_PARAMETERS_MS_AUTO_CALIBRATION_OUT_partnumber	2
RESULTS_SEARCH_3_PARAMETERS_MS_AUTO_CALIBRATION_OUT_polyorder	1
RESULTS_SEARCH_3_PARAMETERS_MS_AUTO_CALIBRATION_OUT_sample	1
RESULTS_SEARCH_3_PARAMETERS_MS_AUTO_CALIBRATION_OUT_squareroot	TRUE
RESULTS_SEARCH_3_PARAMETERS_MSMS_AUTO_CALIBRATION_OUT_avres	-1.02601e-08
RESULTS_SEARCH_3_PARAMETERS_MSMS_AUTO_CALIBRATION_OUT_c0	4.63049e-05
RESULTS_SEARCH_3_PARAMETERS_MSMS_AUTO_CALIBRATION_OUT_c1minus1	-3.32522e-07
RESULTS_SEARCH_3_PARAMETERS_MSMS_AUTO_CALIBRATION_OUT_c2	0
RESULTS_SEARCH_3_PARAMETERS_MSMS_AUTO_CALIBRATION_OUT_file	1
RESULTS_SEARCH_3_PARAMETERS_MSMS_AUTO_CALIBRATION_OUT_partnumber	2
RESULTS_SEARCH_3_PARAMETERS_MSMS_AUTO_CALIBRATION_OUT_polyorder	1
RESULTS_SEARCH_3_PARAMETERS_MSMS_AUTO_CALIBRATION_OUT_sample	1
RESULTS_SEARCH_3_PARAMETERS_MSMS_AUTO_CALIBRATION_OUT_squareroot	TRUE
RESULTS_SEARCH_3_PARAMETERS_MAX_PRECURSORS_FRAGLET	1900-01-05
RESULTS_SEARCH_3_PARAMETERS_MAX_PRECURSORS_TAGLET	1
RESULTS_SEARCH_3_PARAMETERS_PRECURSORS_DR_FRAGLET	10
RESULTS_SEARCH_3_PARAMETERS_PRECURSORS_DR_TAGLET	3
RESULTS_SEARCH_3_PARAMETERS_DEFAULT_CHARGE_STATE_1_charge	2
RESULTS_SEARCH_3_PARAMETERS_DEFAULT_CHARGE_STATE_1_probability	1
RESULTS_SEARCH_3_PARAMETERS_DEFAULT_CHARGE_STATE_2_charge	3
RESULTS_SEARCH_3_PARAMETERS_DEFAULT_CHARGE_STATE_2_probability	1
RESULTS_SEARCH_3_PARAMETERS_DEFAULT_CHARGE_STATE_3_charge	4
RESULTS_SEARCH_3_PARAMETERS_DEFAULT_CHARGE_STATE_3_probability	1
RESULTS_SEARCH_3_PARAMETERS_VERSION	5.0.1.0, 4895
RESULTS_SEARCH_3_PARAMETERS_PARAGON_VERSION	5.0.1.0, 4874
RESULTS_SEARCH_3_PARAMETERS_APPLICATION	ProteinPilot(tm) Software
RESULTS_SEARCH_3_PARAMETERS_PROGROUP_alternativedispositionmaximumfoldprobabilitydrop	100
RESULTS_SEARCH_3_PARAMETERS_PROGROUP_alternativedispositionmaximumfoldscoredrop	2
RESULTS_SEARCH_3_PARAMETERS_PROGROUP_autodiscordantpeptidethreshold	0.3
RESULTS_SEARCH_3_PARAMETERS_PROGROUP_bayesconfidencecalclulation	TRUE
RESULTS_SEARCH_3_PARAMETERS_PROGROUP_calibrateconfidence	TRUE
RESULTS_SEARCH_3_PARAMETERS_PROGROUP_compresspeptides	FALSE
RESULTS_SEARCH_3_PARAMETERS_PROGROUP_confidencepercentthresholdforexcludingothersfromquant	15
RESULTS_SEARCH_3_PARAMETERS_PROGROUP_confidencepercentthresholdforincludingselfinquant	15
RESULTS_SEARCH_3_PARAMETERS_PROGROUP_donotstoremspeaklists	FALSE
RESULTS_SEARCH_3_PARAMETERS_PROGROUP_fasta	C:\AB SCIEX\ProteinPilot Data\SearchDatabases\uniprot-mammalia_200218.fasta
RESULTS_SEARCH_3_PARAMETERS_PROGROUP_featuregroupminpepconf	0.66
RESULTS_SEARCH_3_PARAMETERS_PROGROUP_featuregroupminups	0.47
RESULTS_SEARCH_3_PARAMETERS_PROGROUP_focusingintersection	4
RESULTS_SEARCH_3_PARAMETERS_PROGROUP_focusingminimummatchconfidence	0.1
RESULTS_SEARCH_3_PARAMETERS_PROGROUP_focusingminunusedprotscore	0.1
RESULTS_SEARCH_3_PARAMETERS_PROGROUP_focusingsubsetcutoff	6
RESULTS_SEARCH_3_PARAMETERS_PROGROUP_intersection	1.3
RESULTS_SEARCH_3_PARAMETERS_PROGROUP_minimummatchconfidencecutoff	0.001
RESULTS_SEARCH_3_PARAMETERS_PROGROUP_minunusedprotscore	0.0458
RESULTS_SEARCH_3_PARAMETERS_PROGROUP_subsetcutoff	2
RESULTS_SEARCH_3_PARAMETERS_PROGROUP_unusedprotscorethresholdforexcludingothersfromquant	1900-01-01 07:12:00
RESULTS_SEARCH_3_PARAMETERS_PEAKLIST_count	3167
RESULTS_SEARCH_3_PARAMETERS_PEAKLIST_filenumber	1
RESULTS_SEARCH_3_PARAMETERS_PEAKLIST_original_count	3167
RESULTS_SEARCH_3_PARAMETERS_PEAKLIST_originalfilename	C:\6600plusData\JR-SpectralLibrary\JR_201021-EXO.1.wiff
RESULTS_SEARCH_3_PARAMETERS_PEAKLIST_partnumber	2
RESULTS_SEARCH_3_PARAMETERS_QUANT_TYPE_background_correction	FALSE
RESULTS_SEARCH_3_PARAMETERS_QUANT_TYPE_bias_correction	TRUE
RESULTS_SEARCH_3_PARAMETERS_QUANT_TYPE_keep_extreme_peptides_over_fraction	0
RESULTS_SEARCH_3_PARAMETERS_QUANT_TYPE_low_confidence_check	TRUE
RESULTS_SEARCH_3_PARAMETERS_QUANT_TYPE_low_intensity_check	TRUE
RESULTS_SEARCH_3_PARAMETERS_QUANT_TYPE_median_statistic	TRUE
RESULTS_SEARCH_3_PARAMETERS_QUANT_TYPE_mod_check	TRUE
RESULTS_SEARCH_3_PARAMETERS_QUANT_TYPE_quant_threshold	-1
RESULTS_SEARCH_3_PARAMETERS_QUANT_TYPE_quant_threshold_sn	9
RESULTS_SEARCH_3_PARAMETERS_QUANT_TYPE_separate_searches	FALSE
RESULTS_SEARCH_3_PARAMETERS_QUANT_TYPE_shared_msms_check	TRUE
RESULTS_SEARCH_3_PARAMETERS_PARAGON_METHOD_SETTINGS_UI_SAMPLE_TYPE	Identification
RESULTS_SEARCH_3_PARAMETERS_PARAGON_METHOD_SETTINGS_UI_CYS_ALKYLATION	Iodoacetamide
RESULTS_SEARCH_3_PARAMETERS_PARAGON_METHOD_SETTINGS_UI_DIGESTION	Trypsin
RESULTS_SEARCH_3_PARAMETERS_PARAGON_METHOD_SETTINGS_UI_INSTRUMENT	TripleTOF 6600
RESULTS_SEARCH_3_PARAMETERS_PARAGON_METHOD_SETTINGS_UI_SPECIES	Sus scrofa
RESULTS_SEARCH_3_PARAMETERS_PARAGON_METHOD_SETTINGS_UI_SEARCH_EFFORT	Thorough
RESULTS_SEARCH_3_PARAMETERS_PARAGON_METHOD_SETTINGS_UI_USER_NAME	T55002-PC\T55002
RESULTS_SEARCH_3_PARAMETERS_PARAGON_METHOD_SETTINGS_UI_MACHINE_NAME	T55002-PC
RESULTS_SEARCH_3_PARAMETERS_PARAGON_METHOD_SETTINGS_UI_SEARCH_ID	6.37393e+17
RESULTS_SEARCH_3_PARAMETERS_PARAGON_METHOD_SETTINGS_UI_START_TIME	2020-10-26 14:00:32
RESULTS_SEARCH_3_PARAMETERS_PARAGON_METHOD_SETTINGS_UI_MIN_UNUSED_PROTSCORE	0.0458
RESULTS_SEARCH_3_PARAMETERS_PARAGON_METHOD_SETTINGS_UI_PSPEP	TRUE
RESULTS_SEARCH_4_time_cpu	1655155
RESULTS_SEARCH_4_time_duration	1660923
RESULTS_SEARCH_4_version	5.0.1.4874
RESULTS_SEARCH_4_xml:id	SEARCH:2:637393176323571887_1
RESULTS_SEARCH_4_PARAMETERS_chemical_data_edited	TRUE
RESULTS_SEARCH_4_PARAMETERS_do_multiprecursor_search	TRUE
RESULTS_SEARCH_4_PARAMETERS_do_reverse_search	TRUE
RESULTS_SEARCH_4_PARAMETERS_max_quant_labels	35
RESULTS_SEARCH_4_PARAMETERS_maxresults	15
RESULTS_SEARCH_4_PARAMETERS_separate_searches	FALSE
RESULTS_SEARCH_4_PARAMETERS_MSTOLERANCE_type	dalton
RESULTS_SEARCH_4_PARAMETERS_MSTOLERANCE_value	0.05
RESULTS_SEARCH_4_PARAMETERS_MSMSTOLERANCE_type	dalton
RESULTS_SEARCH_4_PARAMETERS_MSMSTOLERANCE_value	0.1
RESULTS_SEARCH_4_PARAMETERS_MS_STANDARD_DEVIATION_type	dalton
RESULTS_SEARCH_4_PARAMETERS_MS_STANDARD_DEVIATION_value	0.0011
RESULTS_SEARCH_4_PARAMETERS_MSMS_STANDARD_DEVIATION_type	dalton
RESULTS_SEARCH_4_PARAMETERS_MSMS_STANDARD_DEVIATION_value	0.01
RESULTS_SEARCH_4_PARAMETERS_FASTA_filename	C:\AB SCIEX\ProteinPilot Data\SearchDatabases\uniprot-mammalia_200218.fasta
RESULTS_SEARCH_4_PARAMETERS_AUTO_CALIBRATION_ms	TRUE
RESULTS_SEARCH_4_PARAMETERS_AUTO_CALIBRATION_msexport	FALSE
RESULTS_SEARCH_4_PARAMETERS_AUTO_CALIBRATION_msms	TRUE
RESULTS_SEARCH_4_PARAMETERS_AUTO_CALIBRATION_msmstolsdratio	2.75
RESULTS_SEARCH_4_PARAMETERS_AUTO_CALIBRATION_mstolsdratio	7
RESULTS_SEARCH_4_PARAMETERS_AUTO_CALIBRATION_squareroot	TRUE
RESULTS_SEARCH_4_PARAMETERS_AUTO_CALIBRATION_type	dalton
RESULTS_SEARCH_4_PARAMETERS_AUTO_CALIBRATION_MCP_d_s_s_f	0.0666667
RESULTS_SEARCH_4_PARAMETERS_AUTO_CALIBRATION_MCP_d_s_w_f	3
RESULTS_SEARCH_4_PARAMETERS_AUTO_CALIBRATION_MCP_m_f_r_mbc	200
RESULTS_SEARCH_4_PARAMETERS_AUTO_CALIBRATION_MCP_m_m_c	10
RESULTS_SEARCH_4_PARAMETERS_AUTO_CALIBRATION_MCP_m_m_f_s	0.25
RESULTS_SEARCH_4_PARAMETERS_AUTO_CALIBRATION_MCP_m_m_p_f	0.33
RESULTS_SEARCH_4_PARAMETERS_AUTO_CALIBRATION_MCP_m_m_p_rms_f	1
RESULTS_SEARCH_4_PARAMETERS_AUTO_CALIBRATION_MCP_m_p_t_f	1
RESULTS_SEARCH_4_PARAMETERS_AUTO_CALIBRATION_MCP_m_r_h_n_b	15
RESULTS_SEARCH_4_PARAMETERS_AUTO_CALIBRATION_MCP_m_z_n_s	99
RESULTS_SEARCH_4_PARAMETERS_AUTO_CALIBRATION_MCP_m_z_s_mn_f_r	0.0666667
RESULTS_SEARCH_4_PARAMETERS_AUTO_CALIBRATION_MCP_m_z_s_mx_f_r	0.1
RESULTS_SEARCH_4_PARAMETERS_MS_AUTO_CALIBRATION_OUT_avres	-9.47448e-11
RESULTS_SEARCH_4_PARAMETERS_MS_AUTO_CALIBRATION_OUT_c0	3.99763e-05
RESULTS_SEARCH_4_PARAMETERS_MS_AUTO_CALIBRATION_OUT_c1minus1	-1.21629e-06
RESULTS_SEARCH_4_PARAMETERS_MS_AUTO_CALIBRATION_OUT_c2	0
RESULTS_SEARCH_4_PARAMETERS_MS_AUTO_CALIBRATION_OUT_file	1
RESULTS_SEARCH_4_PARAMETERS_MS_AUTO_CALIBRATION_OUT_partnumber	2
RESULTS_SEARCH_4_PARAMETERS_MS_AUTO_CALIBRATION_OUT_polyorder	1
RESULTS_SEARCH_4_PARAMETERS_MS_AUTO_CALIBRATION_OUT_sample	1
RESULTS_SEARCH_4_PARAMETERS_MS_AUTO_CALIBRATION_OUT_squareroot	TRUE
RESULTS_SEARCH_4_PARAMETERS_MSMS_AUTO_CALIBRATION_OUT_avres	-1.02601e-08
RESULTS_SEARCH_4_PARAMETERS_MSMS_AUTO_CALIBRATION_OUT_c0	4.63049e-05
RESULTS_SEARCH_4_PARAMETERS_MSMS_AUTO_CALIBRATION_OUT_c1minus1	-3.32522e-07
RESULTS_SEARCH_4_PARAMETERS_MSMS_AUTO_CALIBRATION_OUT_c2	0
RESULTS_SEARCH_4_PARAMETERS_MSMS_AUTO_CALIBRATION_OUT_file	1
RESULTS_SEARCH_4_PARAMETERS_MSMS_AUTO_CALIBRATION_OUT_partnumber	2
RESULTS_SEARCH_4_PARAMETERS_MSMS_AUTO_CALIBRATION_OUT_polyorder	1
RESULTS_SEARCH_4_PARAMETERS_MSMS_AUTO_CALIBRATION_OUT_sample	1
RESULTS_SEARCH_4_PARAMETERS_MSMS_AUTO_CALIBRATION_OUT_squareroot	TRUE
RESULTS_SEARCH_4_PARAMETERS_MAX_PRECURSORS_FRAGLET	5
RESULTS_SEARCH_4_PARAMETERS_MAX_PRECURSORS_TAGLET	1
RESULTS_SEARCH_4_PARAMETERS_PRECURSORS_DR_FRAGLET	10
RESULTS_SEARCH_4_PARAMETERS_PRECURSORS_DR_TAGLET	3
RESULTS_SEARCH_4_PARAMETERS_DEFAULT_CHARGE_STATE_1_charge	2
RESULTS_SEARCH_4_PARAMETERS_DEFAULT_CHARGE_STATE_1_probability	1
RESULTS_SEARCH_4_PARAMETERS_DEFAULT_CHARGE_STATE_2_charge	3
RESULTS_SEARCH_4_PARAMETERS_DEFAULT_CHARGE_STATE_2_probability	1
RESULTS_SEARCH_4_PARAMETERS_DEFAULT_CHARGE_STATE_3_charge	4
RESULTS_SEARCH_4_PARAMETERS_DEFAULT_CHARGE_STATE_3_probability	1
RESULTS_SEARCH_4_PARAMETERS_VERSION	5.0.1.0, 4895
RESULTS_SEARCH_4_PARAMETERS_PARAGON_VERSION	5.0.1.0, 4874
RESULTS_SEARCH_4_PARAMETERS_APPLICATION	ProteinPilot(tm) Software
RESULTS_SEARCH_4_PARAMETERS_PROGROUP_alternativedispositionmaximumfoldprobabilitydrop	100
RESULTS_SEARCH_4_PARAMETERS_PROGROUP_alternativedispositionmaximumfoldscoredrop	2
RESULTS_SEARCH_4_PARAMETERS_PROGROUP_autodiscordantpeptidethreshold	0.3
RESULTS_SEARCH_4_PARAMETERS_PROGROUP_bayesconfidencecalclulation	TRUE
RESULTS_SEARCH_4_PARAMETERS_PROGROUP_calibrateconfidence	TRUE
RESULTS_SEARCH_4_PARAMETERS_PROGROUP_compresspeptides	FALSE
RESULTS_SEARCH_4_PARAMETERS_PROGROUP_confidencepercentthresholdforexcludingothersfromquant	15
RESULTS_SEARCH_4_PARAMETERS_PROGROUP_confidencepercentthresholdforincludingselfinquant	15
RESULTS_SEARCH_4_PARAMETERS_PROGROUP_donotstoremspeaklists	FALSE
RESULTS_SEARCH_4_PARAMETERS_PROGROUP_fasta	C:\AB SCIEX\ProteinPilot Data\SearchDatabases\uniprot-mammalia_200218.fasta
RESULTS_SEARCH_4_PARAMETERS_PROGROUP_featuregroupminpepconf	0.66
RESULTS_SEARCH_4_PARAMETERS_PROGROUP_featuregroupminups	0.47
RESULTS_SEARCH_4_PARAMETERS_PROGROUP_focusingintersection	4
RESULTS_SEARCH_4_PARAMETERS_PROGROUP_focusingminimummatchconfidence	0.1
RESULTS_SEARCH_4_PARAMETERS_PROGROUP_focusingminunusedprotscore	0.1
RESULTS_SEARCH_4_PARAMETERS_PROGROUP_focusingsubsetcutoff	6
RESULTS_SEARCH_4_PARAMETERS_PROGROUP_intersection	1.3
RESULTS_SEARCH_4_PARAMETERS_PROGROUP_minimummatchconfidencecutoff	0.001
RESULTS_SEARCH_4_PARAMETERS_PROGROUP_minunusedprotscore	0.0458
RESULTS_SEARCH_4_PARAMETERS_PROGROUP_subsetcutoff	2
RESULTS_SEARCH_4_PARAMETERS_PROGROUP_unusedprotscorethresholdforexcludingothersfromquant	1.3
RESULTS_SEARCH_4_PARAMETERS_PEAKLIST_count	3167
RESULTS_SEARCH_4_PARAMETERS_PEAKLIST_filenumber	1
RESULTS_SEARCH_4_PARAMETERS_PEAKLIST_original_count	3167
RESULTS_SEARCH_4_PARAMETERS_PEAKLIST_originalfilename	C:\6600plusData\JR-SpectralLibrary\JR_201021-EXO.1.wiff
RESULTS_SEARCH_4_PARAMETERS_PEAKLIST_partnumber	2
RESULTS_SEARCH_4_PARAMETERS_QUANT_TYPE_background_correction	FALSE
RESULTS_SEARCH_4_PARAMETERS_QUANT_TYPE_bias_correction	TRUE
RESULTS_SEARCH_4_PARAMETERS_QUANT_TYPE_keep_extreme_peptides_over_fraction	0
RESULTS_SEARCH_4_PARAMETERS_QUANT_TYPE_low_confidence_check	TRUE
RESULTS_SEARCH_4_PARAMETERS_QUANT_TYPE_low_intensity_check	TRUE
RESULTS_SEARCH_4_PARAMETERS_QUANT_TYPE_median_statistic	TRUE
RESULTS_SEARCH_4_PARAMETERS_QUANT_TYPE_mod_check	TRUE
RESULTS_SEARCH_4_PARAMETERS_QUANT_TYPE_quant_threshold	-1
RESULTS_SEARCH_4_PARAMETERS_QUANT_TYPE_quant_threshold_sn	9
RESULTS_SEARCH_4_PARAMETERS_QUANT_TYPE_separate_searches	FALSE
RESULTS_SEARCH_4_PARAMETERS_QUANT_TYPE_shared_msms_check	TRUE
RESULTS_SEARCH_4_PARAMETERS_PARAGON_METHOD_SETTINGS_UI_SAMPLE_TYPE	Identification
RESULTS_SEARCH_4_PARAMETERS_PARAGON_METHOD_SETTINGS_UI_CYS_ALKYLATION	Iodoacetamide
RESULTS_SEARCH_4_PARAMETERS_PARAGON_METHOD_SETTINGS_UI_DIGESTION	Trypsin
RESULTS_SEARCH_4_PARAMETERS_PARAGON_METHOD_SETTINGS_UI_INSTRUMENT	TripleTOF 6600
RESULTS_SEARCH_4_PARAMETERS_PARAGON_METHOD_SETTINGS_UI_SPECIES	Sus scrofa
RESULTS_SEARCH_4_PARAMETERS_PARAGON_METHOD_SETTINGS_UI_SEARCH_EFFORT	Thorough
RESULTS_SEARCH_4_PARAMETERS_PARAGON_METHOD_SETTINGS_UI_USER_NAME	T55002-PC\T55002
RESULTS_SEARCH_4_PARAMETERS_PARAGON_METHOD_SETTINGS_UI_MACHINE_NAME	T55002-PC
RESULTS_SEARCH_4_PARAMETERS_PARAGON_METHOD_SETTINGS_UI_SEARCH_ID	6.37393e+17
RESULTS_SEARCH_4_PARAMETERS_PARAGON_METHOD_SETTINGS_UI_START_TIME	2020-10-26 14:00:32
RESULTS_SEARCH_4_PARAMETERS_PARAGON_METHOD_SETTINGS_UI_MIN_UNUSED_PROTSCORE	0.0458
RESULTS_SEARCH_4_PARAMETERS_PARAGON_METHOD_SETTINGS_UI_PSPEP	TRUE
RESULTS_SEARCH_5_time_cpu	572586
RESULTS_SEARCH_5_time_duration	3658-05-03
RESULTS_SEARCH_5_version	5.0.1.4874
RESULTS_SEARCH_5_xml:id	SEARCH:1:637393176323571887_2
RESULTS_SEARCH_5_PARAMETERS_chemical_data_edited	TRUE
RESULTS_SEARCH_5_PARAMETERS_do_multiprecursor_search	TRUE
RESULTS_SEARCH_5_PARAMETERS_do_reverse_search	TRUE
RESULTS_SEARCH_5_PARAMETERS_max_quant_labels	35
RESULTS_SEARCH_5_PARAMETERS_maxresults	15
RESULTS_SEARCH_5_PARAMETERS_separate_searches	FALSE
RESULTS_SEARCH_5_PARAMETERS_MSTOLERANCE_type	dalton
RESULTS_SEARCH_5_PARAMETERS_MSTOLERANCE_value	0.05
RESULTS_SEARCH_5_PARAMETERS_MSMSTOLERANCE_type	dalton
RESULTS_SEARCH_5_PARAMETERS_MSMSTOLERANCE_value	0.1
RESULTS_SEARCH_5_PARAMETERS_MS_STANDARD_DEVIATION_type	dalton
RESULTS_SEARCH_5_PARAMETERS_MS_STANDARD_DEVIATION_value	0.0011
RESULTS_SEARCH_5_PARAMETERS_MSMS_STANDARD_DEVIATION_type	dalton
RESULTS_SEARCH_5_PARAMETERS_MSMS_STANDARD_DEVIATION_value	0.01
RESULTS_SEARCH_5_PARAMETERS_FASTA_filename	C:\AB SCIEX\ProteinPilot Data\SearchDatabases\uniprot-mammalia_200218.fasta
RESULTS_SEARCH_5_PARAMETERS_AUTO_CALIBRATION_ms	TRUE
RESULTS_SEARCH_5_PARAMETERS_AUTO_CALIBRATION_msexport	FALSE
RESULTS_SEARCH_5_PARAMETERS_AUTO_CALIBRATION_msms	TRUE
RESULTS_SEARCH_5_PARAMETERS_AUTO_CALIBRATION_msmstolsdratio	2.75
RESULTS_SEARCH_5_PARAMETERS_AUTO_CALIBRATION_mstolsdratio	7
RESULTS_SEARCH_5_PARAMETERS_AUTO_CALIBRATION_squareroot	TRUE
RESULTS_SEARCH_5_PARAMETERS_AUTO_CALIBRATION_type	dalton
RESULTS_SEARCH_5_PARAMETERS_AUTO_CALIBRATION_MCP_d_s_s_f	0.0666667
RESULTS_SEARCH_5_PARAMETERS_AUTO_CALIBRATION_MCP_d_s_w_f	3
RESULTS_SEARCH_5_PARAMETERS_AUTO_CALIBRATION_MCP_m_f_r_mbc	200
RESULTS_SEARCH_5_PARAMETERS_AUTO_CALIBRATION_MCP_m_m_c	10
RESULTS_SEARCH_5_PARAMETERS_AUTO_CALIBRATION_MCP_m_m_f_s	0.25
RESULTS_SEARCH_5_PARAMETERS_AUTO_CALIBRATION_MCP_m_m_p_f	0.33
RESULTS_SEARCH_5_PARAMETERS_AUTO_CALIBRATION_MCP_m_m_p_rms_f	1
RESULTS_SEARCH_5_PARAMETERS_AUTO_CALIBRATION_MCP_m_p_t_f	1
RESULTS_SEARCH_5_PARAMETERS_AUTO_CALIBRATION_MCP_m_r_h_n_b	15
RESULTS_SEARCH_5_PARAMETERS_AUTO_CALIBRATION_MCP_m_z_n_s	99
RESULTS_SEARCH_5_PARAMETERS_AUTO_CALIBRATION_MCP_m_z_s_mn_f_r	0.0666667
RESULTS_SEARCH_5_PARAMETERS_AUTO_CALIBRATION_MCP_m_z_s_mx_f_r	0.1
RESULTS_SEARCH_5_PARAMETERS_MS_AUTO_CALIBRATION_OUT_avres	-6.57289e-11
RESULTS_SEARCH_5_PARAMETERS_MS_AUTO_CALIBRATION_OUT_c0	-1.27054e-05
RESULTS_SEARCH_5_PARAMETERS_MS_AUTO_CALIBRATION_OUT_c1minus1	2.29756e-06
RESULTS_SEARCH_5_PARAMETERS_MS_AUTO_CALIBRATION_OUT_c2	0
RESULTS_SEARCH_5_PARAMETERS_MS_AUTO_CALIBRATION_OUT_file	2
RESULTS_SEARCH_5_PARAMETERS_MS_AUTO_CALIBRATION_OUT_partnumber	3
RESULTS_SEARCH_5_PARAMETERS_MS_AUTO_CALIBRATION_OUT_polyorder	1
RESULTS_SEARCH_5_PARAMETERS_MS_AUTO_CALIBRATION_OUT_sample	1
RESULTS_SEARCH_5_PARAMETERS_MS_AUTO_CALIBRATION_OUT_squareroot	TRUE
RESULTS_SEARCH_5_PARAMETERS_MSMS_AUTO_CALIBRATION_OUT_avres	-3.35293e-08
RESULTS_SEARCH_5_PARAMETERS_MSMS_AUTO_CALIBRATION_OUT_c0	2.22507e-05
RESULTS_SEARCH_5_PARAMETERS_MSMS_AUTO_CALIBRATION_OUT_c1minus1	1.4353e-06
RESULTS_SEARCH_5_PARAMETERS_MSMS_AUTO_CALIBRATION_OUT_c2	0
RESULTS_SEARCH_5_PARAMETERS_MSMS_AUTO_CALIBRATION_OUT_file	2
RESULTS_SEARCH_5_PARAMETERS_MSMS_AUTO_CALIBRATION_OUT_partnumber	3
RESULTS_SEARCH_5_PARAMETERS_MSMS_AUTO_CALIBRATION_OUT_polyorder	1
RESULTS_SEARCH_5_PARAMETERS_MSMS_AUTO_CALIBRATION_OUT_sample	1
RESULTS_SEARCH_5_PARAMETERS_MSMS_AUTO_CALIBRATION_OUT_squareroot	TRUE
RESULTS_SEARCH_5_PARAMETERS_MAX_PRECURSORS_FRAGLET	5
RESULTS_SEARCH_5_PARAMETERS_MAX_PRECURSORS_TAGLET	1
RESULTS_SEARCH_5_PARAMETERS_PRECURSORS_DR_FRAGLET	10
RESULTS_SEARCH_5_PARAMETERS_PRECURSORS_DR_TAGLET	3
RESULTS_SEARCH_5_PARAMETERS_DEFAULT_CHARGE_STATE_1_charge	2
RESULTS_SEARCH_5_PARAMETERS_DEFAULT_CHARGE_STATE_1_probability	1
RESULTS_SEARCH_5_PARAMETERS_DEFAULT_CHARGE_STATE_2_charge	3
RESULTS_SEARCH_5_PARAMETERS_DEFAULT_CHARGE_STATE_2_probability	1
RESULTS_SEARCH_5_PARAMETERS_DEFAULT_CHARGE_STATE_3_charge	4
RESULTS_SEARCH_5_PARAMETERS_DEFAULT_CHARGE_STATE_3_probability	1
RESULTS_SEARCH_5_PARAMETERS_VERSION	5.0.1.0, 4895
RESULTS_SEARCH_5_PARAMETERS_PARAGON_VERSION	5.0.1.0, 4874
RESULTS_SEARCH_5_PARAMETERS_APPLICATION	ProteinPilot(tm) Software
RESULTS_SEARCH_5_PARAMETERS_PROGROUP_alternativedispositionmaximumfoldprobabilitydrop	100
RESULTS_SEARCH_5_PARAMETERS_PROGROUP_alternativedispositionmaximumfoldscoredrop	2
RESULTS_SEARCH_5_PARAMETERS_PROGROUP_autodiscordantpeptidethreshold	0.3
RESULTS_SEARCH_5_PARAMETERS_PROGROUP_bayesconfidencecalclulation	TRUE
RESULTS_SEARCH_5_PARAMETERS_PROGROUP_calibrateconfidence	TRUE
RESULTS_SEARCH_5_PARAMETERS_PROGROUP_compresspeptides	FALSE
RESULTS_SEARCH_5_PARAMETERS_PROGROUP_confidencepercentthresholdforexcludingothersfromquant	15
RESULTS_SEARCH_5_PARAMETERS_PROGROUP_confidencepercentthresholdforincludingselfinquant	15
RESULTS_SEARCH_5_PARAMETERS_PROGROUP_donotstoremspeaklists	FALSE
RESULTS_SEARCH_5_PARAMETERS_PROGROUP_fasta	C:\AB SCIEX\ProteinPilot Data\SearchDatabases\uniprot-mammalia_200218.fasta
RESULTS_SEARCH_5_PARAMETERS_PROGROUP_featuregroupminpepconf	0.66
RESULTS_SEARCH_5_PARAMETERS_PROGROUP_featuregroupminups	0.47
RESULTS_SEARCH_5_PARAMETERS_PROGROUP_focusingintersection	4
RESULTS_SEARCH_5_PARAMETERS_PROGROUP_focusingminimummatchconfidence	0.1
RESULTS_SEARCH_5_PARAMETERS_PROGROUP_focusingminunusedprotscore	0.1
RESULTS_SEARCH_5_PARAMETERS_PROGROUP_focusingsubsetcutoff	6
RESULTS_SEARCH_5_PARAMETERS_PROGROUP_intersection	1.3
RESULTS_SEARCH_5_PARAMETERS_PROGROUP_minimummatchconfidencecutoff	0.001
RESULTS_SEARCH_5_PARAMETERS_PROGROUP_minunusedprotscore	0.0458
RESULTS_SEARCH_5_PARAMETERS_PROGROUP_subsetcutoff	2
RESULTS_SEARCH_5_PARAMETERS_PROGROUP_unusedprotscorethresholdforexcludingothersfromquant	1.3
RESULTS_SEARCH_5_PARAMETERS_PEAKLIST_count	3559
RESULTS_SEARCH_5_PARAMETERS_PEAKLIST_filenumber	2
RESULTS_SEARCH_5_PARAMETERS_PEAKLIST_original_count	3559
RESULTS_SEARCH_5_PARAMETERS_PEAKLIST_originalfilename	C:\6600plusData\JR-SpectralLibrary\JR_201021-EXO.2.wiff
RESULTS_SEARCH_5_PARAMETERS_PEAKLIST_partnumber	3
RESULTS_SEARCH_5_PARAMETERS_QUANT_TYPE_background_correction	FALSE
RESULTS_SEARCH_5_PARAMETERS_QUANT_TYPE_bias_correction	TRUE
RESULTS_SEARCH_5_PARAMETERS_QUANT_TYPE_keep_extreme_peptides_over_fraction	0
RESULTS_SEARCH_5_PARAMETERS_QUANT_TYPE_low_confidence_check	TRUE
RESULTS_SEARCH_5_PARAMETERS_QUANT_TYPE_low_intensity_check	TRUE
RESULTS_SEARCH_5_PARAMETERS_QUANT_TYPE_median_statistic	TRUE
RESULTS_SEARCH_5_PARAMETERS_QUANT_TYPE_mod_check	TRUE
RESULTS_SEARCH_5_PARAMETERS_QUANT_TYPE_quant_threshold	-1
RESULTS_SEARCH_5_PARAMETERS_QUANT_TYPE_quant_threshold_sn	9
RESULTS_SEARCH_5_PARAMETERS_QUANT_TYPE_separate_searches	FALSE
RESULTS_SEARCH_5_PARAMETERS_QUANT_TYPE_shared_msms_check	TRUE
RESULTS_SEARCH_5_PARAMETERS_PARAGON_METHOD_SETTINGS_UI_SAMPLE_TYPE	Identification
RESULTS_SEARCH_5_PARAMETERS_PARAGON_METHOD_SETTINGS_UI_CYS_ALKYLATION	Iodoacetamide
RESULTS_SEARCH_5_PARAMETERS_PARAGON_METHOD_SETTINGS_UI_DIGESTION	Trypsin
RESULTS_SEARCH_5_PARAMETERS_PARAGON_METHOD_SETTINGS_UI_INSTRUMENT	TripleTOF 6600
RESULTS_SEARCH_5_PARAMETERS_PARAGON_METHOD_SETTINGS_UI_SPECIES	Sus scrofa
RESULTS_SEARCH_5_PARAMETERS_PARAGON_METHOD_SETTINGS_UI_SEARCH_EFFORT	Thorough
RESULTS_SEARCH_5_PARAMETERS_PARAGON_METHOD_SETTINGS_UI_USER_NAME	T55002-PC\T55002
RESULTS_SEARCH_5_PARAMETERS_PARAGON_METHOD_SETTINGS_UI_MACHINE_NAME	T55002-PC
RESULTS_SEARCH_5_PARAMETERS_PARAGON_METHOD_SETTINGS_UI_SEARCH_ID	6.37393e+17
RESULTS_SEARCH_5_PARAMETERS_PARAGON_METHOD_SETTINGS_UI_START_TIME	2020-10-26 14:00:32
RESULTS_SEARCH_5_PARAMETERS_PARAGON_METHOD_SETTINGS_UI_MIN_UNUSED_PROTSCORE	0.0458
RESULTS_SEARCH_5_PARAMETERS_PARAGON_METHOD_SETTINGS_UI_PSPEP	TRUE
RESULTS_SEARCH_6_time_cpu	1199086
RESULTS_SEARCH_6_time_duration	1204509
RESULTS_SEARCH_6_version	5.0.1.4874
RESULTS_SEARCH_6_xml:id	SEARCH:2:637393176323571887_2
RESULTS_SEARCH_6_PARAMETERS_chemical_data_edited	TRUE
RESULTS_SEARCH_6_PARAMETERS_do_multiprecursor_search	TRUE
RESULTS_SEARCH_6_PARAMETERS_do_reverse_search	TRUE
RESULTS_SEARCH_6_PARAMETERS_max_quant_labels	35
RESULTS_SEARCH_6_PARAMETERS_maxresults	15
RESULTS_SEARCH_6_PARAMETERS_separate_searches	FALSE
RESULTS_SEARCH_6_PARAMETERS_MSTOLERANCE_type	dalton
RESULTS_SEARCH_6_PARAMETERS_MSTOLERANCE_value	0.05
RESULTS_SEARCH_6_PARAMETERS_MSMSTOLERANCE_type	dalton
RESULTS_SEARCH_6_PARAMETERS_MSMSTOLERANCE_value	0.1
RESULTS_SEARCH_6_PARAMETERS_MS_STANDARD_DEVIATION_type	dalton
RESULTS_SEARCH_6_PARAMETERS_MS_STANDARD_DEVIATION_value	0.0011
RESULTS_SEARCH_6_PARAMETERS_MSMS_STANDARD_DEVIATION_type	dalton
RESULTS_SEARCH_6_PARAMETERS_MSMS_STANDARD_DEVIATION_value	0.01
RESULTS_SEARCH_6_PARAMETERS_FASTA_filename	C:\AB SCIEX\ProteinPilot Data\SearchDatabases\uniprot-mammalia_200218.fasta
RESULTS_SEARCH_6_PARAMETERS_AUTO_CALIBRATION_ms	TRUE
RESULTS_SEARCH_6_PARAMETERS_AUTO_CALIBRATION_msexport	FALSE
RESULTS_SEARCH_6_PARAMETERS_AUTO_CALIBRATION_msms	TRUE
RESULTS_SEARCH_6_PARAMETERS_AUTO_CALIBRATION_msmstolsdratio	2.75
RESULTS_SEARCH_6_PARAMETERS_AUTO_CALIBRATION_mstolsdratio	7
RESULTS_SEARCH_6_PARAMETERS_AUTO_CALIBRATION_squareroot	TRUE
RESULTS_SEARCH_6_PARAMETERS_AUTO_CALIBRATION_type	dalton
RESULTS_SEARCH_6_PARAMETERS_AUTO_CALIBRATION_MCP_d_s_s_f	0.0666667
RESULTS_SEARCH_6_PARAMETERS_AUTO_CALIBRATION_MCP_d_s_w_f	3
RESULTS_SEARCH_6_PARAMETERS_AUTO_CALIBRATION_MCP_m_f_r_mbc	200
RESULTS_SEARCH_6_PARAMETERS_AUTO_CALIBRATION_MCP_m_m_c	10
RESULTS_SEARCH_6_PARAMETERS_AUTO_CALIBRATION_MCP_m_m_f_s	0.25
RESULTS_SEARCH_6_PARAMETERS_AUTO_CALIBRATION_MCP_m_m_p_f	0.33
RESULTS_SEARCH_6_PARAMETERS_AUTO_CALIBRATION_MCP_m_m_p_rms_f	1
RESULTS_SEARCH_6_PARAMETERS_AUTO_CALIBRATION_MCP_m_p_t_f	1
RESULTS_SEARCH_6_PARAMETERS_AUTO_CALIBRATION_MCP_m_r_h_n_b	15
RESULTS_SEARCH_6_PARAMETERS_AUTO_CALIBRATION_MCP_m_z_n_s	99
RESULTS_SEARCH_6_PARAMETERS_AUTO_CALIBRATION_MCP_m_z_s_mn_f_r	0.0666667
RESULTS_SEARCH_6_PARAMETERS_AUTO_CALIBRATION_MCP_m_z_s_mx_f_r	0.1
RESULTS_SEARCH_6_PARAMETERS_MS_AUTO_CALIBRATION_OUT_avres	-6.57289e-11
RESULTS_SEARCH_6_PARAMETERS_MS_AUTO_CALIBRATION_OUT_c0	-1.27054e-05
RESULTS_SEARCH_6_PARAMETERS_MS_AUTO_CALIBRATION_OUT_c1minus1	2.29756e-06
RESULTS_SEARCH_6_PARAMETERS_MS_AUTO_CALIBRATION_OUT_c2	0
RESULTS_SEARCH_6_PARAMETERS_MS_AUTO_CALIBRATION_OUT_file	2
RESULTS_SEARCH_6_PARAMETERS_MS_AUTO_CALIBRATION_OUT_partnumber	3
RESULTS_SEARCH_6_PARAMETERS_MS_AUTO_CALIBRATION_OUT_polyorder	1
RESULTS_SEARCH_6_PARAMETERS_MS_AUTO_CALIBRATION_OUT_sample	1
RESULTS_SEARCH_6_PARAMETERS_MS_AUTO_CALIBRATION_OUT_squareroot	TRUE
RESULTS_SEARCH_6_PARAMETERS_MSMS_AUTO_CALIBRATION_OUT_avres	-3.35293e-08
RESULTS_SEARCH_6_PARAMETERS_MSMS_AUTO_CALIBRATION_OUT_c0	2.22507e-05
RESULTS_SEARCH_6_PARAMETERS_MSMS_AUTO_CALIBRATION_OUT_c1minus1	1.4353e-06
RESULTS_SEARCH_6_PARAMETERS_MSMS_AUTO_CALIBRATION_OUT_c2	0
RESULTS_SEARCH_6_PARAMETERS_MSMS_AUTO_CALIBRATION_OUT_file	2
RESULTS_SEARCH_6_PARAMETERS_MSMS_AUTO_CALIBRATION_OUT_partnumber	3
RESULTS_SEARCH_6_PARAMETERS_MSMS_AUTO_CALIBRATION_OUT_polyorder	1
RESULTS_SEARCH_6_PARAMETERS_MSMS_AUTO_CALIBRATION_OUT_sample	1
RESULTS_SEARCH_6_PARAMETERS_MSMS_AUTO_CALIBRATION_OUT_squareroot	TRUE
RESULTS_SEARCH_6_PARAMETERS_MAX_PRECURSORS_FRAGLET	5
RESULTS_SEARCH_6_PARAMETERS_MAX_PRECURSORS_TAGLET	1
RESULTS_SEARCH_6_PARAMETERS_PRECURSORS_DR_FRAGLET	10
RESULTS_SEARCH_6_PARAMETERS_PRECURSORS_DR_TAGLET	3
RESULTS_SEARCH_6_PARAMETERS_DEFAULT_CHARGE_STATE_1_charge	2
RESULTS_SEARCH_6_PARAMETERS_DEFAULT_CHARGE_STATE_1_probability	1
RESULTS_SEARCH_6_PARAMETERS_DEFAULT_CHARGE_STATE_2_charge	3
RESULTS_SEARCH_6_PARAMETERS_DEFAULT_CHARGE_STATE_2_probability	1900-01-01
RESULTS_SEARCH_6_PARAMETERS_DEFAULT_CHARGE_STATE_3_charge	4
RESULTS_SEARCH_6_PARAMETERS_DEFAULT_CHARGE_STATE_3_probability	1
RESULTS_SEARCH_6_PARAMETERS_VERSION	5.0.1.0, 4895
RESULTS_SEARCH_6_PARAMETERS_PARAGON_VERSION	5.0.1.0, 4874
RESULTS_SEARCH_6_PARAMETERS_APPLICATION	ProteinPilot(tm) Software
RESULTS_SEARCH_6_PARAMETERS_PROGROUP_alternativedispositionmaximumfoldprobabilitydrop	100
RESULTS_SEARCH_6_PARAMETERS_PROGROUP_alternativedispositionmaximumfoldscoredrop	2
RESULTS_SEARCH_6_PARAMETERS_PROGROUP_autodiscordantpeptidethreshold	0.3
RESULTS_SEARCH_6_PARAMETERS_PROGROUP_bayesconfidencecalclulation	TRUE
RESULTS_SEARCH_6_PARAMETERS_PROGROUP_calibrateconfidence	TRUE
RESULTS_SEARCH_6_PARAMETERS_PROGROUP_compresspeptides	FALSE
RESULTS_SEARCH_6_PARAMETERS_PROGROUP_confidencepercentthresholdforexcludingothersfromquant	15
RESULTS_SEARCH_6_PARAMETERS_PROGROUP_confidencepercentthresholdforincludingselfinquant	15
RESULTS_SEARCH_6_PARAMETERS_PROGROUP_donotstoremspeaklists	FALSE
RESULTS_SEARCH_6_PARAMETERS_PROGROUP_fasta	C:\AB SCIEX\ProteinPilot Data\SearchDatabases\uniprot-mammalia_200218.fasta
RESULTS_SEARCH_6_PARAMETERS_PROGROUP_featuregroupminpepconf	0.66
RESULTS_SEARCH_6_PARAMETERS_PROGROUP_featuregroupminups	0.47
RESULTS_SEARCH_6_PARAMETERS_PROGROUP_focusingintersection	4
RESULTS_SEARCH_6_PARAMETERS_PROGROUP_focusingminimummatchconfidence	0.1
RESULTS_SEARCH_6_PARAMETERS_PROGROUP_focusingminunusedprotscore	0.1
RESULTS_SEARCH_6_PARAMETERS_PROGROUP_focusingsubsetcutoff	6
RESULTS_SEARCH_6_PARAMETERS_PROGROUP_intersection	1.3
RESULTS_SEARCH_6_PARAMETERS_PROGROUP_minimummatchconfidencecutoff	0.001
RESULTS_SEARCH_6_PARAMETERS_PROGROUP_minunusedprotscore	0.0458
RESULTS_SEARCH_6_PARAMETERS_PROGROUP_subsetcutoff	2
RESULTS_SEARCH_6_PARAMETERS_PROGROUP_unusedprotscorethresholdforexcludingothersfromquant	1.3
RESULTS_SEARCH_6_PARAMETERS_PEAKLIST_count	3559
RESULTS_SEARCH_6_PARAMETERS_PEAKLIST_filenumber	2
RESULTS_SEARCH_6_PARAMETERS_PEAKLIST_original_count	3559
RESULTS_SEARCH_6_PARAMETERS_PEAKLIST_originalfilename	C:\6600plusData\JR-SpectralLibrary\JR_201021-EXO.2.wiff
RESULTS_SEARCH_6_PARAMETERS_PEAKLIST_partnumber	3
RESULTS_SEARCH_6_PARAMETERS_QUANT_TYPE_background_correction	FALSE
RESULTS_SEARCH_6_PARAMETERS_QUANT_TYPE_bias_correction	TRUE
RESULTS_SEARCH_6_PARAMETERS_QUANT_TYPE_keep_extreme_peptides_over_fraction	0
RESULTS_SEARCH_6_PARAMETERS_QUANT_TYPE_low_confidence_check	TRUE
RESULTS_SEARCH_6_PARAMETERS_QUANT_TYPE_low_intensity_check	TRUE
RESULTS_SEARCH_6_PARAMETERS_QUANT_TYPE_median_statistic	TRUE
RESULTS_SEARCH_6_PARAMETERS_QUANT_TYPE_mod_check	TRUE
RESULTS_SEARCH_6_PARAMETERS_QUANT_TYPE_quant_threshold	-1
RESULTS_SEARCH_6_PARAMETERS_QUANT_TYPE_quant_threshold_sn	9
RESULTS_SEARCH_6_PARAMETERS_QUANT_TYPE_separate_searches	FALSE
RESULTS_SEARCH_6_PARAMETERS_QUANT_TYPE_shared_msms_check	TRUE
RESULTS_SEARCH_6_PARAMETERS_PARAGON_METHOD_SETTINGS_UI_SAMPLE_TYPE	Identification
RESULTS_SEARCH_6_PARAMETERS_PARAGON_METHOD_SETTINGS_UI_CYS_ALKYLATION	Iodoacetamide
RESULTS_SEARCH_6_PARAMETERS_PARAGON_METHOD_SETTINGS_UI_DIGESTION	Trypsin
RESULTS_SEARCH_6_PARAMETERS_PARAGON_METHOD_SETTINGS_UI_INSTRUMENT	TripleTOF 6600
RESULTS_SEARCH_6_PARAMETERS_PARAGON_METHOD_SETTINGS_UI_SPECIES	Sus scrofa
RESULTS_SEARCH_6_PARAMETERS_PARAGON_METHOD_SETTINGS_UI_SEARCH_EFFORT	Thorough
RESULTS_SEARCH_6_PARAMETERS_PARAGON_METHOD_SETTINGS_UI_USER_NAME	T55002-PC\T55002
RESULTS_SEARCH_6_PARAMETERS_PARAGON_METHOD_SETTINGS_UI_MACHINE_NAME	T55002-PC
RESULTS_SEARCH_6_PARAMETERS_PARAGON_METHOD_SETTINGS_UI_SEARCH_ID	6.37393e+17
RESULTS_SEARCH_6_PARAMETERS_PARAGON_METHOD_SETTINGS_UI_START_TIME	2020-10-26 14:00:32
RESULTS_SEARCH_6_PARAMETERS_PARAGON_METHOD_SETTINGS_UI_MIN_UNUSED_PROTSCORE	0.0458
RESULTS_SEARCH_6_PARAMETERS_PARAGON_METHOD_SETTINGS_UI_PSPEP	TRUE
RESULTS_SEARCH_7_time_cpu	576142
RESULTS_SEARCH_7_time_duration	629164
RESULTS_SEARCH_7_version	5.0.1.4874
RESULTS_SEARCH_7_xml:id	SEARCH:1:637393176323571887_3
RESULTS_SEARCH_7_PARAMETERS_chemical_data_edited	TRUE
RESULTS_SEARCH_7_PARAMETERS_do_multiprecursor_search	TRUE
RESULTS_SEARCH_7_PARAMETERS_do_reverse_search	TRUE
RESULTS_SEARCH_7_PARAMETERS_max_quant_labels	35
RESULTS_SEARCH_7_PARAMETERS_maxresults	15
RESULTS_SEARCH_7_PARAMETERS_separate_searches	FALSE
RESULTS_SEARCH_7_PARAMETERS_MSTOLERANCE_type	dalton
RESULTS_SEARCH_7_PARAMETERS_MSTOLERANCE_value	0.05
RESULTS_SEARCH_7_PARAMETERS_MSMSTOLERANCE_type	dalton
RESULTS_SEARCH_7_PARAMETERS_MSMSTOLERANCE_value	0.1
RESULTS_SEARCH_7_PARAMETERS_MS_STANDARD_DEVIATION_type	dalton
RESULTS_SEARCH_7_PARAMETERS_MS_STANDARD_DEVIATION_value	0.0011
RESULTS_SEARCH_7_PARAMETERS_MSMS_STANDARD_DEVIATION_type	dalton
RESULTS_SEARCH_7_PARAMETERS_MSMS_STANDARD_DEVIATION_value	0.01
RESULTS_SEARCH_7_PARAMETERS_FASTA_filename	C:\AB SCIEX\ProteinPilot Data\SearchDatabases\uniprot-mammalia_200218.fasta
RESULTS_SEARCH_7_PARAMETERS_AUTO_CALIBRATION_ms	TRUE
RESULTS_SEARCH_7_PARAMETERS_AUTO_CALIBRATION_msexport	FALSE
RESULTS_SEARCH_7_PARAMETERS_AUTO_CALIBRATION_msms	TRUE
RESULTS_SEARCH_7_PARAMETERS_AUTO_CALIBRATION_msmstolsdratio	2.75
RESULTS_SEARCH_7_PARAMETERS_AUTO_CALIBRATION_mstolsdratio	7
RESULTS_SEARCH_7_PARAMETERS_AUTO_CALIBRATION_squareroot	TRUE
RESULTS_SEARCH_7_PARAMETERS_AUTO_CALIBRATION_type	dalton
RESULTS_SEARCH_7_PARAMETERS_AUTO_CALIBRATION_MCP_d_s_s_f	0.0666667
RESULTS_SEARCH_7_PARAMETERS_AUTO_CALIBRATION_MCP_d_s_w_f	3
RESULTS_SEARCH_7_PARAMETERS_AUTO_CALIBRATION_MCP_m_f_r_mbc	200
RESULTS_SEARCH_7_PARAMETERS_AUTO_CALIBRATION_MCP_m_m_c	10
RESULTS_SEARCH_7_PARAMETERS_AUTO_CALIBRATION_MCP_m_m_f_s	0.25
RESULTS_SEARCH_7_PARAMETERS_AUTO_CALIBRATION_MCP_m_m_p_f	0.33
RESULTS_SEARCH_7_PARAMETERS_AUTO_CALIBRATION_MCP_m_m_p_rms_f	1
RESULTS_SEARCH_7_PARAMETERS_AUTO_CALIBRATION_MCP_m_p_t_f	1
RESULTS_SEARCH_7_PARAMETERS_AUTO_CALIBRATION_MCP_m_r_h_n_b	15
RESULTS_SEARCH_7_PARAMETERS_AUTO_CALIBRATION_MCP_m_z_n_s	99
RESULTS_SEARCH_7_PARAMETERS_AUTO_CALIBRATION_MCP_m_z_s_mn_f_r	0.0666667
RESULTS_SEARCH_7_PARAMETERS_AUTO_CALIBRATION_MCP_m_z_s_mx_f_r	0.1
RESULTS_SEARCH_7_PARAMETERS_MS_AUTO_CALIBRATION_OUT_avres	-3.85167e-11
RESULTS_SEARCH_7_PARAMETERS_MS_AUTO_CALIBRATION_OUT_c0	3.77184e-05
RESULTS_SEARCH_7_PARAMETERS_MS_AUTO_CALIBRATION_OUT_c1minus1	7.26444e-07
RESULTS_SEARCH_7_PARAMETERS_MS_AUTO_CALIBRATION_OUT_c2	0
RESULTS_SEARCH_7_PARAMETERS_MS_AUTO_CALIBRATION_OUT_file	2
RESULTS_SEARCH_7_PARAMETERS_MS_AUTO_CALIBRATION_OUT_partnumber	4
RESULTS_SEARCH_7_PARAMETERS_MS_AUTO_CALIBRATION_OUT_polyorder	1
RESULTS_SEARCH_7_PARAMETERS_MS_AUTO_CALIBRATION_OUT_sample	1
RESULTS_SEARCH_7_PARAMETERS_MS_AUTO_CALIBRATION_OUT_squareroot	TRUE
RESULTS_SEARCH_7_PARAMETERS_MSMS_AUTO_CALIBRATION_OUT_avres	-6.42941e-08
RESULTS_SEARCH_7_PARAMETERS_MSMS_AUTO_CALIBRATION_OUT_c0	1.3877e-05
RESULTS_SEARCH_7_PARAMETERS_MSMS_AUTO_CALIBRATION_OUT_c1minus1	1.98901e-06
RESULTS_SEARCH_7_PARAMETERS_MSMS_AUTO_CALIBRATION_OUT_c2	0
RESULTS_SEARCH_7_PARAMETERS_MSMS_AUTO_CALIBRATION_OUT_file	2
RESULTS_SEARCH_7_PARAMETERS_MSMS_AUTO_CALIBRATION_OUT_partnumber	4
RESULTS_SEARCH_7_PARAMETERS_MSMS_AUTO_CALIBRATION_OUT_polyorder	1
RESULTS_SEARCH_7_PARAMETERS_MSMS_AUTO_CALIBRATION_OUT_sample	1
RESULTS_SEARCH_7_PARAMETERS_MSMS_AUTO_CALIBRATION_OUT_squareroot	TRUE
RESULTS_SEARCH_7_PARAMETERS_MAX_PRECURSORS_FRAGLET	5
RESULTS_SEARCH_7_PARAMETERS_MAX_PRECURSORS_TAGLET	1
RESULTS_SEARCH_7_PARAMETERS_PRECURSORS_DR_FRAGLET	10
RESULTS_SEARCH_7_PARAMETERS_PRECURSORS_DR_TAGLET	3
RESULTS_SEARCH_7_PARAMETERS_DEFAULT_CHARGE_STATE_1_charge	2
RESULTS_SEARCH_7_PARAMETERS_DEFAULT_CHARGE_STATE_1_probability	1
RESULTS_SEARCH_7_PARAMETERS_DEFAULT_CHARGE_STATE_2_charge	3
RESULTS_SEARCH_7_PARAMETERS_DEFAULT_CHARGE_STATE_2_probability	1
RESULTS_SEARCH_7_PARAMETERS_DEFAULT_CHARGE_STATE_3_charge	4
RESULTS_SEARCH_7_PARAMETERS_DEFAULT_CHARGE_STATE_3_probability	1
RESULTS_SEARCH_7_PARAMETERS_VERSION	5.0.1.0, 4895
RESULTS_SEARCH_7_PARAMETERS_PARAGON_VERSION	5.0.1.0, 4874
RESULTS_SEARCH_7_PARAMETERS_APPLICATION	ProteinPilot(tm) Software
RESULTS_SEARCH_7_PARAMETERS_PROGROUP_alternativedispositionmaximumfoldprobabilitydrop	100
RESULTS_SEARCH_7_PARAMETERS_PROGROUP_alternativedispositionmaximumfoldscoredrop	2
RESULTS_SEARCH_7_PARAMETERS_PROGROUP_autodiscordantpeptidethreshold	0.3
RESULTS_SEARCH_7_PARAMETERS_PROGROUP_bayesconfidencecalclulation	TRUE
RESULTS_SEARCH_7_PARAMETERS_PROGROUP_calibrateconfidence	TRUE
RESULTS_SEARCH_7_PARAMETERS_PROGROUP_compresspeptides	FALSE
RESULTS_SEARCH_7_PARAMETERS_PROGROUP_confidencepercentthresholdforexcludingothersfromquant	15
RESULTS_SEARCH_7_PARAMETERS_PROGROUP_confidencepercentthresholdforincludingselfinquant	15
RESULTS_SEARCH_7_PARAMETERS_PROGROUP_donotstoremspeaklists	FALSE
RESULTS_SEARCH_7_PARAMETERS_PROGROUP_fasta	C:\AB SCIEX\ProteinPilot Data\SearchDatabases\uniprot-mammalia_200218.fasta
RESULTS_SEARCH_7_PARAMETERS_PROGROUP_featuregroupminpepconf	0.66
RESULTS_SEARCH_7_PARAMETERS_PROGROUP_featuregroupminups	0.47
RESULTS_SEARCH_7_PARAMETERS_PROGROUP_focusingintersection	4
RESULTS_SEARCH_7_PARAMETERS_PROGROUP_focusingminimummatchconfidence	0.1
RESULTS_SEARCH_7_PARAMETERS_PROGROUP_focusingminunusedprotscore	0.1
RESULTS_SEARCH_7_PARAMETERS_PROGROUP_focusingsubsetcutoff	6
RESULTS_SEARCH_7_PARAMETERS_PROGROUP_intersection	1.3
RESULTS_SEARCH_7_PARAMETERS_PROGROUP_minimummatchconfidencecutoff	0.001
RESULTS_SEARCH_7_PARAMETERS_PROGROUP_minunusedprotscore	0.0458
RESULTS_SEARCH_7_PARAMETERS_PROGROUP_subsetcutoff	2
RESULTS_SEARCH_7_PARAMETERS_PROGROUP_unusedprotscorethresholdforexcludingothersfromquant	1.3
RESULTS_SEARCH_7_PARAMETERS_PEAKLIST_count	3485
RESULTS_SEARCH_7_PARAMETERS_PEAKLIST_filenumber	2
RESULTS_SEARCH_7_PARAMETERS_PEAKLIST_original_count	3485
RESULTS_SEARCH_7_PARAMETERS_PEAKLIST_originalfilename	C:\6600plusData\JR-SpectralLibrary\JR_201021-EXO.2.wiff
RESULTS_SEARCH_7_PARAMETERS_PEAKLIST_partnumber	4
RESULTS_SEARCH_7_PARAMETERS_QUANT_TYPE_background_correction	FALSE
RESULTS_SEARCH_7_PARAMETERS_QUANT_TYPE_bias_correction	TRUE
RESULTS_SEARCH_7_PARAMETERS_QUANT_TYPE_keep_extreme_peptides_over_fraction	0
RESULTS_SEARCH_7_PARAMETERS_QUANT_TYPE_low_confidence_check	TRUE
RESULTS_SEARCH_7_PARAMETERS_QUANT_TYPE_low_intensity_check	TRUE
RESULTS_SEARCH_7_PARAMETERS_QUANT_TYPE_median_statistic	TRUE
RESULTS_SEARCH_7_PARAMETERS_QUANT_TYPE_mod_check	TRUE
RESULTS_SEARCH_7_PARAMETERS_QUANT_TYPE_quant_threshold	-1
RESULTS_SEARCH_7_PARAMETERS_QUANT_TYPE_quant_threshold_sn	9
RESULTS_SEARCH_7_PARAMETERS_QUANT_TYPE_separate_searches	FALSE
RESULTS_SEARCH_7_PARAMETERS_QUANT_TYPE_shared_msms_check	TRUE
RESULTS_SEARCH_7_PARAMETERS_PARAGON_METHOD_SETTINGS_UI_SAMPLE_TYPE	Identification
RESULTS_SEARCH_7_PARAMETERS_PARAGON_METHOD_SETTINGS_UI_CYS_ALKYLATION	Iodoacetamide
RESULTS_SEARCH_7_PARAMETERS_PARAGON_METHOD_SETTINGS_UI_DIGESTION	Trypsin
RESULTS_SEARCH_7_PARAMETERS_PARAGON_METHOD_SETTINGS_UI_INSTRUMENT	TripleTOF 6600
RESULTS_SEARCH_7_PARAMETERS_PARAGON_METHOD_SETTINGS_UI_SPECIES	Sus scrofa
RESULTS_SEARCH_7_PARAMETERS_PARAGON_METHOD_SETTINGS_UI_SEARCH_EFFORT	Thorough
RESULTS_SEARCH_7_PARAMETERS_PARAGON_METHOD_SETTINGS_UI_USER_NAME	T55002-PC\T55002
RESULTS_SEARCH_7_PARAMETERS_PARAGON_METHOD_SETTINGS_UI_MACHINE_NAME	T55002-PC
RESULTS_SEARCH_7_PARAMETERS_PARAGON_METHOD_SETTINGS_UI_SEARCH_ID	6.37393e+17
RESULTS_SEARCH_7_PARAMETERS_PARAGON_METHOD_SETTINGS_UI_START_TIME	2020-10-26 14:00:32
RESULTS_SEARCH_7_PARAMETERS_PARAGON_METHOD_SETTINGS_UI_MIN_UNUSED_PROTSCORE	0.0458
RESULTS_SEARCH_7_PARAMETERS_PARAGON_METHOD_SETTINGS_UI_PSPEP	TRUE
RESULTS_SEARCH_8_time_cpu	1510448
RESULTS_SEARCH_8_time_duration	1513534
RESULTS_SEARCH_8_version	5.0.1.4874
RESULTS_SEARCH_8_xml:id	SEARCH:2:637393176323571887_3
RESULTS_SEARCH_8_PARAMETERS_chemical_data_edited	TRUE
RESULTS_SEARCH_8_PARAMETERS_do_multiprecursor_search	TRUE
RESULTS_SEARCH_8_PARAMETERS_do_reverse_search	TRUE
RESULTS_SEARCH_8_PARAMETERS_max_quant_labels	35
RESULTS_SEARCH_8_PARAMETERS_maxresults	15
RESULTS_SEARCH_8_PARAMETERS_separate_searches	FALSE
RESULTS_SEARCH_8_PARAMETERS_MSTOLERANCE_type	dalton
RESULTS_SEARCH_8_PARAMETERS_MSTOLERANCE_value	0.05
RESULTS_SEARCH_8_PARAMETERS_MSMSTOLERANCE_type	dalton
RESULTS_SEARCH_8_PARAMETERS_MSMSTOLERANCE_value	0.1
RESULTS_SEARCH_8_PARAMETERS_MS_STANDARD_DEVIATION_type	dalton
RESULTS_SEARCH_8_PARAMETERS_MS_STANDARD_DEVIATION_value	0.0011
RESULTS_SEARCH_8_PARAMETERS_MSMS_STANDARD_DEVIATION_type	dalton
RESULTS_SEARCH_8_PARAMETERS_MSMS_STANDARD_DEVIATION_value	0.01
RESULTS_SEARCH_8_PARAMETERS_FASTA_filename	C:\AB SCIEX\ProteinPilot Data\SearchDatabases\uniprot-mammalia_200218.fasta
RESULTS_SEARCH_8_PARAMETERS_AUTO_CALIBRATION_ms	TRUE
RESULTS_SEARCH_8_PARAMETERS_AUTO_CALIBRATION_msexport	FALSE
RESULTS_SEARCH_8_PARAMETERS_AUTO_CALIBRATION_msms	TRUE
RESULTS_SEARCH_8_PARAMETERS_AUTO_CALIBRATION_msmstolsdratio	2.75
RESULTS_SEARCH_8_PARAMETERS_AUTO_CALIBRATION_mstolsdratio	7
RESULTS_SEARCH_8_PARAMETERS_AUTO_CALIBRATION_squareroot	TRUE
RESULTS_SEARCH_8_PARAMETERS_AUTO_CALIBRATION_type	dalton
RESULTS_SEARCH_8_PARAMETERS_AUTO_CALIBRATION_MCP_d_s_s_f	0.0666667
RESULTS_SEARCH_8_PARAMETERS_AUTO_CALIBRATION_MCP_d_s_w_f	3
RESULTS_SEARCH_8_PARAMETERS_AUTO_CALIBRATION_MCP_m_f_r_mbc	200
RESULTS_SEARCH_8_PARAMETERS_AUTO_CALIBRATION_MCP_m_m_c	10
RESULTS_SEARCH_8_PARAMETERS_AUTO_CALIBRATION_MCP_m_m_f_s	0.25
RESULTS_SEARCH_8_PARAMETERS_AUTO_CALIBRATION_MCP_m_m_p_f	0.33
RESULTS_SEARCH_8_PARAMETERS_AUTO_CALIBRATION_MCP_m_m_p_rms_f	1
RESULTS_SEARCH_8_PARAMETERS_AUTO_CALIBRATION_MCP_m_p_t_f	1
RESULTS_SEARCH_8_PARAMETERS_AUTO_CALIBRATION_MCP_m_r_h_n_b	15
RESULTS_SEARCH_8_PARAMETERS_AUTO_CALIBRATION_MCP_m_z_n_s	99
RESULTS_SEARCH_8_PARAMETERS_AUTO_CALIBRATION_MCP_m_z_s_mn_f_r	0.0666667
RESULTS_SEARCH_8_PARAMETERS_AUTO_CALIBRATION_MCP_m_z_s_mx_f_r	0.1
RESULTS_SEARCH_8_PARAMETERS_MS_AUTO_CALIBRATION_OUT_avres	-3.85167e-11
RESULTS_SEARCH_8_PARAMETERS_MS_AUTO_CALIBRATION_OUT_c0	3.77184e-05
RESULTS_SEARCH_8_PARAMETERS_MS_AUTO_CALIBRATION_OUT_c1minus1	7.26444e-07
RESULTS_SEARCH_8_PARAMETERS_MS_AUTO_CALIBRATION_OUT_c2	0
RESULTS_SEARCH_8_PARAMETERS_MS_AUTO_CALIBRATION_OUT_file	2
RESULTS_SEARCH_8_PARAMETERS_MS_AUTO_CALIBRATION_OUT_partnumber	4
RESULTS_SEARCH_8_PARAMETERS_MS_AUTO_CALIBRATION_OUT_polyorder	1
RESULTS_SEARCH_8_PARAMETERS_MS_AUTO_CALIBRATION_OUT_sample	1
RESULTS_SEARCH_8_PARAMETERS_MS_AUTO_CALIBRATION_OUT_squareroot	TRUE
RESULTS_SEARCH_8_PARAMETERS_MSMS_AUTO_CALIBRATION_OUT_avres	-6.42941e-08
RESULTS_SEARCH_8_PARAMETERS_MSMS_AUTO_CALIBRATION_OUT_c0	1.3877e-05
RESULTS_SEARCH_8_PARAMETERS_MSMS_AUTO_CALIBRATION_OUT_c1minus1	1.98901e-06
RESULTS_SEARCH_8_PARAMETERS_MSMS_AUTO_CALIBRATION_OUT_c2	0
RESULTS_SEARCH_8_PARAMETERS_MSMS_AUTO_CALIBRATION_OUT_file	2
RESULTS_SEARCH_8_PARAMETERS_MSMS_AUTO_CALIBRATION_OUT_partnumber	4
RESULTS_SEARCH_8_PARAMETERS_MSMS_AUTO_CALIBRATION_OUT_polyorder	1
RESULTS_SEARCH_8_PARAMETERS_MSMS_AUTO_CALIBRATION_OUT_sample	1
RESULTS_SEARCH_8_PARAMETERS_MSMS_AUTO_CALIBRATION_OUT_squareroot	TRUE
RESULTS_SEARCH_8_PARAMETERS_MAX_PRECURSORS_FRAGLET	5
RESULTS_SEARCH_8_PARAMETERS_MAX_PRECURSORS_TAGLET	1
RESULTS_SEARCH_8_PARAMETERS_PRECURSORS_DR_FRAGLET	10
RESULTS_SEARCH_8_PARAMETERS_PRECURSORS_DR_TAGLET	3
RESULTS_SEARCH_8_PARAMETERS_DEFAULT_CHARGE_STATE_1_charge	2
RESULTS_SEARCH_8_PARAMETERS_DEFAULT_CHARGE_STATE_1_probability	1
RESULTS_SEARCH_8_PARAMETERS_DEFAULT_CHARGE_STATE_2_charge	1900-01-03
RESULTS_SEARCH_8_PARAMETERS_DEFAULT_CHARGE_STATE_2_probability	1900-01-01
RESULTS_SEARCH_8_PARAMETERS_DEFAULT_CHARGE_STATE_3_charge	4
RESULTS_SEARCH_8_PARAMETERS_DEFAULT_CHARGE_STATE_3_probability	1
RESULTS_SEARCH_8_PARAMETERS_VERSION	5.0.1.0, 4895
RESULTS_SEARCH_8_PARAMETERS_PARAGON_VERSION	5.0.1.0, 4874
RESULTS_SEARCH_8_PARAMETERS_APPLICATION	ProteinPilot(tm) Software
RESULTS_SEARCH_8_PARAMETERS_PROGROUP_alternativedispositionmaximumfoldprobabilitydrop	100
RESULTS_SEARCH_8_PARAMETERS_PROGROUP_alternativedispositionmaximumfoldscoredrop	2
RESULTS_SEARCH_8_PARAMETERS_PROGROUP_autodiscordantpeptidethreshold	0.3
RESULTS_SEARCH_8_PARAMETERS_PROGROUP_bayesconfidencecalclulation	TRUE
RESULTS_SEARCH_8_PARAMETERS_PROGROUP_calibrateconfidence	TRUE
RESULTS_SEARCH_8_PARAMETERS_PROGROUP_compresspeptides	FALSE
RESULTS_SEARCH_8_PARAMETERS_PROGROUP_confidencepercentthresholdforexcludingothersfromquant	15
RESULTS_SEARCH_8_PARAMETERS_PROGROUP_confidencepercentthresholdforincludingselfinquant	15
RESULTS_SEARCH_8_PARAMETERS_PROGROUP_donotstoremspeaklists	FALSE
RESULTS_SEARCH_8_PARAMETERS_PROGROUP_fasta	C:\AB SCIEX\ProteinPilot Data\SearchDatabases\uniprot-mammalia_200218.fasta
RESULTS_SEARCH_8_PARAMETERS_PROGROUP_featuregroupminpepconf	0.66
RESULTS_SEARCH_8_PARAMETERS_PROGROUP_featuregroupminups	0.47
RESULTS_SEARCH_8_PARAMETERS_PROGROUP_focusingintersection	4
RESULTS_SEARCH_8_PARAMETERS_PROGROUP_focusingminimummatchconfidence	0.1
RESULTS_SEARCH_8_PARAMETERS_PROGROUP_focusingminunusedprotscore	0.1
RESULTS_SEARCH_8_PARAMETERS_PROGROUP_focusingsubsetcutoff	6
RESULTS_SEARCH_8_PARAMETERS_PROGROUP_intersection	1.3
RESULTS_SEARCH_8_PARAMETERS_PROGROUP_minimummatchconfidencecutoff	0.001
RESULTS_SEARCH_8_PARAMETERS_PROGROUP_minunusedprotscore	0.0458
RESULTS_SEARCH_8_PARAMETERS_PROGROUP_subsetcutoff	2
RESULTS_SEARCH_8_PARAMETERS_PROGROUP_unusedprotscorethresholdforexcludingothersfromquant	1.3
RESULTS_SEARCH_8_PARAMETERS_PEAKLIST_count	3485
RESULTS_SEARCH_8_PARAMETERS_PEAKLIST_filenumber	2
RESULTS_SEARCH_8_PARAMETERS_PEAKLIST_original_count	3485
RESULTS_SEARCH_8_PARAMETERS_PEAKLIST_originalfilename	C:\6600plusData\JR-SpectralLibrary\JR_201021-EXO.2.wiff
RESULTS_SEARCH_8_PARAMETERS_PEAKLIST_partnumber	4
RESULTS_SEARCH_8_PARAMETERS_QUANT_TYPE_background_correction	FALSE
RESULTS_SEARCH_8_PARAMETERS_QUANT_TYPE_bias_correction	TRUE
RESULTS_SEARCH_8_PARAMETERS_QUANT_TYPE_keep_extreme_peptides_over_fraction	0
RESULTS_SEARCH_8_PARAMETERS_QUANT_TYPE_low_confidence_check	TRUE
RESULTS_SEARCH_8_PARAMETERS_QUANT_TYPE_low_intensity_check	TRUE
RESULTS_SEARCH_8_PARAMETERS_QUANT_TYPE_median_statistic	TRUE
RESULTS_SEARCH_8_PARAMETERS_QUANT_TYPE_mod_check	TRUE
RESULTS_SEARCH_8_PARAMETERS_QUANT_TYPE_quant_threshold	-1
RESULTS_SEARCH_8_PARAMETERS_QUANT_TYPE_quant_threshold_sn	9
RESULTS_SEARCH_8_PARAMETERS_QUANT_TYPE_separate_searches	FALSE
RESULTS_SEARCH_8_PARAMETERS_QUANT_TYPE_shared_msms_check	TRUE
RESULTS_SEARCH_8_PARAMETERS_PARAGON_METHOD_SETTINGS_UI_SAMPLE_TYPE	Identification
RESULTS_SEARCH_8_PARAMETERS_PARAGON_METHOD_SETTINGS_UI_CYS_ALKYLATION	Iodoacetamide
RESULTS_SEARCH_8_PARAMETERS_PARAGON_METHOD_SETTINGS_UI_DIGESTION	Trypsin
RESULTS_SEARCH_8_PARAMETERS_PARAGON_METHOD_SETTINGS_UI_INSTRUMENT	TripleTOF 6600
RESULTS_SEARCH_8_PARAMETERS_PARAGON_METHOD_SETTINGS_UI_SPECIES	Sus scrofa
RESULTS_SEARCH_8_PARAMETERS_PARAGON_METHOD_SETTINGS_UI_SEARCH_EFFORT	Thorough
RESULTS_SEARCH_8_PARAMETERS_PARAGON_METHOD_SETTINGS_UI_USER_NAME	T55002-PC\T55002
RESULTS_SEARCH_8_PARAMETERS_PARAGON_METHOD_SETTINGS_UI_MACHINE_NAME	T55002-PC
RESULTS_SEARCH_8_PARAMETERS_PARAGON_METHOD_SETTINGS_UI_SEARCH_ID	6.37393e+17
RESULTS_SEARCH_8_PARAMETERS_PARAGON_METHOD_SETTINGS_UI_START_TIME	2020-10-26 14:00:32
RESULTS_SEARCH_8_PARAMETERS_PARAGON_METHOD_SETTINGS_UI_MIN_UNUSED_PROTSCORE	0.0458
RESULTS_SEARCH_8_PARAMETERS_PARAGON_METHOD_SETTINGS_UI_PSPEP	TRUE
RESULTS_SEARCH_9_time_cpu	518282
RESULTS_SEARCH_9_time_duration	590585
RESULTS_SEARCH_9_version	5.0.1.4874
RESULTS_SEARCH_9_xml:id	SEARCH:1:637393176323571887_4
RESULTS_SEARCH_9_PARAMETERS_chemical_data_edited	TRUE
RESULTS_SEARCH_9_PARAMETERS_do_multiprecursor_search	TRUE
RESULTS_SEARCH_9_PARAMETERS_do_reverse_search	TRUE
RESULTS_SEARCH_9_PARAMETERS_max_quant_labels	35
RESULTS_SEARCH_9_PARAMETERS_maxresults	15
RESULTS_SEARCH_9_PARAMETERS_separate_searches	FALSE
RESULTS_SEARCH_9_PARAMETERS_MSTOLERANCE_type	dalton
RESULTS_SEARCH_9_PARAMETERS_MSTOLERANCE_value	0.05
RESULTS_SEARCH_9_PARAMETERS_MSMSTOLERANCE_type	dalton
RESULTS_SEARCH_9_PARAMETERS_MSMSTOLERANCE_value	0.1
RESULTS_SEARCH_9_PARAMETERS_MS_STANDARD_DEVIATION_type	dalton
RESULTS_SEARCH_9_PARAMETERS_MS_STANDARD_DEVIATION_value	0.0011
RESULTS_SEARCH_9_PARAMETERS_MSMS_STANDARD_DEVIATION_type	dalton
RESULTS_SEARCH_9_PARAMETERS_MSMS_STANDARD_DEVIATION_value	0.01
RESULTS_SEARCH_9_PARAMETERS_FASTA_filename	C:\AB SCIEX\ProteinPilot Data\SearchDatabases\uniprot-mammalia_200218.fasta
RESULTS_SEARCH_9_PARAMETERS_AUTO_CALIBRATION_ms	TRUE
RESULTS_SEARCH_9_PARAMETERS_AUTO_CALIBRATION_msexport	FALSE
RESULTS_SEARCH_9_PARAMETERS_AUTO_CALIBRATION_msms	TRUE
RESULTS_SEARCH_9_PARAMETERS_AUTO_CALIBRATION_msmstolsdratio	2.75
RESULTS_SEARCH_9_PARAMETERS_AUTO_CALIBRATION_mstolsdratio	7
RESULTS_SEARCH_9_PARAMETERS_AUTO_CALIBRATION_squareroot	TRUE
RESULTS_SEARCH_9_PARAMETERS_AUTO_CALIBRATION_type	dalton
RESULTS_SEARCH_9_PARAMETERS_AUTO_CALIBRATION_MCP_d_s_s_f	0.0666667
RESULTS_SEARCH_9_PARAMETERS_AUTO_CALIBRATION_MCP_d_s_w_f	3
RESULTS_SEARCH_9_PARAMETERS_AUTO_CALIBRATION_MCP_m_f_r_mbc	200
RESULTS_SEARCH_9_PARAMETERS_AUTO_CALIBRATION_MCP_m_m_c	10
RESULTS_SEARCH_9_PARAMETERS_AUTO_CALIBRATION_MCP_m_m_f_s	0.25
RESULTS_SEARCH_9_PARAMETERS_AUTO_CALIBRATION_MCP_m_m_p_f	0.33
RESULTS_SEARCH_9_PARAMETERS_AUTO_CALIBRATION_MCP_m_m_p_rms_f	1
RESULTS_SEARCH_9_PARAMETERS_AUTO_CALIBRATION_MCP_m_p_t_f	1
RESULTS_SEARCH_9_PARAMETERS_AUTO_CALIBRATION_MCP_m_r_h_n_b	15
RESULTS_SEARCH_9_PARAMETERS_AUTO_CALIBRATION_MCP_m_z_n_s	99
RESULTS_SEARCH_9_PARAMETERS_AUTO_CALIBRATION_MCP_m_z_s_mn_f_r	0.0666667
RESULTS_SEARCH_9_PARAMETERS_AUTO_CALIBRATION_MCP_m_z_s_mx_f_r	0.1
RESULTS_SEARCH_9_PARAMETERS_MS_AUTO_CALIBRATION_OUT_avres	-3.70801e-11
RESULTS_SEARCH_9_PARAMETERS_MS_AUTO_CALIBRATION_OUT_c0	4.51634e-05
RESULTS_SEARCH_9_PARAMETERS_MS_AUTO_CALIBRATION_OUT_c1minus1	9.57578e-07
RESULTS_SEARCH_9_PARAMETERS_MS_AUTO_CALIBRATION_OUT_c2	0
RESULTS_SEARCH_9_PARAMETERS_MS_AUTO_CALIBRATION_OUT_file	2
RESULTS_SEARCH_9_PARAMETERS_MS_AUTO_CALIBRATION_OUT_partnumber	5
RESULTS_SEARCH_9_PARAMETERS_MS_AUTO_CALIBRATION_OUT_polyorder	1
RESULTS_SEARCH_9_PARAMETERS_MS_AUTO_CALIBRATION_OUT_sample	1
RESULTS_SEARCH_9_PARAMETERS_MS_AUTO_CALIBRATION_OUT_squareroot	TRUE
RESULTS_SEARCH_9_PARAMETERS_MSMS_AUTO_CALIBRATION_OUT_avres	-6.60728e-08
RESULTS_SEARCH_9_PARAMETERS_MSMS_AUTO_CALIBRATION_OUT_c0	3.22527e-05
RESULTS_SEARCH_9_PARAMETERS_MSMS_AUTO_CALIBRATION_OUT_c1minus1	2.00548e-06
RESULTS_SEARCH_9_PARAMETERS_MSMS_AUTO_CALIBRATION_OUT_c2	0
RESULTS_SEARCH_9_PARAMETERS_MSMS_AUTO_CALIBRATION_OUT_file	2
RESULTS_SEARCH_9_PARAMETERS_MSMS_AUTO_CALIBRATION_OUT_partnumber	5
RESULTS_SEARCH_9_PARAMETERS_MSMS_AUTO_CALIBRATION_OUT_polyorder	1
RESULTS_SEARCH_9_PARAMETERS_MSMS_AUTO_CALIBRATION_OUT_sample	1
RESULTS_SEARCH_9_PARAMETERS_MSMS_AUTO_CALIBRATION_OUT_squareroot	TRUE
RESULTS_SEARCH_9_PARAMETERS_MAX_PRECURSORS_FRAGLET	5
RESULTS_SEARCH_9_PARAMETERS_MAX_PRECURSORS_TAGLET	1
RESULTS_SEARCH_9_PARAMETERS_PRECURSORS_DR_FRAGLET	10
RESULTS_SEARCH_9_PARAMETERS_PRECURSORS_DR_TAGLET	3
RESULTS_SEARCH_9_PARAMETERS_DEFAULT_CHARGE_STATE_1_charge	2
RESULTS_SEARCH_9_PARAMETERS_DEFAULT_CHARGE_STATE_1_probability	1
RESULTS_SEARCH_9_PARAMETERS_DEFAULT_CHARGE_STATE_2_charge	3
RESULTS_SEARCH_9_PARAMETERS_DEFAULT_CHARGE_STATE_2_probability	1
RESULTS_SEARCH_9_PARAMETERS_DEFAULT_CHARGE_STATE_3_charge	4
RESULTS_SEARCH_9_PARAMETERS_DEFAULT_CHARGE_STATE_3_probability	1
RESULTS_SEARCH_9_PARAMETERS_VERSION	5.0.1.0, 4895
RESULTS_SEARCH_9_PARAMETERS_PARAGON_VERSION	5.0.1.0, 4874
RESULTS_SEARCH_9_PARAMETERS_APPLICATION	ProteinPilot(tm) Software
RESULTS_SEARCH_9_PARAMETERS_PROGROUP_alternativedispositionmaximumfoldprobabilitydrop	100
RESULTS_SEARCH_9_PARAMETERS_PROGROUP_alternativedispositionmaximumfoldscoredrop	2
RESULTS_SEARCH_9_PARAMETERS_PROGROUP_autodiscordantpeptidethreshold	0.3
RESULTS_SEARCH_9_PARAMETERS_PROGROUP_bayesconfidencecalclulation	TRUE
RESULTS_SEARCH_9_PARAMETERS_PROGROUP_calibrateconfidence	TRUE
RESULTS_SEARCH_9_PARAMETERS_PROGROUP_compresspeptides	FALSE
RESULTS_SEARCH_9_PARAMETERS_PROGROUP_confidencepercentthresholdforexcludingothersfromquant	15
RESULTS_SEARCH_9_PARAMETERS_PROGROUP_confidencepercentthresholdforincludingselfinquant	15
RESULTS_SEARCH_9_PARAMETERS_PROGROUP_donotstoremspeaklists	FALSE
RESULTS_SEARCH_9_PARAMETERS_PROGROUP_fasta	C:\AB SCIEX\ProteinPilot Data\SearchDatabases\uniprot-mammalia_200218.fasta
RESULTS_SEARCH_9_PARAMETERS_PROGROUP_featuregroupminpepconf	0.66
RESULTS_SEARCH_9_PARAMETERS_PROGROUP_featuregroupminups	0.47
RESULTS_SEARCH_9_PARAMETERS_PROGROUP_focusingintersection	4
RESULTS_SEARCH_9_PARAMETERS_PROGROUP_focusingminimummatchconfidence	0.1
RESULTS_SEARCH_9_PARAMETERS_PROGROUP_focusingminunusedprotscore	02:24:00
RESULTS_SEARCH_9_PARAMETERS_PROGROUP_focusingsubsetcutoff	6
RESULTS_SEARCH_9_PARAMETERS_PROGROUP_intersection	1.3
RESULTS_SEARCH_9_PARAMETERS_PROGROUP_minimummatchconfidencecutoff	0.001
RESULTS_SEARCH_9_PARAMETERS_PROGROUP_minunusedprotscore	0.0458
RESULTS_SEARCH_9_PARAMETERS_PROGROUP_subsetcutoff	2
RESULTS_SEARCH_9_PARAMETERS_PROGROUP_unusedprotscorethresholdforexcludingothersfromquant	1.3
RESULTS_SEARCH_9_PARAMETERS_PEAKLIST_count	3590
RESULTS_SEARCH_9_PARAMETERS_PEAKLIST_filenumber	2
RESULTS_SEARCH_9_PARAMETERS_PEAKLIST_original_count	3590
RESULTS_SEARCH_9_PARAMETERS_PEAKLIST_originalfilename	C:\6600plusData\JR-SpectralLibrary\JR_201021-EXO.2.wiff
RESULTS_SEARCH_9_PARAMETERS_PEAKLIST_partnumber	5
RESULTS_SEARCH_9_PARAMETERS_QUANT_TYPE_background_correction	FALSE
RESULTS_SEARCH_9_PARAMETERS_QUANT_TYPE_bias_correction	TRUE
RESULTS_SEARCH_9_PARAMETERS_QUANT_TYPE_keep_extreme_peptides_over_fraction	0
RESULTS_SEARCH_9_PARAMETERS_QUANT_TYPE_low_confidence_check	TRUE
RESULTS_SEARCH_9_PARAMETERS_QUANT_TYPE_low_intensity_check	TRUE
RESULTS_SEARCH_9_PARAMETERS_QUANT_TYPE_median_statistic	TRUE
RESULTS_SEARCH_9_PARAMETERS_QUANT_TYPE_mod_check	TRUE
RESULTS_SEARCH_9_PARAMETERS_QUANT_TYPE_quant_threshold	-1
RESULTS_SEARCH_9_PARAMETERS_QUANT_TYPE_quant_threshold_sn	9
RESULTS_SEARCH_9_PARAMETERS_QUANT_TYPE_separate_searches	FALSE
RESULTS_SEARCH_9_PARAMETERS_QUANT_TYPE_shared_msms_check	TRUE
RESULTS_SEARCH_9_PARAMETERS_PARAGON_METHOD_SETTINGS_UI_SAMPLE_TYPE	Identification
RESULTS_SEARCH_9_PARAMETERS_PARAGON_METHOD_SETTINGS_UI_CYS_ALKYLATION	Iodoacetamide
RESULTS_SEARCH_9_PARAMETERS_PARAGON_METHOD_SETTINGS_UI_DIGESTION	Trypsin
RESULTS_SEARCH_9_PARAMETERS_PARAGON_METHOD_SETTINGS_UI_INSTRUMENT	TripleTOF 6600
RESULTS_SEARCH_9_PARAMETERS_PARAGON_METHOD_SETTINGS_UI_SPECIES	Sus scrofa
RESULTS_SEARCH_9_PARAMETERS_PARAGON_METHOD_SETTINGS_UI_SEARCH_EFFORT	Thorough
RESULTS_SEARCH_9_PARAMETERS_PARAGON_METHOD_SETTINGS_UI_USER_NAME	T55002-PC\T55002
RESULTS_SEARCH_9_PARAMETERS_PARAGON_METHOD_SETTINGS_UI_MACHINE_NAME	T55002-PC
RESULTS_SEARCH_9_PARAMETERS_PARAGON_METHOD_SETTINGS_UI_SEARCH_ID	6.37393e+17
RESULTS_SEARCH_9_PARAMETERS_PARAGON_METHOD_SETTINGS_UI_START_TIME	2020-10-26 14:00:32
RESULTS_SEARCH_9_PARAMETERS_PARAGON_METHOD_SETTINGS_UI_MIN_UNUSED_PROTSCORE	0.0458
RESULTS_SEARCH_9_PARAMETERS_PARAGON_METHOD_SETTINGS_UI_PSPEP	TRUE
RESULTS_SEARCH_10_time_cpu	1681269
RESULTS_SEARCH_10_time_duration	1687723
RESULTS_SEARCH_10_version	5.0.1.4874
RESULTS_SEARCH_10_xml:id	SEARCH:2:637393176323571887_4
RESULTS_SEARCH_10_PARAMETERS_chemical_data_edited	TRUE
RESULTS_SEARCH_10_PARAMETERS_do_multiprecursor_search	TRUE
RESULTS_SEARCH_10_PARAMETERS_do_reverse_search	TRUE
RESULTS_SEARCH_10_PARAMETERS_max_quant_labels	35
RESULTS_SEARCH_10_PARAMETERS_maxresults	15
RESULTS_SEARCH_10_PARAMETERS_separate_searches	FALSE
RESULTS_SEARCH_10_PARAMETERS_MSTOLERANCE_type	dalton
RESULTS_SEARCH_10_PARAMETERS_MSTOLERANCE_value	0.05
RESULTS_SEARCH_10_PARAMETERS_MSMSTOLERANCE_type	dalton
RESULTS_SEARCH_10_PARAMETERS_MSMSTOLERANCE_value	0.1
RESULTS_SEARCH_10_PARAMETERS_MS_STANDARD_DEVIATION_type	dalton
RESULTS_SEARCH_10_PARAMETERS_MS_STANDARD_DEVIATION_value	0.0011
RESULTS_SEARCH_10_PARAMETERS_MSMS_STANDARD_DEVIATION_type	dalton
RESULTS_SEARCH_10_PARAMETERS_MSMS_STANDARD_DEVIATION_value	0.01
RESULTS_SEARCH_10_PARAMETERS_FASTA_filename	C:\AB SCIEX\ProteinPilot Data\SearchDatabases\uniprot-mammalia_200218.fasta
RESULTS_SEARCH_10_PARAMETERS_AUTO_CALIBRATION_ms	TRUE
RESULTS_SEARCH_10_PARAMETERS_AUTO_CALIBRATION_msexport	FALSE
RESULTS_SEARCH_10_PARAMETERS_AUTO_CALIBRATION_msms	TRUE
RESULTS_SEARCH_10_PARAMETERS_AUTO_CALIBRATION_msmstolsdratio	2.75
RESULTS_SEARCH_10_PARAMETERS_AUTO_CALIBRATION_mstolsdratio	7
RESULTS_SEARCH_10_PARAMETERS_AUTO_CALIBRATION_squareroot	TRUE
RESULTS_SEARCH_10_PARAMETERS_AUTO_CALIBRATION_type	dalton
RESULTS_SEARCH_10_PARAMETERS_AUTO_CALIBRATION_MCP_d_s_s_f	0.0666667
RESULTS_SEARCH_10_PARAMETERS_AUTO_CALIBRATION_MCP_d_s_w_f	3
RESULTS_SEARCH_10_PARAMETERS_AUTO_CALIBRATION_MCP_m_f_r_mbc	200
RESULTS_SEARCH_10_PARAMETERS_AUTO_CALIBRATION_MCP_m_m_c	10
RESULTS_SEARCH_10_PARAMETERS_AUTO_CALIBRATION_MCP_m_m_f_s	0.25
RESULTS_SEARCH_10_PARAMETERS_AUTO_CALIBRATION_MCP_m_m_p_f	0.33
RESULTS_SEARCH_10_PARAMETERS_AUTO_CALIBRATION_MCP_m_m_p_rms_f	1
RESULTS_SEARCH_10_PARAMETERS_AUTO_CALIBRATION_MCP_m_p_t_f	1
RESULTS_SEARCH_10_PARAMETERS_AUTO_CALIBRATION_MCP_m_r_h_n_b	15
RESULTS_SEARCH_10_PARAMETERS_AUTO_CALIBRATION_MCP_m_z_n_s	99
RESULTS_SEARCH_10_PARAMETERS_AUTO_CALIBRATION_MCP_m_z_s_mn_f_r	0.0666667
RESULTS_SEARCH_10_PARAMETERS_AUTO_CALIBRATION_MCP_m_z_s_mx_f_r	0.1
RESULTS_SEARCH_10_PARAMETERS_MS_AUTO_CALIBRATION_OUT_avres	-3.70801e-11
RESULTS_SEARCH_10_PARAMETERS_MS_AUTO_CALIBRATION_OUT_c0	4.51634e-05
RESULTS_SEARCH_10_PARAMETERS_MS_AUTO_CALIBRATION_OUT_c1minus1	9.57578e-07
RESULTS_SEARCH_10_PARAMETERS_MS_AUTO_CALIBRATION_OUT_c2	0
RESULTS_SEARCH_10_PARAMETERS_MS_AUTO_CALIBRATION_OUT_file	2
RESULTS_SEARCH_10_PARAMETERS_MS_AUTO_CALIBRATION_OUT_partnumber	5
RESULTS_SEARCH_10_PARAMETERS_MS_AUTO_CALIBRATION_OUT_polyorder	1
RESULTS_SEARCH_10_PARAMETERS_MS_AUTO_CALIBRATION_OUT_sample	1
RESULTS_SEARCH_10_PARAMETERS_MS_AUTO_CALIBRATION_OUT_squareroot	TRUE
RESULTS_SEARCH_10_PARAMETERS_MSMS_AUTO_CALIBRATION_OUT_avres	-6.60728e-08
RESULTS_SEARCH_10_PARAMETERS_MSMS_AUTO_CALIBRATION_OUT_c0	3.22527e-05
RESULTS_SEARCH_10_PARAMETERS_MSMS_AUTO_CALIBRATION_OUT_c1minus1	2.00548e-06
RESULTS_SEARCH_10_PARAMETERS_MSMS_AUTO_CALIBRATION_OUT_c2	0
RESULTS_SEARCH_10_PARAMETERS_MSMS_AUTO_CALIBRATION_OUT_file	2
RESULTS_SEARCH_10_PARAMETERS_MSMS_AUTO_CALIBRATION_OUT_partnumber	5
RESULTS_SEARCH_10_PARAMETERS_MSMS_AUTO_CALIBRATION_OUT_polyorder	1
RESULTS_SEARCH_10_PARAMETERS_MSMS_AUTO_CALIBRATION_OUT_sample	1
RESULTS_SEARCH_10_PARAMETERS_MSMS_AUTO_CALIBRATION_OUT_squareroot	TRUE
RESULTS_SEARCH_10_PARAMETERS_MAX_PRECURSORS_FRAGLET	5
RESULTS_SEARCH_10_PARAMETERS_MAX_PRECURSORS_TAGLET	1
RESULTS_SEARCH_10_PARAMETERS_PRECURSORS_DR_FRAGLET	10
RESULTS_SEARCH_10_PARAMETERS_PRECURSORS_DR_TAGLET	3
RESULTS_SEARCH_10_PARAMETERS_DEFAULT_CHARGE_STATE_1_charge	2
RESULTS_SEARCH_10_PARAMETERS_DEFAULT_CHARGE_STATE_1_probability	1
RESULTS_SEARCH_10_PARAMETERS_DEFAULT_CHARGE_STATE_2_charge	3
RESULTS_SEARCH_10_PARAMETERS_DEFAULT_CHARGE_STATE_2_probability	1
RESULTS_SEARCH_10_PARAMETERS_DEFAULT_CHARGE_STATE_3_charge	4
RESULTS_SEARCH_10_PARAMETERS_DEFAULT_CHARGE_STATE_3_probability	1
RESULTS_SEARCH_10_PARAMETERS_VERSION	5.0.1.0, 4895
RESULTS_SEARCH_10_PARAMETERS_PARAGON_VERSION	5.0.1.0, 4874
RESULTS_SEARCH_10_PARAMETERS_APPLICATION	ProteinPilot(tm) Software
RESULTS_SEARCH_10_PARAMETERS_PROGROUP_alternativedispositionmaximumfoldprobabilitydrop	100
RESULTS_SEARCH_10_PARAMETERS_PROGROUP_alternativedispositionmaximumfoldscoredrop	2
RESULTS_SEARCH_10_PARAMETERS_PROGROUP_autodiscordantpeptidethreshold	0.3
RESULTS_SEARCH_10_PARAMETERS_PROGROUP_bayesconfidencecalclulation	TRUE
RESULTS_SEARCH_10_PARAMETERS_PROGROUP_calibrateconfidence	TRUE
RESULTS_SEARCH_10_PARAMETERS_PROGROUP_compresspeptides	FALSE
RESULTS_SEARCH_10_PARAMETERS_PROGROUP_confidencepercentthresholdforexcludingothersfromquant	15
RESULTS_SEARCH_10_PARAMETERS_PROGROUP_confidencepercentthresholdforincludingselfinquant	15
RESULTS_SEARCH_10_PARAMETERS_PROGROUP_donotstoremspeaklists	FALSE
RESULTS_SEARCH_10_PARAMETERS_PROGROUP_fasta	C:\AB SCIEX\ProteinPilot Data\SearchDatabases\uniprot-mammalia_200218.fasta
RESULTS_SEARCH_10_PARAMETERS_PROGROUP_featuregroupminpepconf	0.66
RESULTS_SEARCH_10_PARAMETERS_PROGROUP_featuregroupminups	0.47
RESULTS_SEARCH_10_PARAMETERS_PROGROUP_focusingintersection	4
RESULTS_SEARCH_10_PARAMETERS_PROGROUP_focusingminimummatchconfidence	0.1
RESULTS_SEARCH_10_PARAMETERS_PROGROUP_focusingminunusedprotscore	02:24:00
RESULTS_SEARCH_10_PARAMETERS_PROGROUP_focusingsubsetcutoff	6
RESULTS_SEARCH_10_PARAMETERS_PROGROUP_intersection	1.3
RESULTS_SEARCH_10_PARAMETERS_PROGROUP_minimummatchconfidencecutoff	0.001
RESULTS_SEARCH_10_PARAMETERS_PROGROUP_minunusedprotscore	0.0458
RESULTS_SEARCH_10_PARAMETERS_PROGROUP_subsetcutoff	2
RESULTS_SEARCH_10_PARAMETERS_PROGROUP_unusedprotscorethresholdforexcludingothersfromquant	1.3
RESULTS_SEARCH_10_PARAMETERS_PEAKLIST_count	3590
RESULTS_SEARCH_10_PARAMETERS_PEAKLIST_filenumber	2
RESULTS_SEARCH_10_PARAMETERS_PEAKLIST_original_count	3590
RESULTS_SEARCH_10_PARAMETERS_PEAKLIST_originalfilename	C:\6600plusData\JR-SpectralLibrary\JR_201021-EXO.2.wiff
RESULTS_SEARCH_10_PARAMETERS_PEAKLIST_partnumber	5
RESULTS_SEARCH_10_PARAMETERS_QUANT_TYPE_background_correction	FALSE
RESULTS_SEARCH_10_PARAMETERS_QUANT_TYPE_bias_correction	TRUE
RESULTS_SEARCH_10_PARAMETERS_QUANT_TYPE_keep_extreme_peptides_over_fraction	0
RESULTS_SEARCH_10_PARAMETERS_QUANT_TYPE_low_confidence_check	TRUE
RESULTS_SEARCH_10_PARAMETERS_QUANT_TYPE_low_intensity_check	TRUE
RESULTS_SEARCH_10_PARAMETERS_QUANT_TYPE_median_statistic	TRUE
RESULTS_SEARCH_10_PARAMETERS_QUANT_TYPE_mod_check	TRUE
RESULTS_SEARCH_10_PARAMETERS_QUANT_TYPE_quant_threshold	-1
RESULTS_SEARCH_10_PARAMETERS_QUANT_TYPE_quant_threshold_sn	9
RESULTS_SEARCH_10_PARAMETERS_QUANT_TYPE_separate_searches	FALSE
RESULTS_SEARCH_10_PARAMETERS_QUANT_TYPE_shared_msms_check	TRUE
RESULTS_SEARCH_10_PARAMETERS_PARAGON_METHOD_SETTINGS_UI_SAMPLE_TYPE	Identification
RESULTS_SEARCH_10_PARAMETERS_PARAGON_METHOD_SETTINGS_UI_CYS_ALKYLATION	Iodoacetamide
RESULTS_SEARCH_10_PARAMETERS_PARAGON_METHOD_SETTINGS_UI_DIGESTION	Trypsin
RESULTS_SEARCH_10_PARAMETERS_PARAGON_METHOD_SETTINGS_UI_INSTRUMENT	TripleTOF 6600
RESULTS_SEARCH_10_PARAMETERS_PARAGON_METHOD_SETTINGS_UI_SPECIES	Sus scrofa
RESULTS_SEARCH_10_PARAMETERS_PARAGON_METHOD_SETTINGS_UI_SEARCH_EFFORT	Thorough
RESULTS_SEARCH_10_PARAMETERS_PARAGON_METHOD_SETTINGS_UI_USER_NAME	T55002-PC\T55002
RESULTS_SEARCH_10_PARAMETERS_PARAGON_METHOD_SETTINGS_UI_MACHINE_NAME	T55002-PC
RESULTS_SEARCH_10_PARAMETERS_PARAGON_METHOD_SETTINGS_UI_SEARCH_ID	6.37393e+17
RESULTS_SEARCH_10_PARAMETERS_PARAGON_METHOD_SETTINGS_UI_START_TIME	2020-10-26 14:00:32
RESULTS_SEARCH_10_PARAMETERS_PARAGON_METHOD_SETTINGS_UI_MIN_UNUSED_PROTSCORE	0.0458
RESULTS_SEARCH_10_PARAMETERS_PARAGON_METHOD_SETTINGS_UI_PSPEP	TRUE
RESULTS_SEARCH_11_time_cpu	461263
RESULTS_SEARCH_11_time_duration	522226
RESULTS_SEARCH_11_version	5.0.1.4874
RESULTS_SEARCH_11_xml:id	SEARCH:1:637393176323571887_5
RESULTS_SEARCH_11_PARAMETERS_chemical_data_edited	TRUE
RESULTS_SEARCH_11_PARAMETERS_do_multiprecursor_search	TRUE
RESULTS_SEARCH_11_PARAMETERS_do_reverse_search	TRUE
RESULTS_SEARCH_11_PARAMETERS_max_quant_labels	35
RESULTS_SEARCH_11_PARAMETERS_maxresults	15
RESULTS_SEARCH_11_PARAMETERS_separate_searches	FALSE
RESULTS_SEARCH_11_PARAMETERS_MSTOLERANCE_type	dalton
RESULTS_SEARCH_11_PARAMETERS_MSTOLERANCE_value	0.05
RESULTS_SEARCH_11_PARAMETERS_MSMSTOLERANCE_type	dalton
RESULTS_SEARCH_11_PARAMETERS_MSMSTOLERANCE_value	0.1
RESULTS_SEARCH_11_PARAMETERS_MS_STANDARD_DEVIATION_type	dalton
RESULTS_SEARCH_11_PARAMETERS_MS_STANDARD_DEVIATION_value	0.0011
RESULTS_SEARCH_11_PARAMETERS_MSMS_STANDARD_DEVIATION_type	dalton
RESULTS_SEARCH_11_PARAMETERS_MSMS_STANDARD_DEVIATION_value	0.01
RESULTS_SEARCH_11_PARAMETERS_FASTA_filename	C:\AB SCIEX\ProteinPilot Data\SearchDatabases\uniprot-mammalia_200218.fasta
RESULTS_SEARCH_11_PARAMETERS_AUTO_CALIBRATION_ms	TRUE
RESULTS_SEARCH_11_PARAMETERS_AUTO_CALIBRATION_msexport	FALSE
RESULTS_SEARCH_11_PARAMETERS_AUTO_CALIBRATION_msms	TRUE
RESULTS_SEARCH_11_PARAMETERS_AUTO_CALIBRATION_msmstolsdratio	2.75
RESULTS_SEARCH_11_PARAMETERS_AUTO_CALIBRATION_mstolsdratio	7
RESULTS_SEARCH_11_PARAMETERS_AUTO_CALIBRATION_squareroot	TRUE
RESULTS_SEARCH_11_PARAMETERS_AUTO_CALIBRATION_type	dalton
RESULTS_SEARCH_11_PARAMETERS_AUTO_CALIBRATION_MCP_d_s_s_f	0.0666667
RESULTS_SEARCH_11_PARAMETERS_AUTO_CALIBRATION_MCP_d_s_w_f	3
RESULTS_SEARCH_11_PARAMETERS_AUTO_CALIBRATION_MCP_m_f_r_mbc	200
RESULTS_SEARCH_11_PARAMETERS_AUTO_CALIBRATION_MCP_m_m_c	10
RESULTS_SEARCH_11_PARAMETERS_AUTO_CALIBRATION_MCP_m_m_f_s	0.25
RESULTS_SEARCH_11_PARAMETERS_AUTO_CALIBRATION_MCP_m_m_p_f	0.33
RESULTS_SEARCH_11_PARAMETERS_AUTO_CALIBRATION_MCP_m_m_p_rms_f	1
RESULTS_SEARCH_11_PARAMETERS_AUTO_CALIBRATION_MCP_m_p_t_f	1
RESULTS_SEARCH_11_PARAMETERS_AUTO_CALIBRATION_MCP_m_r_h_n_b	15
RESULTS_SEARCH_11_PARAMETERS_AUTO_CALIBRATION_MCP_m_z_n_s	99
RESULTS_SEARCH_11_PARAMETERS_AUTO_CALIBRATION_MCP_m_z_s_mn_f_r	0.0666667
RESULTS_SEARCH_11_PARAMETERS_AUTO_CALIBRATION_MCP_m_z_s_mx_f_r	0.1
RESULTS_SEARCH_11_PARAMETERS_MS_AUTO_CALIBRATION_OUT_avres	-7.75527e-11
RESULTS_SEARCH_11_PARAMETERS_MS_AUTO_CALIBRATION_OUT_c0	3.20374e-05
RESULTS_SEARCH_11_PARAMETERS_MS_AUTO_CALIBRATION_OUT_c1minus1	7.79623e-07
RESULTS_SEARCH_11_PARAMETERS_MS_AUTO_CALIBRATION_OUT_c2	0
RESULTS_SEARCH_11_PARAMETERS_MS_AUTO_CALIBRATION_OUT_file	2
RESULTS_SEARCH_11_PARAMETERS_MS_AUTO_CALIBRATION_OUT_partnumber	6
RESULTS_SEARCH_11_PARAMETERS_MS_AUTO_CALIBRATION_OUT_polyorder	1
RESULTS_SEARCH_11_PARAMETERS_MS_AUTO_CALIBRATION_OUT_sample	1
RESULTS_SEARCH_11_PARAMETERS_MS_AUTO_CALIBRATION_OUT_squareroot	TRUE
RESULTS_SEARCH_11_PARAMETERS_MSMS_AUTO_CALIBRATION_OUT_avres	-5.69548e-08
RESULTS_SEARCH_11_PARAMETERS_MSMS_AUTO_CALIBRATION_OUT_c0	3.52369e-05
RESULTS_SEARCH_11_PARAMETERS_MSMS_AUTO_CALIBRATION_OUT_c1minus1	1.29297e-06
RESULTS_SEARCH_11_PARAMETERS_MSMS_AUTO_CALIBRATION_OUT_c2	0
RESULTS_SEARCH_11_PARAMETERS_MSMS_AUTO_CALIBRATION_OUT_file	2
RESULTS_SEARCH_11_PARAMETERS_MSMS_AUTO_CALIBRATION_OUT_partnumber	6
RESULTS_SEARCH_11_PARAMETERS_MSMS_AUTO_CALIBRATION_OUT_polyorder	1900-01-01
RESULTS_SEARCH_11_PARAMETERS_MSMS_AUTO_CALIBRATION_OUT_sample	1
RESULTS_SEARCH_11_PARAMETERS_MSMS_AUTO_CALIBRATION_OUT_squareroot	TRUE
RESULTS_SEARCH_11_PARAMETERS_MAX_PRECURSORS_FRAGLET	5
RESULTS_SEARCH_11_PARAMETERS_MAX_PRECURSORS_TAGLET	1
RESULTS_SEARCH_11_PARAMETERS_PRECURSORS_DR_FRAGLET	10
RESULTS_SEARCH_11_PARAMETERS_PRECURSORS_DR_TAGLET	3
RESULTS_SEARCH_11_PARAMETERS_DEFAULT_CHARGE_STATE_1_charge	2
RESULTS_SEARCH_11_PARAMETERS_DEFAULT_CHARGE_STATE_1_probability	1
RESULTS_SEARCH_11_PARAMETERS_DEFAULT_CHARGE_STATE_2_charge	3
RESULTS_SEARCH_11_PARAMETERS_DEFAULT_CHARGE_STATE_2_probability	1
RESULTS_SEARCH_11_PARAMETERS_DEFAULT_CHARGE_STATE_3_charge	4
RESULTS_SEARCH_11_PARAMETERS_DEFAULT_CHARGE_STATE_3_probability	1
RESULTS_SEARCH_11_PARAMETERS_VERSION	5.0.1.0, 4895
RESULTS_SEARCH_11_PARAMETERS_PARAGON_VERSION	5.0.1.0, 4874
RESULTS_SEARCH_11_PARAMETERS_APPLICATION	ProteinPilot(tm) Software
RESULTS_SEARCH_11_PARAMETERS_PROGROUP_alternativedispositionmaximumfoldprobabilitydrop	100
RESULTS_SEARCH_11_PARAMETERS_PROGROUP_alternativedispositionmaximumfoldscoredrop	2
RESULTS_SEARCH_11_PARAMETERS_PROGROUP_autodiscordantpeptidethreshold	0.3
RESULTS_SEARCH_11_PARAMETERS_PROGROUP_bayesconfidencecalclulation	TRUE
RESULTS_SEARCH_11_PARAMETERS_PROGROUP_calibrateconfidence	TRUE
RESULTS_SEARCH_11_PARAMETERS_PROGROUP_compresspeptides	FALSE
RESULTS_SEARCH_11_PARAMETERS_PROGROUP_confidencepercentthresholdforexcludingothersfromquant	15
RESULTS_SEARCH_11_PARAMETERS_PROGROUP_confidencepercentthresholdforincludingselfinquant	15
RESULTS_SEARCH_11_PARAMETERS_PROGROUP_donotstoremspeaklists	FALSE
RESULTS_SEARCH_11_PARAMETERS_PROGROUP_fasta	C:\AB SCIEX\ProteinPilot Data\SearchDatabases\uniprot-mammalia_200218.fasta
RESULTS_SEARCH_11_PARAMETERS_PROGROUP_featuregroupminpepconf	0.66
RESULTS_SEARCH_11_PARAMETERS_PROGROUP_featuregroupminups	0.47
RESULTS_SEARCH_11_PARAMETERS_PROGROUP_focusingintersection	4
RESULTS_SEARCH_11_PARAMETERS_PROGROUP_focusingminimummatchconfidence	0.1
RESULTS_SEARCH_11_PARAMETERS_PROGROUP_focusingminunusedprotscore	0.1
RESULTS_SEARCH_11_PARAMETERS_PROGROUP_focusingsubsetcutoff	1900-01-06
RESULTS_SEARCH_11_PARAMETERS_PROGROUP_intersection	1900-01-01 07:12:00
RESULTS_SEARCH_11_PARAMETERS_PROGROUP_minimummatchconfidencecutoff	0.001
RESULTS_SEARCH_11_PARAMETERS_PROGROUP_minunusedprotscore	0.0458
RESULTS_SEARCH_11_PARAMETERS_PROGROUP_subsetcutoff	2
RESULTS_SEARCH_11_PARAMETERS_PROGROUP_unusedprotscorethresholdforexcludingothersfromquant	1.3
RESULTS_SEARCH_11_PARAMETERS_PEAKLIST_count	3453
RESULTS_SEARCH_11_PARAMETERS_PEAKLIST_filenumber	2
RESULTS_SEARCH_11_PARAMETERS_PEAKLIST_original_count	3453
RESULTS_SEARCH_11_PARAMETERS_PEAKLIST_originalfilename	C:\6600plusData\JR-SpectralLibrary\JR_201021-EXO.2.wiff
RESULTS_SEARCH_11_PARAMETERS_PEAKLIST_partnumber	6
RESULTS_SEARCH_11_PARAMETERS_QUANT_TYPE_background_correction	FALSE
RESULTS_SEARCH_11_PARAMETERS_QUANT_TYPE_bias_correction	TRUE
RESULTS_SEARCH_11_PARAMETERS_QUANT_TYPE_keep_extreme_peptides_over_fraction	0
RESULTS_SEARCH_11_PARAMETERS_QUANT_TYPE_low_confidence_check	TRUE
RESULTS_SEARCH_11_PARAMETERS_QUANT_TYPE_low_intensity_check	TRUE
RESULTS_SEARCH_11_PARAMETERS_QUANT_TYPE_median_statistic	TRUE
RESULTS_SEARCH_11_PARAMETERS_QUANT_TYPE_mod_check	TRUE
RESULTS_SEARCH_11_PARAMETERS_QUANT_TYPE_quant_threshold	-1
RESULTS_SEARCH_11_PARAMETERS_QUANT_TYPE_quant_threshold_sn	9
RESULTS_SEARCH_11_PARAMETERS_QUANT_TYPE_separate_searches	FALSE
RESULTS_SEARCH_11_PARAMETERS_QUANT_TYPE_shared_msms_check	TRUE
RESULTS_SEARCH_11_PARAMETERS_PARAGON_METHOD_SETTINGS_UI_SAMPLE_TYPE	Identification
RESULTS_SEARCH_11_PARAMETERS_PARAGON_METHOD_SETTINGS_UI_CYS_ALKYLATION	Iodoacetamide
RESULTS_SEARCH_11_PARAMETERS_PARAGON_METHOD_SETTINGS_UI_DIGESTION	Trypsin
RESULTS_SEARCH_11_PARAMETERS_PARAGON_METHOD_SETTINGS_UI_INSTRUMENT	TripleTOF 6600
RESULTS_SEARCH_11_PARAMETERS_PARAGON_METHOD_SETTINGS_UI_SPECIES	Sus scrofa
RESULTS_SEARCH_11_PARAMETERS_PARAGON_METHOD_SETTINGS_UI_SEARCH_EFFORT	Thorough
RESULTS_SEARCH_11_PARAMETERS_PARAGON_METHOD_SETTINGS_UI_USER_NAME	T55002-PC\T55002
RESULTS_SEARCH_11_PARAMETERS_PARAGON_METHOD_SETTINGS_UI_MACHINE_NAME	T55002-PC
RESULTS_SEARCH_11_PARAMETERS_PARAGON_METHOD_SETTINGS_UI_SEARCH_ID	6.37393e+17
RESULTS_SEARCH_11_PARAMETERS_PARAGON_METHOD_SETTINGS_UI_START_TIME	2020-10-26 14:00:32
RESULTS_SEARCH_11_PARAMETERS_PARAGON_METHOD_SETTINGS_UI_MIN_UNUSED_PROTSCORE	0.0458
RESULTS_SEARCH_11_PARAMETERS_PARAGON_METHOD_SETTINGS_UI_PSPEP	TRUE
RESULTS_SEARCH_12_time_cpu	1627636
RESULTS_SEARCH_12_time_duration	1629099
RESULTS_SEARCH_12_version	5.0.1.4874
RESULTS_SEARCH_12_xml:id	SEARCH:2:637393176323571887_5
RESULTS_SEARCH_12_PARAMETERS_chemical_data_edited	TRUE
RESULTS_SEARCH_12_PARAMETERS_do_multiprecursor_search	TRUE
RESULTS_SEARCH_12_PARAMETERS_do_reverse_search	TRUE
RESULTS_SEARCH_12_PARAMETERS_max_quant_labels	35
RESULTS_SEARCH_12_PARAMETERS_maxresults	1900-01-15
RESULTS_SEARCH_12_PARAMETERS_separate_searches	FALSE
RESULTS_SEARCH_12_PARAMETERS_MSTOLERANCE_type	dalton
RESULTS_SEARCH_12_PARAMETERS_MSTOLERANCE_value	0.05
RESULTS_SEARCH_12_PARAMETERS_MSMSTOLERANCE_type	dalton
RESULTS_SEARCH_12_PARAMETERS_MSMSTOLERANCE_value	0.1
RESULTS_SEARCH_12_PARAMETERS_MS_STANDARD_DEVIATION_type	dalton
RESULTS_SEARCH_12_PARAMETERS_MS_STANDARD_DEVIATION_value	0.0011
RESULTS_SEARCH_12_PARAMETERS_MSMS_STANDARD_DEVIATION_type	dalton
RESULTS_SEARCH_12_PARAMETERS_MSMS_STANDARD_DEVIATION_value	0.01
RESULTS_SEARCH_12_PARAMETERS_FASTA_filename	C:\AB SCIEX\ProteinPilot Data\SearchDatabases\uniprot-mammalia_200218.fasta
RESULTS_SEARCH_12_PARAMETERS_AUTO_CALIBRATION_ms	TRUE
RESULTS_SEARCH_12_PARAMETERS_AUTO_CALIBRATION_msexport	FALSE
RESULTS_SEARCH_12_PARAMETERS_AUTO_CALIBRATION_msms	TRUE
RESULTS_SEARCH_12_PARAMETERS_AUTO_CALIBRATION_msmstolsdratio	2.75
RESULTS_SEARCH_12_PARAMETERS_AUTO_CALIBRATION_mstolsdratio	7
RESULTS_SEARCH_12_PARAMETERS_AUTO_CALIBRATION_squareroot	TRUE
RESULTS_SEARCH_12_PARAMETERS_AUTO_CALIBRATION_type	dalton
RESULTS_SEARCH_12_PARAMETERS_AUTO_CALIBRATION_MCP_d_s_s_f	0.0666667
RESULTS_SEARCH_12_PARAMETERS_AUTO_CALIBRATION_MCP_d_s_w_f	3
RESULTS_SEARCH_12_PARAMETERS_AUTO_CALIBRATION_MCP_m_f_r_mbc	200
RESULTS_SEARCH_12_PARAMETERS_AUTO_CALIBRATION_MCP_m_m_c	10
RESULTS_SEARCH_12_PARAMETERS_AUTO_CALIBRATION_MCP_m_m_f_s	0.25
RESULTS_SEARCH_12_PARAMETERS_AUTO_CALIBRATION_MCP_m_m_p_f	0.33
RESULTS_SEARCH_12_PARAMETERS_AUTO_CALIBRATION_MCP_m_m_p_rms_f	1
RESULTS_SEARCH_12_PARAMETERS_AUTO_CALIBRATION_MCP_m_p_t_f	1
RESULTS_SEARCH_12_PARAMETERS_AUTO_CALIBRATION_MCP_m_r_h_n_b	15
RESULTS_SEARCH_12_PARAMETERS_AUTO_CALIBRATION_MCP_m_z_n_s	99
RESULTS_SEARCH_12_PARAMETERS_AUTO_CALIBRATION_MCP_m_z_s_mn_f_r	0.0666667
RESULTS_SEARCH_12_PARAMETERS_AUTO_CALIBRATION_MCP_m_z_s_mx_f_r	0.1
RESULTS_SEARCH_12_PARAMETERS_MS_AUTO_CALIBRATION_OUT_avres	-7.75527e-11
RESULTS_SEARCH_12_PARAMETERS_MS_AUTO_CALIBRATION_OUT_c0	3.20374e-05
RESULTS_SEARCH_12_PARAMETERS_MS_AUTO_CALIBRATION_OUT_c1minus1	7.79623e-07
RESULTS_SEARCH_12_PARAMETERS_MS_AUTO_CALIBRATION_OUT_c2	0
RESULTS_SEARCH_12_PARAMETERS_MS_AUTO_CALIBRATION_OUT_file	2
RESULTS_SEARCH_12_PARAMETERS_MS_AUTO_CALIBRATION_OUT_partnumber	6
RESULTS_SEARCH_12_PARAMETERS_MS_AUTO_CALIBRATION_OUT_polyorder	1
RESULTS_SEARCH_12_PARAMETERS_MS_AUTO_CALIBRATION_OUT_sample	1
RESULTS_SEARCH_12_PARAMETERS_MS_AUTO_CALIBRATION_OUT_squareroot	TRUE
RESULTS_SEARCH_12_PARAMETERS_MSMS_AUTO_CALIBRATION_OUT_avres	-5.69548e-08
RESULTS_SEARCH_12_PARAMETERS_MSMS_AUTO_CALIBRATION_OUT_c0	3.52369e-05
RESULTS_SEARCH_12_PARAMETERS_MSMS_AUTO_CALIBRATION_OUT_c1minus1	1.29297e-06
RESULTS_SEARCH_12_PARAMETERS_MSMS_AUTO_CALIBRATION_OUT_c2	0
RESULTS_SEARCH_12_PARAMETERS_MSMS_AUTO_CALIBRATION_OUT_file	2
RESULTS_SEARCH_12_PARAMETERS_MSMS_AUTO_CALIBRATION_OUT_partnumber	6
RESULTS_SEARCH_12_PARAMETERS_MSMS_AUTO_CALIBRATION_OUT_polyorder	1
RESULTS_SEARCH_12_PARAMETERS_MSMS_AUTO_CALIBRATION_OUT_sample	1
RESULTS_SEARCH_12_PARAMETERS_MSMS_AUTO_CALIBRATION_OUT_squareroot	TRUE
RESULTS_SEARCH_12_PARAMETERS_MAX_PRECURSORS_FRAGLET	5
RESULTS_SEARCH_12_PARAMETERS_MAX_PRECURSORS_TAGLET	1
RESULTS_SEARCH_12_PARAMETERS_PRECURSORS_DR_FRAGLET	10
RESULTS_SEARCH_12_PARAMETERS_PRECURSORS_DR_TAGLET	3
RESULTS_SEARCH_12_PARAMETERS_DEFAULT_CHARGE_STATE_1_charge	2
RESULTS_SEARCH_12_PARAMETERS_DEFAULT_CHARGE_STATE_1_probability	1
RESULTS_SEARCH_12_PARAMETERS_DEFAULT_CHARGE_STATE_2_charge	3
RESULTS_SEARCH_12_PARAMETERS_DEFAULT_CHARGE_STATE_2_probability	1
RESULTS_SEARCH_12_PARAMETERS_DEFAULT_CHARGE_STATE_3_charge	4
RESULTS_SEARCH_12_PARAMETERS_DEFAULT_CHARGE_STATE_3_probability	1
RESULTS_SEARCH_12_PARAMETERS_VERSION	5.0.1.0, 4895
RESULTS_SEARCH_12_PARAMETERS_PARAGON_VERSION	5.0.1.0, 4874
RESULTS_SEARCH_12_PARAMETERS_APPLICATION	ProteinPilot(tm) Software
RESULTS_SEARCH_12_PARAMETERS_PROGROUP_alternativedispositionmaximumfoldprobabilitydrop	100
RESULTS_SEARCH_12_PARAMETERS_PROGROUP_alternativedispositionmaximumfoldscoredrop	2
RESULTS_SEARCH_12_PARAMETERS_PROGROUP_autodiscordantpeptidethreshold	0.3
RESULTS_SEARCH_12_PARAMETERS_PROGROUP_bayesconfidencecalclulation	TRUE
RESULTS_SEARCH_12_PARAMETERS_PROGROUP_calibrateconfidence	TRUE
RESULTS_SEARCH_12_PARAMETERS_PROGROUP_compresspeptides	FALSE
RESULTS_SEARCH_12_PARAMETERS_PROGROUP_confidencepercentthresholdforexcludingothersfromquant	1900-01-15
RESULTS_SEARCH_12_PARAMETERS_PROGROUP_confidencepercentthresholdforincludingselfinquant	15
RESULTS_SEARCH_12_PARAMETERS_PROGROUP_donotstoremspeaklists	FALSE
RESULTS_SEARCH_12_PARAMETERS_PROGROUP_fasta	C:\AB SCIEX\ProteinPilot Data\SearchDatabases\uniprot-mammalia_200218.fasta
RESULTS_SEARCH_12_PARAMETERS_PROGROUP_featuregroupminpepconf	0.66
RESULTS_SEARCH_12_PARAMETERS_PROGROUP_featuregroupminups	0.47
RESULTS_SEARCH_12_PARAMETERS_PROGROUP_focusingintersection	4
RESULTS_SEARCH_12_PARAMETERS_PROGROUP_focusingminimummatchconfidence	0.1
RESULTS_SEARCH_12_PARAMETERS_PROGROUP_focusingminunusedprotscore	0.1
RESULTS_SEARCH_12_PARAMETERS_PROGROUP_focusingsubsetcutoff	6
RESULTS_SEARCH_12_PARAMETERS_PROGROUP_intersection	1.3
RESULTS_SEARCH_12_PARAMETERS_PROGROUP_minimummatchconfidencecutoff	0.001
RESULTS_SEARCH_12_PARAMETERS_PROGROUP_minunusedprotscore	0.0458
RESULTS_SEARCH_12_PARAMETERS_PROGROUP_subsetcutoff	2
RESULTS_SEARCH_12_PARAMETERS_PROGROUP_unusedprotscorethresholdforexcludingothersfromquant	1.3
RESULTS_SEARCH_12_PARAMETERS_PEAKLIST_count	3453
RESULTS_SEARCH_12_PARAMETERS_PEAKLIST_filenumber	2
RESULTS_SEARCH_12_PARAMETERS_PEAKLIST_original_count	3453
RESULTS_SEARCH_12_PARAMETERS_PEAKLIST_originalfilename	C:\6600plusData\JR-SpectralLibrary\JR_201021-EXO.2.wiff
RESULTS_SEARCH_12_PARAMETERS_PEAKLIST_partnumber	6
RESULTS_SEARCH_12_PARAMETERS_QUANT_TYPE_background_correction	FALSE
RESULTS_SEARCH_12_PARAMETERS_QUANT_TYPE_bias_correction	TRUE
RESULTS_SEARCH_12_PARAMETERS_QUANT_TYPE_keep_extreme_peptides_over_fraction	0
RESULTS_SEARCH_12_PARAMETERS_QUANT_TYPE_low_confidence_check	TRUE
RESULTS_SEARCH_12_PARAMETERS_QUANT_TYPE_low_intensity_check	TRUE
RESULTS_SEARCH_12_PARAMETERS_QUANT_TYPE_median_statistic	TRUE
RESULTS_SEARCH_12_PARAMETERS_QUANT_TYPE_mod_check	TRUE
RESULTS_SEARCH_12_PARAMETERS_QUANT_TYPE_quant_threshold	-1
RESULTS_SEARCH_12_PARAMETERS_QUANT_TYPE_quant_threshold_sn	1900-01-09
RESULTS_SEARCH_12_PARAMETERS_QUANT_TYPE_separate_searches	FALSE
RESULTS_SEARCH_12_PARAMETERS_QUANT_TYPE_shared_msms_check	TRUE
RESULTS_SEARCH_12_PARAMETERS_PARAGON_METHOD_SETTINGS_UI_SAMPLE_TYPE	Identification
RESULTS_SEARCH_12_PARAMETERS_PARAGON_METHOD_SETTINGS_UI_CYS_ALKYLATION	Iodoacetamide
RESULTS_SEARCH_12_PARAMETERS_PARAGON_METHOD_SETTINGS_UI_DIGESTION	Trypsin
RESULTS_SEARCH_12_PARAMETERS_PARAGON_METHOD_SETTINGS_UI_INSTRUMENT	TripleTOF 6600
RESULTS_SEARCH_12_PARAMETERS_PARAGON_METHOD_SETTINGS_UI_SPECIES	Sus scrofa
RESULTS_SEARCH_12_PARAMETERS_PARAGON_METHOD_SETTINGS_UI_SEARCH_EFFORT	Thorough
RESULTS_SEARCH_12_PARAMETERS_PARAGON_METHOD_SETTINGS_UI_USER_NAME	T55002-PC\T55002
RESULTS_SEARCH_12_PARAMETERS_PARAGON_METHOD_SETTINGS_UI_MACHINE_NAME	T55002-PC
RESULTS_SEARCH_12_PARAMETERS_PARAGON_METHOD_SETTINGS_UI_SEARCH_ID	6.37393e+17
RESULTS_SEARCH_12_PARAMETERS_PARAGON_METHOD_SETTINGS_UI_START_TIME	2020-10-26 14:00:32
RESULTS_SEARCH_12_PARAMETERS_PARAGON_METHOD_SETTINGS_UI_MIN_UNUSED_PROTSCORE	0.0458
RESULTS_SEARCH_12_PARAMETERS_PARAGON_METHOD_SETTINGS_UI_PSPEP	TRUE
RESULTS_SEARCH_13_time_cpu	472261
RESULTS_SEARCH_13_time_duration	523599
RESULTS_SEARCH_13_version	5.0.1.4874
RESULTS_SEARCH_13_xml:id	SEARCH:1:637393176323571887_6
RESULTS_SEARCH_13_PARAMETERS_chemical_data_edited	TRUE
RESULTS_SEARCH_13_PARAMETERS_do_multiprecursor_search	TRUE
RESULTS_SEARCH_13_PARAMETERS_do_reverse_search	TRUE
RESULTS_SEARCH_13_PARAMETERS_max_quant_labels	35
RESULTS_SEARCH_13_PARAMETERS_maxresults	15
RESULTS_SEARCH_13_PARAMETERS_separate_searches	FALSE
RESULTS_SEARCH_13_PARAMETERS_MSTOLERANCE_type	dalton
RESULTS_SEARCH_13_PARAMETERS_MSTOLERANCE_value	0.05
RESULTS_SEARCH_13_PARAMETERS_MSMSTOLERANCE_type	dalton
RESULTS_SEARCH_13_PARAMETERS_MSMSTOLERANCE_value	0.1
RESULTS_SEARCH_13_PARAMETERS_MS_STANDARD_DEVIATION_type	dalton
RESULTS_SEARCH_13_PARAMETERS_MS_STANDARD_DEVIATION_value	0.0011
RESULTS_SEARCH_13_PARAMETERS_MSMS_STANDARD_DEVIATION_type	dalton
RESULTS_SEARCH_13_PARAMETERS_MSMS_STANDARD_DEVIATION_value	0.01
RESULTS_SEARCH_13_PARAMETERS_FASTA_filename	C:\AB SCIEX\ProteinPilot Data\SearchDatabases\uniprot-mammalia_200218.fasta
RESULTS_SEARCH_13_PARAMETERS_AUTO_CALIBRATION_ms	TRUE
RESULTS_SEARCH_13_PARAMETERS_AUTO_CALIBRATION_msexport	FALSE
RESULTS_SEARCH_13_PARAMETERS_AUTO_CALIBRATION_msms	TRUE
RESULTS_SEARCH_13_PARAMETERS_AUTO_CALIBRATION_msmstolsdratio	2.75
RESULTS_SEARCH_13_PARAMETERS_AUTO_CALIBRATION_mstolsdratio	7
RESULTS_SEARCH_13_PARAMETERS_AUTO_CALIBRATION_squareroot	TRUE
RESULTS_SEARCH_13_PARAMETERS_AUTO_CALIBRATION_type	dalton
RESULTS_SEARCH_13_PARAMETERS_AUTO_CALIBRATION_MCP_d_s_s_f	0.0666667
RESULTS_SEARCH_13_PARAMETERS_AUTO_CALIBRATION_MCP_d_s_w_f	3
RESULTS_SEARCH_13_PARAMETERS_AUTO_CALIBRATION_MCP_m_f_r_mbc	200
RESULTS_SEARCH_13_PARAMETERS_AUTO_CALIBRATION_MCP_m_m_c	10
RESULTS_SEARCH_13_PARAMETERS_AUTO_CALIBRATION_MCP_m_m_f_s	0.25
RESULTS_SEARCH_13_PARAMETERS_AUTO_CALIBRATION_MCP_m_m_p_f	0.33
RESULTS_SEARCH_13_PARAMETERS_AUTO_CALIBRATION_MCP_m_m_p_rms_f	1
RESULTS_SEARCH_13_PARAMETERS_AUTO_CALIBRATION_MCP_m_p_t_f	1
RESULTS_SEARCH_13_PARAMETERS_AUTO_CALIBRATION_MCP_m_r_h_n_b	15
RESULTS_SEARCH_13_PARAMETERS_AUTO_CALIBRATION_MCP_m_z_n_s	99
RESULTS_SEARCH_13_PARAMETERS_AUTO_CALIBRATION_MCP_m_z_s_mn_f_r	0.0666667
RESULTS_SEARCH_13_PARAMETERS_AUTO_CALIBRATION_MCP_m_z_s_mx_f_r	0.1
RESULTS_SEARCH_13_PARAMETERS_MS_AUTO_CALIBRATION_OUT_avres	1.08961e-08
RESULTS_SEARCH_13_PARAMETERS_MS_AUTO_CALIBRATION_OUT_c0	-6.37531e-05
RESULTS_SEARCH_13_PARAMETERS_MS_AUTO_CALIBRATION_OUT_c1minus1	4.87275e-06
RESULTS_SEARCH_13_PARAMETERS_MS_AUTO_CALIBRATION_OUT_c2	0
RESULTS_SEARCH_13_PARAMETERS_MS_AUTO_CALIBRATION_OUT_file	3
RESULTS_SEARCH_13_PARAMETERS_MS_AUTO_CALIBRATION_OUT_partnumber	7
RESULTS_SEARCH_13_PARAMETERS_MS_AUTO_CALIBRATION_OUT_polyorder	1
RESULTS_SEARCH_13_PARAMETERS_MS_AUTO_CALIBRATION_OUT_sample	1
RESULTS_SEARCH_13_PARAMETERS_MS_AUTO_CALIBRATION_OUT_squareroot	TRUE
RESULTS_SEARCH_13_PARAMETERS_MSMS_AUTO_CALIBRATION_OUT_avres	-8.17922e-08
RESULTS_SEARCH_13_PARAMETERS_MSMS_AUTO_CALIBRATION_OUT_c0	2.26053e-05
RESULTS_SEARCH_13_PARAMETERS_MSMS_AUTO_CALIBRATION_OUT_c1minus1	1.67236e-06
RESULTS_SEARCH_13_PARAMETERS_MSMS_AUTO_CALIBRATION_OUT_c2	0
RESULTS_SEARCH_13_PARAMETERS_MSMS_AUTO_CALIBRATION_OUT_file	3
RESULTS_SEARCH_13_PARAMETERS_MSMS_AUTO_CALIBRATION_OUT_partnumber	7
RESULTS_SEARCH_13_PARAMETERS_MSMS_AUTO_CALIBRATION_OUT_polyorder	1
RESULTS_SEARCH_13_PARAMETERS_MSMS_AUTO_CALIBRATION_OUT_sample	1
RESULTS_SEARCH_13_PARAMETERS_MSMS_AUTO_CALIBRATION_OUT_squareroot	TRUE
RESULTS_SEARCH_13_PARAMETERS_MAX_PRECURSORS_FRAGLET	5
RESULTS_SEARCH_13_PARAMETERS_MAX_PRECURSORS_TAGLET	1
RESULTS_SEARCH_13_PARAMETERS_PRECURSORS_DR_FRAGLET	10
RESULTS_SEARCH_13_PARAMETERS_PRECURSORS_DR_TAGLET	3
RESULTS_SEARCH_13_PARAMETERS_DEFAULT_CHARGE_STATE_1_charge	2
RESULTS_SEARCH_13_PARAMETERS_DEFAULT_CHARGE_STATE_1_probability	1
RESULTS_SEARCH_13_PARAMETERS_DEFAULT_CHARGE_STATE_2_charge	3
RESULTS_SEARCH_13_PARAMETERS_DEFAULT_CHARGE_STATE_2_probability	1
RESULTS_SEARCH_13_PARAMETERS_DEFAULT_CHARGE_STATE_3_charge	4
RESULTS_SEARCH_13_PARAMETERS_DEFAULT_CHARGE_STATE_3_probability	1
RESULTS_SEARCH_13_PARAMETERS_VERSION	5.0.1.0, 4895
RESULTS_SEARCH_13_PARAMETERS_PARAGON_VERSION	5.0.1.0, 4874
RESULTS_SEARCH_13_PARAMETERS_APPLICATION	ProteinPilot(tm) Software
RESULTS_SEARCH_13_PARAMETERS_PROGROUP_alternativedispositionmaximumfoldprobabilitydrop	100
RESULTS_SEARCH_13_PARAMETERS_PROGROUP_alternativedispositionmaximumfoldscoredrop	2
RESULTS_SEARCH_13_PARAMETERS_PROGROUP_autodiscordantpeptidethreshold	0.3
RESULTS_SEARCH_13_PARAMETERS_PROGROUP_bayesconfidencecalclulation	TRUE
RESULTS_SEARCH_13_PARAMETERS_PROGROUP_calibrateconfidence	TRUE
RESULTS_SEARCH_13_PARAMETERS_PROGROUP_compresspeptides	FALSE
RESULTS_SEARCH_13_PARAMETERS_PROGROUP_confidencepercentthresholdforexcludingothersfromquant	15
RESULTS_SEARCH_13_PARAMETERS_PROGROUP_confidencepercentthresholdforincludingselfinquant	15
RESULTS_SEARCH_13_PARAMETERS_PROGROUP_donotstoremspeaklists	FALSE
RESULTS_SEARCH_13_PARAMETERS_PROGROUP_fasta	C:\AB SCIEX\ProteinPilot Data\SearchDatabases\uniprot-mammalia_200218.fasta
RESULTS_SEARCH_13_PARAMETERS_PROGROUP_featuregroupminpepconf	0.66
RESULTS_SEARCH_13_PARAMETERS_PROGROUP_featuregroupminups	0.47
RESULTS_SEARCH_13_PARAMETERS_PROGROUP_focusingintersection	4
RESULTS_SEARCH_13_PARAMETERS_PROGROUP_focusingminimummatchconfidence	0.1
RESULTS_SEARCH_13_PARAMETERS_PROGROUP_focusingminunusedprotscore	0.1
RESULTS_SEARCH_13_PARAMETERS_PROGROUP_focusingsubsetcutoff	6
RESULTS_SEARCH_13_PARAMETERS_PROGROUP_intersection	1.3
RESULTS_SEARCH_13_PARAMETERS_PROGROUP_minimummatchconfidencecutoff	0.001
RESULTS_SEARCH_13_PARAMETERS_PROGROUP_minunusedprotscore	0.0458
RESULTS_SEARCH_13_PARAMETERS_PROGROUP_subsetcutoff	2
RESULTS_SEARCH_13_PARAMETERS_PROGROUP_unusedprotscorethresholdforexcludingothersfromquant	1.3
RESULTS_SEARCH_13_PARAMETERS_PEAKLIST_count	2751
RESULTS_SEARCH_13_PARAMETERS_PEAKLIST_filenumber	3
RESULTS_SEARCH_13_PARAMETERS_PEAKLIST_original_count	2751
RESULTS_SEARCH_13_PARAMETERS_PEAKLIST_originalfilename	C:\6600plusData\JR-SpectralLibrary\JR_201021-EXO.3.wiff
RESULTS_SEARCH_13_PARAMETERS_PEAKLIST_partnumber	7
RESULTS_SEARCH_13_PARAMETERS_QUANT_TYPE_background_correction	FALSE
RESULTS_SEARCH_13_PARAMETERS_QUANT_TYPE_bias_correction	TRUE
RESULTS_SEARCH_13_PARAMETERS_QUANT_TYPE_keep_extreme_peptides_over_fraction	00:00:00
RESULTS_SEARCH_13_PARAMETERS_QUANT_TYPE_low_confidence_check	TRUE
RESULTS_SEARCH_13_PARAMETERS_QUANT_TYPE_low_intensity_check	TRUE
RESULTS_SEARCH_13_PARAMETERS_QUANT_TYPE_median_statistic	TRUE
RESULTS_SEARCH_13_PARAMETERS_QUANT_TYPE_mod_check	TRUE
RESULTS_SEARCH_13_PARAMETERS_QUANT_TYPE_quant_threshold	1899-12-29
RESULTS_SEARCH_13_PARAMETERS_QUANT_TYPE_quant_threshold_sn	9
RESULTS_SEARCH_13_PARAMETERS_QUANT_TYPE_separate_searches	FALSE
RESULTS_SEARCH_13_PARAMETERS_QUANT_TYPE_shared_msms_check	TRUE
RESULTS_SEARCH_13_PARAMETERS_PARAGON_METHOD_SETTINGS_UI_SAMPLE_TYPE	Identification
RESULTS_SEARCH_13_PARAMETERS_PARAGON_METHOD_SETTINGS_UI_CYS_ALKYLATION	Iodoacetamide
RESULTS_SEARCH_13_PARAMETERS_PARAGON_METHOD_SETTINGS_UI_DIGESTION	Trypsin
RESULTS_SEARCH_13_PARAMETERS_PARAGON_METHOD_SETTINGS_UI_INSTRUMENT	TripleTOF 6600
RESULTS_SEARCH_13_PARAMETERS_PARAGON_METHOD_SETTINGS_UI_SPECIES	Sus scrofa
RESULTS_SEARCH_13_PARAMETERS_PARAGON_METHOD_SETTINGS_UI_SEARCH_EFFORT	Thorough
RESULTS_SEARCH_13_PARAMETERS_PARAGON_METHOD_SETTINGS_UI_USER_NAME	T55002-PC\T55002
RESULTS_SEARCH_13_PARAMETERS_PARAGON_METHOD_SETTINGS_UI_MACHINE_NAME	T55002-PC
RESULTS_SEARCH_13_PARAMETERS_PARAGON_METHOD_SETTINGS_UI_SEARCH_ID	6.37393e+17
RESULTS_SEARCH_13_PARAMETERS_PARAGON_METHOD_SETTINGS_UI_START_TIME	2020-10-26 14:00:32
RESULTS_SEARCH_13_PARAMETERS_PARAGON_METHOD_SETTINGS_UI_MIN_UNUSED_PROTSCORE	0.0458
RESULTS_SEARCH_13_PARAMETERS_PARAGON_METHOD_SETTINGS_UI_PSPEP	TRUE
RESULTS_SEARCH_14_time_cpu	872794
RESULTS_SEARCH_14_time_duration	878671
RESULTS_SEARCH_14_version	5.0.1.4874
RESULTS_SEARCH_14_xml:id	SEARCH:2:637393176323571887_6
RESULTS_SEARCH_14_PARAMETERS_chemical_data_edited	TRUE
RESULTS_SEARCH_14_PARAMETERS_do_multiprecursor_search	TRUE
RESULTS_SEARCH_14_PARAMETERS_do_reverse_search	TRUE
RESULTS_SEARCH_14_PARAMETERS_max_quant_labels	35
RESULTS_SEARCH_14_PARAMETERS_maxresults	15
RESULTS_SEARCH_14_PARAMETERS_separate_searches	FALSE
RESULTS_SEARCH_14_PARAMETERS_MSTOLERANCE_type	dalton
RESULTS_SEARCH_14_PARAMETERS_MSTOLERANCE_value	0.05
RESULTS_SEARCH_14_PARAMETERS_MSMSTOLERANCE_type	dalton
RESULTS_SEARCH_14_PARAMETERS_MSMSTOLERANCE_value	0.1
RESULTS_SEARCH_14_PARAMETERS_MS_STANDARD_DEVIATION_type	dalton
RESULTS_SEARCH_14_PARAMETERS_MS_STANDARD_DEVIATION_value	0.0011
RESULTS_SEARCH_14_PARAMETERS_MSMS_STANDARD_DEVIATION_type	dalton
RESULTS_SEARCH_14_PARAMETERS_MSMS_STANDARD_DEVIATION_value	0.01
RESULTS_SEARCH_14_PARAMETERS_FASTA_filename	C:\AB SCIEX\ProteinPilot Data\SearchDatabases\uniprot-mammalia_200218.fasta
RESULTS_SEARCH_14_PARAMETERS_AUTO_CALIBRATION_ms	TRUE
RESULTS_SEARCH_14_PARAMETERS_AUTO_CALIBRATION_msexport	FALSE
RESULTS_SEARCH_14_PARAMETERS_AUTO_CALIBRATION_msms	TRUE
RESULTS_SEARCH_14_PARAMETERS_AUTO_CALIBRATION_msmstolsdratio	2.75
RESULTS_SEARCH_14_PARAMETERS_AUTO_CALIBRATION_mstolsdratio	7
RESULTS_SEARCH_14_PARAMETERS_AUTO_CALIBRATION_squareroot	TRUE
RESULTS_SEARCH_14_PARAMETERS_AUTO_CALIBRATION_type	dalton
RESULTS_SEARCH_14_PARAMETERS_AUTO_CALIBRATION_MCP_d_s_s_f	0.0666667
RESULTS_SEARCH_14_PARAMETERS_AUTO_CALIBRATION_MCP_d_s_w_f	3
RESULTS_SEARCH_14_PARAMETERS_AUTO_CALIBRATION_MCP_m_f_r_mbc	200
RESULTS_SEARCH_14_PARAMETERS_AUTO_CALIBRATION_MCP_m_m_c	10
RESULTS_SEARCH_14_PARAMETERS_AUTO_CALIBRATION_MCP_m_m_f_s	0.25
RESULTS_SEARCH_14_PARAMETERS_AUTO_CALIBRATION_MCP_m_m_p_f	0.33
RESULTS_SEARCH_14_PARAMETERS_AUTO_CALIBRATION_MCP_m_m_p_rms_f	1
RESULTS_SEARCH_14_PARAMETERS_AUTO_CALIBRATION_MCP_m_p_t_f	1
RESULTS_SEARCH_14_PARAMETERS_AUTO_CALIBRATION_MCP_m_r_h_n_b	15
RESULTS_SEARCH_14_PARAMETERS_AUTO_CALIBRATION_MCP_m_z_n_s	99
RESULTS_SEARCH_14_PARAMETERS_AUTO_CALIBRATION_MCP_m_z_s_mn_f_r	0.0666667
RESULTS_SEARCH_14_PARAMETERS_AUTO_CALIBRATION_MCP_m_z_s_mx_f_r	0.1
RESULTS_SEARCH_14_PARAMETERS_MS_AUTO_CALIBRATION_OUT_avres	1.08961e-08
RESULTS_SEARCH_14_PARAMETERS_MS_AUTO_CALIBRATION_OUT_c0	-6.37531e-05
RESULTS_SEARCH_14_PARAMETERS_MS_AUTO_CALIBRATION_OUT_c1minus1	4.87275e-06
RESULTS_SEARCH_14_PARAMETERS_MS_AUTO_CALIBRATION_OUT_c2	0
RESULTS_SEARCH_14_PARAMETERS_MS_AUTO_CALIBRATION_OUT_file	3
RESULTS_SEARCH_14_PARAMETERS_MS_AUTO_CALIBRATION_OUT_partnumber	7
RESULTS_SEARCH_14_PARAMETERS_MS_AUTO_CALIBRATION_OUT_polyorder	1
RESULTS_SEARCH_14_PARAMETERS_MS_AUTO_CALIBRATION_OUT_sample	1
RESULTS_SEARCH_14_PARAMETERS_MS_AUTO_CALIBRATION_OUT_squareroot	TRUE
RESULTS_SEARCH_14_PARAMETERS_MSMS_AUTO_CALIBRATION_OUT_avres	-8.17922e-08
RESULTS_SEARCH_14_PARAMETERS_MSMS_AUTO_CALIBRATION_OUT_c0	2.26053e-05
RESULTS_SEARCH_14_PARAMETERS_MSMS_AUTO_CALIBRATION_OUT_c1minus1	1.67236e-06
RESULTS_SEARCH_14_PARAMETERS_MSMS_AUTO_CALIBRATION_OUT_c2	0
RESULTS_SEARCH_14_PARAMETERS_MSMS_AUTO_CALIBRATION_OUT_file	3
RESULTS_SEARCH_14_PARAMETERS_MSMS_AUTO_CALIBRATION_OUT_partnumber	7
RESULTS_SEARCH_14_PARAMETERS_MSMS_AUTO_CALIBRATION_OUT_polyorder	1
RESULTS_SEARCH_14_PARAMETERS_MSMS_AUTO_CALIBRATION_OUT_sample	1
RESULTS_SEARCH_14_PARAMETERS_MSMS_AUTO_CALIBRATION_OUT_squareroot	TRUE
RESULTS_SEARCH_14_PARAMETERS_MAX_PRECURSORS_FRAGLET	5
RESULTS_SEARCH_14_PARAMETERS_MAX_PRECURSORS_TAGLET	1
RESULTS_SEARCH_14_PARAMETERS_PRECURSORS_DR_FRAGLET	10
RESULTS_SEARCH_14_PARAMETERS_PRECURSORS_DR_TAGLET	3
RESULTS_SEARCH_14_PARAMETERS_DEFAULT_CHARGE_STATE_1_charge	2
RESULTS_SEARCH_14_PARAMETERS_DEFAULT_CHARGE_STATE_1_probability	1
RESULTS_SEARCH_14_PARAMETERS_DEFAULT_CHARGE_STATE_2_charge	3
RESULTS_SEARCH_14_PARAMETERS_DEFAULT_CHARGE_STATE_2_probability	1
RESULTS_SEARCH_14_PARAMETERS_DEFAULT_CHARGE_STATE_3_charge	4
RESULTS_SEARCH_14_PARAMETERS_DEFAULT_CHARGE_STATE_3_probability	1
RESULTS_SEARCH_14_PARAMETERS_VERSION	5.0.1.0, 4895
RESULTS_SEARCH_14_PARAMETERS_PARAGON_VERSION	5.0.1.0, 4874
RESULTS_SEARCH_14_PARAMETERS_APPLICATION	ProteinPilot(tm) Software
RESULTS_SEARCH_14_PARAMETERS_PROGROUP_alternativedispositionmaximumfoldprobabilitydrop	100
RESULTS_SEARCH_14_PARAMETERS_PROGROUP_alternativedispositionmaximumfoldscoredrop	2
RESULTS_SEARCH_14_PARAMETERS_PROGROUP_autodiscordantpeptidethreshold	0.3
RESULTS_SEARCH_14_PARAMETERS_PROGROUP_bayesconfidencecalclulation	TRUE
RESULTS_SEARCH_14_PARAMETERS_PROGROUP_calibrateconfidence	TRUE
RESULTS_SEARCH_14_PARAMETERS_PROGROUP_compresspeptides	FALSE
RESULTS_SEARCH_14_PARAMETERS_PROGROUP_confidencepercentthresholdforexcludingothersfromquant	15
RESULTS_SEARCH_14_PARAMETERS_PROGROUP_confidencepercentthresholdforincludingselfinquant	15
RESULTS_SEARCH_14_PARAMETERS_PROGROUP_donotstoremspeaklists	FALSE
RESULTS_SEARCH_14_PARAMETERS_PROGROUP_fasta	C:\AB SCIEX\ProteinPilot Data\SearchDatabases\uniprot-mammalia_200218.fasta
RESULTS_SEARCH_14_PARAMETERS_PROGROUP_featuregroupminpepconf	0.66
RESULTS_SEARCH_14_PARAMETERS_PROGROUP_featuregroupminups	0.47
RESULTS_SEARCH_14_PARAMETERS_PROGROUP_focusingintersection	4
RESULTS_SEARCH_14_PARAMETERS_PROGROUP_focusingminimummatchconfidence	0.1
RESULTS_SEARCH_14_PARAMETERS_PROGROUP_focusingminunusedprotscore	0.1
RESULTS_SEARCH_14_PARAMETERS_PROGROUP_focusingsubsetcutoff	6
RESULTS_SEARCH_14_PARAMETERS_PROGROUP_intersection	1.3
RESULTS_SEARCH_14_PARAMETERS_PROGROUP_minimummatchconfidencecutoff	0.001
RESULTS_SEARCH_14_PARAMETERS_PROGROUP_minunusedprotscore	0.0458
RESULTS_SEARCH_14_PARAMETERS_PROGROUP_subsetcutoff	2
RESULTS_SEARCH_14_PARAMETERS_PROGROUP_unusedprotscorethresholdforexcludingothersfromquant	1.3
RESULTS_SEARCH_14_PARAMETERS_PEAKLIST_count	2751
RESULTS_SEARCH_14_PARAMETERS_PEAKLIST_filenumber	3
RESULTS_SEARCH_14_PARAMETERS_PEAKLIST_original_count	2751
RESULTS_SEARCH_14_PARAMETERS_PEAKLIST_originalfilename	C:\6600plusData\JR-SpectralLibrary\JR_201021-EXO.3.wiff
RESULTS_SEARCH_14_PARAMETERS_PEAKLIST_partnumber	7
RESULTS_SEARCH_14_PARAMETERS_QUANT_TYPE_background_correction	FALSE
RESULTS_SEARCH_14_PARAMETERS_QUANT_TYPE_bias_correction	TRUE
RESULTS_SEARCH_14_PARAMETERS_QUANT_TYPE_keep_extreme_peptides_over_fraction	00:00:00
RESULTS_SEARCH_14_PARAMETERS_QUANT_TYPE_low_confidence_check	TRUE
RESULTS_SEARCH_14_PARAMETERS_QUANT_TYPE_low_intensity_check	TRUE
RESULTS_SEARCH_14_PARAMETERS_QUANT_TYPE_median_statistic	TRUE
RESULTS_SEARCH_14_PARAMETERS_QUANT_TYPE_mod_check	TRUE
RESULTS_SEARCH_14_PARAMETERS_QUANT_TYPE_quant_threshold	-1
RESULTS_SEARCH_14_PARAMETERS_QUANT_TYPE_quant_threshold_sn	9
RESULTS_SEARCH_14_PARAMETERS_QUANT_TYPE_separate_searches	FALSE
RESULTS_SEARCH_14_PARAMETERS_QUANT_TYPE_shared_msms_check	TRUE
RESULTS_SEARCH_14_PARAMETERS_PARAGON_METHOD_SETTINGS_UI_SAMPLE_TYPE	Identification
RESULTS_SEARCH_14_PARAMETERS_PARAGON_METHOD_SETTINGS_UI_CYS_ALKYLATION	Iodoacetamide
RESULTS_SEARCH_14_PARAMETERS_PARAGON_METHOD_SETTINGS_UI_DIGESTION	Trypsin
RESULTS_SEARCH_14_PARAMETERS_PARAGON_METHOD_SETTINGS_UI_INSTRUMENT	TripleTOF 6600
RESULTS_SEARCH_14_PARAMETERS_PARAGON_METHOD_SETTINGS_UI_SPECIES	Sus scrofa
RESULTS_SEARCH_14_PARAMETERS_PARAGON_METHOD_SETTINGS_UI_SEARCH_EFFORT	Thorough
RESULTS_SEARCH_14_PARAMETERS_PARAGON_METHOD_SETTINGS_UI_USER_NAME	T55002-PC\T55002
RESULTS_SEARCH_14_PARAMETERS_PARAGON_METHOD_SETTINGS_UI_MACHINE_NAME	T55002-PC
RESULTS_SEARCH_14_PARAMETERS_PARAGON_METHOD_SETTINGS_UI_SEARCH_ID	6.37393e+17
RESULTS_SEARCH_14_PARAMETERS_PARAGON_METHOD_SETTINGS_UI_START_TIME	2020-10-26 14:00:32
RESULTS_SEARCH_14_PARAMETERS_PARAGON_METHOD_SETTINGS_UI_MIN_UNUSED_PROTSCORE	0.0458
RESULTS_SEARCH_14_PARAMETERS_PARAGON_METHOD_SETTINGS_UI_PSPEP	TRUE
RESULTS_SEARCH_15_time_cpu	485584
RESULTS_SEARCH_15_time_duration	3453-11-17
RESULTS_SEARCH_15_version	5.0.1.4874
RESULTS_SEARCH_15_xml:id	SEARCH:1:637393176323571887_7
RESULTS_SEARCH_15_PARAMETERS_chemical_data_edited	TRUE
RESULTS_SEARCH_15_PARAMETERS_do_multiprecursor_search	TRUE
RESULTS_SEARCH_15_PARAMETERS_do_reverse_search	TRUE
RESULTS_SEARCH_15_PARAMETERS_max_quant_labels	35
RESULTS_SEARCH_15_PARAMETERS_maxresults	15
RESULTS_SEARCH_15_PARAMETERS_separate_searches	FALSE
RESULTS_SEARCH_15_PARAMETERS_MSTOLERANCE_type	dalton
RESULTS_SEARCH_15_PARAMETERS_MSTOLERANCE_value	0.05
RESULTS_SEARCH_15_PARAMETERS_MSMSTOLERANCE_type	dalton
RESULTS_SEARCH_15_PARAMETERS_MSMSTOLERANCE_value	0.1
RESULTS_SEARCH_15_PARAMETERS_MS_STANDARD_DEVIATION_type	dalton
RESULTS_SEARCH_15_PARAMETERS_MS_STANDARD_DEVIATION_value	0.0011
RESULTS_SEARCH_15_PARAMETERS_MSMS_STANDARD_DEVIATION_type	dalton
RESULTS_SEARCH_15_PARAMETERS_MSMS_STANDARD_DEVIATION_value	0.01
RESULTS_SEARCH_15_PARAMETERS_FASTA_filename	C:\AB SCIEX\ProteinPilot Data\SearchDatabases\uniprot-mammalia_200218.fasta
RESULTS_SEARCH_15_PARAMETERS_AUTO_CALIBRATION_ms	TRUE
RESULTS_SEARCH_15_PARAMETERS_AUTO_CALIBRATION_msexport	FALSE
RESULTS_SEARCH_15_PARAMETERS_AUTO_CALIBRATION_msms	TRUE
RESULTS_SEARCH_15_PARAMETERS_AUTO_CALIBRATION_msmstolsdratio	2.75
RESULTS_SEARCH_15_PARAMETERS_AUTO_CALIBRATION_mstolsdratio	7
RESULTS_SEARCH_15_PARAMETERS_AUTO_CALIBRATION_squareroot	TRUE
RESULTS_SEARCH_15_PARAMETERS_AUTO_CALIBRATION_type	dalton
RESULTS_SEARCH_15_PARAMETERS_AUTO_CALIBRATION_MCP_d_s_s_f	0.0666667
RESULTS_SEARCH_15_PARAMETERS_AUTO_CALIBRATION_MCP_d_s_w_f	3
RESULTS_SEARCH_15_PARAMETERS_AUTO_CALIBRATION_MCP_m_f_r_mbc	200
RESULTS_SEARCH_15_PARAMETERS_AUTO_CALIBRATION_MCP_m_m_c	10
RESULTS_SEARCH_15_PARAMETERS_AUTO_CALIBRATION_MCP_m_m_f_s	0.25
RESULTS_SEARCH_15_PARAMETERS_AUTO_CALIBRATION_MCP_m_m_p_f	0.33
RESULTS_SEARCH_15_PARAMETERS_AUTO_CALIBRATION_MCP_m_m_p_rms_f	1
RESULTS_SEARCH_15_PARAMETERS_AUTO_CALIBRATION_MCP_m_p_t_f	1
RESULTS_SEARCH_15_PARAMETERS_AUTO_CALIBRATION_MCP_m_r_h_n_b	15
RESULTS_SEARCH_15_PARAMETERS_AUTO_CALIBRATION_MCP_m_z_n_s	99
RESULTS_SEARCH_15_PARAMETERS_AUTO_CALIBRATION_MCP_m_z_s_mn_f_r	0.0666667
RESULTS_SEARCH_15_PARAMETERS_AUTO_CALIBRATION_MCP_m_z_s_mx_f_r	0.1
RESULTS_SEARCH_15_PARAMETERS_MS_AUTO_CALIBRATION_OUT_avres	-3.58074e-08
RESULTS_SEARCH_15_PARAMETERS_MS_AUTO_CALIBRATION_OUT_c0	-9.96617e-06
RESULTS_SEARCH_15_PARAMETERS_MS_AUTO_CALIBRATION_OUT_c1minus1	2.54475e-06
RESULTS_SEARCH_15_PARAMETERS_MS_AUTO_CALIBRATION_OUT_c2	0
RESULTS_SEARCH_15_PARAMETERS_MS_AUTO_CALIBRATION_OUT_file	3
RESULTS_SEARCH_15_PARAMETERS_MS_AUTO_CALIBRATION_OUT_partnumber	8
RESULTS_SEARCH_15_PARAMETERS_MS_AUTO_CALIBRATION_OUT_polyorder	1
RESULTS_SEARCH_15_PARAMETERS_MS_AUTO_CALIBRATION_OUT_sample	1
RESULTS_SEARCH_15_PARAMETERS_MS_AUTO_CALIBRATION_OUT_squareroot	TRUE
RESULTS_SEARCH_15_PARAMETERS_MSMS_AUTO_CALIBRATION_OUT_avres	-5.53134e-08
RESULTS_SEARCH_15_PARAMETERS_MSMS_AUTO_CALIBRATION_OUT_c0	2.09446e-05
RESULTS_SEARCH_15_PARAMETERS_MSMS_AUTO_CALIBRATION_OUT_c1minus1	1.69819e-06
RESULTS_SEARCH_15_PARAMETERS_MSMS_AUTO_CALIBRATION_OUT_c2	0
RESULTS_SEARCH_15_PARAMETERS_MSMS_AUTO_CALIBRATION_OUT_file	3
RESULTS_SEARCH_15_PARAMETERS_MSMS_AUTO_CALIBRATION_OUT_partnumber	8
RESULTS_SEARCH_15_PARAMETERS_MSMS_AUTO_CALIBRATION_OUT_polyorder	1
RESULTS_SEARCH_15_PARAMETERS_MSMS_AUTO_CALIBRATION_OUT_sample	1
RESULTS_SEARCH_15_PARAMETERS_MSMS_AUTO_CALIBRATION_OUT_squareroot	TRUE
RESULTS_SEARCH_15_PARAMETERS_MAX_PRECURSORS_FRAGLET	5
RESULTS_SEARCH_15_PARAMETERS_MAX_PRECURSORS_TAGLET	1
RESULTS_SEARCH_15_PARAMETERS_PRECURSORS_DR_FRAGLET	10
RESULTS_SEARCH_15_PARAMETERS_PRECURSORS_DR_TAGLET	3
RESULTS_SEARCH_15_PARAMETERS_DEFAULT_CHARGE_STATE_1_charge	2
RESULTS_SEARCH_15_PARAMETERS_DEFAULT_CHARGE_STATE_1_probability	1
RESULTS_SEARCH_15_PARAMETERS_DEFAULT_CHARGE_STATE_2_charge	3
RESULTS_SEARCH_15_PARAMETERS_DEFAULT_CHARGE_STATE_2_probability	1
RESULTS_SEARCH_15_PARAMETERS_DEFAULT_CHARGE_STATE_3_charge	4
RESULTS_SEARCH_15_PARAMETERS_DEFAULT_CHARGE_STATE_3_probability	1
RESULTS_SEARCH_15_PARAMETERS_VERSION	5.0.1.0, 4895
RESULTS_SEARCH_15_PARAMETERS_PARAGON_VERSION	5.0.1.0, 4874
RESULTS_SEARCH_15_PARAMETERS_APPLICATION	ProteinPilot(tm) Software
RESULTS_SEARCH_15_PARAMETERS_PROGROUP_alternativedispositionmaximumfoldprobabilitydrop	100
RESULTS_SEARCH_15_PARAMETERS_PROGROUP_alternativedispositionmaximumfoldscoredrop	2
RESULTS_SEARCH_15_PARAMETERS_PROGROUP_autodiscordantpeptidethreshold	0.3
RESULTS_SEARCH_15_PARAMETERS_PROGROUP_bayesconfidencecalclulation	TRUE
RESULTS_SEARCH_15_PARAMETERS_PROGROUP_calibrateconfidence	TRUE
RESULTS_SEARCH_15_PARAMETERS_PROGROUP_compresspeptides	FALSE
RESULTS_SEARCH_15_PARAMETERS_PROGROUP_confidencepercentthresholdforexcludingothersfromquant	15
RESULTS_SEARCH_15_PARAMETERS_PROGROUP_confidencepercentthresholdforincludingselfinquant	15
RESULTS_SEARCH_15_PARAMETERS_PROGROUP_donotstoremspeaklists	FALSE
RESULTS_SEARCH_15_PARAMETERS_PROGROUP_fasta	C:\AB SCIEX\ProteinPilot Data\SearchDatabases\uniprot-mammalia_200218.fasta
RESULTS_SEARCH_15_PARAMETERS_PROGROUP_featuregroupminpepconf	0.66
RESULTS_SEARCH_15_PARAMETERS_PROGROUP_featuregroupminups	0.47
RESULTS_SEARCH_15_PARAMETERS_PROGROUP_focusingintersection	4
RESULTS_SEARCH_15_PARAMETERS_PROGROUP_focusingminimummatchconfidence	0.1
RESULTS_SEARCH_15_PARAMETERS_PROGROUP_focusingminunusedprotscore	0.1
RESULTS_SEARCH_15_PARAMETERS_PROGROUP_focusingsubsetcutoff	6
RESULTS_SEARCH_15_PARAMETERS_PROGROUP_intersection	1.3
RESULTS_SEARCH_15_PARAMETERS_PROGROUP_minimummatchconfidencecutoff	0.001
RESULTS_SEARCH_15_PARAMETERS_PROGROUP_minunusedprotscore	0.0458
RESULTS_SEARCH_15_PARAMETERS_PROGROUP_subsetcutoff	2
RESULTS_SEARCH_15_PARAMETERS_PROGROUP_unusedprotscorethresholdforexcludingothersfromquant	1.3
RESULTS_SEARCH_15_PARAMETERS_PEAKLIST_count	2788
RESULTS_SEARCH_15_PARAMETERS_PEAKLIST_filenumber	3
RESULTS_SEARCH_15_PARAMETERS_PEAKLIST_original_count	2788
RESULTS_SEARCH_15_PARAMETERS_PEAKLIST_originalfilename	C:\6600plusData\JR-SpectralLibrary\JR_201021-EXO.3.wiff
RESULTS_SEARCH_15_PARAMETERS_PEAKLIST_partnumber	8
RESULTS_SEARCH_15_PARAMETERS_QUANT_TYPE_background_correction	FALSE
RESULTS_SEARCH_15_PARAMETERS_QUANT_TYPE_bias_correction	TRUE
RESULTS_SEARCH_15_PARAMETERS_QUANT_TYPE_keep_extreme_peptides_over_fraction	0
RESULTS_SEARCH_15_PARAMETERS_QUANT_TYPE_low_confidence_check	TRUE
RESULTS_SEARCH_15_PARAMETERS_QUANT_TYPE_low_intensity_check	TRUE
RESULTS_SEARCH_15_PARAMETERS_QUANT_TYPE_median_statistic	TRUE
RESULTS_SEARCH_15_PARAMETERS_QUANT_TYPE_mod_check	TRUE
RESULTS_SEARCH_15_PARAMETERS_QUANT_TYPE_quant_threshold	-1
RESULTS_SEARCH_15_PARAMETERS_QUANT_TYPE_quant_threshold_sn	9
RESULTS_SEARCH_15_PARAMETERS_QUANT_TYPE_separate_searches	FALSE
RESULTS_SEARCH_15_PARAMETERS_QUANT_TYPE_shared_msms_check	TRUE
RESULTS_SEARCH_15_PARAMETERS_PARAGON_METHOD_SETTINGS_UI_SAMPLE_TYPE	Identification
RESULTS_SEARCH_15_PARAMETERS_PARAGON_METHOD_SETTINGS_UI_CYS_ALKYLATION	Iodoacetamide
RESULTS_SEARCH_15_PARAMETERS_PARAGON_METHOD_SETTINGS_UI_DIGESTION	Trypsin
RESULTS_SEARCH_15_PARAMETERS_PARAGON_METHOD_SETTINGS_UI_INSTRUMENT	TripleTOF 6600
RESULTS_SEARCH_15_PARAMETERS_PARAGON_METHOD_SETTINGS_UI_SPECIES	Sus scrofa
RESULTS_SEARCH_15_PARAMETERS_PARAGON_METHOD_SETTINGS_UI_SEARCH_EFFORT	Thorough
RESULTS_SEARCH_15_PARAMETERS_PARAGON_METHOD_SETTINGS_UI_USER_NAME	T55002-PC\T55002
RESULTS_SEARCH_15_PARAMETERS_PARAGON_METHOD_SETTINGS_UI_MACHINE_NAME	T55002-PC
RESULTS_SEARCH_15_PARAMETERS_PARAGON_METHOD_SETTINGS_UI_SEARCH_ID	6.37393e+17
RESULTS_SEARCH_15_PARAMETERS_PARAGON_METHOD_SETTINGS_UI_START_TIME	2020-10-26 14:00:32
RESULTS_SEARCH_15_PARAMETERS_PARAGON_METHOD_SETTINGS_UI_MIN_UNUSED_PROTSCORE	0.0458
RESULTS_SEARCH_15_PARAMETERS_PARAGON_METHOD_SETTINGS_UI_PSPEP	TRUE
RESULTS_SEARCH_16_time_cpu	1035550
RESULTS_SEARCH_16_time_duration	1037218
RESULTS_SEARCH_16_version	5.0.1.4874
RESULTS_SEARCH_16_xml:id	SEARCH:2:637393176323571887_7
RESULTS_SEARCH_16_PARAMETERS_chemical_data_edited	TRUE
RESULTS_SEARCH_16_PARAMETERS_do_multiprecursor_search	TRUE
RESULTS_SEARCH_16_PARAMETERS_do_reverse_search	TRUE
RESULTS_SEARCH_16_PARAMETERS_max_quant_labels	35
RESULTS_SEARCH_16_PARAMETERS_maxresults	15
RESULTS_SEARCH_16_PARAMETERS_separate_searches	FALSE
RESULTS_SEARCH_16_PARAMETERS_MSTOLERANCE_type	dalton
RESULTS_SEARCH_16_PARAMETERS_MSTOLERANCE_value	0.05
RESULTS_SEARCH_16_PARAMETERS_MSMSTOLERANCE_type	dalton
RESULTS_SEARCH_16_PARAMETERS_MSMSTOLERANCE_value	0.1
RESULTS_SEARCH_16_PARAMETERS_MS_STANDARD_DEVIATION_type	dalton
RESULTS_SEARCH_16_PARAMETERS_MS_STANDARD_DEVIATION_value	0.0011
RESULTS_SEARCH_16_PARAMETERS_MSMS_STANDARD_DEVIATION_type	dalton
RESULTS_SEARCH_16_PARAMETERS_MSMS_STANDARD_DEVIATION_value	0.01
RESULTS_SEARCH_16_PARAMETERS_FASTA_filename	C:\AB SCIEX\ProteinPilot Data\SearchDatabases\uniprot-mammalia_200218.fasta
RESULTS_SEARCH_16_PARAMETERS_AUTO_CALIBRATION_ms	TRUE
RESULTS_SEARCH_16_PARAMETERS_AUTO_CALIBRATION_msexport	FALSE
RESULTS_SEARCH_16_PARAMETERS_AUTO_CALIBRATION_msms	TRUE
RESULTS_SEARCH_16_PARAMETERS_AUTO_CALIBRATION_msmstolsdratio	2.75
RESULTS_SEARCH_16_PARAMETERS_AUTO_CALIBRATION_mstolsdratio	7
RESULTS_SEARCH_16_PARAMETERS_AUTO_CALIBRATION_squareroot	TRUE
RESULTS_SEARCH_16_PARAMETERS_AUTO_CALIBRATION_type	dalton
RESULTS_SEARCH_16_PARAMETERS_AUTO_CALIBRATION_MCP_d_s_s_f	0.0666667
RESULTS_SEARCH_16_PARAMETERS_AUTO_CALIBRATION_MCP_d_s_w_f	3
RESULTS_SEARCH_16_PARAMETERS_AUTO_CALIBRATION_MCP_m_f_r_mbc	200
RESULTS_SEARCH_16_PARAMETERS_AUTO_CALIBRATION_MCP_m_m_c	10
RESULTS_SEARCH_16_PARAMETERS_AUTO_CALIBRATION_MCP_m_m_f_s	0.25
RESULTS_SEARCH_16_PARAMETERS_AUTO_CALIBRATION_MCP_m_m_p_f	0.33
RESULTS_SEARCH_16_PARAMETERS_AUTO_CALIBRATION_MCP_m_m_p_rms_f	1
RESULTS_SEARCH_16_PARAMETERS_AUTO_CALIBRATION_MCP_m_p_t_f	1
RESULTS_SEARCH_16_PARAMETERS_AUTO_CALIBRATION_MCP_m_r_h_n_b	15
RESULTS_SEARCH_16_PARAMETERS_AUTO_CALIBRATION_MCP_m_z_n_s	99
RESULTS_SEARCH_16_PARAMETERS_AUTO_CALIBRATION_MCP_m_z_s_mn_f_r	0.0666667
RESULTS_SEARCH_16_PARAMETERS_AUTO_CALIBRATION_MCP_m_z_s_mx_f_r	0.1
RESULTS_SEARCH_16_PARAMETERS_MS_AUTO_CALIBRATION_OUT_avres	-3.58074e-08
RESULTS_SEARCH_16_PARAMETERS_MS_AUTO_CALIBRATION_OUT_c0	-9.96617e-06
RESULTS_SEARCH_16_PARAMETERS_MS_AUTO_CALIBRATION_OUT_c1minus1	2.54475e-06
RESULTS_SEARCH_16_PARAMETERS_MS_AUTO_CALIBRATION_OUT_c2	0
RESULTS_SEARCH_16_PARAMETERS_MS_AUTO_CALIBRATION_OUT_file	3
RESULTS_SEARCH_16_PARAMETERS_MS_AUTO_CALIBRATION_OUT_partnumber	8
RESULTS_SEARCH_16_PARAMETERS_MS_AUTO_CALIBRATION_OUT_polyorder	1
RESULTS_SEARCH_16_PARAMETERS_MS_AUTO_CALIBRATION_OUT_sample	1
RESULTS_SEARCH_16_PARAMETERS_MS_AUTO_CALIBRATION_OUT_squareroot	TRUE
RESULTS_SEARCH_16_PARAMETERS_MSMS_AUTO_CALIBRATION_OUT_avres	-5.53134e-08
RESULTS_SEARCH_16_PARAMETERS_MSMS_AUTO_CALIBRATION_OUT_c0	2.09446e-05
RESULTS_SEARCH_16_PARAMETERS_MSMS_AUTO_CALIBRATION_OUT_c1minus1	1.69819e-06
RESULTS_SEARCH_16_PARAMETERS_MSMS_AUTO_CALIBRATION_OUT_c2	0
RESULTS_SEARCH_16_PARAMETERS_MSMS_AUTO_CALIBRATION_OUT_file	3
RESULTS_SEARCH_16_PARAMETERS_MSMS_AUTO_CALIBRATION_OUT_partnumber	8
RESULTS_SEARCH_16_PARAMETERS_MSMS_AUTO_CALIBRATION_OUT_polyorder	1
RESULTS_SEARCH_16_PARAMETERS_MSMS_AUTO_CALIBRATION_OUT_sample	1
RESULTS_SEARCH_16_PARAMETERS_MSMS_AUTO_CALIBRATION_OUT_squareroot	TRUE
RESULTS_SEARCH_16_PARAMETERS_MAX_PRECURSORS_FRAGLET	5
RESULTS_SEARCH_16_PARAMETERS_MAX_PRECURSORS_TAGLET	1
RESULTS_SEARCH_16_PARAMETERS_PRECURSORS_DR_FRAGLET	1900-01-10
RESULTS_SEARCH_16_PARAMETERS_PRECURSORS_DR_TAGLET	1900-01-03
RESULTS_SEARCH_16_PARAMETERS_DEFAULT_CHARGE_STATE_1_charge	2
RESULTS_SEARCH_16_PARAMETERS_DEFAULT_CHARGE_STATE_1_probability	1
RESULTS_SEARCH_16_PARAMETERS_DEFAULT_CHARGE_STATE_2_charge	3
RESULTS_SEARCH_16_PARAMETERS_DEFAULT_CHARGE_STATE_2_probability	1
RESULTS_SEARCH_16_PARAMETERS_DEFAULT_CHARGE_STATE_3_charge	4
RESULTS_SEARCH_16_PARAMETERS_DEFAULT_CHARGE_STATE_3_probability	1
RESULTS_SEARCH_16_PARAMETERS_VERSION	5.0.1.0, 4895
RESULTS_SEARCH_16_PARAMETERS_PARAGON_VERSION	5.0.1.0, 4874
RESULTS_SEARCH_16_PARAMETERS_APPLICATION	ProteinPilot(tm) Software
RESULTS_SEARCH_16_PARAMETERS_PROGROUP_alternativedispositionmaximumfoldprobabilitydrop	100
RESULTS_SEARCH_16_PARAMETERS_PROGROUP_alternativedispositionmaximumfoldscoredrop	2
RESULTS_SEARCH_16_PARAMETERS_PROGROUP_autodiscordantpeptidethreshold	0.3
RESULTS_SEARCH_16_PARAMETERS_PROGROUP_bayesconfidencecalclulation	TRUE
RESULTS_SEARCH_16_PARAMETERS_PROGROUP_calibrateconfidence	TRUE
RESULTS_SEARCH_16_PARAMETERS_PROGROUP_compresspeptides	FALSE
RESULTS_SEARCH_16_PARAMETERS_PROGROUP_confidencepercentthresholdforexcludingothersfromquant	15
RESULTS_SEARCH_16_PARAMETERS_PROGROUP_confidencepercentthresholdforincludingselfinquant	15
RESULTS_SEARCH_16_PARAMETERS_PROGROUP_donotstoremspeaklists	FALSE
RESULTS_SEARCH_16_PARAMETERS_PROGROUP_fasta	C:\AB SCIEX\ProteinPilot Data\SearchDatabases\uniprot-mammalia_200218.fasta
RESULTS_SEARCH_16_PARAMETERS_PROGROUP_featuregroupminpepconf	0.66
RESULTS_SEARCH_16_PARAMETERS_PROGROUP_featuregroupminups	0.47
RESULTS_SEARCH_16_PARAMETERS_PROGROUP_focusingintersection	4
RESULTS_SEARCH_16_PARAMETERS_PROGROUP_focusingminimummatchconfidence	0.1
RESULTS_SEARCH_16_PARAMETERS_PROGROUP_focusingminunusedprotscore	0.1
RESULTS_SEARCH_16_PARAMETERS_PROGROUP_focusingsubsetcutoff	6
RESULTS_SEARCH_16_PARAMETERS_PROGROUP_intersection	1.3
RESULTS_SEARCH_16_PARAMETERS_PROGROUP_minimummatchconfidencecutoff	0.001
RESULTS_SEARCH_16_PARAMETERS_PROGROUP_minunusedprotscore	0.0458
RESULTS_SEARCH_16_PARAMETERS_PROGROUP_subsetcutoff	2
RESULTS_SEARCH_16_PARAMETERS_PROGROUP_unusedprotscorethresholdforexcludingothersfromquant	1.3
RESULTS_SEARCH_16_PARAMETERS_PEAKLIST_count	2788
RESULTS_SEARCH_16_PARAMETERS_PEAKLIST_filenumber	3
RESULTS_SEARCH_16_PARAMETERS_PEAKLIST_original_count	2788
RESULTS_SEARCH_16_PARAMETERS_PEAKLIST_originalfilename	C:\6600plusData\JR-SpectralLibrary\JR_201021-EXO.3.wiff
RESULTS_SEARCH_16_PARAMETERS_PEAKLIST_partnumber	8
RESULTS_SEARCH_16_PARAMETERS_QUANT_TYPE_background_correction	FALSE
RESULTS_SEARCH_16_PARAMETERS_QUANT_TYPE_bias_correction	TRUE
RESULTS_SEARCH_16_PARAMETERS_QUANT_TYPE_keep_extreme_peptides_over_fraction	0
RESULTS_SEARCH_16_PARAMETERS_QUANT_TYPE_low_confidence_check	TRUE
RESULTS_SEARCH_16_PARAMETERS_QUANT_TYPE_low_intensity_check	TRUE
RESULTS_SEARCH_16_PARAMETERS_QUANT_TYPE_median_statistic	TRUE
RESULTS_SEARCH_16_PARAMETERS_QUANT_TYPE_mod_check	TRUE
RESULTS_SEARCH_16_PARAMETERS_QUANT_TYPE_quant_threshold	-1
RESULTS_SEARCH_16_PARAMETERS_QUANT_TYPE_quant_threshold_sn	9
RESULTS_SEARCH_16_PARAMETERS_QUANT_TYPE_separate_searches	FALSE
RESULTS_SEARCH_16_PARAMETERS_QUANT_TYPE_shared_msms_check	TRUE
RESULTS_SEARCH_16_PARAMETERS_PARAGON_METHOD_SETTINGS_UI_SAMPLE_TYPE	Identification
RESULTS_SEARCH_16_PARAMETERS_PARAGON_METHOD_SETTINGS_UI_CYS_ALKYLATION	Iodoacetamide
RESULTS_SEARCH_16_PARAMETERS_PARAGON_METHOD_SETTINGS_UI_DIGESTION	Trypsin
RESULTS_SEARCH_16_PARAMETERS_PARAGON_METHOD_SETTINGS_UI_INSTRUMENT	TripleTOF 6600
RESULTS_SEARCH_16_PARAMETERS_PARAGON_METHOD_SETTINGS_UI_SPECIES	Sus scrofa
RESULTS_SEARCH_16_PARAMETERS_PARAGON_METHOD_SETTINGS_UI_SEARCH_EFFORT	Thorough
RESULTS_SEARCH_16_PARAMETERS_PARAGON_METHOD_SETTINGS_UI_USER_NAME	T55002-PC\T55002
RESULTS_SEARCH_16_PARAMETERS_PARAGON_METHOD_SETTINGS_UI_MACHINE_NAME	T55002-PC
RESULTS_SEARCH_16_PARAMETERS_PARAGON_METHOD_SETTINGS_UI_SEARCH_ID	6.37393e+17
RESULTS_SEARCH_16_PARAMETERS_PARAGON_METHOD_SETTINGS_UI_START_TIME	2020-10-26 14:00:32
RESULTS_SEARCH_16_PARAMETERS_PARAGON_METHOD_SETTINGS_UI_MIN_UNUSED_PROTSCORE	0.0458
RESULTS_SEARCH_16_PARAMETERS_PARAGON_METHOD_SETTINGS_UI_PSPEP	TRUE
RESULTS_SEARCH_17_time_cpu	423573
RESULTS_SEARCH_17_time_duration	484552
RESULTS_SEARCH_17_version	5.0.1.4874
RESULTS_SEARCH_17_xml:id	SEARCH:1:637393176323571887_8
RESULTS_SEARCH_17_PARAMETERS_chemical_data_edited	TRUE
RESULTS_SEARCH_17_PARAMETERS_do_multiprecursor_search	TRUE
RESULTS_SEARCH_17_PARAMETERS_do_reverse_search	TRUE
RESULTS_SEARCH_17_PARAMETERS_max_quant_labels	35
RESULTS_SEARCH_17_PARAMETERS_maxresults	15
RESULTS_SEARCH_17_PARAMETERS_separate_searches	FALSE
RESULTS_SEARCH_17_PARAMETERS_MSTOLERANCE_type	dalton
RESULTS_SEARCH_17_PARAMETERS_MSTOLERANCE_value	0.05
RESULTS_SEARCH_17_PARAMETERS_MSMSTOLERANCE_type	dalton
RESULTS_SEARCH_17_PARAMETERS_MSMSTOLERANCE_value	0.1
RESULTS_SEARCH_17_PARAMETERS_MS_STANDARD_DEVIATION_type	dalton
RESULTS_SEARCH_17_PARAMETERS_MS_STANDARD_DEVIATION_value	0.0011
RESULTS_SEARCH_17_PARAMETERS_MSMS_STANDARD_DEVIATION_type	dalton
RESULTS_SEARCH_17_PARAMETERS_MSMS_STANDARD_DEVIATION_value	0.01
RESULTS_SEARCH_17_PARAMETERS_FASTA_filename	C:\AB SCIEX\ProteinPilot Data\SearchDatabases\uniprot-mammalia_200218.fasta
RESULTS_SEARCH_17_PARAMETERS_AUTO_CALIBRATION_ms	TRUE
RESULTS_SEARCH_17_PARAMETERS_AUTO_CALIBRATION_msexport	FALSE
RESULTS_SEARCH_17_PARAMETERS_AUTO_CALIBRATION_msms	TRUE
RESULTS_SEARCH_17_PARAMETERS_AUTO_CALIBRATION_msmstolsdratio	2.75
RESULTS_SEARCH_17_PARAMETERS_AUTO_CALIBRATION_mstolsdratio	7
RESULTS_SEARCH_17_PARAMETERS_AUTO_CALIBRATION_squareroot	TRUE
RESULTS_SEARCH_17_PARAMETERS_AUTO_CALIBRATION_type	dalton
RESULTS_SEARCH_17_PARAMETERS_AUTO_CALIBRATION_MCP_d_s_s_f	0.0666667
RESULTS_SEARCH_17_PARAMETERS_AUTO_CALIBRATION_MCP_d_s_w_f	3
RESULTS_SEARCH_17_PARAMETERS_AUTO_CALIBRATION_MCP_m_f_r_mbc	200
RESULTS_SEARCH_17_PARAMETERS_AUTO_CALIBRATION_MCP_m_m_c	10
RESULTS_SEARCH_17_PARAMETERS_AUTO_CALIBRATION_MCP_m_m_f_s	0.25
RESULTS_SEARCH_17_PARAMETERS_AUTO_CALIBRATION_MCP_m_m_p_f	0.33
RESULTS_SEARCH_17_PARAMETERS_AUTO_CALIBRATION_MCP_m_m_p_rms_f	1
RESULTS_SEARCH_17_PARAMETERS_AUTO_CALIBRATION_MCP_m_p_t_f	1
RESULTS_SEARCH_17_PARAMETERS_AUTO_CALIBRATION_MCP_m_r_h_n_b	15
RESULTS_SEARCH_17_PARAMETERS_AUTO_CALIBRATION_MCP_m_z_n_s	99
RESULTS_SEARCH_17_PARAMETERS_AUTO_CALIBRATION_MCP_m_z_s_mn_f_r	0.0666667
RESULTS_SEARCH_17_PARAMETERS_AUTO_CALIBRATION_MCP_m_z_s_mx_f_r	0.1
RESULTS_SEARCH_17_PARAMETERS_MS_AUTO_CALIBRATION_OUT_avres	-8.44267e-11
RESULTS_SEARCH_17_PARAMETERS_MS_AUTO_CALIBRATION_OUT_c0	1.68211e-05
RESULTS_SEARCH_17_PARAMETERS_MS_AUTO_CALIBRATION_OUT_c1minus1	1.53574e-06
RESULTS_SEARCH_17_PARAMETERS_MS_AUTO_CALIBRATION_OUT_c2	0
RESULTS_SEARCH_17_PARAMETERS_MS_AUTO_CALIBRATION_OUT_file	3
RESULTS_SEARCH_17_PARAMETERS_MS_AUTO_CALIBRATION_OUT_partnumber	9
RESULTS_SEARCH_17_PARAMETERS_MS_AUTO_CALIBRATION_OUT_polyorder	1
RESULTS_SEARCH_17_PARAMETERS_MS_AUTO_CALIBRATION_OUT_sample	1900-01-01
RESULTS_SEARCH_17_PARAMETERS_MS_AUTO_CALIBRATION_OUT_squareroot	TRUE
RESULTS_SEARCH_17_PARAMETERS_MSMS_AUTO_CALIBRATION_OUT_avres	-3.76291e-08
RESULTS_SEARCH_17_PARAMETERS_MSMS_AUTO_CALIBRATION_OUT_c0	2.77964e-05
RESULTS_SEARCH_17_PARAMETERS_MSMS_AUTO_CALIBRATION_OUT_c1minus1	1.4798e-06
RESULTS_SEARCH_17_PARAMETERS_MSMS_AUTO_CALIBRATION_OUT_c2	0
RESULTS_SEARCH_17_PARAMETERS_MSMS_AUTO_CALIBRATION_OUT_file	3
RESULTS_SEARCH_17_PARAMETERS_MSMS_AUTO_CALIBRATION_OUT_partnumber	9
RESULTS_SEARCH_17_PARAMETERS_MSMS_AUTO_CALIBRATION_OUT_polyorder	1
RESULTS_SEARCH_17_PARAMETERS_MSMS_AUTO_CALIBRATION_OUT_sample	1
RESULTS_SEARCH_17_PARAMETERS_MSMS_AUTO_CALIBRATION_OUT_squareroot	TRUE
RESULTS_SEARCH_17_PARAMETERS_MAX_PRECURSORS_FRAGLET	5
RESULTS_SEARCH_17_PARAMETERS_MAX_PRECURSORS_TAGLET	1
RESULTS_SEARCH_17_PARAMETERS_PRECURSORS_DR_FRAGLET	10
RESULTS_SEARCH_17_PARAMETERS_PRECURSORS_DR_TAGLET	3
RESULTS_SEARCH_17_PARAMETERS_DEFAULT_CHARGE_STATE_1_charge	2
RESULTS_SEARCH_17_PARAMETERS_DEFAULT_CHARGE_STATE_1_probability	1
RESULTS_SEARCH_17_PARAMETERS_DEFAULT_CHARGE_STATE_2_charge	3
RESULTS_SEARCH_17_PARAMETERS_DEFAULT_CHARGE_STATE_2_probability	1
RESULTS_SEARCH_17_PARAMETERS_DEFAULT_CHARGE_STATE_3_charge	4
RESULTS_SEARCH_17_PARAMETERS_DEFAULT_CHARGE_STATE_3_probability	1
RESULTS_SEARCH_17_PARAMETERS_VERSION	5.0.1.0, 4895
RESULTS_SEARCH_17_PARAMETERS_PARAGON_VERSION	5.0.1.0, 4874
RESULTS_SEARCH_17_PARAMETERS_APPLICATION	ProteinPilot(tm) Software
RESULTS_SEARCH_17_PARAMETERS_PROGROUP_alternativedispositionmaximumfoldprobabilitydrop	100
RESULTS_SEARCH_17_PARAMETERS_PROGROUP_alternativedispositionmaximumfoldscoredrop	2
RESULTS_SEARCH_17_PARAMETERS_PROGROUP_autodiscordantpeptidethreshold	0.3
[truncated: 22,368 more rows]

## Sheet: Metadata Calculations
	Subsearch	Search string	present		File index down	Part number	Spectra - 'original'	Spectra 'count' - non-empty?	max original Spectra for part	Max non-empty spectra for part	File Index for first only
	1	RESULTS_SEARCH_1_PARAMETERS_PEAKLIST_rawdatafilename		C:\6600plusData\JR-SpectralLibrary\JR_201021-EXO.1.wiff	1	1	3205	3205	3205	3205	1
	2	RESULTS_SEARCH_2_PARAMETERS_PEAKLIST_rawdatafilename		C:\6600plusData\JR-SpectralLibrary\JR_201021-EXO.1.wiff	1	1	3205	3205
	3	RESULTS_SEARCH_3_PARAMETERS_PEAKLIST_rawdatafilename		C:\6600plusData\JR-SpectralLibrary\JR_201021-EXO.1.wiff	1	2	3167	3167	3167	3167
1 if Rapid, 2 if Thor	4	RESULTS_SEARCH_4_PARAMETERS_PEAKLIST_rawdatafilename		C:\6600plusData\JR-SpectralLibrary\JR_201021-EXO.1.wiff	1	2	3167	3167
2	5	RESULTS_SEARCH_5_PARAMETERS_PEAKLIST_rawdatafilename		C:\6600plusData\JR-SpectralLibrary\JR_201021-EXO.2.wiff	2	3	3559	3559	3559	3559	2
	6	RESULTS_SEARCH_6_PARAMETERS_PEAKLIST_rawdatafilename		C:\6600plusData\JR-SpectralLibrary\JR_201021-EXO.2.wiff	2	3	3559	3559
# Segments	7	RESULTS_SEARCH_7_PARAMETERS_PEAKLIST_rawdatafilename		C:\6600plusData\JR-SpectralLibrary\JR_201021-EXO.2.wiff	2	4	3485	3485	3485	3485
206	8	RESULTS_SEARCH_8_PARAMETERS_PEAKLIST_rawdatafilename		C:\6600plusData\JR-SpectralLibrary\JR_201021-EXO.2.wiff	2	4	3485	3485
(max is 1000 segments)	9	RESULTS_SEARCH_9_PARAMETERS_PEAKLIST_rawdatafilename		C:\6600plusData\JR-SpectralLibrary\JR_201021-EXO.2.wiff	2	5	3590	3590	3590	3590
	10	RESULTS_SEARCH_10_PARAMETERS_PEAKLIST_rawdatafilename		C:\6600plusData\JR-SpectralLibrary\JR_201021-EXO.2.wiff	2	5	3590	3590
	11	RESULTS_SEARCH_11_PARAMETERS_PEAKLIST_rawdatafilename		C:\6600plusData\JR-SpectralLibrary\JR_201021-EXO.2.wiff	2	6	3453	3453	3453	3453
	12	RESULTS_SEARCH_12_PARAMETERS_PEAKLIST_rawdatafilename		C:\6600plusData\JR-SpectralLibrary\JR_201021-EXO.2.wiff	2	6	3453	3453
	13	RESULTS_SEARCH_13_PARAMETERS_PEAKLIST_rawdatafilename		C:\6600plusData\JR-SpectralLibrary\JR_201021-EXO.3.wiff	3	7	2751	2751	2751	2751	3
	14	RESULTS_SEARCH_14_PARAMETERS_PEAKLIST_rawdatafilename		C:\6600plusData\JR-SpectralLibrary\JR_201021-EXO.3.wiff	3	7	2751	2751
	15	RESULTS_SEARCH_15_PARAMETERS_PEAKLIST_rawdatafilename		C:\6600plusData\JR-SpectralLibrary\JR_201021-EXO.3.wiff	3	8	2788	2788	2788	2788
	16	RESULTS_SEARCH_16_PARAMETERS_PEAKLIST_rawdatafilename		C:\6600plusData\JR-SpectralLibrary\JR_201021-EXO.3.wiff	3	8	2788	2788
	17	RESULTS_SEARCH_17_PARAMETERS_PEAKLIST_rawdatafilename		C:\6600plusData\JR-SpectralLibrary\JR_201021-EXO.3.wiff	3	9	2678	2660	2678	2660
	18	RESULTS_SEARCH_18_PARAMETERS_PEAKLIST_rawdatafilename		C:\6600plusData\JR-SpectralLibrary\JR_201021-EXO.3.wiff	3	9	2678	2660
	19	RESULTS_SEARCH_19_PARAMETERS_PEAKLIST_rawdatafilename		C:\6600plusData\JR-SpectralLibrary\JR_201021-EXO.4.wiff	4	10	3020	3019	3020	3019	4
	20	RESULTS_SEARCH_20_PARAMETERS_PEAKLIST_rawdatafilename		C:\6600plusData\JR-SpectralLibrary\JR_201021-EXO.4.wiff	4	10	3020	3019
	21	RESULTS_SEARCH_21_PARAMETERS_PEAKLIST_rawdatafilename		C:\6600plusData\JR-SpectralLibrary\JR_201021-EXO.4.wiff	4	11	2942	2942	2942	2942
	22	RESULTS_SEARCH_22_PARAMETERS_PEAKLIST_rawdatafilename		C:\6600plusData\JR-SpectralLibrary\JR_201021-EXO.4.wiff	4	11	2942	2942
	23	RESULTS_SEARCH_23_PARAMETERS_PEAKLIST_rawdatafilename		C:\6600plusData\JR-SpectralLibrary\JR_201021-EXO.5.wiff	5	12	3728	3728	3728	3728	5
	24	RESULTS_SEARCH_24_PARAMETERS_PEAKLIST_rawdatafilename		C:\6600plusData\JR-SpectralLibrary\JR_201021-EXO.5.wiff	5	12	3728	3728
	25	RESULTS_SEARCH_25_PARAMETERS_PEAKLIST_rawdatafilename		C:\6600plusData\JR-SpectralLibrary\JR_201021-EXO.5.wiff	5	13	3730	3730	3730	3730
	26	RESULTS_SEARCH_26_PARAMETERS_PEAKLIST_rawdatafilename		C:\6600plusData\JR-SpectralLibrary\JR_201021-EXO.5.wiff	5	13	3730	3730
	27	RESULTS_SEARCH_27_PARAMETERS_PEAKLIST_rawdatafilename		C:\6600plusData\JR-SpectralLibrary\JR_201021-EXO.5.wiff	5	14	3663	3655	3663	3655
	28	RESULTS_SEARCH_28_PARAMETERS_PEAKLIST_rawdatafilename		C:\6600plusData\JR-SpectralLibrary\JR_201021-EXO.5.wiff	5	14	3663	3655
	29	RESULTS_SEARCH_29_PARAMETERS_PEAKLIST_rawdatafilename		C:\6600plusData\JR-SpectralLibrary\JR_201021-Mvs.1.wiff	6	15	3716	3716	3716	3716	6
	30	RESULTS_SEARCH_30_PARAMETERS_PEAKLIST_rawdatafilename		C:\6600plusData\JR-SpectralLibrary\JR_201021-Mvs.1.wiff	6	15	3716	3716
	31	RESULTS_SEARCH_31_PARAMETERS_PEAKLIST_rawdatafilename		C:\6600plusData\JR-SpectralLibrary\JR_201021-Mvs.1.wiff	6	16	3691	3691	3691	3691
	32	RESULTS_SEARCH_32_PARAMETERS_PEAKLIST_rawdatafilename		C:\6600plusData\JR-SpectralLibrary\JR_201021-Mvs.1.wiff	6	16	3691	3691
	33	RESULTS_SEARCH_33_PARAMETERS_PEAKLIST_rawdatafilename		C:\6600plusData\JR-SpectralLibrary\JR_201021-Mvs.1.wiff	6	17	3708	3708	3708	3708
	34	RESULTS_SEARCH_34_PARAMETERS_PEAKLIST_rawdatafilename		C:\6600plusData\JR-SpectralLibrary\JR_201021-Mvs.1.wiff	6	17	3708	3708
	35	RESULTS_SEARCH_35_PARAMETERS_PEAKLIST_rawdatafilename		C:\6600plusData\JR-SpectralLibrary\JR_201021-Mvs.1.wiff	6	18	3637	3637	3637	3637
	36	RESULTS_SEARCH_36_PARAMETERS_PEAKLIST_rawdatafilename		C:\6600plusData\JR-SpectralLibrary\JR_201021-Mvs.1.wiff	6	18	3637	3637
	37	RESULTS_SEARCH_37_PARAMETERS_PEAKLIST_rawdatafilename		C:\6600plusData\JR-SpectralLibrary\JR_201021-Mvs.2.wiff	7	19	3323	3323	3323	3323	7
	38	RESULTS_SEARCH_38_PARAMETERS_PEAKLIST_rawdatafilename		C:\6600plusData\JR-SpectralLibrary\JR_201021-Mvs.2.wiff	7	19	3323	3323
	39	RESULTS_SEARCH_39_PARAMETERS_PEAKLIST_rawdatafilename		C:\6600plusData\JR-SpectralLibrary\JR_201021-Mvs.2.wiff	7	20	3194	3194	3194	3194
	40	RESULTS_SEARCH_40_PARAMETERS_PEAKLIST_rawdatafilename		C:\6600plusData\JR-SpectralLibrary\JR_201021-Mvs.2.wiff	7	20	3194	3194
	41	RESULTS_SEARCH_41_PARAMETERS_PEAKLIST_rawdatafilename		C:\6600plusData\JR-SpectralLibrary\JR_201021-Mvs.2.wiff	7	21	3272	3272	3272	3272
	42	RESULTS_SEARCH_42_PARAMETERS_PEAKLIST_rawdatafilename		C:\6600plusData\JR-SpectralLibrary\JR_201021-Mvs.2.wiff	7	21	3272	3272
	43	RESULTS_SEARCH_43_PARAMETERS_PEAKLIST_rawdatafilename		C:\6600plusData\JR-SpectralLibrary\JR_201021-Mvs.2.wiff	7	22	3266	3266	3266	3266
	44	RESULTS_SEARCH_44_PARAMETERS_PEAKLIST_rawdatafilename		C:\6600plusData\JR-SpectralLibrary\JR_201021-Mvs.2.wiff	7	22	3266	3266
	45	RESULTS_SEARCH_45_PARAMETERS_PEAKLIST_rawdatafilename		C:\6600plusData\JR-SpectralLibrary\JR_201021-Mvs.2.wiff	7	23	3223	3216	3223	3216
	46	RESULTS_SEARCH_46_PARAMETERS_PEAKLIST_rawdatafilename		C:\6600plusData\JR-SpectralLibrary\JR_201021-Mvs.2.wiff	7	23	3223	3216
	47	RESULTS_SEARCH_47_PARAMETERS_PEAKLIST_rawdatafilename		C:\6600plusData\JR-SpectralLibrary\JR_201021-Mvs.3.wiff	8	24	3154	3154	3154	3154	8
	48	RESULTS_SEARCH_48_PARAMETERS_PEAKLIST_rawdatafilename		C:\6600plusData\JR-SpectralLibrary\JR_201021-Mvs.3.wiff	8	24	3154	3154
	49	RESULTS_SEARCH_49_PARAMETERS_PEAKLIST_rawdatafilename		C:\6600plusData\JR-SpectralLibrary\JR_201021-Mvs.3.wiff	8	25	3201	3201	3201	3201
	50	RESULTS_SEARCH_50_PARAMETERS_PEAKLIST_rawdatafilename		C:\6600plusData\JR-SpectralLibrary\JR_201021-Mvs.3.wiff	8	25	3201	3201
	51	RESULTS_SEARCH_51_PARAMETERS_PEAKLIST_rawdatafilename		C:\6600plusData\JR-SpectralLibrary\JR_201021-Mvs.3.wiff	8	26	3155	3155	3155	3155
	52	RESULTS_SEARCH_52_PARAMETERS_PEAKLIST_rawdatafilename		C:\6600plusData\JR-SpectralLibrary\JR_201021-Mvs.3.wiff	8	26	3155	3155
	53	RESULTS_SEARCH_53_PARAMETERS_PEAKLIST_rawdatafilename		C:\6600plusData\JR-SpectralLibrary\JR_201021-Mvs.3.wiff	8	27	3110	3087	3110	3087
	54	RESULTS_SEARCH_54_PARAMETERS_PEAKLIST_rawdatafilename		C:\6600plusData\JR-SpectralLibrary\JR_201021-Mvs.3.wiff	8	27	3110	3087
	55	RESULTS_SEARCH_55_PARAMETERS_PEAKLIST_rawdatafilename		C:\6600plusData\JR-SpectralLibrary\JR_201021-Mvs.4.wiff	9	28	3734	3734	3734	3734	9
	56	RESULTS_SEARCH_56_PARAMETERS_PEAKLIST_rawdatafilename		C:\6600plusData\JR-SpectralLibrary\JR_201021-Mvs.4.wiff	9	28	3734	3734
	57	RESULTS_SEARCH_57_PARAMETERS_PEAKLIST_rawdatafilename		C:\6600plusData\JR-SpectralLibrary\JR_201021-Mvs.4.wiff	9	29	3762	3762	3762	3762
	58	RESULTS_SEARCH_58_PARAMETERS_PEAKLIST_rawdatafilename		C:\6600plusData\JR-SpectralLibrary\JR_201021-Mvs.4.wiff	9	29	3762	3762
	59	RESULTS_SEARCH_59_PARAMETERS_PEAKLIST_rawdatafilename		C:\6600plusData\JR-SpectralLibrary\JR_201021-Mvs.4.wiff	9	30	3670	3615	3670	3615
	60	RESULTS_SEARCH_60_PARAMETERS_PEAKLIST_rawdatafilename		C:\6600plusData\JR-SpectralLibrary\JR_201021-Mvs.4.wiff	9	30	3670	3615
	61	RESULTS_SEARCH_61_PARAMETERS_PEAKLIST_rawdatafilename		C:\6600plusData\JR-SpectralLibrary\JR_201021-Mvs.5.wiff	10	31	3140	3140	3140	3140	10
	62	RESULTS_SEARCH_62_PARAMETERS_PEAKLIST_rawdatafilename		C:\6600plusData\JR-SpectralLibrary\JR_201021-Mvs.5.wiff	10	31	3140	3140
	63	RESULTS_SEARCH_63_PARAMETERS_PEAKLIST_rawdatafilename		C:\6600plusData\JR-SpectralLibrary\JR_201021-Mvs.5.wiff	10	32	3075	3075	3075	3075
	64	RESULTS_SEARCH_64_PARAMETERS_PEAKLIST_rawdatafilename		C:\6600plusData\JR-SpectralLibrary\JR_201021-Mvs.5.wiff	10	32	3075	3075
	65	RESULTS_SEARCH_65_PARAMETERS_PEAKLIST_rawdatafilename		C:\6600plusData\JR-SpectralLibrary\JR_201021-Mvs.5.wiff	10	33	3104	3073	3104	3073
	66	RESULTS_SEARCH_66_PARAMETERS_PEAKLIST_rawdatafilename		C:\6600plusData\JR-SpectralLibrary\JR_201021-Mvs.5.wiff	10	33	3104	3073
	67	RESULTS_SEARCH_67_PARAMETERS_PEAKLIST_rawdatafilename		C:\6600plusData\JR-SpectralLibrary\JR_201021-PROT.1.wiff	11	34	2407	2407	2407	2407	11
	68	RESULTS_SEARCH_68_PARAMETERS_PEAKLIST_rawdatafilename		C:\6600plusData\JR-SpectralLibrary\JR_201021-PROT.1.wiff	11	34	2407	2407
	69	RESULTS_SEARCH_69_PARAMETERS_PEAKLIST_rawdatafilename		C:\6600plusData\JR-SpectralLibrary\JR_201021-PROT.1.wiff	11	35	2402	2397	2402	2397
	70	RESULTS_SEARCH_70_PARAMETERS_PEAKLIST_rawdatafilename		C:\6600plusData\JR-SpectralLibrary\JR_201021-PROT.1.wiff	11	35	2402	2397
	71	RESULTS_SEARCH_71_PARAMETERS_PEAKLIST_rawdatafilename		C:\6600plusData\JR-SpectralLibrary\JR_201021-PROT.2.wiff	12	36	2784	2781	2784	2781	12
	72	RESULTS_SEARCH_72_PARAMETERS_PEAKLIST_rawdatafilename		C:\6600plusData\JR-SpectralLibrary\JR_201021-PROT.2.wiff	12	36	2784	2781
	73	RESULTS_SEARCH_73_PARAMETERS_PEAKLIST_rawdatafilename		C:\6600plusData\JR-SpectralLibrary\JR_201021-PROT.3.wiff	13	37	3387	3387	3387	3387	13
	74	RESULTS_SEARCH_74_PARAMETERS_PEAKLIST_rawdatafilename		C:\6600plusData\JR-SpectralLibrary\JR_201021-PROT.3.wiff	13	37	3387	3387
	75	RESULTS_SEARCH_75_PARAMETERS_PEAKLIST_rawdatafilename		C:\6600plusData\JR-SpectralLibrary\JR_201021-PROT.3.wiff	13	38	3344	3343	3344	3343
	76	RESULTS_SEARCH_76_PARAMETERS_PEAKLIST_rawdatafilename		C:\6600plusData\JR-SpectralLibrary\JR_201021-PROT.3.wiff	13	38	3344	3343
	77	RESULTS_SEARCH_77_PARAMETERS_PEAKLIST_rawdatafilename		C:\6600plusData\JR-SpectralLibrary\JR_201021-PROT.4.wiff	14	39	2709	2709	2709	2709	14
	78	RESULTS_SEARCH_78_PARAMETERS_PEAKLIST_rawdatafilename		C:\6600plusData\JR-SpectralLibrary\JR_201021-PROT.4.wiff	14	39	2709	2709
	79	RESULTS_SEARCH_79_PARAMETERS_PEAKLIST_rawdatafilename		C:\6600plusData\JR-SpectralLibrary\JR_201021-PROT.4.wiff	14	40	2725	2725	2725	2725
	80	RESULTS_SEARCH_80_PARAMETERS_PEAKLIST_rawdatafilename		C:\6600plusData\JR-SpectralLibrary\JR_201021-PROT.4.wiff	14	40	2725	2725
	81	RESULTS_SEARCH_81_PARAMETERS_PEAKLIST_rawdatafilename		C:\6600plusData\JR-SpectralLibrary\JR_201021-PROT.4.wiff	14	41	2680	2680	2680	2680
	82	RESULTS_SEARCH_82_PARAMETERS_PEAKLIST_rawdatafilename		C:\6600plusData\JR-SpectralLibrary\JR_201021-PROT.4.wiff	14	41	2680	2680
	83	RESULTS_SEARCH_83_PARAMETERS_PEAKLIST_rawdatafilename		C:\6600plusData\JR-SpectralLibrary\JR_201021-PROT.5.wiff	15	42	2571	2568	2571	2568	15
	84	RESULTS_SEARCH_84_PARAMETERS_PEAKLIST_rawdatafilename		C:\6600plusData\JR-SpectralLibrary\JR_201021-PROT.5.wiff	15	42	2571	2568
	85	RESULTS_SEARCH_85_PARAMETERS_PEAKLIST_rawdatafilename		C:\6600plusData\JR-SpectralLibrary\JR_201021-PROT.6.wiff	16	43	2940	2940	2940	2940	16
	86	RESULTS_SEARCH_86_PARAMETERS_PEAKLIST_rawdatafilename		C:\6600plusData\JR-SpectralLibrary\JR_201021-PROT.6.wiff	16	43	2940	2940
	87	RESULTS_SEARCH_87_PARAMETERS_PEAKLIST_rawdatafilename		C:\6600plusData\JR-SpectralLibrary\JR_201021-PROT.6.wiff	16	44	2955	2955	2955	2955
	88	RESULTS_SEARCH_88_PARAMETERS_PEAKLIST_rawdatafilename		C:\6600plusData\JR-SpectralLibrary\JR_201021-PROT.6.wiff	16	44	2955	2955
	89	RESULTS_SEARCH_89_PARAMETERS_PEAKLIST_rawdatafilename		C:\6600plusData\JR-SpectralLibrary\JR_201021-PROT.6.wiff	16	45	2898	2886	2898	2886
	90	RESULTS_SEARCH_90_PARAMETERS_PEAKLIST_rawdatafilename		C:\6600plusData\JR-SpectralLibrary\JR_201021-PROT.6.wiff	16	45	2898	2886
	91	RESULTS_SEARCH_91_PARAMETERS_PEAKLIST_rawdatafilename		C:\6600plusData\JR-SpectralLibrary\JR_201021-PS.1.wiff	17	46	3151	3151	3151	3151	17
	92	RESULTS_SEARCH_92_PARAMETERS_PEAKLIST_rawdatafilename		C:\6600plusData\JR-SpectralLibrary\JR_201021-PS.1.wiff	17	46	3151	3151
	93	RESULTS_SEARCH_93_PARAMETERS_PEAKLIST_rawdatafilename		C:\6600plusData\JR-SpectralLibrary\JR_201021-PS.1.wiff	17	47	3128	3128	3128	3128
	94	RESULTS_SEARCH_94_PARAMETERS_PEAKLIST_rawdatafilename		C:\6600plusData\JR-SpectralLibrary\JR_201021-PS.1.wiff	17	47	3128	3128
	95	RESULTS_SEARCH_95_PARAMETERS_PEAKLIST_rawdatafilename		C:\6600plusData\JR-SpectralLibrary\JR_201021-PS.1.wiff	17	48	3095	3081	3095	3081
	96	RESULTS_SEARCH_96_PARAMETERS_PEAKLIST_rawdatafilename		C:\6600plusData\JR-SpectralLibrary\JR_201021-PS.1.wiff	17	48	3095	3081
	97	RESULTS_SEARCH_97_PARAMETERS_PEAKLIST_rawdatafilename		C:\6600plusData\JR-SpectralLibrary\JR_201021-PS.2.wiff	18	49	2339	2338	2339	2338	18
	98	RESULTS_SEARCH_98_PARAMETERS_PEAKLIST_rawdatafilename		C:\6600plusData\JR-SpectralLibrary\JR_201021-PS.2.wiff	18	49	2339	2338
	99	RESULTS_SEARCH_99_PARAMETERS_PEAKLIST_rawdatafilename		C:\6600plusData\JR-SpectralLibrary\JR_201021-PS.2.wiff	18	50	2312	2307	2312	2307
	100	RESULTS_SEARCH_100_PARAMETERS_PEAKLIST_rawdatafilename		C:\6600plusData\JR-SpectralLibrary\JR_201021-PS.2.wiff	18	50	2312	2307
	101	RESULTS_SEARCH_101_PARAMETERS_PEAKLIST_rawdatafilename		C:\6600plusData\JR-SpectralLibrary\JR_201021-PS.3.wiff	19	51	3374	3374	3374	3374	19
	102	RESULTS_SEARCH_102_PARAMETERS_PEAKLIST_rawdatafilename		C:\6600plusData\JR-SpectralLibrary\JR_201021-PS.3.wiff	19	51	3374	3374
	103	RESULTS_SEARCH_103_PARAMETERS_PEAKLIST_rawdatafilename		C:\6600plusData\JR-SpectralLibrary\JR_201021-PS.3.wiff	19	52	3289	3288	3289	3288
	104	RESULTS_SEARCH_104_PARAMETERS_PEAKLIST_rawdatafilename		C:\6600plusData\JR-SpectralLibrary\JR_201021-PS.3.wiff	19	52	3289	3288
	105	RESULTS_SEARCH_105_PARAMETERS_PEAKLIST_rawdatafilename		C:\6600plusData\JR-SpectralLibrary\JR_201021-PS.4.wiff	20	53	3313	3313	3313	3313	20
	106	RESULTS_SEARCH_106_PARAMETERS_PEAKLIST_rawdatafilename		C:\6600plusData\JR-SpectralLibrary\JR_201021-PS.4.wiff	20	53	3313	3313
	107	RESULTS_SEARCH_107_PARAMETERS_PEAKLIST_rawdatafilename		C:\6600plusData\JR-SpectralLibrary\JR_201021-PS.4.wiff	20	54	3293	3293	3293	3293
	108	RESULTS_SEARCH_108_PARAMETERS_PEAKLIST_rawdatafilename		C:\6600plusData\JR-SpectralLibrary\JR_201021-PS.4.wiff	20	54	3293	3293
	109	RESULTS_SEARCH_109_PARAMETERS_PEAKLIST_rawdatafilename		C:\6600plusData\JR-SpectralLibrary\JR_201021-PS.4.wiff	20	55	3311	3311	3311	3311
	110	RESULTS_SEARCH_110_PARAMETERS_PEAKLIST_rawdatafilename		C:\6600plusData\JR-SpectralLibrary\JR_201021-PS.4.wiff	20	55	3311	3311
	111	RESULTS_SEARCH_111_PARAMETERS_PEAKLIST_rawdatafilename		C:\6600plusData\JR-SpectralLibrary\JR_201021-PS.4.wiff	20	56	3212	3212	3212	3212
	112	RESULTS_SEARCH_112_PARAMETERS_PEAKLIST_rawdatafilename		C:\6600plusData\JR-SpectralLibrary\JR_201021-PS.4.wiff	20	56	3212	3212
	113	RESULTS_SEARCH_113_PARAMETERS_PEAKLIST_rawdatafilename		C:\6600plusData\JR-SpectralLibrary\JR_201021-PS.5.wiff	21	57	2653	2650	2653	2650	21
	114	RESULTS_SEARCH_114_PARAMETERS_PEAKLIST_rawdatafilename		C:\6600plusData\JR-SpectralLibrary\JR_201021-PS.5.wiff	21	57	2653	2650
	115	RESULTS_SEARCH_115_PARAMETERS_PEAKLIST_rawdatafilename		C:\6600plusData\JR-SpectralLibrary\JR_201021-PS.5.wiff	21	58	2629	2627	2629	2627
	116	RESULTS_SEARCH_116_PARAMETERS_PEAKLIST_rawdatafilename		C:\6600plusData\JR-SpectralLibrary\JR_201021-PS.5.wiff	21	58	2629	2627
	117	RESULTS_SEARCH_117_PARAMETERS_PEAKLIST_rawdatafilename		C:\6600plusData\JR-SpectralLibrary\JR_201021-PS.6.wiff	22	59	3321	3320	3321	3320	22
	118	RESULTS_SEARCH_118_PARAMETERS_PEAKLIST_rawdatafilename		C:\6600plusData\JR-SpectralLibrary\JR_201021-PS.6.wiff	22	59	3321	3320
	119	RESULTS_SEARCH_119_PARAMETERS_PEAKLIST_rawdatafilename		C:\6600plusData\JR-SpectralLibrary\JR_201021-PS.6.wiff	22	60	3330	3330	3330	3330
	120	RESULTS_SEARCH_120_PARAMETERS_PEAKLIST_rawdatafilename		C:\6600plusData\JR-SpectralLibrary\JR_201021-PS.6.wiff	22	60	3330	3330
	121	RESULTS_SEARCH_121_PARAMETERS_PEAKLIST_rawdatafilename		C:\6600plusData\JR-SpectralLibrary\JR_201021-PS.6.wiff	22	61	3293	3278	3293	3278
	122	RESULTS_SEARCH_122_PARAMETERS_PEAKLIST_rawdatafilename		C:\6600plusData\JR-SpectralLibrary\JR_201021-PS.6.wiff	22	61	3293	3278
	123	RESULTS_SEARCH_123_PARAMETERS_PEAKLIST_rawdatafilename		\\ALMACEN1\Datos_Proteomica\2020 ANALISIS\Jordi Roca\201006_JR_20202004-111\ProteinIdent_MVs&Exo\wiff\JR_201023-DDA.mEXO.1.wiff	23	62	3884	3884	3884	3884	23
	124	RESULTS_SEARCH_124_PARAMETERS_PEAKLIST_rawdatafilename		\\ALMACEN1\Datos_Proteomica\2020 ANALISIS\Jordi Roca\201006_JR_20202004-111\ProteinIdent_MVs&Exo\wiff\JR_201023-DDA.mEXO.1.wiff	23	62	3884	3884
	125	RESULTS_SEARCH_125_PARAMETERS_PEAKLIST_rawdatafilename		\\ALMACEN1\Datos_Proteomica\2020 ANALISIS\Jordi Roca\201006_JR_20202004-111\ProteinIdent_MVs&Exo\wiff\JR_201023-DDA.mEXO.1.wiff	23	63	3888	3888	3888	3888
	126	RESULTS_SEARCH_126_PARAMETERS_PEAKLIST_rawdatafilename		\\ALMACEN1\Datos_Proteomica\2020 ANALISIS\Jordi Roca\201006_JR_20202004-111\ProteinIdent_MVs&Exo\wiff\JR_201023-DDA.mEXO.1.wiff	23	63	3888	3888
	127	RESULTS_SEARCH_127_PARAMETERS_PEAKLIST_rawdatafilename		\\ALMACEN1\Datos_Proteomica\2020 ANALISIS\Jordi Roca\201006_JR_20202004-111\ProteinIdent_MVs&Exo\wiff\JR_201023-DDA.mEXO.1.wiff	23	64	3876	3876	3876	3876
	128	RESULTS_SEARCH_128_PARAMETERS_PEAKLIST_rawdatafilename		\\ALMACEN1\Datos_Proteomica\2020 ANALISIS\Jordi Roca\201006_JR_20202004-111\ProteinIdent_MVs&Exo\wiff\JR_201023-DDA.mEXO.1.wiff	23	64	3876	3876
	129	RESULTS_SEARCH_129_PARAMETERS_PEAKLIST_rawdatafilename		\\ALMACEN1\Datos_Proteomica\2020 ANALISIS\Jordi Roca\201006_JR_20202004-111\ProteinIdent_MVs&Exo\wiff\JR_201023-DDA.mEXO.1.wiff	23	65	3851	3851	3851	3851
	130	RESULTS_SEARCH_130_PARAMETERS_PEAKLIST_rawdatafilename		\\ALMACEN1\Datos_Proteomica\2020 ANALISIS\Jordi Roca\201006_JR_20202004-111\ProteinIdent_MVs&Exo\wiff\JR_201023-DDA.mEXO.1.wiff	23	65	3851	3851
	131	RESULTS_SEARCH_131_PARAMETERS_PEAKLIST_rawdatafilename		\\ALMACEN1\Datos_Proteomica\2020 ANALISIS\Jordi Roca\201006_JR_20202004-111\ProteinIdent_MVs&Exo\wiff\JR_201023-DDA.mEXO.1.wiff	23	66	3861	3861	3861	3861
	132	RESULTS_SEARCH_132_PARAMETERS_PEAKLIST_rawdatafilename		\\ALMACEN1\Datos_Proteomica\2020 ANALISIS\Jordi Roca\201006_JR_20202004-111\ProteinIdent_MVs&Exo\wiff\JR_201023-DDA.mEXO.1.wiff	23	66	3861	3861
	133	RESULTS_SEARCH_133_PARAMETERS_PEAKLIST_rawdatafilename		\\ALMACEN1\Datos_Proteomica\2020 ANALISIS\Jordi Roca\201006_JR_20202004-111\ProteinIdent_MVs&Exo\wiff\JR_201023-DDA.mEXO.1.wiff	23	67	3793	3773	3793	3773
	134	RESULTS_SEARCH_134_PARAMETERS_PEAKLIST_rawdatafilename		\\ALMACEN1\Datos_Proteomica\2020 ANALISIS\Jordi Roca\201006_JR_20202004-111\ProteinIdent_MVs&Exo\wiff\JR_201023-DDA.mEXO.1.wiff	23	67	3793	3773
	135	RESULTS_SEARCH_135_PARAMETERS_PEAKLIST_rawdatafilename		\\ALMACEN1\Datos_Proteomica\2020 ANALISIS\Jordi Roca\201006_JR_20202004-111\ProteinIdent_MVs&Exo\wiff\JR_201023-DDA.mEXO.2.wiff	24	68	3437	3437	3437	3437	24
	136	RESULTS_SEARCH_136_PARAMETERS_PEAKLIST_rawdatafilename		\\ALMACEN1\Datos_Proteomica\2020 ANALISIS\Jordi Roca\201006_JR_20202004-111\ProteinIdent_MVs&Exo\wiff\JR_201023-DDA.mEXO.2.wiff	24	68	3437	3437
	137	RESULTS_SEARCH_137_PARAMETERS_PEAKLIST_rawdatafilename		\\ALMACEN1\Datos_Proteomica\2020 ANALISIS\Jordi Roca\201006_JR_20202004-111\ProteinIdent_MVs&Exo\wiff\JR_201023-DDA.mEXO.2.wiff	24	69	3382	3382	3382	3382
	138	RESULTS_SEARCH_138_PARAMETERS_PEAKLIST_rawdatafilename		\\ALMACEN1\Datos_Proteomica\2020 ANALISIS\Jordi Roca\201006_JR_20202004-111\ProteinIdent_MVs&Exo\wiff\JR_201023-DDA.mEXO.2.wiff	24	69	3382	3382
	139	RESULTS_SEARCH_139_PARAMETERS_PEAKLIST_rawdatafilename		\\ALMACEN1\Datos_Proteomica\2020 ANALISIS\Jordi Roca\201006_JR_20202004-111\ProteinIdent_MVs&Exo\wiff\JR_201023-DDA.mEXO.2.wiff	24	70	3432	3432	3432	3432
	140	RESULTS_SEARCH_140_PARAMETERS_PEAKLIST_rawdatafilename		\\ALMACEN1\Datos_Proteomica\2020 ANALISIS\Jordi Roca\201006_JR_20202004-111\ProteinIdent_MVs&Exo\wiff\JR_201023-DDA.mEXO.2.wiff	24	70	3432	3432
	141	RESULTS_SEARCH_141_PARAMETERS_PEAKLIST_rawdatafilename		\\ALMACEN1\Datos_Proteomica\2020 ANALISIS\Jordi Roca\201006_JR_20202004-111\ProteinIdent_MVs&Exo\wiff\JR_201023-DDA.mEXO.2.wiff	24	71	3372	3372	3372	3372
	142	RESULTS_SEARCH_142_PARAMETERS_PEAKLIST_rawdatafilename		\\ALMACEN1\Datos_Proteomica\2020 ANALISIS\Jordi Roca\201006_JR_20202004-111\ProteinIdent_MVs&Exo\wiff\JR_201023-DDA.mEXO.2.wiff	24	71	3372	3372
	143	RESULTS_SEARCH_143_PARAMETERS_PEAKLIST_rawdatafilename		\\ALMACEN1\Datos_Proteomica\2020 ANALISIS\Jordi Roca\201006_JR_20202004-111\ProteinIdent_MVs&Exo\wiff\JR_201023-DDA.mEXO.2.wiff	24	72	3434	3434	3434	3434
	144	RESULTS_SEARCH_144_PARAMETERS_PEAKLIST_rawdatafilename		\\ALMACEN1\Datos_Proteomica\2020 ANALISIS\Jordi Roca\201006_JR_20202004-111\ProteinIdent_MVs&Exo\wiff\JR_201023-DDA.mEXO.2.wiff	24	72	3434	3434
	145	RESULTS_SEARCH_145_PARAMETERS_PEAKLIST_rawdatafilename		\\ALMACEN1\Datos_Proteomica\2020 ANALISIS\Jordi Roca\201006_JR_20202004-111\ProteinIdent_MVs&Exo\wiff\JR_201023-DDA.mEXO.2.wiff	24	73	3373	3368	3373	3368
	146	RESULTS_SEARCH_146_PARAMETERS_PEAKLIST_rawdatafilename		\\ALMACEN1\Datos_Proteomica\2020 ANALISIS\Jordi Roca\201006_JR_20202004-111\ProteinIdent_MVs&Exo\wiff\JR_201023-DDA.mEXO.2.wiff	24	73	3373	3368
	147	RESULTS_SEARCH_147_PARAMETERS_PEAKLIST_rawdatafilename		\\ALMACEN1\Datos_Proteomica\2020 ANALISIS\Jordi Roca\201006_JR_20202004-111\ProteinIdent_MVs&Exo\wiff\JR_201023-DDA.mEXO.2.wiff	24	74	3579	3566	3579	3566
	148	RESULTS_SEARCH_148_PARAMETERS_PEAKLIST_rawdatafilename		\\ALMACEN1\Datos_Proteomica\2020 ANALISIS\Jordi Roca\201006_JR_20202004-111\ProteinIdent_MVs&Exo\wiff\JR_201023-DDA.mEXO.2.wiff	24	74	3579	3566
	149	RESULTS_SEARCH_149_PARAMETERS_PEAKLIST_rawdatafilename		\\ALMACEN1\Datos_Proteomica\2020 ANALISIS\Jordi Roca\201006_JR_20202004-111\ProteinIdent_MVs&Exo\wiff\JR_201023-DDA.mEXO.3.wiff	25	75	3444	3444	3444	3444	25
	150	RESULTS_SEARCH_150_PARAMETERS_PEAKLIST_rawdatafilename		\\ALMACEN1\Datos_Proteomica\2020 ANALISIS\Jordi Roca\201006_JR_20202004-111\ProteinIdent_MVs&Exo\wiff\JR_201023-DDA.mEXO.3.wiff	25	75	3444	3444
	151	RESULTS_SEARCH_151_PARAMETERS_PEAKLIST_rawdatafilename		\\ALMACEN1\Datos_Proteomica\2020 ANALISIS\Jordi Roca\201006_JR_20202004-111\ProteinIdent_MVs&Exo\wiff\JR_201023-DDA.mEXO.3.wiff	25	76	3449	3449	3449	3449
	152	RESULTS_SEARCH_152_PARAMETERS_PEAKLIST_rawdatafilename		\\ALMACEN1\Datos_Proteomica\2020 ANALISIS\Jordi Roca\201006_JR_20202004-111\ProteinIdent_MVs&Exo\wiff\JR_201023-DDA.mEXO.3.wiff	25	76	3449	3449
	153	RESULTS_SEARCH_153_PARAMETERS_PEAKLIST_rawdatafilename		\\ALMACEN1\Datos_Proteomica\2020 ANALISIS\Jordi Roca\201006_JR_20202004-111\ProteinIdent_MVs&Exo\wiff\JR_201023-DDA.mEXO.3.wiff	25	77	3402	3402	3402	3402
	154	RESULTS_SEARCH_154_PARAMETERS_PEAKLIST_rawdatafilename		\\ALMACEN1\Datos_Proteomica\2020 ANALISIS\Jordi Roca\201006_JR_20202004-111\ProteinIdent_MVs&Exo\wiff\JR_201023-DDA.mEXO.3.wiff	25	77	3402	3402
	155	RESULTS_SEARCH_155_PARAMETERS_PEAKLIST_rawdatafilename		\\ALMACEN1\Datos_Proteomica\2020 ANALISIS\Jordi Roca\201006_JR_20202004-111\ProteinIdent_MVs&Exo\wiff\JR_201023-DDA.mEXO.3.wiff	25	78	3440	3440	3440	3440
	156	RESULTS_SEARCH_156_PARAMETERS_PEAKLIST_rawdatafilename		\\ALMACEN1\Datos_Proteomica\2020 ANALISIS\Jordi Roca\201006_JR_20202004-111\ProteinIdent_MVs&Exo\wiff\JR_201023-DDA.mEXO.3.wiff	25	78	3440	3440
	157	RESULTS_SEARCH_157_PARAMETERS_PEAKLIST_rawdatafilename		\\ALMACEN1\Datos_Proteomica\2020 ANALISIS\Jordi Roca\201006_JR_20202004-111\ProteinIdent_MVs&Exo\wiff\JR_201023-DDA.mEXO.3.wiff	25	79	3435	3435	3435	3435
	158	RESULTS_SEARCH_158_PARAMETERS_PEAKLIST_rawdatafilename		\\ALMACEN1\Datos_Proteomica\2020 ANALISIS\Jordi Roca\201006_JR_20202004-111\ProteinIdent_MVs&Exo\wiff\JR_201023-DDA.mEXO.3.wiff	25	79	3435	3435
	159	RESULTS_SEARCH_159_PARAMETERS_PEAKLIST_rawdatafilename		\\ALMACEN1\Datos_Proteomica\2020 ANALISIS\Jordi Roca\201006_JR_20202004-111\ProteinIdent_MVs&Exo\wiff\JR_201023-DDA.mEXO.3.wiff	25	80	3399	3393	3399	3393
	160	RESULTS_SEARCH_160_PARAMETERS_PEAKLIST_rawdatafilename		\\ALMACEN1\Datos_Proteomica\2020 ANALISIS\Jordi Roca\201006_JR_20202004-111\ProteinIdent_MVs&Exo\wiff\JR_201023-DDA.mEXO.3.wiff	25	80	3399	3393
	161	RESULTS_SEARCH_161_PARAMETERS_PEAKLIST_rawdatafilename		\\ALMACEN1\Datos_Proteomica\2020 ANALISIS\Jordi Roca\201006_JR_20202004-111\ProteinIdent_MVs&Exo\wiff\JR_201023-DDA.mEXO.3.wiff	25	81	2316	2290	2316	2290
	162	RESULTS_SEARCH_162_PARAMETERS_PEAKLIST_rawdatafilename		\\ALMACEN1\Datos_Proteomica\2020 ANALISIS\Jordi Roca\201006_JR_20202004-111\ProteinIdent_MVs&Exo\wiff\JR_201023-DDA.mEXO.3.wiff	25	81	2316	2290
	163	RESULTS_SEARCH_163_PARAMETERS_PEAKLIST_rawdatafilename		\\ALMACEN1\Datos_Proteomica\2020 ANALISIS\Jordi Roca\201006_JR_20202004-111\ProteinIdent_MVs&Exo\wiff\JR_201023-DDA.MVs.1.wiff	26	82	3512	3512	3512	3512	26
	164	RESULTS_SEARCH_164_PARAMETERS_PEAKLIST_rawdatafilename		\\ALMACEN1\Datos_Proteomica\2020 ANALISIS\Jordi Roca\201006_JR_20202004-111\ProteinIdent_MVs&Exo\wiff\JR_201023-DDA.MVs.1.wiff	26	82	3512	3512
	165	RESULTS_SEARCH_165_PARAMETERS_PEAKLIST_rawdatafilename		\\ALMACEN1\Datos_Proteomica\2020 ANALISIS\Jordi Roca\201006_JR_20202004-111\ProteinIdent_MVs&Exo\wiff\JR_201023-DDA.MVs.1.wiff	26	83	3533	3533	3533	3533
	166	RESULTS_SEARCH_166_PARAMETERS_PEAKLIST_rawdatafilename		\\ALMACEN1\Datos_Proteomica\2020 ANALISIS\Jordi Roca\201006_JR_20202004-111\ProteinIdent_MVs&Exo\wiff\JR_201023-DDA.MVs.1.wiff	26	83	3533	3533
	167	RESULTS_SEARCH_167_PARAMETERS_PEAKLIST_rawdatafilename		\\ALMACEN1\Datos_Proteomica\2020 ANALISIS\Jordi Roca\201006_JR_20202004-111\ProteinIdent_MVs&Exo\wiff\JR_201023-DDA.MVs.1.wiff	26	84	3476	3476	3476	3476
	168	RESULTS_SEARCH_168_PARAMETERS_PEAKLIST_rawdatafilename		\\ALMACEN1\Datos_Proteomica\2020 ANALISIS\Jordi Roca\201006_JR_20202004-111\ProteinIdent_MVs&Exo\wiff\JR_201023-DDA.MVs.1.wiff	26	84	3476	3476
	169	RESULTS_SEARCH_169_PARAMETERS_PEAKLIST_rawdatafilename		\\ALMACEN1\Datos_Proteomica\2020 ANALISIS\Jordi Roca\201006_JR_20202004-111\ProteinIdent_MVs&Exo\wiff\JR_201023-DDA.MVs.1.wiff	26	85	3496	3496	3496	3496
	170	RESULTS_SEARCH_170_PARAMETERS_PEAKLIST_rawdatafilename		\\ALMACEN1\Datos_Proteomica\2020 ANALISIS\Jordi Roca\201006_JR_20202004-111\ProteinIdent_MVs&Exo\wiff\JR_201023-DDA.MVs.1.wiff	26	85	3496	3496
	171	RESULTS_SEARCH_171_PARAMETERS_PEAKLIST_rawdatafilename		\\ALMACEN1\Datos_Proteomica\2020 ANALISIS\Jordi Roca\201006_JR_20202004-111\ProteinIdent_MVs&Exo\wiff\JR_201023-DDA.MVs.1.wiff	26	86	3503	3503	3503	3503
	172	RESULTS_SEARCH_172_PARAMETERS_PEAKLIST_rawdatafilename		\\ALMACEN1\Datos_Proteomica\2020 ANALISIS\Jordi Roca\201006_JR_20202004-111\ProteinIdent_MVs&Exo\wiff\JR_201023-DDA.MVs.1.wiff	26	86	3503	3503
	173	RESULTS_SEARCH_173_PARAMETERS_PEAKLIST_rawdatafilename		\\ALMACEN1\Datos_Proteomica\2020 ANALISIS\Jordi Roca\201006_JR_20202004-111\ProteinIdent_MVs&Exo\wiff\JR_201023-DDA.MVs.1.wiff	26	87	3526	3526	3526	3526
	174	RESULTS_SEARCH_174_PARAMETERS_PEAKLIST_rawdatafilename		\\ALMACEN1\Datos_Proteomica\2020 ANALISIS\Jordi Roca\201006_JR_20202004-111\ProteinIdent_MVs&Exo\wiff\JR_201023-DDA.MVs.1.wiff	26	87	3526	3526
	175	RESULTS_SEARCH_175_PARAMETERS_PEAKLIST_rawdatafilename		\\ALMACEN1\Datos_Proteomica\2020 ANALISIS\Jordi Roca\201006_JR_20202004-111\ProteinIdent_MVs&Exo\wiff\JR_201023-DDA.MVs.1.wiff	26	88	3463	3456	3463	3456
	176	RESULTS_SEARCH_176_PARAMETERS_PEAKLIST_rawdatafilename		\\ALMACEN1\Datos_Proteomica\2020 ANALISIS\Jordi Roca\201006_JR_20202004-111\ProteinIdent_MVs&Exo\wiff\JR_201023-DDA.MVs.1.wiff	26	88	3463	3456
	177	RESULTS_SEARCH_177_PARAMETERS_PEAKLIST_rawdatafilename		\\ALMACEN1\Datos_Proteomica\2020 ANALISIS\Jordi Roca\201006_JR_20202004-111\ProteinIdent_MVs&Exo\wiff\JR_201023-DDA.MVs.2.wiff	27	89	3581	3580	3581	3580	27
	178	RESULTS_SEARCH_178_PARAMETERS_PEAKLIST_rawdatafilename		\\ALMACEN1\Datos_Proteomica\2020 ANALISIS\Jordi Roca\201006_JR_20202004-111\ProteinIdent_MVs&Exo\wiff\JR_201023-DDA.MVs.2.wiff	27	89	3581	3580
	179	RESULTS_SEARCH_179_PARAMETERS_PEAKLIST_rawdatafilename		\\ALMACEN1\Datos_Proteomica\2020 ANALISIS\Jordi Roca\201006_JR_20202004-111\ProteinIdent_MVs&Exo\wiff\JR_201023-DDA.MVs.2.wiff	27	90	3554	3554	3554	3554
	180	RESULTS_SEARCH_180_PARAMETERS_PEAKLIST_rawdatafilename		\\ALMACEN1\Datos_Proteomica\2020 ANALISIS\Jordi Roca\201006_JR_20202004-111\ProteinIdent_MVs&Exo\wiff\JR_201023-DDA.MVs.2.wiff	27	90	3554	3554
	181	RESULTS_SEARCH_181_PARAMETERS_PEAKLIST_rawdatafilename		\\ALMACEN1\Datos_Proteomica\2020 ANALISIS\Jordi Roca\201006_JR_20202004-111\ProteinIdent_MVs&Exo\wiff\JR_201023-DDA.MVs.2.wiff	27	91	3535	3535	3535	3535
	182	RESULTS_SEARCH_182_PARAMETERS_PEAKLIST_rawdatafilename		\\ALMACEN1\Datos_Proteomica\2020 ANALISIS\Jordi Roca\201006_JR_20202004-111\ProteinIdent_MVs&Exo\wiff\JR_201023-DDA.MVs.2.wiff	27	91	3535	3535
	183	RESULTS_SEARCH_183_PARAMETERS_PEAKLIST_rawdatafilename		\\ALMACEN1\Datos_Proteomica\2020 ANALISIS\Jordi Roca\201006_JR_20202004-111\ProteinIdent_MVs&Exo\wiff\JR_201023-DDA.MVs.2.wiff	27	92	3581	3581	3581	3581
	184	RESULTS_SEARCH_184_PARAMETERS_PEAKLIST_rawdatafilename		\\ALMACEN1\Datos_Proteomica\2020 ANALISIS\Jordi Roca\201006_JR_20202004-111\ProteinIdent_MVs&Exo\wiff\JR_201023-DDA.MVs.2.wiff	27	92	3581	3581
	185	RESULTS_SEARCH_185_PARAMETERS_PEAKLIST_rawdatafilename		\\ALMACEN1\Datos_Proteomica\2020 ANALISIS\Jordi Roca\201006_JR_20202004-111\ProteinIdent_MVs&Exo\wiff\JR_201023-DDA.MVs.2.wiff	27	93	3527	3527	3527	3527
	186	RESULTS_SEARCH_186_PARAMETERS_PEAKLIST_rawdatafilename		\\ALMACEN1\Datos_Proteomica\2020 ANALISIS\Jordi Roca\201006_JR_20202004-111\ProteinIdent_MVs&Exo\wiff\JR_201023-DDA.MVs.2.wiff	27	93	3527	3527
	187	RESULTS_SEARCH_187_PARAMETERS_PEAKLIST_rawdatafilename		\\ALMACEN1\Datos_Proteomica\2020 ANALISIS\Jordi Roca\201006_JR_20202004-111\ProteinIdent_MVs&Exo\wiff\JR_201023-DDA.MVs.2.wiff	27	94	3578	3578	3578	3578
	188	RESULTS_SEARCH_188_PARAMETERS_PEAKLIST_rawdatafilename		\\ALMACEN1\Datos_Proteomica\2020 ANALISIS\Jordi Roca\201006_JR_20202004-111\ProteinIdent_MVs&Exo\wiff\JR_201023-DDA.MVs.2.wiff	27	94	3578	3578
	189	RESULTS_SEARCH_189_PARAMETERS_PEAKLIST_rawdatafilename		\\ALMACEN1\Datos_Proteomica\2020 ANALISIS\Jordi Roca\201006_JR_20202004-111\ProteinIdent_MVs&Exo\wiff\JR_201023-DDA.MVs.2.wiff	27	95	3506	3498	3506	3498
	190	RESULTS_SEARCH_190_PARAMETERS_PEAKLIST_rawdatafilename		\\ALMACEN1\Datos_Proteomica\2020 ANALISIS\Jordi Roca\201006_JR_20202004-111\ProteinIdent_MVs&Exo\wiff\JR_201023-DDA.MVs.2.wiff	27	95	3506	3498
	191	RESULTS_SEARCH_191_PARAMETERS_PEAKLIST_rawdatafilename		\\ALMACEN1\Datos_Proteomica\2020 ANALISIS\Jordi Roca\201006_JR_20202004-111\ProteinIdent_MVs&Exo\wiff\JR_201023-DDA.MVs.3.wiff	28	96	3954	3953	3954	3953	28
	192	RESULTS_SEARCH_192_PARAMETERS_PEAKLIST_rawdatafilename		\\ALMACEN1\Datos_Proteomica\2020 ANALISIS\Jordi Roca\201006_JR_20202004-111\ProteinIdent_MVs&Exo\wiff\JR_201023-DDA.MVs.3.wiff	28	96	3954	3953
	193	RESULTS_SEARCH_193_PARAMETERS_PEAKLIST_rawdatafilename		\\ALMACEN1\Datos_Proteomica\2020 ANALISIS\Jordi Roca\201006_JR_20202004-111\ProteinIdent_MVs&Exo\wiff\JR_201023-DDA.MVs.3.wiff	28	97	3972	3972	3972	3972
	194	RESULTS_SEARCH_194_PARAMETERS_PEAKLIST_rawdatafilename		\\ALMACEN1\Datos_Proteomica\2020 ANALISIS\Jordi Roca\201006_JR_20202004-111\ProteinIdent_MVs&Exo\wiff\JR_201023-DDA.MVs.3.wiff	28	97	3972	3972
	195	RESULTS_SEARCH_195_PARAMETERS_PEAKLIST_rawdatafilename		\\ALMACEN1\Datos_Proteomica\2020 ANALISIS\Jordi Roca\201006_JR_20202004-111\ProteinIdent_MVs&Exo\wiff\JR_201023-DDA.MVs.3.wiff	28	98	3953	3953	3953	3953
	196	RESULTS_SEARCH_196_PARAMETERS_PEAKLIST_rawdatafilename		\\ALMACEN1\Datos_Proteomica\2020 ANALISIS\Jordi Roca\201006_JR_20202004-111\ProteinIdent_MVs&Exo\wiff\JR_201023-DDA.MVs.3.wiff	28	98	3953	3953
	197	RESULTS_SEARCH_197_PARAMETERS_PEAKLIST_rawdatafilename		\\ALMACEN1\Datos_Proteomica\2020 ANALISIS\Jordi Roca\201006_JR_20202004-111\ProteinIdent_MVs&Exo\wiff\JR_201023-DDA.MVs.3.wiff	28	99	3965	3965	3965	3965
	198	RESULTS_SEARCH_198_PARAMETERS_PEAKLIST_rawdatafilename		\\ALMACEN1\Datos_Proteomica\2020 ANALISIS\Jordi Roca\201006_JR_20202004-111\ProteinIdent_MVs&Exo\wiff\JR_201023-DDA.MVs.3.wiff	28	99	3965	3965
	199	RESULTS_SEARCH_199_PARAMETERS_PEAKLIST_rawdatafilename		\\ALMACEN1\Datos_Proteomica\2020 ANALISIS\Jordi Roca\201006_JR_20202004-111\ProteinIdent_MVs&Exo\wiff\JR_201023-DDA.MVs.3.wiff	28	100	3952	3952	3952	3952
	200	RESULTS_SEARCH_200_PARAMETERS_PEAKLIST_rawdatafilename		\\ALMACEN1\Datos_Proteomica\2020 ANALISIS\Jordi Roca\201006_JR_20202004-111\ProteinIdent_MVs&Exo\wiff\JR_201023-DDA.MVs.3.wiff	28	100	3952	3952
	201	RESULTS_SEARCH_201_PARAMETERS_PEAKLIST_rawdatafilename		\\ALMACEN1\Datos_Proteomica\2020 ANALISIS\Jordi Roca\201006_JR_20202004-111\ProteinIdent_MVs&Exo\wiff\JR_201023-DDA.MVs.3.wiff	28	101	3946	3946	3946	3946
	202	RESULTS_SEARCH_202_PARAMETERS_PEAKLIST_rawdatafilename		\\ALMACEN1\Datos_Proteomica\2020 ANALISIS\Jordi Roca\201006_JR_20202004-111\ProteinIdent_MVs&Exo\wiff\JR_201023-DDA.MVs.3.wiff	28	101	3946	3946
	203	RESULTS_SEARCH_203_PARAMETERS_PEAKLIST_rawdatafilename		\\ALMACEN1\Datos_Proteomica\2020 ANALISIS\Jordi Roca\201006_JR_20202004-111\ProteinIdent_MVs&Exo\wiff\JR_201023-DDA.MVs.3.wiff	28	102	3938	3938	3938	3938
	204	RESULTS_SEARCH_204_PARAMETERS_PEAKLIST_rawdatafilename		\\ALMACEN1\Datos_Proteomica\2020 ANALISIS\Jordi Roca\201006_JR_20202004-111\ProteinIdent_MVs&Exo\wiff\JR_201023-DDA.MVs.3.wiff	28	102	3938	3938
	205	RESULTS_SEARCH_205_PARAMETERS_PEAKLIST_rawdatafilename		\\ALMACEN1\Datos_Proteomica\2020 ANALISIS\Jordi Roca\201006_JR_20202004-111\ProteinIdent_MVs&Exo\wiff\JR_201023-DDA.MVs.3.wiff	28	103	3935	3926	3935	3926
	206	RESULTS_SEARCH_206_PARAMETERS_PEAKLIST_rawdatafilename		\\ALMACEN1\Datos_Proteomica\2020 ANALISIS\Jordi Roca\201006_JR_20202004-111\ProteinIdent_MVs&Exo\wiff\JR_201023-DDA.MVs.3.wiff	28	103	3935	3926

## Sheet: Curated Metadata
Group file metadata term	Metadata Description (of raw extracted item)	Use Partial Match	Term in Stream	Derived (Calculated)	Value	Validation check/comments	Conversion type, if done	Conversion factor		Metadata Category	Metadata Description of Final Metadata Item (converted manually, if applicable)	Value
	Group filename			1						Attributes - General	Group filename	Supplementary Table S1.group
RESULTS_SEARCH_1_PARAMETERS_PARAGON_METHOD_SETTINGS_UI_START_TIME	Start date		1		2020-10-26 14:00:32					Attributes - General	Start date	2020-10-26 14:00:32
RESULTS_SEARCH_STAT_search_begin_time_clock	Start time		1		2020-10-26 14:00:32					Attributes - General	Start time	2020-10-26 14:00:32
RESULTS_SEARCH_1_PARAMETERS_PARAGON_METHOD_SETTINGS_UI_USER_NAME	User name		1		T55002-PC\T55002					Attributes - General	User name	T55002-PC\T55002
RESULTS_SEARCH_1_xml:id	Internal search identifier number		1	1						Attributes - General	Internal search identifier number
PARAMETERS_PEAKLIST_original_count				1						Attributes - Input data	Number of spectra in search	343772
PARAMETERS_PEAKLIST_count				1						Attributes - Input data	Number of non-empty spectra in search	343467
PARAMETERS_PEAKLIST_filenumber	Number of input files	1	1	1	28					Attributes - Input data	Number of input files	28
RESULTS_SEARCH_1_PARAMETERS_PARAGON_METHOD_SETTINGS_UI_SAMPLE_TYPE	Sample Type		1		Identification					Parameters - User settings	Sample Type	Identification
RESULTS_SEARCH_1_PARAMETERS_PARAGON_METHOD_SETTINGS_UI_CYS_ALKYLATION	Cysteine Alkylation		1		Iodoacetamide					Parameters - User settings	Cysteine Alkylation	Iodoacetamide
RESULTS_SEARCH_1_PARAMETERS_PARAGON_METHOD_SETTINGS_UI_DIGESTION	Digestion		1		Trypsin					Parameters - User settings	Digestion	Trypsin
RESULTS_SEARCH_1_PARAMETERS_PARAGON_METHOD_SETTINGS_UI_SPECIAL_FACTOR	Special Factors									Parameters - User settings	Special Factors
RESULTS_SEARCH_1_PARAMETERS_PARAGON_METHOD_SETTINGS_UI_INSTRUMENT	Instrument		1		TripleTOF 6600					Parameters - User settings	Instrument	TripleTOF 6600
RESULTS_SEARCH_1_PARAMETERS_PARAGON_METHOD_SETTINGS_UI_SPECIES	Species		1		Sus scrofa					Parameters - User settings	Species	Sus scrofa
RESULTS_SEARCH_1_PARAMETERS_PARAGON_METHOD_SETTINGS_UI_SEARCH_EFFORT	Search Effort		1		Thorough					Parameters - User settings	Search Effort	Thorough
RESULTS_SEARCH_1_PARAMETERS_PARAGON_METHOD_SETTINGS_UI_ID_FOCUS	ID Focus									Parameters - User settings	ID Focus
RESULTS_SEARCH_1_PARAMETERS_PARAGON_METHOD_SETTINGS_UI_MIN_UNUSED_PROTSCORE	Minimum Unused ProtScore		1		0.0458					Parameters - User settings	Minimum Unused ProtScore	0.0458
RESULTS_SEARCH_1_PARAMETERS_PARAGON_METHOD_SETTINGS_UI_PSPEP	FDR Analysis		1		TRUE		Logical to English			Parameters - User settings	FDR Analysis	Yes
	Quantitation						Logical to English			Parameters - User settings	Quantitation
RESULTS_SEARCH_1_PARAMETERS_QUANT_TYPE_background_correction	Background Correction		1		FALSE		Logical to English			Parameters - User settings	Background Correction	No
RESULTS_SEARCH_1_PARAMETERS_QUANT_TYPE_bias_correction	Bias Correction		1		TRUE		Logical to English			Parameters - User settings	Bias Correction	Yes
	Channel to use as denominator in ratios									Parameters - User settings	Channel to use as denominator in ratios
RESULTS_SEARCH_1_PARAMETERS_chemical_data_edited	Modified Data Dictionary or Parameter Translation		1		TRUE		Logical to English			Parameters - User settings	Modified Data Dictionary or Parameter Translation	Yes
RESULTS_SEARCH_1_PARAMETERS_FASTA_filename	Database filename		1		C:\AB SCIEX\ProteinPilot Data\SearchDatabases\uniprot-mammalia_200218.fasta					Attributes - Search database	Database filename	C:\AB SCIEX\ProteinPilot Data\SearchDatabases\uniprot-mammalia_200218.fasta
				1						Attributes - Search database	Number of Proteins in Database	120117
RESULTS_SEARCH_STAT_num_proteins	Number of proteins searched		1		240234					Attributes - Search database	Number of proteins searched	240234
				1						Attributes - Search database	Number of Residues in Database	72528835
RESULTS_SEARCH_STAT_num_residues	Number of residues searched		1		145057670					Attributes - Search database	Number of residues searched	145057670
RESULTS_SEARCH_STAT_computer_memory	RAM (MB)		1		12285					Attributes - Hardware	RAM (MB)	12285
RESULTS_SEARCH_STAT_computer_name	Computer name		1		T55002-PC					Attributes - Hardware	Computer name	T55002-PC
RESULTS_SEARCH_STAT_number_cores	Number of cores in computer		1		12					Attributes - Hardware	Number of cores in computer	12
RESULTS_SEARCH_STAT_number_processors	Number of threads (double cores if hyperthreading on)		1		12					Attributes - Hardware	Number of threads (double cores if hyperthreading on)	12
RESULTS_SEARCH_STAT_number_licensed_tasks	Number of cores licensed to use		1		16					Attributes - Software environment	Number of cores licensed to use	16
RESULTS_SEARCH_STAT_os	Operating system		1		Windows 7 Professional Service Pack 1 (6.1.7601)					Attributes - Software environment	Operating system	Windows 7 Professional Service Pack 1 (6.1.7601)
RESULTS_SEARCH_1_PARAMETERS_VERSION	ProteinPilot Software Version		1		5.0.1.0, 4895					Attributes - Software environment	ProteinPilot Software Version	5.0.1.0, 4895
RESULTS_SEARCH_1_PARAMETERS_PARAGON_VERSION	Paragon Algorithm Version		1		5.0.1.0, 4874					Attributes - Software environment	Paragon Algorithm Version	5.0.1.0, 4874
RESULTS_SEARCH_1_PARAMETERS_APPLICATION	Application name		1		ProteinPilot(tm) Software					Attributes - Software environment	Application name	ProteinPilot(tm) Software
RESULTS_GROUPRESULTSUMMARY_1_confidence	Confidence of first row in summary statistics ID statistics		1		0.99		Fraction to %	100		Statistics - Protein Summary Table	Percent Confidence of first row in Summary Statistics ID Statistics	99
RESULTS_GROUPRESULTSUMMARY_1_distinctpeptides	Distinct peptides associated with 99% confidence proteins		1		23931					Statistics - Protein Summary Table	Distinct peptides associated with 99% confidence proteins	23931
RESULTS_GROUPRESULTSUMMARY_1_proteinsbeforegroupping	Proteins before grouping (99% confidence)		1		7606					Statistics - Protein Summary Table	Proteins before grouping (99% confidence)	7606
RESULTS_GROUPRESULTSUMMARY_1_proteinsidentified	Proteins detected (99% confidence)		1		859					Statistics - Protein Summary Table	Proteins detected (99% confidence)	859
RESULTS_GROUPRESULTSUMMARY_1_spectraidentified	Spectra associated with 99% confidence proteins		1		158945					Statistics - Protein Summary Table	Spectra associated with 99% confidence proteins	158945
RESULTS_GROUPRESULTSUMMARY_2_confidence	Confidence of second row in Summary Statistics ID statistics		1		0.95		Fraction to %	100		Statistics - Protein Summary Table	Percent Confidence of first row in Summary Statistics ID Statistics	95
RESULTS_GROUPRESULTSUMMARY_2_distinctpeptides	Distinct peptides associated with 95% confidence proteins		1		24265					Statistics - Protein Summary Table	Distinct peptides associated with 95% confidence proteins	24265
RESULTS_GROUPRESULTSUMMARY_2_proteinsbeforegroupping	Proteins before grouping (95% confidence)		1		8708					Statistics - Protein Summary Table	Proteins before grouping (95% confidence)	8708
RESULTS_GROUPRESULTSUMMARY_2_proteinsidentified	Proteins detected (95% confidence)		1		988					Statistics - Protein Summary Table	Proteins detected (95% confidence)	988
RESULTS_GROUPRESULTSUMMARY_2_spectraidentified	Spectra associated with 95% confidence proteins		1		159987					Statistics - Protein Summary Table	Spectra associated with 95% confidence proteins	159987
RESULTS_GROUPRESULTSUMMARY_3_confidence	Confidence of third row in summary statistics ID statistics		1		0.66		Fraction to %	100		Statistics - Protein Summary Table	Percent Confidence of first row in Summary Statistics ID Statistics	66
RESULTS_GROUPRESULTSUMMARY_3_distinctpeptides	Distinct peptides associated with 66% confidence proteins		1		24681					Statistics - Protein Summary Table	Distinct peptides associated with 66% confidence proteins	24681
RESULTS_GROUPRESULTSUMMARY_3_proteinsbeforegroupping	Proteins before grouping (66% confidence)		1		10281					Statistics - Protein Summary Table	Proteins before grouping (66% confidence)	10281
RESULTS_GROUPRESULTSUMMARY_3_proteinsidentified	Proteins detected (66% confidence)		1		1152					Statistics - Protein Summary Table	Proteins detected (66% confidence)	1152
RESULTS_GROUPRESULTSUMMARY_3_spectraidentified	Spectra associated with 66% confidence proteins		1		160804					Statistics - Protein Summary Table	Spectra associated with 66% confidence proteins	160804
RESULTS_GROUPRESULTSUMMARY_4_confidence	Confidence of fourth row in Summary Statistics ID statistics		1		0.100088		Fraction to %	100		Statistics - Protein Summary Table	Percent Confidence of first row in Summary Statistics ID Statistics	10.0088
RESULTS_GROUPRESULTSUMMARY_4_distinctpeptides	Distinct peptides associated with 10% confidence proteins		1		26373					Statistics - Protein Summary Table	Distinct peptides associated with 10% confidence proteins	26373
RESULTS_GROUPRESULTSUMMARY_4_proteinsbeforegroupping	Proteins before grouping (10% confidence)		1		18637					Statistics - Protein Summary Table	Proteins before grouping (10% confidence)	18637
RESULTS_GROUPRESULTSUMMARY_4_proteinsidentified	Proteins detected (10% confidence)		1		1869					Statistics - Protein Summary Table	Proteins detected (10% confidence)	1869
RESULTS_GROUPRESULTSUMMARY_4_spectraidentified	Spectra associated with 10% confidence proteins		1		163469					Statistics - Protein Summary Table	Spectra associated with 10% confidence proteins	163469
PARAMETERS_PEAKLIST_partnumber	Number of segments the input data are broken into	1	1	1	103					Parameters - Search Dimension Factors	Number of segments the input data are broken into	103
				1						Parameters - Search Dimension Factors	Number of searches per segment (2 for Thorough, 1 for Rapid)	2
				1						Parameters - Search Dimension Factors	Number of apparent sub-searches in group file	206
RESULTS_SEARCH_1_PARAMETERS_do_reverse_search	Do reversed search		1		TRUE					Parameters - Search Dimension Factors	Do reversed search	TRUE
RESULTS_SEARCH_1_PARAMETERS_QUANT_TYPE_separate_searches	Do separate searches for each plex in MS1 quantitation		1		FALSE					Parameters - Search Dimension Factors	Do separate searches for each plex in MS1 quantitation	FALSE
RESULTS_SEARCH_1_PARAMETERS_maxresults	Maximum number of hypotheses to keep per spectrum		1		15					Parameters - Search Dimension Factors	Maximum number of hypotheses to keep per spectrum	15
RESULTS_SEARCH_1_PARAMETERS_MSTOLERANCE_type	MS1 initial mass error tolerance type		1		dalton					Parameters - Identification - Mass accuracy	MS1 initial mass error tolerance type	dalton
RESULTS_SEARCH_1_PARAMETERS_MSTOLERANCE_value	MS1 initial mass error tolerance value		1		0.05					Parameters - Identification - Mass accuracy	MS1 initial mass error tolerance value	0.05
RESULTS_SEARCH_1_PARAMETERS_MSMSTOLERANCE_type	MS2 initial mass error tolerance type		1		dalton					Parameters - Identification - Mass accuracy	MS2 initial mass error tolerance type	dalton
RESULTS_SEARCH_1_PARAMETERS_MSMSTOLERANCE_value	MS2 initial mass error tolerance value		1		0.1					Parameters - Identification - Mass accuracy	MS2 initial mass error tolerance value	0.1
RESULTS_SEARCH_1_PARAMETERS_MS_STANDARD_DEVIATION_type	MS1 final mass error standard deviation type		1		dalton					Parameters - Identification - Mass accuracy	MS1 final mass error standard deviation type	dalton
RESULTS_SEARCH_1_PARAMETERS_MS_STANDARD_DEVIATION_value	MS1 final mass error standard deviation value		1		0.0011					Parameters - Identification - Mass accuracy	MS1 final mass error standard deviation value	0.0011
RESULTS_SEARCH_1_PARAMETERS_MSMS_STANDARD_DEVIATION_type	MS2 final mass error standard deviation type		1		dalton					Parameters - Identification - Mass accuracy	MS2 final mass error standard deviation type	dalton
RESULTS_SEARCH_1_PARAMETERS_MSMS_STANDARD_DEVIATION_value	MS2 final mass error standard deviation value		1		0.01					Parameters - Identification - Mass accuracy	MS2 final mass error standard deviation value	0.01
RESULTS_SEARCH_1_PARAMETERS_do_multiprecursor_search	Use multi-precursor search function		1		TRUE					Parameters - Identification - Multi-precursor search	Use multi-precursor search function	TRUE
RESULTS_SEARCH_1_PARAMETERS_MAX_PRECURSORS_FRAGLET	Maximum number of different precursor masses to try to match to in the Fraglet stage when doing multi-precursor search		1		5					Parameters - Identification - Multi-precursor search	Maximum number of different precursor masses to try to match to in the Fraglet stage when doing multi-precursor search	5
RESULTS_SEARCH_1_PARAMETERS_PRECURSORS_DR_FRAGLET	Maximum dynamic range gap of secondary precursors vs primary precursor in the Fraglet stage when doing multi-precursor search		1		10					Parameters - Identification - Multi-precursor search	Maximum dynamic range gap of secondary precursors vs primary precursor in the Fraglet stage when doing multi-precursor search	10
RESULTS_SEARCH_1_PARAMETERS_MAX_PRECURSORS_TAGLET	Maximum number of different precursor masses to try to match to in the Taglet stage when doing multi-precursor search		1		1					Parameters - Identification - Multi-precursor search	Maximum number of different precursor masses to try to match to in the Taglet stage when doing multi-precursor search	1
RESULTS_SEARCH_1_PARAMETERS_PRECURSORS_DR_TAGLET	Maximum dynamic range gap of secondary precursors vs primary precursor in the Taglet stage when doing multi-precursor search		1		3					Parameters - Identification - Multi-precursor search	Maximum dynamic range gap of secondary precursors vs primary precursor in the Taglet stage when doing multi-precursor search	3
RESULTS_SEARCH_1_PARAMETERS_DEFAULT_CHARGE_STATE_1_charge	First charge state to consider when precursor z is not determined		1		2					Parameters - Identification - Charge ambiguity	First charge state to consider when precursor z is not determined	2
RESULTS_SEARCH_1_PARAMETERS_DEFAULT_CHARGE_STATE_1_probability	Probability of first charge state to consider when precursor z is not determined		1		1					Parameters - Identification - Charge ambiguity	Probability of first charge state to consider when precursor z is not determined	1
RESULTS_SEARCH_1_PARAMETERS_DEFAULT_CHARGE_STATE_2_charge	Second charge state to consider when precursor z is not determined		1		3					Parameters - Identification - Charge ambiguity	Second charge state to consider when precursor z is not determined	3
RESULTS_SEARCH_1_PARAMETERS_DEFAULT_CHARGE_STATE_2_probability	Probability of second charge state to consider when precursor z is not determined		1		1					Parameters - Identification - Charge ambiguity	Probability of second charge state to consider when precursor z is not determined	1
RESULTS_SEARCH_1_PARAMETERS_DEFAULT_CHARGE_STATE_3_charge	Third charge state to consider when precursor z is not determined		1		4					Parameters - Identification - Charge ambiguity	Third charge state to consider when precursor z is not determined	4
RESULTS_SEARCH_1_PARAMETERS_DEFAULT_CHARGE_STATE_3_probability	Probability of third charge state to consider when precursor z is not determined		1		1					Parameters - Identification - Charge ambiguity	Probability of third charge state to consider when precursor z is not determined	1
RESULTS_SEARCH_1_PARAMETERS_DEFAULT_CHARGE_STATE_4_charge	Fourth charge state to consider when precursor z is not determined									Parameters - Identification - Charge ambiguity	Fourth charge state to consider when precursor z is not determined
RESULTS_SEARCH_1_PARAMETERS_DEFAULT_CHARGE_STATE_4_probability	Probability of fourth charge state to consider when precursor z is not determined									Parameters - Identification - Charge ambiguity	Probability of fourth charge state to consider when precursor z is not determined
RESULTS_SEARCH_1_PARAMETERS_PROGROUP_bayesconfidencecalclulation	Use Bayesian protein confidence calculation		1		TRUE					Parameters - Protein Grouping	Use Bayesian protein confidence calculation	TRUE
RESULTS_SEARCH_1_PARAMETERS_PROGROUP_calibrateconfidence	Use peptide FDR analysis to recalibrate peptide confidences		1		TRUE					Parameters - Protein Grouping	Use peptide FDR analysis to recalibrate peptide confidences	TRUE
RESULTS_SEARCH_1_PARAMETERS_PROGROUP_focusingintersection	In mid-Pro Group, minimum Intersection ProtScore to be in Same Group		1		4					Parameters - Protein Grouping	In mid-Pro Group, minimum Intersection ProtScore to be in Same Group	4
RESULTS_SEARCH_1_PARAMETERS_PROGROUP_focusingminunusedprotscore	In mid-Pro Group, minimum Unused ProtScore to keep a Group		1		0.1					Parameters - Protein Grouping	In mid-Pro Group, minimum Unused ProtScore to keep a Group	0.1
RESULTS_SEARCH_1_PARAMETERS_PROGROUP_focusingsubsetcutoff	In mid-Pro Group, keep competitor proteins with ProtScore units from winner		1		6					Parameters - Protein Grouping	In mid-Pro Group, keep competitor proteins with ProtScore units from winner	6
RESULTS_SEARCH_1_PARAMETERS_PROGROUP_intersection	In final Pro Group, minimum Intersection ProtScore to be in same group		1		1.3					Parameters - Protein Grouping	In final Pro Group, minimum Intersection ProtScore to be in same group	1.3
RESULTS_SEARCH_1_PARAMETERS_PROGROUP_minunusedprotscore	In final Pro Group, minimum Unused ProtScore to keep a group		1		0.0458					Parameters - Protein Grouping	In final Pro Group, minimum Unused ProtScore to keep a group	0.0458
RESULTS_SEARCH_1_PARAMETERS_PROGROUP_subsetcutoff	In final Pro Group, keep competitor proteins with ProtScore units from winner		1		2					Parameters - Protein Grouping	In final Pro Group, keep competitor proteins with ProtScore units from winner	2
RESULTS_SEARCH_1_PARAMETERS_QUANT_TYPE_background_correction	Do isobaric quant background correction algorithm		1		FALSE					Parameters - Quantitation - processing	Do isobaric quant background correction algorithm	FALSE
RESULTS_SEARCH_1_PARAMETERS_QUANT_TYPE_bias_correction	Normalize the central tendency of protein ratios to be unity		1		TRUE					Parameters - Quantitation - processing	Normalize the central tendency of protein ratios to be unity	TRUE
RESULTS_SEARCH_1_PARAMETERS_QUANT_TYPE_median_statistic	Compute protein-level ratios from the median of peptide ratios		1		TRUE					Parameters - Quantitation - processing	Compute protein-level ratios from the median of peptide ratios	TRUE
RESULTS_SEARCH_1_PARAMETERS_QUANT_TYPE_quant_threshold	Quant threshold setting no longer used		1		-1					Parameters - Quantitation - processing	Quant threshold setting no longer used	-1
RESULTS_SEARCH_1_PARAMETERS_QUANT_TYPE_quant_threshold_sn	Use measures for quantitation if signal to noise is greater than		1		9					Parameters - Quantitation - processing	Use measures for quantitation if signal to noise is greater than	9
RESULTS_SEARCH_1_PARAMETERS_max_quant_labels	Maximum number of labels allowed on a peptide for it to be used for quantitation		1		35					Parameters - Quantitation - curation	Maximum number of labels allowed on a peptide for it to be used for quantitation	35
RESULTS_SEARCH_1_PARAMETERS_QUANT_TYPE_keep_extreme_peptides_over_fraction	Include extreme ratios in the protein ratio calculation if the fraction of peptides from a protein having extreme ratios is greater than		1		0					Parameters - Quantitation - curation	Include extreme ratios in the protein ratio calculation if the fraction of peptides from a protein having extreme ratios is greater than	0
RESULTS_SEARCH_1_PARAMETERS_QUANT_TYPE_low_confidence_check	Exclude quantitation data if identification confidence does not pass a threshold value		1		TRUE					Parameters - Quantitation - curation	Exclude quantitation data if identification confidence does not pass a threshold value	TRUE
RESULTS_SEARCH_1_PARAMETERS_QUANT_TYPE_low_intensity_check	Exclude quantitation data if a minimum intensity is not passed		1		TRUE					Parameters - Quantitation - curation	Exclude quantitation data if a minimum intensity is not passed	TRUE
RESULTS_SEARCH_1_PARAMETERS_QUANT_TYPE_mod_check	Exclude quantitation data based on discordant peptide logic		1		TRUE					Parameters - Quantitation - curation	Exclude quantitation data based on discordant peptide logic	TRUE
RESULTS_SEARCH_1_PARAMETERS_QUANT_TYPE_shared_msms_check	Exclude quantitation data using sharing logic		1		TRUE					Parameters - Quantitation - curation	Exclude quantitation data using sharing logic	TRUE
RESULTS_SEARCH_1_PARAMETERS_PROGROUP_unusedprotscorethresholdforexcludingothersfromquant	Minimum protein confidence to consider a protein confident and capable of excluding spectra as shared		1		1.3					Parameters - Quantitation - curation	Minimum protein confidence to consider a protein confident and capable of excluding spectra as shared	1.3
RESULTS_SEARCH_1_PARAMETERS_PROGROUP_confidencepercentthresholdforexcludingothersfromquant	Minimum peptide percent confidence from a confident protein to consider a spectrum shared		1		15					Parameters - Quantitation - curation	Minimum peptide percent confidence from a confident protein to consider a spectrum shared	15
RESULTS_SEARCH_1_PARAMETERS_PROGROUP_confidencepercentthresholdforincludingselfinquant	Minimum peptide confidence to be used for quantitation		1		15					Parameters - Quantitation - curation	Minimum peptide confidence to be used for quantitation	15
RESULTS_SEARCH_1_PARAMETERS_PROGROUP_autodiscordantpeptidethreshold	Consider a peptide discordant if joint feature probability less than		1		0.3					Parameters - Quantitation - curation	Consider a peptide discordant if joint feature probability less than	0.3
RESULTS_SEARCH_1_PARAMETERS_PROGROUP_compresspeptides	Show results only for distinct peptides, suppressing redundancy		1		FALSE					Parameters - Non-functional	Show results only for distinct peptides, suppressing redundancy	FALSE
RESULTS_SEARCH_1_PARAMETERS_PROGROUP_donotstoremspeaklists	Do not store MS1 level data		1		FALSE					Parameters - Non-functional	Do not store MS1 level data	FALSE
RESULTS_SEARCH_STAT_search_begin_time_clock	Start time - Search		1		2020-10-26 14:00:32					Statistics - Processing Times - Start&Stop Clock Times	Start time - Search	2020-10-26 14:00:32
RESULTS_SEARCH_STAT_search_end_time_clock	End time - Search		1		2020-10-27 00:18:07					Statistics - Processing Times - Start&Stop Clock Times	End time - Search	2020-10-27 00:18:07
RESULTS_SEARCH_STAT_stage_searching_begin_time_clock	Start time - Identification algorithm stages		1		2020-10-26 17:13:25					Statistics - Processing Times - Start&Stop Clock Times	Start time - Identification algorithm stages	2020-10-26 17:13:25
RESULTS_SEARCH_STAT_stage_searching_end_time_clock	End time - Identification algorithm stages		1		2020-10-27 00:01:23					Statistics - Processing Times - Start&Stop Clock Times	End time - Identification algorithm stages	2020-10-27 00:01:23
RESULTS_SEARCH_STAT_stage_signal_processing_begin_time_clock	Start time - Signal processing stage		1		2020-10-26 14:00:32					Statistics - Processing Times - Start&Stop Clock Times	Start time - Signal processing stage	2020-10-26 14:00:32
RESULTS_SEARCH_STAT_stage_signal_processing_end_time_clock	End time - Signal processing stage		1		2020-10-26 17:12:39					Statistics - Processing Times - Start&Stop Clock Times	End time - Signal processing stage	2020-10-26 17:12:39
RESULTS_SEARCH_STAT_stage_waiting_begin_time_clock	Start time - Waiting stage		1		2020-10-26 17:12:39					Statistics - Processing Times - Start&Stop Clock Times	Start time - Waiting stage	2020-10-26 17:12:39
RESULTS_SEARCH_STAT_stage_waiting_end_time_clock	End time - Waiting stage		1		2020-10-26 17:13:25					Statistics - Processing Times - Start&Stop Clock Times	End time - Waiting stage	2020-10-26 17:13:25
RESULTS_SEARCH_STAT_task_fraglet_exe_begin_time_clock	Start time - Fraglet Algorithm search stage		1		2020-10-26 17:12:44					Statistics - Processing Times - Start&Stop Clock Times	Start time - Fraglet Algorithm search stage	2020-10-26 17:12:44
RESULTS_SEARCH_STAT_task_fraglet_exe_end_time_clock	End time - Fraglet Algorithm search stage		1		2020-10-26 18:37:47					Statistics - Processing Times - Start&Stop Clock Times	End time - Fraglet Algorithm search stage	2020-10-26 18:37:47
RESULTS_SEARCH_STAT_task_focusing_begin_time_clock	Start time - Mid-Pro Group Algorithm stage		1		2020-10-26 18:37:47					Statistics - Processing Times - Start&Stop Clock Times	Start time - Mid-Pro Group Algorithm stage	2020-10-26 18:37:47
RESULTS_SEARCH_STAT_task_focusing_end_time_clock	End time - Mid-Pro Group Algorithm stage		1		2020-10-26 19:28:15					Statistics - Processing Times - Start&Stop Clock Times	End time - Mid-Pro Group Algorithm stage	2020-10-26 19:28:15
RESULTS_SEARCH_STAT_task_taglet_exe_begin_time_clock	Start time - Taglet Algorithm search stage		1		2020-10-26 19:28:15					Statistics - Processing Times - Start&Stop Clock Times	Start time - Taglet Algorithm search stage	2020-10-26 19:28:15
RESULTS_SEARCH_STAT_task_taglet_exe_end_time_clock	End time - Taglet Algorithm search stage		1		2020-10-26 22:50:23					Statistics - Processing Times - Start&Stop Clock Times	End time - Taglet Algorithm search stage	2020-10-26 22:50:23
RESULTS_SEARCH_STAT_task_progroup_begin_time_clock	Start time - Final Pro Group Algorithm stage		1		2020-10-26 22:50:23					Statistics - Processing Times - Start&Stop Clock Times	Start time - Final Pro Group Algorithm stage	2020-10-26 22:50:23
RESULTS_SEARCH_STAT_task_progroup_end_time_clock	End time - Final Pro Group Algorithm stage		1		2020-10-27 00:01:23					Statistics - Processing Times - Start&Stop Clock Times	End time - Final Pro Group Algorithm stage	2020-10-27 00:01:23
RESULTS_SEARCH_STAT_stage_fdr_begin_time_clock	Start time - FDR analysis stage		1		2020-10-27 00:01:23					Statistics - Processing Times - Start&Stop Clock Times	Start time - FDR analysis stage	2020-10-27 00:01:23
RESULTS_SEARCH_STAT_stage_fdr_end_time_clock	End time - FDR analysis stage		1		2020-10-27 00:18:07					Statistics - Processing Times - Start&Stop Clock Times	End time - FDR analysis stage	2020-10-27 00:18:07
RESULTS_SEARCH_STAT_search_time_duration	Clock Time Duration for Full Search (ms)		1		37055038		msec to min	1.66667e-05		Statistics - Processing Times - Duration in Real Clock Times	Clock time duration - Full search (min)	617.584
RESULTS_SEARCH_STAT_stage_searching_time_duration	Clock Time Duration for Identification Algorithm Stages (ms)		1		24477916		msec to min	1.66667e-05		Statistics - Processing Times - Duration in Real Clock Times	Clock time duration - Identification algorithm stages (min)	407.965
RESULTS_SEARCH_STAT_stage_signal_processing_time_duration	Clock Time Duration for Waiting Stage (ms)		1		11526381		msec to min	1.66667e-05		Statistics - Processing Times - Duration in Real Clock Times	Clock time duration - Signal processing stage (min)	192.106
RESULTS_SEARCH_STAT_stage_waiting_time_duration	Clock Time Duration for Signal Processing Stage (ms)		1		46378		msec to min	1.66667e-05		Statistics - Processing Times - Duration in Real Clock Times	Clock time duration - Waiting stage (min)	0.772967
RESULTS_SEARCH_STAT_task_fraglet_exe_time_duration	Clock Time Duration for Fraglet Algorithm Stage (ms)		1		5102103		msec to min	1.66667e-05		Statistics - Processing Times - Duration in Real Clock Times	Clock time duration - Fraglet Algorithm stage (min)	85.035
RESULTS_SEARCH_STAT_task_focusing_time_duration	Clock Time Duration for Mid-Pro Group Algorithm Stage (ms)		1		3028547		msec to min	1.66667e-05		Statistics - Processing Times - Duration in Real Clock Times	Clock time duration - Mid-Pro Group Algorithm stage (min)	50.4758
RESULTS_SEARCH_STAT_task_taglet_exe_time_duration	Clock Time Duration for Taglet Algorithm Stage (ms)		1		12128052		msec to min	1.66667e-05		Statistics - Processing Times - Duration in Real Clock Times	Clock time duration - Taglet Algorithm stage (min)	202.134
RESULTS_SEARCH_STAT_task_progroup_time_duration	Clock Time Duration for Pro Group Algorithm Stage (ms)		1		4259649		msec to min	1.66667e-05		Statistics - Processing Times - Duration in Real Clock Times	Clock time duration - Pro Group Algorithm stage (min)	70.9942
RESULTS_SEARCH_STAT_stage_fdr_time_duration	Clock Time Duration for FDR Analysis (ms)		1		1003658		msec to min	1.66667e-05		Statistics - Processing Times - Duration in Real Clock Times	Clock time duration - FDR Analysis (min)	16.7276
				1						Statistics - Processing Times - Duration in Real Clock Times	Clock time not accounted for in measured stages	-0.662167
	CPU Time Duration for Signal Processing Stage (ms)						msec to min	1.66667e-05		Statistics - Processing Times - Duration in CPU Time	CPU time duration - Signal Processing stage (min)
RESULTS_SEARCH_STAT_task_fraglet_exe_time_cpu	CPU Time Duration for Fraglet Algorithm Stage (ms)		1		56628815		msec to min	1.66667e-05		Statistics - Processing Times - Duration in CPU Time	CPU time duration - Fraglet Algorithm stage (min)	943.814
RESULTS_SEARCH_STAT_task_focusing_time_cpu	CPU Time Duration for Mid-Pro Group Algorithm Stage (ms)		1		6108031		msec to min	1.66667e-05		Statistics - Processing Times - Duration in CPU Time	CPU time duration - Mid-Pro Group Algorithm stage (min)	101.801
RESULTS_SEARCH_STAT_task_taglet_exe_time_cpu	CPU Time Duration for Taglet Algorithm Stage (ms)		1		135834859		msec to min	1.66667e-05		Statistics - Processing Times - Duration in CPU Time	CPU time duration - Taglet Algorithm stage (min)	2263.91
RESULTS_SEARCH_STAT_task_progroup_time_cpu	CPU Time Duration for Pro Group Algorithm Stage (ms)		1		7616811		msec to min	1.66667e-05		Statistics - Processing Times - Duration in CPU Time	CPU time duration - Pro Group Algorithm stage (min)	126.947
				1						Statistics - Processing Times - Percent by Stage	Percent of clock time - Identification Algorithm stages	0.660583
				1						Statistics - Processing Times - Percent by Stage	Percent of clock time - Signal Processing stage	0.311061
				1						Statistics - Processing Times - Percent by Stage	Percent of clock time - Waiting stage	0.0012516
				1						Statistics - Processing Times - Percent by Stage	Percent of clock time - Fraglet Algorithm stage	0.13769
				1						Statistics - Processing Times - Percent by Stage	Percent of clock time - Mid-Pro Group Algorithm stage	0.081731
				1						Statistics - Processing Times - Percent by Stage	Percent of clock time - Taglet Algorithm stage	0.327298
				1						Statistics - Processing Times - Percent by Stage	Percent of clock time - Pro Group Algorithm stage	0.114955
				1						Statistics - Processing Times - Percent by Stage	Percent of clock time - FDR Analysis	0.0270856
				1						Statistics - Processing Rate - Clock (Sec/Spectrum)	Clock time rate (sec/spect) - Full Search	0.10779
				1						Statistics - Processing Rate - Clock (Sec/Spectrum)	Clock time rate (sec/spect) - Identification Algorithm stages	0.0712039
				1						Statistics - Processing Rate - Clock (Sec/Spectrum)	Clock time rate (sec/spect) - Signal processing stage	0.0335291
				1						Statistics - Processing Rate - Clock (Sec/Spectrum)	Clock time rate (sec/spect) - Waiting stage	0.000134909
				1						Statistics - Processing Rate - Clock (Sec/Spectrum)	Clock time rate (sec/spect) - Fraglet Algorithm stage	0.0148415
				1						Statistics - Processing Rate - Clock (Sec/Spectrum)	Clock time rate (sec/spect) - Mid-Pro Group Algorithm stage	0.00880975
				1						Statistics - Processing Rate - Clock (Sec/Spectrum)	Clock time rate (sec/spect) - Taglet Algorithm stage	0.0352793
				1						Statistics - Processing Rate - Clock (Sec/Spectrum)	Clock time rate (sec/spect) - Pro Group Algorithm stage	0.0123909
				1						Statistics - Processing Rate - Clock (Sec/Spectrum)	Clock time rate (sec/spect) - FDR Analysis	0.00291955
				1						Statistics - Processing Rate - CPU (Sec/Spectrum)	CPU time rate (sec/spect) - Signal processing stage
				1						Statistics - Processing Rate - CPU (Sec/Spectrum)	CPU time rate (sec/spect) - Fraglet Algorithm stage	0.164728
				1						Statistics - Processing Rate - CPU (Sec/Spectrum)	CPU time rate (sec/spect) - Mid-Pro Group Algorithm stage	0.0177677
				1						Statistics - Processing Rate - CPU (Sec/Spectrum)	CPU time rate (sec/spect) - Taglet Algorithm stage	0.395131
				1						Statistics - Processing Rate - CPU (Sec/Spectrum)	CPU time rate (sec/spect) - Pro Group Algorithm stage	0.0221566
				1						Statistics - Processing Rate - Clock (Sec/Spectrum/DB Protein)	Clock time rate (sec/spect/DB protein) - Full search	4.48686e-07
				1						Statistics - Processing Rate - Clock (Sec/Spectrum/DB Protein)	Clock time rate (sec/spect/DB protein) - Identification algorithm stages	2.96394e-07
				1						Statistics - Processing Rate - Clock (Sec/Spectrum/DB Protein)	Clock time rate (sec/spect/DB protein) - Signal processing stage	1.39569e-07
				1						Statistics - Processing Rate - Clock (Sec/Spectrum/DB Protein)	Clock time rate (sec/spect/DB protein) - Waiting stage	5.61574e-10
				1						Statistics - Processing Rate - Clock (Sec/Spectrum/DB Protein)	Clock time rate (sec/spect/DB protein) - Fraglet Algorithm stage	6.17795e-08
				1						Statistics - Processing Rate - Clock (Sec/Spectrum/DB Protein)	Clock time rate (sec/spect/DB protein) - Mid-Pro Group Algorithm stage	3.66716e-08
				1						Statistics - Processing Rate - Clock (Sec/Spectrum/DB Protein)	Clock time rate (sec/spect/DB protein) - Taglet Algorithm stage	1.46854e-07
				1						Statistics - Processing Rate - Clock (Sec/Spectrum/DB Protein)	Clock time rate (sec/spect/DB protein) - Pro Group Algorithm stage	5.15785e-08
				1						Statistics - Processing Rate - Clock (Sec/Spectrum/DB Protein)	Clock time rate (sec/spect/DB protein) - FDR Analysis	1.21529e-08
				1						Statistics - Processing Rate - CPU (Sec/Spectrum/DB Protein)	CPU time rate (sec/spect/DB protein) - Signal processing stage
				1						Statistics - Processing Rate - CPU (Sec/Spectrum/DB Protein)	CPU time rate (sec/spect/DB protein) - Fraglet Algorithm stage	6.85697e-07
				1						Statistics - Processing Rate - CPU (Sec/Spectrum/DB Protein)	CPU time rate (sec/spect/DB protein) - Mid-Pro Group Algorithm stage	7.39599e-08
				1						Statistics - Processing Rate - CPU (Sec/Spectrum/DB Protein)	CPU time rate (sec/spect/DB protein) - Taglet Algorithm stage	1.64477e-06
				1						Statistics - Processing Rate - CPU (Sec/Spectrum/DB Protein)	CPU time rate (sec/spect/DB protein) - Pro Group Algorithm stage	9.22291e-08
				1						Statistics - Extent of Distribution - Fundamental	Distribution factor - CPU vs. clock time - Signal processing stage
				1						Statistics - Extent of Distribution - Fundamental	Distribution factor - CPU vs. clock time - Fraglet Algorithm stage	11.0991
				1						Statistics - Extent of Distribution - Fundamental	Distribution factor - CPU vs. clock time - Mid-Pro Group Algorithm stage	2.01682
				1						Statistics - Extent of Distribution - Fundamental	Distribution factor - CPU vs. clock time - Taglet Algorithm stage	11.2001
				1						Statistics - Extent of Distribution - Fundamental	Distribution factor - CPU vs. clock time - Pro Group Algorithm stage	1.78813
				1						Statistics - Extent of Distribution - vs Segments	Ratio of distribution factor to number of search segments - Signal processing stage
				1						Statistics - Extent of Distribution - vs Segments	Ratio of distribution factor to number of search segments - Fraglet Algorithm stage	0.107758
				1						Statistics - Extent of Distribution - vs Segments	Ratio of distribution factor to number of search segments - Mid-Pro Group Algorithm stage	0.0195808
				1						Statistics - Extent of Distribution - vs Segments	Ratio of distribution factor to number of search segments - Taglet Algorithm stage	0.108738
				1						Statistics - Extent of Distribution - vs Segments	Ratio of distribution factor to number of search segments - Pro Group Algorithm stage	0.0173605
				1						Statistics - Extent of Distribution - vs Licensed Cores	Ratio of distribution factor to number of licensed cores - Signal processing stage
				1						Statistics - Extent of Distribution - vs Licensed Cores	Ratio of distribution factor to number of licensed cores - Fraglet Algorithm stage	0.693695
				1						Statistics - Extent of Distribution - vs Licensed Cores	Ratio of distribution factor to number of licensed cores - Mid-Pro Group Algorithm stage	0.126051
				1						Statistics - Extent of Distribution - vs Licensed Cores	Ratio of distribution factor to number of licensed cores - Taglet Algorithm stage	0.700003
				1						Statistics - Extent of Distribution - vs Licensed Cores	Ratio of distribution factor to number of licensed cores - Pro Group Algorithm stage	0.111758
PARAMETERS_PEAKLIST_original_count	Average number of spectra per segment	1	1	1	3337.59					Statistics - Search Segmentation	Average number of spectra per segment	3337.59
PARAMETERS_PEAKLIST_original_count	Standard deviation of number of spectra per segment	1	1	1	408.595					Statistics - Search Segmentation	Standard deviation of number of spectra per segment	408.595
PARAMETERS_PEAKLIST_original_count	Maximum number of spectra per segment	1	1	1	3972					Statistics - Search Segmentation	Maximum number of spectra per segment	3972
PARAMETERS_PEAKLIST_original_count	Minimum number of spectra per segment	1	1	1	2312					Statistics - Search Segmentation	Minimum number of spectra per segment	2312
										Attributes - Input data filenames	Filename of Input File 1	C:\6600plusData\JR-SpectralLibrary\JR_201021-EXO.1.wiff
										Attributes - Input data filenames	Filename of Input File 2	C:\6600plusData\JR-SpectralLibrary\JR_201021-EXO.2.wiff
										Attributes - Input data filenames	Filename of Input File 3	C:\6600plusData\JR-SpectralLibrary\JR_201021-EXO.3.wiff
										Attributes - Input data filenames	Filename of Input File 4	C:\6600plusData\JR-SpectralLibrary\JR_201021-EXO.4.wiff
										Attributes - Input data filenames	Filename of Input File 5	C:\6600plusData\JR-SpectralLibrary\JR_201021-EXO.5.wiff
										Attributes - Input data filenames	Filename of Input File 6	C:\6600plusData\JR-SpectralLibrary\JR_201021-Mvs.1.wiff
										Attributes - Input data filenames	Filename of Input File 7	C:\6600plusData\JR-SpectralLibrary\JR_201021-Mvs.2.wiff
										Attributes - Input data filenames	Filename of Input File 8	C:\6600plusData\JR-SpectralLibrary\JR_201021-Mvs.3.wiff
										Attributes - Input data filenames	Filename of Input File 9	C:\6600plusData\JR-SpectralLibrary\JR_201021-Mvs.4.wiff
										Attributes - Input data filenames	Filename of Input File 10	C:\6600plusData\JR-SpectralLibrary\JR_201021-Mvs.5.wiff
										Attributes - Input data filenames	Filename of Input File 11	C:\6600plusData\JR-SpectralLibrary\JR_201021-PROT.1.wiff
										Attributes - Input data filenames	Filename of Input File 12	C:\6600plusData\JR-SpectralLibrary\JR_201021-PROT.2.wiff
										Attributes - Input data filenames	Filename of Input File 13	C:\6600plusData\JR-SpectralLibrary\JR_201021-PROT.3.wiff
										Attributes - Input data filenames	Filename of Input File 14	C:\6600plusData\JR-SpectralLibrary\JR_201021-PROT.4.wiff
										Attributes - Input data filenames	Filename of Input File 15	C:\6600plusData\JR-SpectralLibrary\JR_201021-PROT.5.wiff
										Attributes - Input data filenames	Filename of Input File 16	C:\6600plusData\JR-SpectralLibrary\JR_201021-PROT.6.wiff
										Attributes - Input data filenames	Filename of Input File 17	C:\6600plusData\JR-SpectralLibrary\JR_201021-PS.1.wiff
										Attributes - Input data filenames	Filename of Input File 18	C:\6600plusData\JR-SpectralLibrary\JR_201021-PS.2.wiff
										Attributes - Input data filenames	Filename of Input File 19	C:\6600plusData\JR-SpectralLibrary\JR_201021-PS.3.wiff
										Attributes - Input data filenames	Filename of Input File 20	C:\6600plusData\JR-SpectralLibrary\JR_201021-PS.4.wiff
										Attributes - Input data filenames	Filename of Input File 21	C:\6600plusData\JR-SpectralLibrary\JR_201021-PS.5.wiff
										Attributes - Input data filenames	Filename of Input File 22	C:\6600plusData\JR-SpectralLibrary\JR_201021-PS.6.wiff
										Attributes - Input data filenames	Filename of Input File 23	\\ALMACEN1\Datos_Proteomica\2020 ANALISIS\Jordi Roca\201006_JR_20202004-111\ProteinIdent_MVs&Exo\wiff\JR_201023-DDA.mEXO.1.wiff
										Attributes - Input data filenames	Filename of Input File 24	\\ALMACEN1\Datos_Proteomica\2020 ANALISIS\Jordi Roca\201006_JR_20202004-111\ProteinIdent_MVs&Exo\wiff\JR_201023-DDA.mEXO.2.wiff
										Attributes - Input data filenames	Filename of Input File 25	\\ALMACEN1\Datos_Proteomica\2020 ANALISIS\Jordi Roca\201006_JR_20202004-111\ProteinIdent_MVs&Exo\wiff\JR_201023-DDA.mEXO.3.wiff
										Attributes - Input data filenames	Filename of Input File 26	\\ALMACEN1\Datos_Proteomica\2020 ANALISIS\Jordi Roca\201006_JR_20202004-111\ProteinIdent_MVs&Exo\wiff\JR_201023-DDA.MVs.1.wiff
										Attributes - Input data filenames	Filename of Input File 27	\\ALMACEN1\Datos_Proteomica\2020 ANALISIS\Jordi Roca\201006_JR_20202004-111\ProteinIdent_MVs&Exo\wiff\JR_201023-DDA.MVs.2.wiff
										Attributes - Input data filenames	Filename of Input File 28	\\ALMACEN1\Datos_Proteomica\2020 ANALISIS\Jordi Roca\201006_JR_20202004-111\ProteinIdent_MVs&Exo\wiff\JR_201023-DDA.MVs.3.wiff
										Attributes - Input data filenames	Filename of Input File 29
										Attributes - Input data filenames	Filename of Input File 30
										Attributes - Input data filenames	Filename of Input File 31
										Attributes - Input data filenames	Filename of Input File 32
										Attributes - Input data filenames	Filename of Input File 33
										Attributes - Input data filenames	Filename of Input File 34
										Attributes - Input data filenames	Filename of Input File 35
										Attributes - Input data filenames	Filename of Input File 36
										Attributes - Input data filenames	Filename of Input File 37
										Attributes - Input data filenames	Filename of Input File 38
										Attributes - Input data filenames	Filename of Input File 39
										Attributes - Input data filenames	Filename of Input File 40
										Attributes - Input data filenames	Filename of Input File 41
										Attributes - Input data filenames	Filename of Input File 42
										Attributes - Input data filenames	Filename of Input File 43
										Attributes - Input data filenames	Filename of Input File 44
										Attributes - Input data filenames	Filename of Input File 45
										Attributes - Input data filenames	Filename of Input File 46
										Attributes - Input data filenames	Filename of Input File 47
										Attributes - Input data filenames	Filename of Input File 48
										Attributes - Input data filenames	Filename of Input File 49
										Attributes - Input data filenames	Filename of Input File 50
										Attributes - Input data filenames	Filename of Input File 51
										Attributes - Input data filenames	Filename of Input File 52
										Attributes - Input data filenames	Filename of Input File 53
										Attributes - Input data filenames	Filename of Input File 54
										Attributes - Input data filenames	Filename of Input File 55
										Attributes - Input data filenames	Filename of Input File 56
										Attributes - Input data filenames	Filename of Input File 57
										Attributes - Input data filenames	Filename of Input File 58
										Attributes - Input data filenames	Filename of Input File 59
										Attributes - Input data filenames	Filename of Input File 60
										Attributes - Input data filenames	Filename of Input File 61
										Attributes - Input data filenames	Filename of Input File 62
										Attributes - Input data filenames	Filename of Input File 63
										Attributes - Input data filenames	Filename of Input File 64
										Attributes - Input data filenames	Filename of Input File 65
										Attributes - Input data filenames	Filename of Input File 66
										Attributes - Input data filenames	Filename of Input File 67
										Attributes - Input data filenames	Filename of Input File 68
										Attributes - Input data filenames	Filename of Input File 69
										Attributes - Input data filenames	Filename of Input File 70
										Attributes - Input data filenames	Filename of Input File 71
										Attributes - Input data filenames	Filename of Input File 72
										Attributes - Input data filenames	Filename of Input File 73
										Attributes - Input data filenames	Filename of Input File 74
										Attributes - Input data filenames	Filename of Input File 75
										Attributes - Input data filenames	Filename of Input File 76
										Attributes - Input data filenames	Filename of Input File 77
										Attributes - Input data filenames	Filename of Input File 78
										Attributes - Input data filenames	Filename of Input File 79
										Attributes - Input data filenames	Filename of Input File 80
										Attributes - Input data filenames	Filename of Input File 81
										Attributes - Input data filenames	Filename of Input File 82
										Attributes - Input data filenames	Filename of Input File 83
										Attributes - Input data filenames	Filename of Input File 84
										Attributes - Input data filenames	Filename of Input File 85
										Attributes - Input data filenames	Filename of Input File 86
										Attributes - Input data filenames	Filename of Input File 87
										Attributes - Input data filenames	Filename of Input File 88
										Attributes - Input data filenames	Filename of Input File 89
										Attributes - Input data filenames	Filename of Input File 90
										Attributes - Input data filenames	Filename of Input File 91
										Attributes - Input data filenames	Filename of Input File 92
										Attributes - Input data filenames	Filename of Input File 93
										Attributes - Input data filenames	Filename of Input File 94
										Attributes - Input data filenames	Filename of Input File 95
										Attributes - Input data filenames	Filename of Input File 96
										Attributes - Input data filenames	Filename of Input File 97
										Attributes - Input data filenames	Filename of Input File 98
										Attributes - Input data filenames	Filename of Input File 99
										Attributes - Input data filenames	Filename of Input File 100
										Attributes - Input data filenames	Filename of Input File 101
										Attributes - Input data filenames	Filename of Input File 102
										Attributes - Input data filenames	Filename of Input File 103
										Attributes - Input data filenames	Filename of Input File 104
										Attributes - Input data filenames	Filename of Input File 105
										Attributes - Input data filenames	Filename of Input File 106
										Attributes - Input data filenames	Filename of Input File 107
										Attributes - Input data filenames	Filename of Input File 108
										Attributes - Input data filenames	Filename of Input File 109
										Attributes - Input data filenames	Filename of Input File 110
										Attributes - Input data filenames	Filename of Input File 111
										Attributes - Input data filenames	Filename of Input File 112
										Attributes - Input data filenames	Filename of Input File 113
										Attributes - Input data filenames	Filename of Input File 114
										Attributes - Input data filenames	Filename of Input File 115
										Attributes - Input data filenames	Filename of Input File 116
										Attributes - Input data filenames	Filename of Input File 117
										Attributes - Input data filenames	Filename of Input File 118
										Attributes - Input data filenames	Filename of Input File 119
										Attributes - Input data filenames	Filename of Input File 120
										Attributes - Input data filenames	Filename of Input File 121
										Attributes - Input data filenames	Filename of Input File 122
										Attributes - Input data filenames	Filename of Input File 123
										Attributes - Input data filenames	Filename of Input File 124
										Attributes - Input data filenames	Filename of Input File 125
										Attributes - Input data filenames	Filename of Input File 126
										Attributes - Input data filenames	Filename of Input File 127
										Attributes - Input data filenames	Filename of Input File 128
										Attributes - Input data filenames	Filename of Input File 129
										Attributes - Input data filenames	Filename of Input File 130
										Attributes - Input data filenames	Filename of Input File 131
										Attributes - Input data filenames	Filename of Input File 132
										Attributes - Input data filenames	Filename of Input File 133
										Attributes - Input data filenames	Filename of Input File 134
										Attributes - Input data filenames	Filename of Input File 135
										Attributes - Input data filenames	Filename of Input File 136
										Attributes - Input data filenames	Filename of Input File 137
										Attributes - Input data filenames	Filename of Input File 138
										Attributes - Input data filenames	Filename of Input File 139
										Attributes - Input data filenames	Filename of Input File 140
										Attributes - Input data filenames	Filename of Input File 141
										Attributes - Input data filenames	Filename of Input File 142
										Attributes - Input data filenames	Filename of Input File 143
										Attributes - Input data filenames	Filename of Input File 144
										Attributes - Input data filenames	Filename of Input File 145
										Attributes - Input data filenames	Filename of Input File 146
										Attributes - Input data filenames	Filename of Input File 147
										Attributes - Input data filenames	Filename of Input File 148
										Attributes - Input data filenames	Filename of Input File 149
										Attributes - Input data filenames	Filename of Input File 150
										Attributes - Input data filenames	Filename of Input File 151
										Attributes - Input data filenames	Filename of Input File 152
										Attributes - Input data filenames	Filename of Input File 153
										Attributes - Input data filenames	Filename of Input File 154
										Attributes - Input data filenames	Filename of Input File 155
										Attributes - Input data filenames	Filename of Input File 156
										Attributes - Input data filenames	Filename of Input File 157
										Attributes - Input data filenames	Filename of Input File 158
										Attributes - Input data filenames	Filename of Input File 159
										Attributes - Input data filenames	Filename of Input File 160
										Attributes - Input data filenames	Filename of Input File 161
										Attributes - Input data filenames	Filename of Input File 162
										Attributes - Input data filenames	Filename of Input File 163
										Attributes - Input data filenames	Filename of Input File 164
										Attributes - Input data filenames	Filename of Input File 165
										Attributes - Input data filenames	Filename of Input File 166
										Attributes - Input data filenames	Filename of Input File 167
										Attributes - Input data filenames	Filename of Input File 168
										Attributes - Input data filenames	Filename of Input File 169
										Attributes - Input data filenames	Filename of Input File 170
										Attributes - Input data filenames	Filename of Input File 171
										Attributes - Input data filenames	Filename of Input File 172
										Attributes - Input data filenames	Filename of Input File 173
										Attributes - Input data filenames	Filename of Input File 174
										Attributes - Input data filenames	Filename of Input File 175
										Attributes - Input data filenames	Filename of Input File 176
										Attributes - Input data filenames	Filename of Input File 177
										Attributes - Input data filenames	Filename of Input File 178
										Attributes - Input data filenames	Filename of Input File 179
										Attributes - Input data filenames	Filename of Input File 180
										Attributes - Input data filenames	Filename of Input File 181
										Attributes - Input data filenames	Filename of Input File 182
										Attributes - Input data filenames	Filename of Input File 183
										Attributes - Input data filenames	Filename of Input File 184
										Attributes - Input data filenames	Filename of Input File 185
										Attributes - Input data filenames	Filename of Input File 186
										Attributes - Input data filenames	Filename of Input File 187
										Attributes - Input data filenames	Filename of Input File 188
										Attributes - Input data filenames	Filename of Input File 189
										Attributes - Input data filenames	Filename of Input File 190
										Attributes - Input data filenames	Filename of Input File 191
										Attributes - Input data filenames	Filename of Input File 192
										Attributes - Input data filenames	Filename of Input File 193
										Attributes - Input data filenames	Filename of Input File 194
										Attributes - Input data filenames	Filename of Input File 195
										Attributes - Input data filenames	Filename of Input File 196
										Attributes - Input data filenames	Filename of Input File 197
										Attributes - Input data filenames	Filename of Input File 198
										Attributes - Input data filenames	Filename of Input File 199
										Attributes - Input data filenames	Filename of Input File 200

## Sheet: Protein Level Data
Protein Level Data	Unused ProtScore Threshold	Confidence Threshold	Forward	Reverse	Correct	Incorrect	Total	Global FDR	q-value	Fit Unused ProtScore Threshold	Fit Confidence Threshold	Fit Forward	Fit Reverse	Fit Correct	Fit Incorrect	Fit Total	Fit Global FDR	Fit Local FDR
	834	1	1	0	1	0	1	0	0	834	1	0.999868	0.000132001	0.999736	0.000264002	1	0.000264002	0.000264013
	256.74	1	2	0	2	0	2	0	0	256.74	1	1.99974	0.000264013	1.99947	0.000528025	2	0.000264013	0.000264023
	252.36	1	3	0	3	0	3	0	0	252.36	1	2.9996	0.000396035	2.99921	0.000792069	3	0.000264023	0.000264044
	240.84	1	4	0	4	0	4	0	0	240.84	1	3.99947	0.000528067	3.99894	0.00105613	4	0.000264033	0.000264065
	235.53	1	5	0	5	0	5	0	0	235.53	1	4.99934	0.00066011	4.99868	0.00132022	5	0.000264044	0.000264086
	201.97	1	6	0	6	0	6	0	0	201.97	1	5.99921	0.000792163	5.99842	0.00158433	6	0.000264054	0.000264106
	191.49	1	7	0	7	0	7	0	0	191.49	1	6.99908	0.000924227	6.99815	0.00184845	7	0.000264065	0.000264127
	186.26	1	8	0	8	0	8	0	0	186.26	1	7.99894	0.0010563	7.99789	0.0021126	8	0.000264075	0.000264148
	179.51	1	9	0	9	0	9	0	0	179.51	1	8.99881	0.00118839	8.99762	0.00237677	9	0.000264086	0.000264169
	152.17	1	10	0	10	0	10	0	0	152.17	1	9.99868	0.00132048	9.99736	0.00264096	10	0.000264096	0.00026419
	137.67	1	11	0	11	0	11	0	0	137.67	1	10.9985	0.00145259	10.9971	0.00290517	11	0.000264106	0.000264211
	135.05	1	12	0	12	0	12	0	0	135.05	1	11.9984	0.0015847	11.9968	0.0031694	12	0.000264117	0.000264232
	132.49	1	13	0	13	0	13	0	0	132.49	1	12.9983	0.00171683	12.9966	0.00343366	13	0.000264127	0.000264252
	130.03	1	14	0	14	0	14	0	0	130.03	1	13.9982	0.00184896	13.9963	0.00369793	14	0.000264138	0.000264273
	122.34	1	15	0	15	0	15	0	0	122.34	1	14.998	0.00198111	14.996	0.00396222	15	0.000264148	0.000264294
	122.26	1	16	0	16	0	16	0	0	122.26	1	15.9979	0.00211327	15.9958	0.00422654	16	0.000264159	0.000264315
	118.8	1	17	0	17	0	17	0	0	118.8	1	16.9978	0.00224544	16.9955	0.00449087	17	0.000264169	0.000264336
	118	1	18	0	18	0	18	0	0	118	1	17.9976	0.00237762	17.9952	0.00475523	18	0.000264179	0.000264357
	117.51	1	19	0	19	0	19	0	0	117.51	1	18.9975	0.0025098	18.995	0.00501961	19	0.00026419	0.000264378
	114.51	1	20	0	20	0	20	0	0	114.51	1	19.9974	0.002642	19.9947	0.00528401	20	0.0002642	0.000264398
	113.37	1	21	0	21	0	21	0	0	113.37	1	20.9972	0.00277421	20.9945	0.00554843	21	0.000264211	0.000264419
	111.26	1	22	0	22	0	22	0	0	111.26	1	21.9971	0.00290643	21.9942	0.00581287	22	0.000264221	0.00026444
	109.85	1	23	0	23	0	23	0	0	109.85	1	22.997	0.00303866	22.9939	0.00607733	23	0.000264232	0.000264461
	105.65	1	24	0	24	0	24	0	0	105.65	1	23.9968	0.0031709	23.9937	0.00634181	24	0.000264242	0.000264482
	105.35	1	25	0	25	0	25	0	0	105.35	1	24.9967	0.00330316	24.9934	0.00660631	25	0.000264252	0.000264503
	96.81	1	26	0	26	0	26	0	0	96.81	1	25.9966	0.00343542	25.9931	0.00687084	26	0.000264263	0.000264524
	96.49	1	27	0	27	0	27	0	0	96.49	1	26.9964	0.00356769	26.9929	0.00713538	27	0.000264273	0.000264545
	95.51	1	28	0	28	0	28	0	0	95.51	1	27.9963	0.00369997	27.9926	0.00739995	28	0.000264284	0.000264565
	94.04	1	29	0	29	0	29	0	0	94.04	1	28.9962	0.00383227	28.9923	0.00766453	29	0.000264294	0.000264586
	92.46	1	30	0	30	0	30	0	0	92.46	1	29.996	0.00396457	29.9921	0.00792914	30	0.000264305	0.000264607
	91.77	1	31	0	31	0	31	0	0	91.77	1	30.9959	0.00409688	30.9918	0.00819377	31	0.000264315	0.000264628
	88.74	1	32	0	32	0	32	0	0	88.74	1	31.9958	0.00422921	31.9915	0.00845842	32	0.000264326	0.000264649
	86.44	1	33	0	33	0	33	0	0	86.44	1	32.9956	0.00436154	32.9913	0.00872309	33	0.000264336	0.00026467
	85.41	1	34	0	34	0	34	0	0	85.41	1	33.9955	0.00449389	33.991	0.00898778	34	0.000264346	0.000264691
	83.31	1	35	0	35	0	35	0	0	83.31	1	34.9954	0.00462624	34.9907	0.00925249	35	0.000264357	0.000264712
	79.64	1	36	0	36	0	36	0	0	79.64	1	35.9952	0.00475861	35.9905	0.00951722	36	0.000264367	0.000264733
	77.24	1	37	0	37	0	37	0	0	77.24	1	36.9951	0.00489099	36.9902	0.00978198	37	0.000264378	0.000264753
	75.12	1	38	0	38	0	38	0	0	75.12	1	37.995	0.00502337	37.99	0.0100467	38	0.000264388	0.000264774
	74.14	1	39	0	39	0	39	0	0	74.14	1	38.9948	0.00515577	38.9897	0.0103115	39	0.000264399	0.000264795
	73.92	1	40	0	40	0	40	0	0	73.92	1	39.9947	0.00528818	39.9894	0.0105764	40	0.000264409	0.000264816
	73.73	1	41	0	41	0	41	0	0	73.73	1	40.9946	0.0054206	40.9892	0.0108412	41	0.000264419	0.000264837
	73.22	1	42	0	42	0	42	0	0	73.22	1	41.9944	0.00555303	41.9889	0.0111061	42	0.00026443	0.000264858
	71.72	1	43	0	43	0	43	0	0	71.72	1	42.9943	0.00568547	42.9886	0.0113709	43	0.00026444	0.000264879
	71.27	1	44	0	44	0	44	0	0	71.27	1	43.9942	0.00581792	43.9884	0.0116358	44	0.000264451	0.0002649
	70.93	1	45	0	45	0	45	0	0	70.93	1	44.994	0.00595038	44.9881	0.0119008	45	0.000264461	0.000264921
	70.8	1	46	0	46	0	46	0	0	70.8	1	45.9939	0.00608285	45.9878	0.0121657	46	0.000264472	0.000264942
	69.86	1	47	0	47	0	47	0	0	69.86	1	46.9938	0.00621533	46.9876	0.0124307	47	0.000264482	0.000264962
	69.13	1	48	0	48	0	48	0	0	69.13	1	47.9937	0.00634782	47.9873	0.0126956	48	0.000264493	0.000264983
	69.04	1	49	0	49	0	49	0	0	69.04	1	48.9935	0.00648032	48.987	0.0129606	49	0.000264503	0.000265004
	68.47	1	50	0	50	0	50	0	0	68.47	1	49.9934	0.00661284	49.9868	0.0132257	50	0.000264513	0.000265025
	68.01	1	51	0	51	0	51	0	0	68.01	1	50.9933	0.00674536	50.9865	0.0134907	51	0.000264524	0.000265046
	67.67	1	52	0	52	0	52	0	0	67.67	1	51.9931	0.00687789	51.9862	0.0137558	52	0.000264534	0.000265067
	67.31	1	53	0	53	0	53	0	0	67.31	1	52.993	0.00701044	52.986	0.0140209	53	0.000264545	0.000265088
	66.8	1	54	0	54	0	54	0	0	66.8	1	53.9929	0.00714299	53.9857	0.014286	54	0.000264555	0.000265109
	66.66	1	55	0	55	0	55	0	0	66.66	1	54.9927	0.00727556	54.9854	0.0145511	55	0.000264566	0.00026513
	66.1	1	56	0	56	0	56	0	0	66.1	1	55.9926	0.00740813	55.9852	0.0148163	56	0.000264576	0.000265151
	65.84	1	57	0	57	0	57	0	0	65.84	1	56.9925	0.00754072	56.9849	0.0150814	57	0.000264587	0.000265172
	65.55	1	58	0	58	0	58	0	0	65.55	1	57.9923	0.00767331	57.9847	0.0153466	58	0.000264597	0.000265193
	65.06	1	59	0	59	0	59	0	0	65.06	1	58.9922	0.00780592	58.9844	0.0156118	59	0.000264607	0.000265213
	63.93	1	60	0	60	0	60	0	0	63.93	1	59.9921	0.00793854	59.9841	0.0158771	60	0.000264618	0.000265234
	63.66	1	61	0	61	0	61	0	0	63.66	1	60.9919	0.00807116	60.9839	0.0161423	61	0.000264628	0.000265255
	63.64	1	62	0	62	0	62	0	0	63.64	1	61.9918	0.0082038	61.9836	0.0164076	62	0.000264639	0.000265276
	62.66	1	63	0	63	0	63	0	0	62.66	1	62.9917	0.00833645	62.9833	0.0166729	63	0.000264649	0.000265297
	62.02	1	64	0	64	0	64	0	0	62.02	1	63.9915	0.00846911	63.9831	0.0169382	64	0.00026466	0.000265318
	61.94	1	65	0	65	0	65	0	0	61.94	1	64.9914	0.00860178	64.9828	0.0172036	65	0.00026467	0.000265339
	61.22	1	66	0	66	0	66	0	0	61.22	1	65.9913	0.00873446	65.9825	0.0174689	66	0.000264681	0.00026536
	60.53	1	67	0	67	0	67	0	0	60.53	1	66.9911	0.00886715	66.9823	0.0177343	67	0.000264691	0.000265381
	60.41	1	68	0	68	0	68	0	0	60.41	1	67.991	0.00899985	67.982	0.0179997	68	0.000264702	0.000265402
	60.22	1	69	0	69	0	69	0	0	60.22	1	68.9909	0.00913256	68.9817	0.0182651	69	0.000264712	0.000265423
	58.41	1	70	0	70	0	70	0	0	58.41	1	69.9907	0.00926528	69.9815	0.0185306	70	0.000264722	0.000265444
	58.03	1	71	0	71	0	71	0	0	58.03	1	70.9906	0.00939802	70.9812	0.018796	71	0.000264733	0.000265465
	57.63	1	72	0	72	0	72	0	0	57.63	1	71.9905	0.00953076	71.9809	0.0190615	72	0.000264743	0.000265486
	57.61	1	73	0	73	0	73	0	0	57.61	1	72.9903	0.00966351	72.9807	0.019327	73	0.000264754	0.000265507
	57.45	1	74	0	74	0	74	0	0	57.45	1	73.9902	0.00979628	73.9804	0.0195926	74	0.000264764	0.000265527
	56.76	1	75	0	75	0	75	0	0	56.76	1	74.9901	0.00992905	74.9801	0.0198581	75	0.000264775	0.000265548
	55.93	1	76	0	76	0	76	0	0	55.93	1	75.9899	0.0100618	75.9799	0.0201237	76	0.000264785	0.000265569
	55.16	1	77	0	77	0	77	0	0	55.16	1	76.9898	0.0101946	76.9796	0.0203893	77	0.000264796	0.00026559
	54.28	1	78	0	78	0	78	0	0	54.28	1	77.9897	0.0103274	77.9793	0.0206549	78	0.000264806	0.000265611
	54.07	1	79	0	79	0	79	0	0	54.07	1	78.9895	0.0104603	78.9791	0.0209205	79	0.000264817	0.000265632
	53.37	1	80	0	80	0	80	0	0	53.37	1	79.9894	0.0105931	79.9788	0.0211862	80	0.000264827	0.000265653
	52.28	1	81	0	81	0	81	0	0	52.28	1	80.9893	0.0107259	80.9785	0.0214518	81	0.000264837	0.000265674
	52.14	1	82	0	82	0	82	0	0	52.14	1	81.9891	0.0108588	81.9783	0.0217175	82	0.000264848	0.000265695
	51.77	1	83	0	83	0	83	0	0	51.77	1	82.989	0.0109916	82.978	0.0219832	83	0.000264858	0.000265716
	51.2	1	84	0	84	0	84	0	0	51.2	1	83.9889	0.0111245	83.9778	0.022249	84	0.000264869	0.000265737
	50.81	1	85	0	85	0	85	0	0	50.81	1	84.9887	0.0112574	84.9775	0.0225147	85	0.000264879	0.000265758
	50.8	1	86	0	86	0	86	0	0	50.8	1	85.9886	0.0113903	85.9772	0.0227805	86	0.00026489	0.000265779
	50.45	1	87	0	87	0	87	0	0	50.45	1	86.9885	0.0115232	86.977	0.0230463	87	0.0002649	0.0002658
	50.35	1	88	0	88	0	88	0	0	50.35	1	87.9883	0.0116561	87.9767	0.0233121	88	0.000264911	0.000265821
	49.43	1	89	0	89	0	89	0	0	49.43	1	88.9882	0.011789	88.9764	0.023578	89	0.000264921	0.000265842
	49.39	1	90	0	90	0	90	0	0	49.39	1	89.9881	0.0119219	89.9762	0.0238438	90	0.000264932	0.000265863
	48.6	1	91	0	91	0	91	0	0	48.6	1	90.9879	0.0120549	90.9759	0.0241097	91	0.000264942	0.000265884
	48.59	1	92	0	92	0	92	0	0	48.59	1	91.9878	0.0121878	91.9756	0.0243756	92	0.000264953	0.000265905
	48.45	1	93	0	93	0	93	0	0	48.45	1	92.9877	0.0123208	92.9754	0.0246416	93	0.000264963	0.000265926
	48.11	1	94	0	94	0	94	0	0	48.11	1	93.9875	0.0124538	93.9751	0.0249075	94	0.000264973	0.000265947
	48.09	1	95	0	95	0	95	0	0	48.09	1	94.9874	0.0125867	94.9748	0.0251735	95	0.000264984	0.000265968
	48.04	1	96	0	96	0	96	0	0	48.04	1	95.9873	0.0127197	95.9746	0.0254395	96	0.000264994	0.000265989
	47.38	1	97	0	97	0	97	0	0	47.38	1	96.9871	0.0128527	96.9743	0.0257055	97	0.000265005	0.00026601
	46.86	1	98	0	98	0	98	0	0	46.86	1	97.987	0.0129857	97.974	0.0259715	98	0.000265015	0.00026603
	46.58	1	99	0	99	0	99	0	0	46.58	1	98.9869	0.0131188	98.9738	0.0262375	99	0.000265026	0.000266051
	46.39	1	100	0	100	0	100	0	0	46.39	1	99.9867	0.0132518	99.9735	0.0265036	100	0.000265036	0.000266072
	46.15	1	101	0	101	0	101	0	0	46.15	1	100.987	0.0133849	100.973	0.0267697	101	0.000265047	0.000266093
	45.75	1	102	0	102	0	102	0	0	45.75	1	101.986	0.0135179	101.973	0.0270358	102	0.000265057	0.000266114
	45.38	1	103	0	103	0	103	0	0	45.38	1	102.986	0.013651	102.973	0.027302	103	0.000265068	0.000266135
	45.22	1	104	0	104	0	104	0	0	45.22	1	103.986	0.0137841	103.972	0.0275681	104	0.000265078	0.000266156
	45.15	1	105	0	105	0	105	0	0	45.15	1	104.986	0.0139171	104.972	0.0278343	105	0.000265089	0.000266177
	45.07	1	106	0	106	0	106	0	0	45.07	1	105.986	0.0140502	105.972	0.0281005	106	0.000265099	0.000266198
	44.83	1	107	0	107	0	107	0	0	44.83	1	106.986	0.0141834	106.972	0.0283667	107	0.00026511	0.000266219
	44.8	1	108	0	108	0	108	0	0	44.8	1	107.986	0.0143165	107.971	0.028633	108	0.00026512	0.00026624
	44.78	1	109	0	109	0	109	0	0	44.78	1	108.986	0.0144496	108.971	0.0288992	109	0.00026513	0.000266261
	44.65	1	110	0	110	0	110	0	0	44.65	1	109.985	0.0145828	109.971	0.0291655	110	0.000265141	0.000266282
	44.49	1	111	0	111	0	111	0	0	44.49	1	110.985	0.0147159	110.971	0.0294318	111	0.000265151	0.000266303
	44.43	1	112	0	112	0	112	0	0	44.43	1	111.985	0.0148491	111.97	0.0296981	112	0.000265162	0.000266324
	44.3	1	113	0	113	0	113	0	0	44.3	1	112.985	0.0149822	112.97	0.0299645	113	0.000265172	0.000266345
	44.02	1	114	0	114	0	114	0	0	44.02	1	113.985	0.0151154	113.97	0.0302308	114	0.000265183	0.000266366
	42.94	1	115	0	115	0	115	0	0	42.94	1	114.985	0.0152486	114.97	0.0304972	115	0.000265193	0.000266387
	42.82	1	116	0	116	0	116	0	0	42.82	1	115.985	0.0153818	115.969	0.0307636	116	0.000265204	0.000266408
	42.71	1	117	0	117	0	117	0	0	42.71	1	116.984	0.015515	116.969	0.0310301	117	0.000265214	0.000266429
	42.16	1	118	0	118	0	118	0	0	42.16	1	117.984	0.0156483	117.969	0.0312965	118	0.000265225	0.00026645
	42.06	1	119	0	119	0	119	0	0	42.06	1	118.984	0.0157815	118.968	0.031563	119	0.000265235	0.000266471
	41.57	1	120	0	120	0	120	0	0	41.57	1	119.984	0.0159147	119.968	0.0318295	120	0.000265246	0.000266492
	41.5	1	121	0	121	0	121	0	0	41.5	1	120.984	0.016048	120.968	0.032096	121	0.000265256	0.000266513
	41.19	1	122	0	122	0	122	0	0	41.19	1	121.984	0.0161813	121.968	0.0323625	122	0.000265267	0.000266534
	41.14	1	123	0	123	0	123	0	0	41.14	1	122.984	0.0163145	122.967	0.0326291	123	0.000265277	0.000266555
	41.08	1	124	0	124	0	124	0	0	41.08	1	123.984	0.0164478	123.967	0.0328957	124	0.000265288	0.000266576
	40.49	1	125	0	125	0	125	0	0	40.49	1	124.983	0.0165811	124.967	0.0331623	125	0.000265298	0.000266597
	40.39	1	126	0	126	0	126	0	0	40.39	1	125.983	0.0167144	125.967	0.0334289	126	0.000265309	0.000266618
	40.11	1	127	0	127	0	127	0	0	40.11	1	126.983	0.0168478	126.966	0.0336955	127	0.000265319	0.000266639
	40.06	1	128	0	128	0	128	0	0	40.06	1	127.983	0.0169811	127.966	0.0339622	128	0.000265329	0.00026666
	40.03	1	129	0	129	0	129	0	0	40.03	1	128.983	0.0171144	128.966	0.0342289	129	0.00026534	0.000266681
	39.93	1	130	0	130	0	130	0	0	39.93	1	129.983	0.0172478	129.966	0.0344956	130	0.00026535	0.000266702
	39.86	1	131	0	131	0	131	0	0	39.86	1	130.983	0.0173811	130.965	0.0347623	131	0.000265361	0.000266723
	39.78	1	132	0	132	0	132	0	0	39.78	1	131.982	0.0175145	131.965	0.035029	132	0.000265371	0.000266744
	39.65	1	133	0	133	0	133	0	0	39.65	1	132.982	0.0176479	132.965	0.0352958	133	0.000265382	0.000266766
	39.48	1	134	0	134	0	134	0	0	39.48	1	133.982	0.0177813	133.964	0.0355626	134	0.000265392	0.000266787
	38.98	1	135	0	135	0	135	0	0	38.98	1	134.982	0.0179147	134.964	0.0358294	135	0.000265403	0.000266808
	38.88	1	136	0	136	0	136	0	0	38.88	1	135.982	0.0180481	135.964	0.0360962	136	0.000265413	0.000266829
	38.42	1	137	0	137	0	137	0	0	38.42	1	136.982	0.0181815	136.964	0.0363631	137	0.000265424	0.00026685
	37.87	1	138	0	138	0	138	0	0	37.87	1	137.982	0.018315	137.963	0.0366299	138	0.000265434	0.000266871
	37.79	1	139	0	139	0	139	0	0	37.79	1	138.982	0.0184484	138.963	0.0368968	139	0.000265445	0.000266892
	37.74	1	140	0	140	0	140	0	0	37.74	1	139.981	0.0185819	139.963	0.0371637	140	0.000265455	0.000266913
	37.54	1	141	0	141	0	141	0	0	37.54	1	140.981	0.0187153	140.963	0.0374307	141	0.000265466	0.000266934
	37.04	1	142	0	142	0	142	0	0	37.04	1	141.981	0.0188488	141.962	0.0376976	142	0.000265476	0.000266955
	36.93	1	143	0	143	0	143	0	0	36.93	1	142.981	0.0189823	142.962	0.0379646	143	0.000265487	0.000266976
	36.86	1	144	0	144	0	144	0	0	36.86	1	143.981	0.0191158	143.962	0.0382316	144	0.000265497	0.000266997
	36.83	1	145	0	145	0	145	0	0	36.83	1	144.981	0.0192493	144.962	0.0384986	145	0.000265508	0.000267018
	36.73	1	146	0	146	0	146	0	0	36.73	1	145.981	0.0193828	145.961	0.0387657	146	0.000265518	0.000267039
	36.42	1	147	0	147	0	147	0	0	36.42	1	146.98	0.0195164	146.961	0.0390327	147	0.000265529	0.00026706
	36.22	1	148	0	148	0	148	0	0	36.22	1	147.98	0.0196499	147.961	0.0392998	148	0.000265539	0.000267081
	35.88	1	149	0	149	0	149	0	0	35.88	1	148.98	0.0197835	148.96	0.0395669	149	0.00026555	0.000267102
	35.87	1	150	0	150	0	150	0	0	35.87	1	149.98	0.019917	149.96	0.039834	150	0.00026556	0.000267123
	35.58	1	151	0	151	0	151	0	0	35.58	1	150.98	0.0200506	150.96	0.0401012	151	0.000265571	0.000267145
	35.38	1	152	0	152	0	152	0	0	35.38	1	151.98	0.0201842	151.96	0.0403683	152	0.000265581	0.000267166
	35.32	1	153	0	153	0	153	0	0	35.32	1	152.98	0.0203178	152.959	0.0406355	153	0.000265592	0.000267187
	35.28	1	154	0	154	0	154	0	0	35.28	1	153.98	0.0204514	153.959	0.0409027	154	0.000265602	0.000267208
	35.25	1	155	0	155	0	155	0	0	35.25	1	154.979	0.020585	154.959	0.04117	155	0.000265613	0.000267229
	35	1	156	0	156	0	156	0	0	35	1	155.979	0.0207186	155.959	0.0414372	156	0.000265623	0.00026725
	34.79	1	157	0	157	0	157	0	0	34.79	1	156.979	0.0208522	156.958	0.0417045	157	0.000265634	0.000267271
	34.5	1	158	0	158	0	158	0	0	34.5	1	157.979	0.0209859	157.958	0.0419718	158	0.000265644	0.000267292
	34.48	1	159	0	159	0	159	0	0	34.48	1	158.979	0.0211195	158.958	0.0422391	159	0.000265655	0.000267314
	34.29	1	160	0	160	0	160	0	0	34.29	1	159.979	0.0212532	159.957	0.0425064	160	0.000265665	0.000267335
	34.25	1	161	0	161	0	161	0	0	34.25	1	160.979	0.0213869	160.957	0.0427738	161	0.000265676	0.000267356
	33.61	1	162	0	162	0	162	0	0	33.61	1	161.978	0.0215206	161.957	0.0430412	162	0.000265686	0.000267377
	33.59	1	163	0	163	0	163	0	0	33.59	1	162.978	0.0216543	162.957	0.0433086	163	0.000265697	0.000267398
	33.33	1	164	0	164	0	164	0	0	33.33	1	163.978	0.021788	163.956	0.043576	164	0.000265707	0.000267419
	33.17	1	165	0	165	0	165	0	0	33.17	1	164.978	0.0219217	164.956	0.0438434	165	0.000265718	0.000267441
	32.83	1	166	0	166	0	166	0	0	32.83	1	165.978	0.0220554	165.956	0.0441109	166	0.000265728	0.000267462
	32.23	1	167	0	167	0	167	0	0	32.23	1	166.978	0.0221892	166.956	0.0443784	167	0.000265739	0.000267483
	32.2	1	168	0	168	0	168	0	0	32.2	1	167.978	0.0223229	167.955	0.0446459	168	0.000265749	0.000267504
	31.42	1	169	0	169	0	169	0	0	31.42	1	168.978	0.0224567	168.955	0.0449134	169	0.00026576	0.000267526
	31.15	1	170	0	170	0	170	0	0	31.15	1	169.977	0.0225905	169.955	0.0451809	170	0.00026577	0.000267547
	31.03	1	171	0	171	0	171	0	0	31.03	1	170.977	0.0227243	170.955	0.0454485	171	0.000265781	0.000267568
	30.96	1	172	0	172	0	172	0	0	30.96	1	171.977	0.022858	171.954	0.0457161	172	0.000265791	0.00026759
	30.74	1	173	0	173	0	173	0	0	30.74	1	172.977	0.0229919	172.954	0.0459837	173	0.000265802	0.000267611
	30.72	1	174	0	174	0	174	0	0	30.72	1	173.977	0.0231257	173.954	0.0462513	174	0.000265812	0.000267633
	30.23	1	175	0	175	0	175	0	0	30.23	1	174.977	0.0232595	174.953	0.046519	175	0.000265823	0.000267654
	30.01	1	176	0	176	0	176	0	0	30.01	1	175.977	0.0233933	175.953	0.0467867	176	0.000265833	0.000267675
	29.84	1	177	0	177	0	177	0	0	29.84	1	176.976	0.0235272	176.953	0.0470544	177	0.000265844	0.000267697
	29.81	1	178	0	178	0	178	0	0	29.81	1	177.976	0.023661	177.953	0.0473221	178	0.000265854	0.000267718
	29.79	1	179	0	179	0	179	0	0	29.79	1	178.976	0.0237949	178.952	0.0475898	179	0.000265865	0.00026774
	29.72	1	180	0	180	0	180	0	0	29.72	1	179.976	0.0239288	179.952	0.0478576	180	0.000265875	0.000267761
	29.19	1	181	0	181	0	181	0	0	29.19	1	180.976	0.0240627	180.952	0.0481254	181	0.000265886	0.000267783
	28.48	1	182	0	182	0	182	0	0	28.48	1	181.976	0.0241966	181.952	0.0483932	182	0.000265897	0.000267805
	28.4	1	183	0	183	0	183	0	0	28.4	1	182.976	0.0243305	182.951	0.048661	183	0.000265907	0.000267826
	28.07	1	184	0	184	0	184	0	0	28.07	1	183.976	0.0244644	183.951	0.0489288	184	0.000265918	0.000267848
	27.88	1	185	0	185	0	185	0	0	27.88	1	184.975	0.0245984	184.951	0.0491967	185	0.000265928	0.00026787
	27.77	1	186	0	186	0	186	0	0	27.77	1	185.975	0.0247323	185.951	0.0494646	186	0.000265939	0.000267892
	27.6	1	187	0	187	0	187	0	0	27.6	1	186.975	0.0248663	186.95	0.0497325	187	0.000265949	0.000267913
	27.57	1	188	0	188	0	188	0	0	27.57	1	187.975	0.0250002	187.95	0.0500005	188	0.00026596	0.000267935
	27.48	1	189	0	189	0	189	0	0	27.48	1	188.975	0.0251342	188.95	0.0502684	189	0.00026597	0.000267957
	27.39	1	190	0	190	0	190	0	0	27.39	1	189.975	0.0252682	189.949	0.0505364	190	0.000265981	0.000267979
	27.13	1	191	0	191	0	191	0	0	27.13	1	190.975	0.0254022	190.949	0.0508044	191	0.000265992	0.000268001
	26.9	1	192	0	192	0	192	0	0	26.9	1	191.974	0.0255362	191.949	0.0510724	192	0.000266002	0.000268023
	26.58	1	193	0	193	0	193	0	0	26.58	1	192.974	0.0256702	192.949	0.0513405	193	0.000266013	0.000268046
	26.45	1	194	0	194	0	194	0	0	26.45	1	193.974	0.0258043	193.948	0.0516085	194	0.000266023	0.000268068
	26.31	1	195	0	195	0	195	0	0	26.31	1	194.974	0.0259383	194.948	0.0518766	195	0.000266034	0.00026809
	26.28	1	196	0	196	0	196	0	0	26.28	1	195.974	0.0260724	195.948	0.0521447	196	0.000266045	0.000268113
	25.9	1	197	0	197	0	197	0	0	25.9	1	196.974	0.0262064	196.948	0.0524129	197	0.000266055	0.000268135
	25.84	1	198	0	198	0	198	0	0	25.84	1	197.974	0.0263405	197.947	0.052681	198	0.000266066	0.000268157
	25.78	1	199	0	199	0	199	0	0	25.78	1	198.974	0.0264746	198.947	0.0529492	199	0.000266076	0.00026818
	25.64	1	200	0	200	0	200	0	0	25.64	1	199.973	0.0266087	199.947	0.0532174	200	0.000266087	0.000268203
	25.51	1	201	0	201	0	201	0	0	25.51	1	200.973	0.0267428	200.947	0.0534856	201	0.000266098	0.000268225
	25.38	1	202	0	202	0	202	0	0	25.38	1	201.973	0.0268769	201.946	0.0537539	202	0.000266108	0.000268248
	25.15	1	203	0	203	0	203	0	0	25.15	1	202.973	0.0270111	202.946	0.0540222	203	0.000266119	0.000268271
	25.14	1	204	0	204	0	204	0	0	25.14	1	203.973	0.0271452	203.946	0.0542904	204	0.00026613	0.000268294
	25.02	1	205	0	205	0	205	0	0	25.02	1	204.973	0.0272794	204.945	0.0545588	205	0.00026614	0.000268317
	24.89	1	206	0	206	0	206	0	0	24.89	1	205.973	0.0274136	205.945	0.0548271	206	0.000266151	0.000268341
	24.75	1	207	0	207	0	207	0	0	24.75	1	206.972	0.0275477	206.945	0.0550955	207	0.000266162	0.000268364
	24.72	1	208	0	208	0	208	0	0	24.72	1	207.972	0.0276819	207.945	0.0553639	208	0.000266172	0.000268387
	24.55	1	209	0	209	0	209	0	0	24.55	1	208.972	0.0278161	208.944	0.0556323	209	0.000266183	0.000268411
	24.46	1	210	0	210	0	210	0	0	24.46	1	209.972	0.0279504	209.944	0.0559007	210	0.000266194	0.000268435
	24.31	1	211	0	211	0	211	0	0	24.31	1	210.972	0.0280846	210.944	0.0561692	211	0.000266205	0.000268459
	24.22	1	212	0	212	0	212	0	0	24.22	1	211.972	0.0282188	211.944	0.0564376	212	0.000266215	0.000268482
	23.87	1	213	0	213	0	213	0	0	23.87	1	212.972	0.0283531	212.943	0.0567061	213	0.000266226	0.000268507
	23.83	1	214	0	214	0	214	0	0	23.83	1	213.972	0.0284873	213.943	0.0569747	214	0.000266237	0.000268531
	23.82	1	215	0	215	0	215	0	0	23.82	1	214.971	0.0286216	214.943	0.0572432	215	0.000266248	0.000268555
	23.73	1	216	0	216	0	216	0	0	23.73	1	215.971	0.0287559	215.942	0.0575118	216	0.000266258	0.00026858
	23.62	1	217	0	217	0	217	0	0	23.62	1	216.971	0.0288902	216.942	0.0577804	217	0.000266269	0.000268604
	23.51	1	218	0	218	0	218	0	0	23.51	1	217.971	0.0290245	217.942	0.058049	218	0.00026628	0.000268629
	23.49	1	219	0	219	0	219	0	0	23.49	1	218.971	0.0291589	218.942	0.0583177	219	0.000266291	0.000268654
	23.4	1	220	0	220	0	220	0	0	23.4	1	219.971	0.0292932	219.941	0.0585864	220	0.000266302	0.000268679
	23.28	1	221	0	221	0	221	0	0	23.28	1	220.971	0.0294275	220.941	0.0588551	221	0.000266313	0.000268704
	23.17	1	222	0	222	0	222	0	0	23.17	1	221.97	0.0295619	221.941	0.0591238	222	0.000266323	0.00026873
	23.1	1	223	0	223	0	223	0	0	23.1	1	222.97	0.0296963	222.941	0.0593926	223	0.000266334	0.000268755
	22.66	1	224	0	224	0	224	0	0	22.66	1	223.97	0.0298307	223.94	0.0596614	224	0.000266345	0.000268781
	22.54	1	225	0	225	0	225	0	0	22.54	1	224.97	0.0299651	224.94	0.0599302	225	0.000266356	0.000268807
	22.51	1	227	0	227	0	227	0	0	22.51	1	225.97	0.0300995	225.94	0.060199	226	0.000266367	0.000268847
	22.39	1	228	0	228	0	228	0	0	22.51	1	226.97	0.0302339	226.94	0.0604679	227	0.000266378	0.000268847
	22.38	1	229	0	229	0	229	0	0	22.39	1	227.97	0.0303684	227.939	0.0607367	228	0.000266389	0.000268887
	22.37	1	230	0	230	0	230	0	0	22.38	1	228.969	0.0305028	228.939	0.0610057	229	0.0002664	0.000268913
	22.28	1	231	0	231	0	231	0	0	22.37	1	229.969	0.0306373	229.939	0.0612746	230	0.000266411	0.000268941
	21.94	1	232	0	232	0	232	0	0	22.28	1	230.969	0.0307718	230.938	0.0615436	231	0.000266422	0.000268968
	21.89	1	233	0	233	0	233	0	0	21.94	1	231.969	0.0309063	231.938	0.0618126	232	0.000266433	0.000268995
	21.7	1	234	0	234	0	234	0	0	21.89	1	232.969	0.0310408	232.938	0.0620816	233	0.000266445	0.000269023
	21.59	1	235	0	235	0	235	0	0	21.7	1	233.969	0.0311753	233.938	0.0623506	234	0.000266456	0.000269051
	21.53	1	236	0	236	0	236	0	0	21.59	1	234.969	0.0313099	234.937	0.0626197	235	0.000266467	0.00026908
	21.48	1	237	0	237	0	237	0	0	21.53	1	235.969	0.0314444	235.937	0.0628888	236	0.000266478	0.000269108
	21.3	1	238	0	238	0	238	0	0	21.48	1	236.968	0.031579	236.937	0.063158	237	0.000266489	0.000269137
	21.15	1	239	0	239	0	239	0	0	21.3	1	237.968	0.0317136	237.937	0.0634271	238	0.000266501	0.000269166
	21.13	1	240	0	240	0	240	0	0	21.15	1	238.968	0.0318482	238.936	0.0636963	239	0.000266512	0.000269195
	21.06	1	241	0	241	0	241	0	0	21.13	1	239.968	0.0319828	239.936	0.0639655	240	0.000266523	0.000269225
	20.97	1	242	0	242	0	242	0	0	21.06	1	240.968	0.0321174	240.936	0.0642348	241	0.000266534	0.000269255
	20.73	1	243	0	243	0	243	0	0	20.97	1	241.968	0.032252	241.935	0.0645041	242	0.000266546	0.000269285
	20.58	1	244	0	244	0	244	0	0	20.73	1	242.968	0.0323867	242.935	0.0647734	243	0.000266557	0.000269316
	20.44	1	245	0	245	0	245	0	0	20.58	1	243.967	0.0325214	243.935	0.0650427	244	0.000266569	0.000269347
	20.38	1	246	0	246	0	246	0	0	20.44	1	244.967	0.0326561	244.935	0.0653121	245	0.00026658	0.000269378
	20.24	1	247	0	247	0	247	0	0	20.38	1	245.967	0.0327908	245.934	0.0655815	246	0.000266592	0.00026941
	20.13	1	248	0	248	0	248	0	0	20.24	1	246.967	0.0329255	246.934	0.065851	247	0.000266603	0.000269441
	19.78	1	249	0	249	0	249	0	0	20.13	1	247.967	0.0330602	247.934	0.0661204	248	0.000266615	0.000269474
	19.71	1	250	0	250	0	250	0	0	19.78	1	248.967	0.033195	248.934	0.06639	249	0.000266626	0.000269506
	19.7	1	251	0	251	0	251	0	0	19.71	1	249.967	0.0333297	249.933	0.0666595	250	0.000266638	0.000269539
	19.57	1	252	0	252	0	252	0	0	19.7	1	250.967	0.0334645	250.933	0.0669291	251	0.00026665	0.000269572
	19.54	1	253	0	253	0	253	0	0	19.57	1	251.966	0.0335993	251.933	0.0671987	252	0.000266661	0.000269606
	19.52	1	254	0	254	0	254	0	0	19.54	1	252.966	0.0337342	252.933	0.0674683	253	0.000266673	0.00026964
	19.44	1	255	0	255	0	255	0	0	19.52	1	253.966	0.033869	253.932	0.067738	254	0.000266685	0.000269675
	19.37	1	256	0	256	0	256	0	0	19.44	1	254.966	0.0340038	254.932	0.0680077	255	0.000266697	0.00026971
	19.33	1	257	0	257	0	257	0	0	19.37	1	255.966	0.0341387	255.932	0.0682774	256	0.000266709	0.000269745
	19.05	1	258	0	258	0	258	0	0	19.33	1	256.966	0.0342736	256.931	0.0685472	257	0.000266721	0.000269781
	18.93	1	259	0	259	0	259	0	0	19.05	1	257.966	0.0344085	257.931	0.068817	258	0.000266733	0.000269817
	18.92	1	260	0	260	0	260	0	0	18.93	1	258.965	0.0345434	258.931	0.0690869	259	0.000266745	0.000269853
	18.82	1	261	0	261	0	261	0	0	18.92	1	259.965	0.0346784	259.931	0.0693568	260	0.000266757	0.00026989
	18.78	1	262	0	262	0	262	0	0	18.82	1	260.965	0.0348134	260.93	0.0696267	261	0.000266769	0.000269928
	18.53	1	263	0	263	0	263	0	0	18.78	1	261.965	0.0349483	261.93	0.0698967	262	0.000266781	0.000269966
	18.51	1	264	0	264	0	264	0	0	18.53	1	262.965	0.0350833	262.93	0.0701667	263	0.000266793	0.000270004
	18.36	1	265	0	265	0	265	0	0	18.51	1	263.965	0.0352184	263.93	0.0704367	264	0.000266806	0.000270043
	18.29	1	266	0	266	0	266	0	0	18.36	1	264.965	0.0353534	264.929	0.0707068	265	0.000266818	0.000270083
	18.14	1	267	0	267	0	267	0	0	18.29	1	265.965	0.0354885	265.929	0.0709769	266	0.000266831	0.000270122
	18.11	1	268	0	268	0	268	0	0	18.14	1	266.964	0.0356235	266.929	0.0712471	267	0.000266843	0.000270163
	18.1	1	269	0	269	0	269	0	0	18.11	1	267.964	0.0357586	267.928	0.0715173	268	0.000266856	0.000270204
	17.98	1	270	0	270	0	270	0	0	18.1	1	268.964	0.0358938	268.928	0.0717875	269	0.000266868	0.000270245
	17.84	1	271	0	271	0	271	0	0	17.98	1	269.964	0.0360289	269.928	0.0720578	270	0.000266881	0.000270287
	17.74	1	272	0	272	0	272	0	0	17.84	1	270.964	0.0361641	270.928	0.0723282	271	0.000266894	0.00027033
	17.7	1	273	0	273	0	273	0	0	17.74	1	271.964	0.0362993	271.927	0.0725985	272	0.000266906	0.000270373
	17.65	1	274	0	274	0	274	0	0	17.7	1	272.964	0.0364345	272.927	0.0728689	273	0.000266919	0.000270416
	17.59	1	275	0	275	0	275	0	0	17.65	1	273.963	0.0365697	273.927	0.0731394	274	0.000266932	0.00027046
	17.51	1	276	0	276	0	276	0	0	17.59	1	274.963	0.036705	274.927	0.0734099	275	0.000266945	0.000270505
	17.45	1	277	0	277	0	277	0	0	17.51	1	275.963	0.0368402	275.926	0.0736805	276	0.000266958	0.000270551
	17.43	1	278	0	278	0	278	0	0	17.45	1	276.963	0.0369755	276.926	0.0739511	277	0.000266971	0.000270597
	17.39	1	279	0	279	0	279	0	0	17.43	1	277.963	0.0371109	277.926	0.0742217	278	0.000266985	0.000270643
	17.31	1	280	0	280	0	280	0	0	17.39	1	278.963	0.0372462	278.926	0.0744924	279	0.000266998	0.00027069
	17.25	1	281	0	281	0	281	0	0	17.31	1	279.963	0.0373816	279.925	0.0747631	280	0.000267011	0.000270738
	17.09	1	282	0	282	0	282	0	0	17.25	1	280.962	0.037517	280.925	0.0750339	281	0.000267025	0.000270786
	16.96	1	283	0	283	0	283	0	0	17.09	1	281.962	0.0376524	281.925	0.0753048	282	0.000267038	0.000270836
	16.83	1	284	0	284	0	284	0	0	16.96	1	282.962	0.0377878	282.924	0.0755756	283	0.000267052	0.000270885
	16.77	1	285	0	285	0	285	0	0	16.83	1	283.962	0.0379233	283.924	0.0758466	284	0.000267065	0.000270936
	16.73	1	286	0	286	0	286	0	0	16.77	1	284.962	0.0380588	284.924	0.0761176	285	0.000267079	0.000270987
	16.65	1	287	0	287	0	287	0	0	16.73	1	285.962	0.0381943	285.924	0.0763886	286	0.000267093	0.000271038
	16.64	1	288	0	288	0	288	0	0	16.65	1	286.962	0.0383298	286.923	0.0766597	287	0.000267107	0.000271091
	16.63	1	289	0	289	0	289	0	0	16.64	1	287.962	0.0384654	287.923	0.0769308	288	0.000267121	0.000271144
	16.46	1	290	0	290	0	290	0	0	16.63	1	288.961	0.038601	288.923	0.077202	289	0.000267135	0.000271198
	16.27	1	291	0	291	0	291	0	0	16.46	1	289.961	0.0387366	289.923	0.0774733	290	0.000267149	0.000271253
	16.21	1	292	0	292	0	292	0	0	16.27	1	290.961	0.0388723	290.922	0.0777446	291	0.000267164	0.000271308
	16.16	1	293	0	293	0	293	0	0	16.21	1	291.961	0.039008	291.922	0.078016	292	0.000267178	0.000271364
	16.11	1	294	0	294	0	294	0	0	16.16	1	292.961	0.0391437	292.922	0.0782874	293	0.000267192	0.000271421
	16.06	1	295	0	295	0	295	0	0	16.11	1	293.961	0.0392794	293.921	0.0785589	294	0.000267207	0.000271478
	16	1	297	0	297	0	297	0	0	16.06	1	294.961	0.0394152	294.921	0.0788304	295	0.000267222	0.000271537
	15.98	1	298	0	298	0	298	0	0	16	1	295.96	0.039551	295.921	0.079102	296	0.000267236	0.000271626
	15.91	1	299	0	299	0	299	0	0	16	1	296.96	0.0396868	296.921	0.0793736	297	0.000267251	0.000271626
	15.88	1	300	0	300	0	300	0	0	15.98	1	297.96	0.0398227	297.92	0.0796454	298	0.000267266	0.000271716
	15.87	1	301	0	301	0	301	0	0	15.91	1	298.96	0.0399586	298.92	0.0799171	299	0.000267281	0.000271778
	15.82	1	302	0	302	0	302	0	0	15.88	1	299.96	0.0400945	299.92	0.080189	300	0.000267297	0.00027184
	15.73	1	303	0	303	0	303	0	0	15.87	1	300.96	0.0402304	300.92	0.0804609	301	0.000267312	0.000271903
	15.71	1	304	0	304	0	304	0	0	15.82	1	301.96	0.0403664	301.919	0.0807328	302	0.000267327	0.000271967
	15.68	1	305	0	305	0	305	0	0	15.73	1	302.959	0.0405024	302.919	0.0810049	303	0.000267343	0.000272032
	15.5	1	306	0	306	0	306	0	0	15.71	1	303.959	0.0406385	303.919	0.081277	304	0.000267358	0.000272098
	15.48	1	307	0	307	0	307	0	0	15.68	1	304.959	0.0407746	304.918	0.0815491	305	0.000267374	0.000272165
	15.44	1	308	0	308	0	308	0	0	15.5	1	305.959	0.0409107	305.918	0.0818214	306	0.00026739	0.000272232
	15.27	1	309	0	309	0	309	0	0	15.48	1	306.959	0.0410468	306.918	0.0820937	307	0.000267406	0.000272301
	15.25	1	310	0	310	0	310	0	0	15.44	1	307.959	0.041183	307.918	0.082366	308	0.000267422	0.00027237
	15.23	1	311	0	311	0	311	0	0	15.27	1	308.959	0.0413192	308.917	0.0826385	309	0.000267438	0.00027244
	15.22	1	312	0	312	0	312	0	0	15.25	1	309.959	0.0414555	309.917	0.082911	310	0.000267455	0.000272511
	15.21	1	313	0	313	0	313	0	0	15.23	1	310.958	0.0415918	310.917	0.0831836	311	0.000267471	0.000272583
	15.13	1	314	0	314	0	314	0	0	15.22	1	311.958	0.0417281	311.917	0.0834562	312	0.000267488	0.000272656
	15.03	1	315	0	315	0	315	0	0	15.21	1	312.958	0.0418645	312.916	0.083729	313	0.000267505	0.00027273
	14.92	1	316	0	316	0	316	0	0	15.13	1	313.958	0.0420009	313.916	0.0840018	314	0.000267522	0.000272805
	14.82	1	317	0	317	0	317	0	0	15.03	1	314.958	0.0421373	314.916	0.0842747	315	0.000267539	0.000272881
	14.77	1	318	0	318	0	318	0	0	14.92	1	315.958	0.0422738	315.915	0.0845476	316	0.000267556	0.000272958
	14.61	1	319	0	319	0	319	0	0	14.82	1	316.958	0.0424103	316.915	0.0848206	317	0.000267573	0.000273036
	14.56	1	320	0	320	0	320	0	0	14.77	1	317.957	0.0425469	317.915	0.0850938	318	0.00026759	0.000273115
	14.54	1	321	0	321	0	321	0	0	14.61	1	318.957	0.0426835	318.915	0.085367	319	0.000267608	0.000273195
	14.52	1	322	0	322	0	322	0	0	14.56	1	319.957	0.0428201	319.914	0.0856402	320	0.000267626	0.000273276
	14.48	1	323	0	323	0	323	0	0	14.54	1	320.957	0.0429568	320.914	0.0859136	321	0.000267644	0.000273357
	14.46	1	324	0	324	0	324	0	0	14.52	1	321.957	0.0430935	321.914	0.086187	322	0.000267662	0.00027344
	14.39	1	325	0	325	0	325	0	0	14.48	1	322.957	0.0432303	322.914	0.0864606	323	0.00026768	0.000273525
	14.34	1	326	0	326	0	326	0	0	14.46	1	323.957	0.0433671	323.913	0.0867342	324	0.000267698	0.00027361
	14.31	1	327	0	327	0	327	0	0	14.39	1	324.956	0.0435039	324.913	0.0870079	325	0.000267717	0.000273696
	14.22	1	328	0	328	0	328	0	0	14.34	1	325.956	0.0436408	325.913	0.0872816	326	0.000267735	0.000273783
	14.16	1	329	0	329	0	329	0	0	14.31	1	326.956	0.0437778	326.912	0.0875555	327	0.000267754	0.000273872
	14.15	1	330	0	330	0	330	0	0	14.22	1	327.956	0.0439147	327.912	0.0878295	328	0.000267773	0.000273961
	14.14	1	331	0	331	0	331	0	0	14.16	1	328.956	0.0440518	328.912	0.0881035	329	0.000267792	0.000274052
	14.12	1	332	0	332	0	332	0	0	14.15	1	329.956	0.0441888	329.912	0.0883777	330	0.000267811	0.000274143
	14.09	1	333	0	333	0	333	0	0	14.14	1	330.956	0.044326	330.911	0.0886519	331	0.000267831	0.000274236
	14.07	1	334	0	334	0	334	0	0	14.12	1	331.956	0.0444631	331.911	0.0889262	332	0.00026785	0.00027433
	13.93	1	335	0	335	0	335	0	0	14.09	1	332.955	0.0446003	332.911	0.0892007	333	0.00026787	0.000274425
	13.87	1	336	0	336	0	336	0	0	14.07	1	333.955	0.0447376	333.911	0.0894752	334	0.00026789	0.000274522
	13.85	1	337	0	337	0	337	0	0	13.93	1	334.955	0.0448749	334.91	0.0897498	335	0.00026791	0.000274619
	13.82	1	338	0	338	0	338	0	0	13.87	1	335.955	0.0450123	335.91	0.0900245	336	0.00026793	0.000274718
	13.66	1	339	0	339	0	339	0	0	13.85	1	336.955	0.0451497	336.91	0.0902993	337	0.000267951	0.000274818
	13.53	1	340	0	340	0	340	0	0	13.82	1	337.955	0.0452871	337.909	0.0905743	338	0.000267971	0.000274919
	13.52	1	342	0	342	0	342	0	0	13.66	1	338.955	0.0454246	338.909	0.0908493	339	0.000267992	0.000275022
	13.49	1	343	0	343	0	343	0	0	13.53	1	339.954	0.0455622	339.909	0.0911244	340	0.000268013	0.000275125
	13.4	1	344	0	344	0	344	0	0	13.52	1	340.954	0.0456998	340.909	0.0913996	341	0.000268034	0.000275283
	13.33	1	345	0	345	0	345	0	0	13.52	1	341.954	0.0458375	341.908	0.091675	342	0.000268055	0.000275283
	13.29	1	346	0	346	0	346	0	0	13.49	1	342.954	0.0459752	342.908	0.0919504	343	0.000268077	0.000275444
	13.11	1	347	0	347	0	347	0	0	13.4	1	343.954	0.046113	343.908	0.092226	344	0.000268099	0.000275552
	13.03	1	348	0	348	0	348	0	0	13.33	1	344.954	0.0462508	344.907	0.0925016	345	0.000268121	0.000275662
	12.98	1	349	0	349	0	349	0	0	13.29	1	345.954	0.0463887	345.907	0.0927774	346	0.000268143	0.000275773
	12.94	1	351	0	351	0	351	0	0	13.11	1	346.953	0.0465266	346.907	0.0930533	347	0.000268165	0.000275886
	12.93	1	353	0	353	0	353	0	0	13.03	1	347.953	0.0466646	347.907	0.0933293	348	0.000268188	0.000276
	12.91	1	354	0	354	0	354	0	0	12.98	1	348.953	0.0468027	348.906	0.0936054	349	0.00026821	0.000276115
	12.85	1	355	0	355	0	355	0	0	12.94	1	349.953	0.0469408	349.906	0.0938816	350	0.000268233	0.00027629
	12.81	1	356	0	356	0	356	0	0	12.94	1	350.953	0.047079	350.906	0.094158	351	0.000268256	0.00027629
	12.75	1	357	0	357	0	357	0	0	12.93	1	351.953	0.0472172	351.906	0.0944345	352	0.00026828	0.000276529
	12.64	1	358	0	358	0	358	0	0	12.93	1	352.953	0.0473555	352.905	0.094711	353	0.000268303	0.000276529
	12.62	1	359	0	359	0	359	0	0	12.91	1	353.953	0.0474939	353.905	0.0949878	354	0.000268327	0.000276711
	12.56	1	360	0	360	0	360	0	0	12.85	1	354.952	0.0476323	354.905	0.0952646	355	0.000268351	0.000276835
	12.49	1	361	0	361	0	361	0	0	12.81	1	355.952	0.0477708	355.904	0.0955416	356	0.000268375	0.00027696
	12.46	1	362	0	362	0	362	0	0	12.75	1	356.952	0.0479093	356.904	0.0958186	357	0.0002684	0.000277086
	12.42	1	363	0	363	0	363	0	0	12.64	1	357.952	0.0480479	357.904	0.0960959	358	0.000268424	0.000277214
	12.41	1	364	0	364	0	364	0	0	12.62	1	358.952	0.0481866	358.904	0.0963732	359	0.000268449	0.000277343
	12.39	1	365	0	365	0	365	0	0	12.56	1	359.952	0.0483253	359.903	0.0966507	360	0.000268474	0.000277473
	12.33	1	367	0	367	0	367	0	0	12.49	1	360.952	0.0484641	360.903	0.0969283	361	0.000268499	0.000277605
	12.25	1	368	0	368	0	368	0	0	12.46	1	361.951	0.048603	361.903	0.097206	362	0.000268525	0.000277739
	12.2	1	370	0	370	0	370	0	0	12.42	1	362.951	0.0487419	362.903	0.0974839	363	0.000268551	0.000277874
	12.19	1	371	0	371	0	371	0	0	12.41	1	363.951	0.048881	363.902	0.0977619	364	0.000268577	0.000278011
	12.16	1	372	0	372	0	372	0	0	12.39	1	364.951	0.04902	364.902	0.09804	365	0.000268603	0.000278149
	12.13	1	373	0	373	0	373	0	0	12.33	1	365.951	0.0491592	365.902	0.0983183	366	0.000268629	0.000278358
	12.1	1	374	0	374	0	374	0	0	12.33	1	366.951	0.0492984	366.901	0.0985968	367	0.000268656	0.000278358
	12.06	1	376	0	376	0	376	0	0	12.25	1	367.951	0.0494377	367.901	0.0988753	368	0.000268683	0.000278572
	11.9	1	377	0	377	0	377	0	0	12.2	1	368.95	0.049577	368.901	0.0991541	369	0.00026871	0.000278789
	11.74	1	378	0	378	0	378	0	0	12.2	1	369.95	0.0497165	369.901	0.0994329	370	0.000268738	0.000278789
	11.73	1	379	0	379	0	379	0	0	12.19	1	370.95	0.049856	370.9	0.0997119	371	0.000268765	0.000279009
	11.68	1	380	0	380	0	380	0	0	12.16	1	371.95	0.0499955	371.9	0.0999911	372	0.000268793	0.000279158
	11.67	1	381	0	381	0	381	0	0	12.13	1	372.95	0.0501352	372.9	0.10027	373	0.000268821	0.000279309
	11.61	1	382	0	382	0	382	0	0	12.1	1	373.95	0.0502749	373.899	0.10055	374	0.00026885	0.000279461
	11.6	1	383	0	383	0	383	0	0	12.06	1	374.95	0.0504147	374.899	0.100829	375	0.000268879	0.000279692
	11.59	1	384	0	384	0	384	0	0	12.06	1	375.949	0.0505546	375.899	0.101109	376	0.000268908	0.000279692
	11.58	1	386	0	386	0	386	0	0	11.9	1	376.949	0.0506946	376.899	0.101389	377	0.000268937	0.000279927
	11.49	1	387	0	387	0	387	0	0	11.74	1	377.949	0.0508346	377.898	0.101669	378	0.000268966	0.000280086
	11.47	1	388	0	388	0	388	0	0	11.73	1	378.949	0.0509747	378.898	0.101949	379	0.000268996	0.000280246
	11.36	1	389	0	389	0	389	0	0	11.68	1	379.949	0.051115	379.898	0.10223	380	0.000269026	0.000280409
	11.31	1	390	0	390	0	390	0	0	11.67	1	380.949	0.0512552	380.897	0.10251	381	0.000269056	0.000280572
	11.27	1	391	0	391	0	391	0	0	11.61	1	381.949	0.0513956	381.897	0.102791	382	0.000269087	0.000280738
	11.25	1	392	0	392	0	392	0	0	11.6	1	382.948	0.0515361	382.897	0.103072	383	0.000269118	0.000280905
	11.11	1	394	0	394	0	394	0	0	11.59	1	383.948	0.0516766	383.897	0.103353	384	0.000269149	0.000281074
	11.04	1	395	0	395	0	395	0	0	11.58	1	384.948	0.0518172	384.896	0.103634	385	0.00026918	0.000281331
	11.01	1	396	0	396	0	396	0	0	11.58	1	385.948	0.0519579	385.896	0.103916	386	0.000269212	0.000281331
	10.99	1	397	0	397	0	397	0	0	11.49	1	386.948	0.0520987	386.896	0.104197	387	0.000269244	0.000281592
	10.97	1	398	0	398	0	398	0	0	11.47	1	387.948	0.0522396	387.896	0.104479	388	0.000269276	0.000281768
	10.89	1	399	0	399	0	399	0	0	11.36	1	388.948	0.0523806	388.895	0.104761	389	0.000269309	0.000281946
	10.88	1	400	0	400	0	400	0	0	11.31	1	389.947	0.0525216	389.895	0.105043	390	0.000269342	0.000282126
	10.78	1	401	0	401	0	401	0	0	11.27	1	390.947	0.0526628	390.895	0.105326	391	0.000269375	0.000282308
	10.74	1	403	0	403	0	403	0	0	11.25	1	391.947	0.052804	391.894	0.105608	392	0.000269408	0.000282492
	10.73	1	404	0	404	0	404	0	0	11.11	1	392.947	0.0529454	392.894	0.105891	393	0.000269442	0.00028277
	10.69	1	405	0	405	0	405	0	0	11.11	1	393.947	0.0530868	393.894	0.106174	394	0.000269476	0.00028277
	10.66	1	406	0	406	0	406	0	0	11.04	1	394.947	0.0532283	394.894	0.106457	395	0.000269511	0.000283053
	10.6	1	407	0	407	0	407	0	0	11.01	1	395.947	0.05337	395.893	0.10674	396	0.000269545	0.000283245
	10.53	1	408	0	408	0	408	0	0	10.99	1	396.946	0.0535117	396.893	0.107023	397	0.00026958	0.000283438
	10.52	1	409	0	409	0	409	0	0	10.97	1	397.946	0.0536535	397.893	0.107307	398	0.000269616	0.000283633
	10.47	1	410	0	410	0	410	0	0	10.89	1	398.946	0.0537954	398.892	0.107591	399	0.000269651	0.00028383
	10.46	1	411	0	411	0	411	0	0	10.88	1	399.946	0.0539374	399.892	0.107875	400	0.000269687	0.000284028
	10.43	1	412	0	412	0	412	0	0	10.78	1	400.946	0.0540795	400.892	0.108159	401	0.000269723	0.000284229
	10.41	1	413	0	413	0	413	0	0	10.74	1	401.946	0.0542218	401.892	0.108444	402	0.00026976	0.000284535
	10.4	1	414	0	414	0	414	0	0	10.74	1	402.946	0.0543641	402.891	0.108728	403	0.000269797	0.000284535
	10.36	1	415	0	415	0	415	0	0	10.73	1	403.945	0.0545065	403.891	0.109013	404	0.000269834	0.000284844
	10.31	1	416	0	416	0	416	0	0	10.69	1	404.945	0.054649	404.891	0.109298	405	0.000269872	0.000285053
	10.28	1	417	0	417	0	417	0	0	10.66	1	405.945	0.0547917	405.89	0.109583	406	0.00026991	0.000285264
	10.26	1	418	0	418	0	418	0	0	10.6	1	406.945	0.0549344	406.89	0.109869	407	0.000269948	0.000285478
	10.21	1	419	0	419	0	419	0	0	10.53	1	407.945	0.0550772	407.89	0.110154	408	0.000269987	0.000285693
	10.19	1	420	0	420	0	420	0	0	10.52	1	408.945	0.0552202	408.89	0.11044	409	0.000270025	0.00028591
	10.1	1	421	0	421	0	421	0	0	10.47	1	409.945	0.0553633	409.889	0.110727	410	0.000270065	0.00028613
	10.08	1	422	0	422	0	422	0	0	10.46	1	410.944	0.0555064	410.889	0.111013	411	0.000270104	0.000286352
	10.05	1	423	0	423	0	423	0	0	10.43	1	411.944	0.0556497	411.889	0.111299	412	0.000270144	0.000286575
	10.03	1	424	0	424	0	424	0	0	10.41	1	412.944	0.0557931	412.888	0.111586	413	0.000270185	0.000286802
	10.02	1	426	0	426	0	426	0	0	10.4	1	413.944	0.0559366	413.888	0.111873	414	0.000270225	0.00028703
	9.9	1	427	0	427	0	427	0	0	10.36	1	414.944	0.0560803	414.888	0.112161	415	0.000270266	0.00028726
	9.84	1	428	0	428	0	428	0	0	10.31	1	415.944	0.056224	415.888	0.112448	416	0.000270308	0.000287493
	9.82	1	429	0	429	0	429	0	0	10.28	1	416.944	0.0563679	416.887	0.112736	417	0.00027035	0.000287728
	9.8	1	430	0	430	0	430	0	0	10.26	1	417.943	0.0565119	417.887	0.113024	418	0.000270392	0.000287966
	9.76	1	431	0	431	0	431	0	0	10.21	1	418.943	0.056656	418.887	0.113312	419	0.000270434	0.000288205
	9.75	1	432	0	432	0	432	0	0	10.19	1	419.943	0.0568002	419.886	0.1136	420	0.000270477	0.000288447
	9.72	1	433	0	433	0	433	0	0	10.1	1	420.943	0.0569445	420.886	0.113889	421	0.00027052	0.000288691
	9.7	1	434	0	434	0	434	0	0	10.08	1	421.943	0.057089	421.886	0.114178	422	0.000270564	0.000288938
	9.65	1	435	0	435	0	435	0	0	10.05	1	422.943	0.0572336	422.886	0.114467	423	0.000270608	0.000289187
	9.61	1	436	0	436	0	436	0	0	10.03	1	423.943	0.0573783	423.885	0.114757	424	0.000270652	0.000289438
	9.6	1	437	0	437	0	437	0	0	10.02	1	424.942	0.0575232	424.885	0.115046	425	0.000270697	0.00028982
	9.59	1	438	0	438	0	438	0	0	10.02	1	425.942	0.0576681	425.885	0.115336	426	0.000270742	0.00028982
	9.56	1	439	0	439	0	439	0	0	9.9	1	426.942	0.0578132	426.884	0.115626	427	0.000270788	0.000290207
	9.49	1	440	0	440	0	440	0	0	9.84	1	427.942	0.0579585	427.884	0.115917	428	0.000270834	0.000290469
	9.44	1	441	0	441	0	441	0	0	9.82	1	428.942	0.0581038	428.884	0.116208	429	0.00027088	0.000290732
	9.36	1	442	0	442	0	442	0	0	9.8	1	429.942	0.0582493	429.884	0.116499	430	0.000270927	0.000290999
	9.32	1	443	0	443	0	443	0	0	9.76	1	430.942	0.058395	430.883	0.11679	431	0.000270974	0.000291267
	9.31	1	444	0	444	0	444	0	0	9.75	1	431.941	0.0585408	431.883	0.117082	432	0.000271022	0.000291539
	9.3	1	445	0	445	0	445	0	0	9.72	1	432.941	0.0586867	432.883	0.117373	433	0.00027107	0.000291813
	9.28	1	447	0	447	0	447	0	0	9.7	1	433.941	0.0588327	433.882	0.117665	434	0.000271118	0.000292089
	9.25	1	448	0	448	0	448	0	0	9.65	1	434.941	0.0589789	434.882	0.117958	435	0.000271167	0.000292369
	9.24	1	450	0	450	0	450	0	0	9.61	1	435.941	0.0591252	435.882	0.11825	436	0.000271217	0.000292651
	9.22	1	452	0	452	0	452	0	0	9.6	1	436.941	0.0592717	436.881	0.118543	437	0.000271266	0.000292935
	9.16	1	453	0	453	0	453	0	0	9.59	1	437.941	0.0594183	437.881	0.118837	438	0.000271316	0.000293223
	9.03	1	454	0	454	0	454	0	0	9.56	1	438.94	0.059565	438.881	0.11913	439	0.000271367	0.000293513
	8.96	1	455	0	455	0	455	0	0	9.49	1	439.94	0.059712	439.881	0.119424	440	0.000271418	0.000293805
	8.95	1	456	0	456	0	456	0	0	9.44	1	440.94	0.059859	440.88	0.119718	441	0.000271469	0.000294101
	8.9	1	457	0	457	0	457	0	0	9.36	1	441.94	0.0600062	441.88	0.120012	442	0.000271521	0.000294399
	8.82	1	460	0	460	0	460	0	0	9.32	1	442.94	0.0601536	442.88	0.120307	443	0.000271574	0.000294701
	8.72	1	461	0	461	0	461	0	0	9.31	1	443.94	0.0603011	443.879	0.120602	444	0.000271626	0.000295005
	8.69	1	462	0	462	0	462	0	0	9.3	1	444.94	0.0604487	444.879	0.120897	445	0.00027168	0.000295312
	8.68	1	463	0	463	0	463	0	0	9.28	1	445.939	0.0605965	445.879	0.121193	446	0.000271733	0.000295778
	8.66	1	464	0	464	0	464	0	0	9.28	1	446.939	0.0607445	446.879	0.121489	447	0.000271787	0.000295778
	8.61	1	465	0	465	0	465	0	0	9.25	1	447.939	0.0608926	447.878	0.121785	448	0.000271842	0.000296251
	8.6	1	466	0	466	0	466	0	0	9.24	1	448.939	0.0610409	448.878	0.122082	449	0.000271897	0.00029673
	8.55	1	467	0	467	0	467	0	0	9.24	1	449.939	0.0611893	449.878	0.122379	450	0.000271953	0.00029673
	8.54	1	468	0	468	0	468	0	0	9.22	1	450.939	0.061338	450.877	0.122676	451	0.000272009	0.00029738
	8.52	1	469	0	469	0	469	0	0	9.22	1	451.939	0.0614867	451.877	0.122973	452	0.000272065	0.00029738
	8.49	1	470	0	470	0	470	0	0	9.16	1	452.938	0.0616357	452.877	0.123271	453	0.000272122	0.000297876
	8.4	1	471	0	471	0	471	0	0	9.03	1	453.938	0.0617848	453.876	0.12357	454	0.00027218	0.00029821
	8.24	1	472	0	472	0	472	0	0	8.96	1	454.938	0.061934	454.876	0.123868	455	0.000272238	0.000298548
	8.23	1	473	0	473	0	473	0	0	8.95	1	455.938	0.0620835	455.876	0.124167	456	0.000272296	0.000298889
	8.21	1	474	0	474	0	474	0	0	8.9	1	456.938	0.0622331	456.876	0.124466	457	0.000272355	0.000299233
	8.2	1	476	0	476	0	476	0	0	8.82	1	457.938	0.0623829	457.875	0.124766	458	0.000272414	0.00029993
	8.19	1	477	0	477	0	477	0	0	8.82	1	458.937	0.0625329	458.875	0.125066	459	0.000272474	0.00029993
	8.17	1	478	0	478	0	478	0	0	8.82	1	459.937	0.062683	459.875	0.125366	460	0.000272535	0.00029993
	8.16	1	479	0	479	0	479	0	0	8.72	1	460.937	0.0628333	460.874	0.125667	461	0.000272596	0.000300642
	8.14	1	480	0	480	0	480	0	0	8.69	1	461.937	0.0629838	461.874	0.125968	462	0.000272657	0.000301003
	8.1	1	481	0	481	0	481	0	0	8.68	1	462.937	0.0631345	462.874	0.126269	463	0.000272719	0.000301367
	8.09	1	482	0	482	0	482	0	0	8.66	1	463.937	0.0632854	463.873	0.126571	464	0.000272782	0.000301734
	8.08	1	483	0	483	0	483	0	0	8.61	1	464.937	0.0634364	464.873	0.126873	465	0.000272845	0.000302106
	8.06	1	485	0	485	0	485	0	0	8.6	1	465.936	0.0635877	465.873	0.127175	466	0.000272908	0.00030248
	8.01	1	488	0	488	0	488	0	0	8.55	1	466.936	0.0637391	466.873	0.127478	467	0.000272973	0.000302859
	8	1	490	0	490	0	490	0	0	8.54	1	467.936	0.0638907	467.872	0.127781	468	0.000273037	0.000303241
	7.98	1	491	0	491	0	491	0	0	8.52	1	468.936	0.0640425	468.872	0.128085	469	0.000273102	0.000303626
	7.96	1	493	0	493	0	493	0	0	8.49	1	469.936	0.0641945	469.872	0.128389	470	0.000273168	0.000304016
	7.94	1	494	0	494	0	494	0	0	8.4	1	470.936	0.0643467	470.871	0.128693	471	0.000273235	0.000304409
	7.91	1	495	0	495	0	495	0	0	8.24	1	471.936	0.0644991	471.871	0.128998	472	0.000273301	0.000304806
	7.88	1	496	0	496	0	496	0	0	8.23	1	472.935	0.0646518	472.871	0.129304	473	0.000273369	0.000305207
	7.84	1	497	0	497	0	497	0	0	8.21	1	473.935	0.0648046	473.87	0.129609	474	0.000273437	0.000305611
	7.8	1	498	0	498	0	498	0	0	8.2	1	474.935	0.0649576	474.87	0.129915	475	0.000273506	0.000306225
	7.79	1	499	0	499	0	499	0	0	8.2	1	475.935	0.0651108	475.87	0.130222	476	0.000273575	0.000306225
	7.75	1	500	0	500	0	500	0	0	8.19	1	476.935	0.0652642	476.869	0.130528	477	0.000273644	0.000306849
	7.74	1	503	0	503	0	503	0	0	8.17	1	477.935	0.0654178	477.869	0.130836	478	0.000273715	0.000307269
	7.71	1	504	0	504	0	504	0	0	8.16	1	478.934	0.0655717	478.869	0.131143	479	0.000273786	0.000307694
	7.68	1	505	0	505	0	505	0	0	8.14	1	479.934	0.0657257	479.869	0.131451	480	0.000273857	0.000308122
	7.67	1	506	0	506	0	506	0	0	8.1	1	480.934	0.06588	480.868	0.13176	481	0.000273929	0.000308555
	7.62	1	507	0	507	0	507	0	0	8.09	1	481.934	0.0660345	481.868	0.132069	482	0.000274002	0.000308992
	7.61	1	508	0	508	0	508	0	0	8.08	1	482.934	0.0661892	482.868	0.132378	483	0.000274076	0.000309434
	7.58	1	509	0	509	0	509	0	0	8.06	1	483.934	0.0663442	483.867	0.132688	484	0.00027415	0.000310104
	7.57	1	510	0	510	0	510	0	0	8.06	1	484.934	0.0664993	484.867	0.132999	485	0.000274224	0.000310104
	7.56	1	511	0	511	0	511	0	0	8.01	1	485.933	0.0666547	485.867	0.133309	486	0.000274299	0.000311242
	7.51	1	512	0	512	0	512	0	0	8.01	1	486.933	0.0668104	486.866	0.133621	487	0.000274375	0.000311242
	7.38	1	513	0	513	0	513	0	0	8.01	1	487.933	0.0669662	487.866	0.133932	488	0.000274452	0.000311242
	7.35	1	514	0	514	0	514	0	0	8	1	488.933	0.0671223	488.866	0.134245	489	0.000274529	0.000312409
	7.32	1	515	0	515	0	515	0	0	8	1	489.933	0.0672786	489.865	0.134557	490	0.000274607	0.000312409
	7.31	1	516	0	516	0	516	0	0	7.98	1	490.933	0.0674352	490.865	0.13487	491	0.000274685	0.000313123
	7.3	1	517	0	517	0	517	0	0	7.96	1	491.932	0.067592	491.865	0.135184	492	0.000274764	0.000313848
	7.29	1	518	0	518	0	518	0	0	7.96	1	492.932	0.067749	492.865	0.135498	493	0.000274844	0.000313848
	7.28	1	519	0	519	0	519	0	0	7.94	1	493.932	0.0679063	493.864	0.135813	494	0.000274924	0.000314583
	7.25	1	520	0	520	0	520	0	0	7.91	1	494.932	0.0680639	494.864	0.136128	495	0.000275006	0.00031508
	7.23	1	521	0	521	0	521	0	0	7.88	1	495.932	0.0682217	495.864	0.136443	496	0.000275087	0.000315581
	7.21	1	522	0	522	0	522	0	0	7.84	1	496.932	0.0683797	496.863	0.136759	497	0.00027517	0.000316087
	7.19	1	523	0	523	0	523	0	0	7.8	1	497.931	0.068538	497.863	0.137076	498	0.000275253	0.000316599
	7.15	1	525	0	525	0	525	0	0	7.79	1	498.931	0.0686966	498.863	0.137393	499	0.000275337	0.000317115
	7.13	1	527	0	527	0	527	0	0	7.75	1	499.931	0.0688554	499.862	0.137711	500	0.000275421	0.000317637
	7.11	1	528	0	528	0	528	0	0	7.74	1	500.931	0.0690145	500.862	0.138029	501	0.000275507	0.000318696
	7.1	1	529	0	529	0	529	0	0	7.74	1	501.931	0.0691738	501.862	0.138348	502	0.000275593	0.000318696
	7.05	1	530	0	530	0	530	0	0	7.74	1	502.931	0.0693334	502.861	0.138667	503	0.00027568	0.000318696
	7.04	1	531	0	531	0	531	0	0	7.71	1	503.931	0.0694933	503.861	0.138987	504	0.000275767	0.000319776
	7.01	1	532	0	532	0	532	0	0	7.68	1	504.93	0.0696535	504.861	0.139307	505	0.000275855	0.000320325
	7	1	533	0	533	0	533	0	0	7.67	1	505.93	0.0698139	505.86	0.139628	506	0.000275944	0.000320879
	6.93	1	534	0	534	0	534	0	0	7.62	1	506.93	0.0699746	506.86	0.139949	507	0.000276034	0.000321438
	6.89	1	535	0	535	0	535	0	0	7.61	1	507.93	0.0701356	507.86	0.140271	508	0.000276125	0.000322003
	6.87	1	536	0	536	0	536	0	0	7.58	1	508.93	0.0702969	508.859	0.140594	509	0.000276216	0.000322574
	6.86	1	537	0	537	0	537	0	0	7.57	1	509.93	0.0704585	509.859	0.140917	510	0.000276308	0.000323151
	6.85	1	538	0	538	0	538	0	0	7.56	1	510.929	0.0706204	510.859	0.141241	511	0.000276401	0.000323734
	6.81	1	539	0	539	0	539	0	0	7.51	1	511.929	0.0707825	511.858	0.141565	512	0.000276494	0.000324322
	6.74	1	541	0	541	0	541	0	0	7.38	1	512.929	0.070945	512.858	0.14189	513	0.000276589	0.000324917
	6.73	1	542	0	542	0	542	0	0	7.35	1	513.929	0.0711077	513.858	0.142215	514	0.000276684	0.000325518
	6.72	1	544	0	544	0	544	0	0	7.32	1	514.929	0.0712708	514.857	0.142542	515	0.00027678	0.000326125
	6.7	1	545	0	545	0	545	0	0	7.31	1	515.929	0.0714342	515.857	0.142868	516	0.000276877	0.000326738
	6.64	1	546	0	546	0	546	0	0	7.3	1	516.928	0.0715979	516.857	0.143196	517	0.000276974	0.000327358
	6.59	1	548	0	548	0	548	0	0	7.29	1	517.928	0.0717618	517.856	0.143524	518	0.000277073	0.000327984
	6.55	1	549	0	549	0	549	0	0	7.28	1	518.928	0.0719262	518.856	0.143852	519	0.000277172	0.000328616
	6.49	1	550	0	550	0	550	0	0	7.25	1	519.928	0.0720908	519.856	0.144182	520	0.000277272	0.000329256
	6.41	1	551	0	551	0	551	0	0	7.23	1	520.928	0.0722557	520.855	0.144511	521	0.000277373	0.000329901
	6.4	1	552	0	552	0	552	0	0	7.21	1	521.928	0.072421	521.855	0.144842	522	0.000277475	0.000330554
	6.38	1	553	0	553	0	553	0	0	7.19	1	522.927	0.0725866	522.855	0.145173	523	0.000277578	0.000331213
	6.37	1	554	0	554	0	554	0	0	7.15	1	523.927	0.0727526	523.854	0.145505	524	0.000277682	0.000332215
	6.35	1	555	0	555	0	555	0	0	7.15	1	524.927	0.0729188	524.854	0.145838	525	0.000277786	0.000332215
	6.32	1	556	0	556	0	556	0	0	7.13	1	525.927	0.0730854	525.854	0.146171	526	0.000277891	0.000333576
	6.31	1	557	0	557	0	557	0	0	7.13	1	526.927	0.0732524	526.853	0.146505	527	0.000277998	0.000333576
	6.27	0.999999	558	0	558	0	558	0	0	7.11	1	527.927	0.0734197	527.853	0.146839	528	0.000278105	0.000334615
	6.25	0.999999	559	0	559	0	559	0	0	7.1	1	528.926	0.0735874	528.853	0.147175	529	0.000278213	0.000335318
	6.23	0.999999	562	0	562	0	562	0	0	7.05	1	529.926	0.0737554	529.852	0.147511	530	0.000278322	0.000336027
	6.2	0.999999	564	0	564	0	564	0	0	7.04	1	530.926	0.0739238	530.852	0.147848	531	0.000278432	0.000336745
	6.19	0.999999	565	0	565	0	565	0	0	7.01	1	531.926	0.0740925	531.852	0.148185	532	0.000278543	0.000337469
	6.13	0.999999	566	0	566	0	566	0	0	7	1	532.926	0.0742616	532.851	0.148523	533	0.000278655	0.000338202
	6.1	0.999999	569	0	569	0	569	0	0	6.93	1	533.926	0.0744311	533.851	0.148862	534	0.000278768	0.000338943
	6.07	0.999999	570	0	570	0	570	0	0	6.89	1	534.925	0.0746009	534.851	0.149202	535	0.000278882	0.000339691
	6.05	0.999999	571	0	571	0	571	0	0	6.87	1	535.925	0.0747711	535.85	0.149542	536	0.000278997	0.000340448
	6.04	0.999999	572	0	572	0	572	0	0	6.86	1	536.925	0.0749417	536.85	0.149883	537	0.000279113	0.000341212
	6.03	0.999999	573	0	573	0	573	0	0	6.85	1	537.925	0.0751127	537.85	0.150225	538	0.00027923	0.000341985
	6.02	0.999999	574	0	574	0	574	0	0	6.81	1	538.925	0.0752841	538.849	0.150568	539	0.000279347	0.000342767
	6	0.999999	576	0	576	0	576	0	0	6.74	1	539.925	0.0754559	539.849	0.150912	540	0.000279466	0.000343955
	5.99	0.999999	577	0	577	0	577	0	0	6.74	1	540.924	0.0756281	540.849	0.151256	541	0.000279586	0.000343955
	5.96	0.999999	578	0	578	0	578	0	0	6.73	1	541.924	0.0758007	541.848	0.151601	542	0.000279707	0.000345162
	5.92	0.999999	579	0	579	0	579	0	0	6.72	1	542.924	0.0759736	542.848	0.151947	543	0.000279829	0.00034639
	5.89	0.999999	580	0	580	0	580	0	0	6.72	1	543.924	0.076147	543.848	0.152294	544	0.000279952	0.00034639
	5.88	0.999999	581	0	581	0	581	0	0	6.7	1	544.924	0.0763209	544.847	0.152642	545	0.000280077	0.000347637
	5.86	0.999999	582	0	582	0	582	0	0	6.64	1	545.924	0.0764951	545.847	0.15299	546	0.000280202	0.00034848
	5.82	0.999998	583	0	583	0	583	0	0	6.59	1	546.923	0.0766698	546.847	0.15334	547	0.000280328	0.000349763
	5.8	0.999998	584	0	584	0	584	0	0	6.59	1	547.923	0.0768449	547.846	0.15369	548	0.000280456	0.000349763
	5.75	0.999998	585	0	585	0	585	0	0	6.55	1	548.923	0.0770204	548.846	0.154041	549	0.000280584	0.000351067
	5.73	0.999998	586	0	586	0	586	0	0	6.49	1	549.923	0.0771964	549.846	0.154393	550	0.000280714	0.000351948
	5.67	0.999998	587	0	587	0	587	0	0	6.41	1	550.923	0.0773728	550.845	0.154746	551	0.000280845	0.000352839
	5.59	0.999997	588	0	588	0	588	0	0	6.4	1	551.922	0.0775497	551.845	0.155099	552	0.000280977	0.00035374
	5.58	0.999997	589	0	589	0	589	0	0	6.38	1	552.922	0.077727	552.845	0.155454	553	0.00028111	0.000354651
	5.57	0.999997	590	0	590	0	590	0	0	6.37	1	553.922	0.0779048	553.844	0.15581	554	0.000281245	0.000355573
	5.56	0.999997	591	0	591	0	591	0	0	6.35	1	554.922	0.078083	554.844	0.156166	555	0.00028138	0.000356505
	5.53	0.999997	592	0	592	0	592	0	0	6.32	1	555.922	0.0782618	555.843	0.156524	556	0.000281517	0.000357447
	5.45	0.999996	593	0	593	0	593	0	0	6.31	1	556.922	0.078441	556.843	0.156882	557	0.000281655	0.0003584
	5.42	0.999996	595	0	595	0	595	0	0	6.27	0.999999	557.921	0.0786206	557.843	0.157241	558	0.000281794	0.000359364
	5.41	0.999996	596	0	596	0	596	0	0	6.25	0.999999	558.921	0.0788008	558.842	0.157602	559	0.000281935	0.000360339
	5.34	0.999995	597	0	597	0	597	0	0	6.23	0.999999	559.921	0.0789815	559.842	0.157963	560	0.000282077	0.000362322
	5.33	0.999995	598	0	598	0	598	0	0	6.23	0.999999	560.921	0.0791626	560.842	0.158325	561	0.00028222	0.000362322
	5.26	0.999995	599	0	599	0	599	0	0	6.23	0.999999	561.921	0.0793443	561.841	0.158689	562	0.000282364	0.000362322
	5.25	0.999994	600	0	600	0	600	0	0	6.2	0.999999	562.92	0.0795265	562.841	0.159053	563	0.00028251	0.000364865
	5.24	0.999994	601	0	601	0	601	0	0	6.2	0.999999	563.92	0.0797092	563.841	0.159418	564	0.000282657	0.000364865
	5.23	0.999994	602	0	602	0	602	0	0	6.19	0.999999	564.92	0.0798924	564.84	0.159785	565	0.000282805	0.000366426
	5.21	0.999994	603	0	603	0	603	0	0	6.13	0.999999	565.92	0.0800761	565.84	0.160152	566	0.000282954	0.000367482
	5.2	0.999994	604	0	604	0	604	0	0	6.1	0.999999	566.92	0.0802604	566.839	0.160521	567	0.000283105	0.000369631
	5.19	0.999994	605	0	605	0	605	0	0	6.1	0.999999	567.92	0.0804452	567.839	0.16089	568	0.000283258	0.000369631
	5.12	0.999992	606	0	606	0	606	0	0	6.1	0.999999	568.919	0.0806306	568.839	0.161261	569	0.000283412	0.000369631
	5.1	0.999992	607	0	607	0	607	0	0	6.07	0.999999	569.919	0.0808165	569.838	0.161633	570	0.000283567	0.00037183
	5.08	0.999992	608	0	608	0	608	0	0	6.05	0.999999	570.919	0.081003	570.838	0.162006	571	0.000283723	0.000372949
	5.05	0.999991	609	0	609	0	609	0	0	6.04	0.999999	571.919	0.08119	571.838	0.16238	572	0.000283881	0.000374081
	5.03	0.999991	610	0	610	0	610	0	0	6.03	0.999999	572.919	0.0813776	572.837	0.162755	573	0.000284041	0.000375226
	5	0.99999	611	0	611	0	611	0	0	6.02	0.999999	573.918	0.0815658	573.837	0.163132	574	0.000284201	0.000376385
	4.94	0.999989	612	0	612	0	612	0	0	6	0.999999	574.918	0.0817546	574.836	0.163509	575	0.000284364	0.000378149
	4.93	0.999988	613	0	613	0	613	0	0	6	0.999999	575.918	0.081944	575.836	0.163888	576	0.000284528	0.000378149
	4.91	0.999988	615	0	615	0	615	0	0	5.99	0.999999	576.918	0.0821339	576.836	0.164268	577	0.000284693	0.000379944
	4.9	0.999987	616	0	616	0	616	0	0	5.96	0.999999	577.918	0.0823245	577.835	0.164649	578	0.00028486	0.000381159
	4.88	0.999987	617	0	617	0	617	0	0	5.92	0.999999	578.917	0.0825157	578.835	0.165031	579	0.000285028	0.000382388
	4.87	0.999987	618	0	618	0	618	0	0	5.89	0.999999	579.917	0.0827075	579.835	0.165415	580	0.000285198	0.000383632
	4.85	0.999986	620	0	620	0	620	0	0	5.88	0.999999	580.917	0.0829	580.834	0.1658	581	0.00028537	0.000384891
	4.82	0.999985	622	0	622	0	622	0	0	5.86	0.999999	581.917	0.0830931	581.834	0.166186	582	0.000285543	0.000386165
	4.8	0.999984	623	0	623	0	623	0	0	5.82	0.999998	582.917	0.0832868	582.833	0.166574	583	0.000285718	0.000387455
	4.75	0.999982	624	0	624	0	624	0	0	5.8	0.999998	583.917	0.0834812	583.833	0.166962	584	0.000285894	0.00038876
	4.67	0.999979	625	0	625	0	625	0	0	5.75	0.999998	584.916	0.0836762	584.833	0.167352	585	0.000286072	0.00039008
	4.63	0.999977	626	0	626	0	626	0	0	5.73	0.999998	585.916	0.0838719	585.832	0.167744	586	0.000286252	0.000391417
	4.6	0.999975	627	0	627	0	627	0	0	5.67	0.999998	586.916	0.0840683	586.832	0.168137	587	0.000286434	0.00039277
	4.59	0.999974	628	0	628	0	628	0	0	5.59	0.999997	587.916	0.0842654	587.831	0.168531	588	0.000286617	0.00039414
	4.58	0.999974	629	0	629	0	629	0	0	5.58	0.999997	588.916	0.0844631	588.831	0.168926	589	0.000286802	0.000395526
	4.57	0.999973	630	0	630	0	630	0	0	5.57	0.999997	589.915	0.0846616	589.831	0.169323	590	0.000286988	0.000396929
	4.56	0.999972	631	0	631	0	631	0	0	5.56	0.999997	590.915	0.0848608	590.83	0.169722	591	0.000287177	0.00039835
	4.52	0.99997	632	0	632	0	632	0	0	5.53	0.999997	591.915	0.0850607	591.83	0.170121	592	0.000287367	0.000399788
	4.5	0.999968	633	0	633	0	633	0	0	5.45	0.999996	592.915	0.0852613	592.829	0.170523	593	0.000287559	0.000401244
	4.49	0.999968	634	0	634	0	634	0	0	5.42	0.999996	593.915	0.0854626	593.829	0.170925	594	0.000287753	0.000403461
	4.46	0.999965	635	0	635	0	635	0	0	5.42	0.999996	594.914	0.0856648	594.829	0.17133	595	0.000287949	0.000403461
	4.45	0.999965	636	0	636	0	636	0	0	5.41	0.999996	595.914	0.0858676	595.828	0.171735	596	0.000288146	0.00040572
	4.44	0.999964	638	0	638	0	638	0	0	5.34	0.999995	596.914	0.0860712	596.828	0.172142	597	0.000288346	0.000407249
	4.38	0.999958	639	0	639	0	639	0	0	5.33	0.999995	597.914	0.0862756	597.827	0.172551	598	0.000288547	0.000408798
	4.37	0.999957	641	0	641	0	641	0	0	5.26	0.999995	598.914	0.0864808	598.827	0.172962	599	0.000288751	0.000410366
	4.34	0.999954	643	0	643	0	643	0	0	5.25	0.999994	599.913	0.0866868	599.827	0.173374	600	0.000288956	0.000411953
	4.32	0.999952	644	0	644	0	644	0	0	5.24	0.999994	600.913	0.0868936	600.826	0.173787	601	0.000289163	0.000413561
	4.3	0.99995	645	0	645	0	645	0	0	5.23	0.999994	601.913	0.0871012	601.826	0.174202	602	0.000289373	0.000415189
	4.26	0.999945	646	0	646	0	646	0	0	5.21	0.999994	602.913	0.0873096	602.825	0.174619	603	0.000289584	0.000416837
	4.24	0.999942	647	0	647	0	647	0	0	5.2	0.999994	603.912	0.0875188	603.825	0.175038	604	0.000289798	0.000418506
	4.23	0.999941	648	0	648	0	648	0	0	5.19	0.999994	604.912	0.0877289	604.825	0.175458	605	0.000290013	0.000420197
	4.22	0.99994	649	0	649	0	649	0	0	5.12	0.999992	605.912	0.0879399	605.824	0.17588	606	0.000290231	0.000421909
	4.21	0.999938	651	0	651	0	651	0	0	5.1	0.999992	606.912	0.0881517	606.824	0.176303	607	0.00029045	0.000423643
	4.2	0.999937	652	0	652	0	652	0	0	5.08	0.999992	607.912	0.0883644	607.823	0.176729	608	0.000290672	0.000425399
	4.19	0.999935	654	0	654	0	654	0	0	5.05	0.999991	608.911	0.088578	608.823	0.177156	609	0.000290897	0.000427177
	4.18	0.999934	655	0	655	0	655	0	0	5.03	0.999991	609.911	0.0887925	609.822	0.177585	610	0.000291123	0.000428979
	4.17	0.999932	656	0	656	0	656	0	0	5	0.99999	610.911	0.0890079	610.822	0.178016	611	0.000291352	0.000430803
	4.15	0.999929	657	0	657	0	657	0	0	4.94	0.999989	611.911	0.0892242	611.822	0.178448	612	0.000291582	0.000432651
	4.14	0.999928	658	0	658	0	658	0	0	4.93	0.999988	612.911	0.0894415	612.821	0.178883	613	0.000291816	0.000434523
	4.13	0.999926	659	0	659	0	659	0	0	4.91	0.999988	613.91	0.0896597	613.821	0.179319	614	0.000292051	0.000437377
	4.12	0.999924	660	0	660	0	660	0	0	4.91	0.999988	614.91	0.0898789	614.82	0.179758	615	0.000292289	0.000437377
	4.09	0.999919	662	0	662	0	662	0	0	4.9	0.999987	615.91	0.090099	615.82	0.180198	616	0.000292529	0.000440287
	4.08	0.999917	664	0	664	0	664	0	0	4.88	0.999987	616.91	0.0903201	616.819	0.18064	617	0.000292772	0.000442258
	4.06	0.999913	665	0	665	0	665	0	0	4.87	0.999987	617.909	0.0905423	617.819	0.181085	618	0.000293017	0.000444255
	4.05	0.999911	667	0	667	0	667	0	0	4.85	0.999986	618.909	0.0907654	618.818	0.181531	619	0.000293265	0.0004473
	4.03	0.999907	668	0	668	0	668	0	0	4.85	0.999986	619.909	0.0909896	619.818	0.181979	620	0.000293515	0.0004473
	4.02	0.999905	669	0	669	0	669	0	0	4.82	0.999985	620.909	0.0912148	620.818	0.18243	621	0.000293767	0.000451454
	4.01	0.999902	670	0	670	0	670	0	0	4.82	0.999985	621.909	0.091441	621.817	0.182882	622	0.000294023	0.000451454
	4	0.9999	677	0	677	0	677	0	0	4.8	0.999984	622.908	0.0916684	622.817	0.183337	623	0.00029428	0.000454642
	3.99	0.999898	678	0	678	0	678	0	0	4.75	0.999982	623.908	0.0918968	623.816	0.183794	624	0.000294541	0.000456803
	3.96	0.99989	680	0	680	0	680	0	0	4.67	0.999979	624.908	0.0921263	624.816	0.184253	625	0.000294804	0.000458993
	3.94	0.999885	682	0	682	0	682	0	0	4.63	0.999977	625.908	0.0923569	625.815	0.184714	626	0.00029507	0.000461211
	3.92	0.99988	683	0	683	0	683	0	0	4.6	0.999975	626.907	0.0925886	626.815	0.185177	627	0.000295338	0.000463459
	3.91	0.999877	684	0	684	0	684	0	0	4.59	0.999974	627.907	0.0928215	627.814	0.185643	628	0.00029561	0.000465738
	3.9	0.999874	685	0	685	0	685	0	0	4.58	0.999974	628.907	0.0930555	628.814	0.186111	629	0.000295884	0.000468047
	3.89	0.999871	686	0	686	0	686	0	0	4.57	0.999973	629.907	0.0932907	629.813	0.186581	630	0.000296161	0.000470387
	3.87	0.999865	688	0	688	0	688	0	0	4.56	0.999972	630.906	0.0935271	630.813	0.187054	631	0.000296441	0.000472758
	3.85	0.999859	689	0	689	0	689	0	0	4.52	0.99997	631.906	0.0937646	631.812	0.187529	632	0.000296724	0.000475162
	3.83	0.999852	690	0	690	0	690	0	0	4.5	0.999968	632.906	0.0940034	632.812	0.188007	633	0.000297009	0.000477598
	3.81	0.999845	691	0	691	0	691	0	0	4.49	0.999968	633.906	0.0942435	633.812	0.188487	634	0.000297298	0.000480067
	3.8	0.999842	693	0	693	0	693	0	0	4.46	0.999965	634.906	0.0944848	634.811	0.18897	635	0.00029759	0.00048257
	3.76	0.999826	694	0	694	0	694	0	0	4.45	0.999965	635.905	0.0947273	635.811	0.189455	636	0.000297885	0.000485107
	3.74	0.999818	695	0	695	0	695	0	0	4.44	0.999964	636.905	0.0949712	636.81	0.189942	637	0.000298183	0.000488978
	3.73	0.999814	696	0	696	0	696	0	0	4.44	0.999964	637.905	0.0952163	637.81	0.190433	638	0.000298484	0.000488978
	3.71	0.999805	697	0	697	0	697	0	0	4.38	0.999958	638.905	0.0954628	638.809	0.190926	639	0.000298788	0.000492929
	3.68	0.999791	698	0	698	0	698	0	0	4.37	0.999957	639.904	0.0957106	639.809	0.191421	640	0.000299096	0.000496961
	3.66	0.999781	699	0	699	0	699	0	0	4.37	0.999957	640.904	0.0959597	640.808	0.191919	641	0.000299406	0.000496961
	3.64	0.999771	700	0	700	0	700	0	0	4.34	0.999954	641.904	0.0962103	641.808	0.192421	642	0.00029972	0.000502469
	3.6	0.999749	702	0	702	0	702	0	0	4.34	0.999954	642.904	0.0964622	642.807	0.192924	643	0.000300038	0.000502469
	3.59	0.999743	703	0	703	0	703	0	0	4.32	0.999952	643.903	0.0967156	643.807	0.193431	644	0.000300359	0.0005067
	3.58	0.999737	704	0	704	0	704	0	0	4.3	0.99995	644.903	0.0969703	644.806	0.193941	645	0.000300683	0.00050957
	3.57	0.999731	708	0	708	0	708	0	0	4.26	0.999945	645.903	0.0972266	645.806	0.194453	646	0.000301011	0.00051248
	3.56	0.999725	709	0	709	0	709	0	0	4.24	0.999942	646.903	0.0974843	646.805	0.194969	647	0.000301343	0.00051543
	3.55	0.999718	710	0	710	0	710	0	0	4.23	0.999941	647.902	0.0977435	647.805	0.195487	648	0.000301678	0.000518422
	3.52	0.999698	712	0	712	0	712	0	0	4.22	0.99994	648.902	0.0980042	648.804	0.196008	649	0.000302016	0.000521456
	3.48	0.999669	713	0	713	0	713	0	0	4.21	0.999938	649.902	0.0982665	649.803	0.196533	650	0.000302358	0.000526087
	3.47	0.999661	716	0	716	0	716	0	0	4.21	0.999938	650.901	0.0985303	650.803	0.197061	651	0.000302705	0.000526087
	3.45	0.999645	717	0	717	0	717	0	0	4.2	0.999937	651.901	0.0987957	651.802	0.197591	652	0.000303054	0.000530817
	3.44	0.999637	719	0	719	0	719	0	0	4.19	0.999935	652.901	0.0990628	652.802	0.198126	653	0.000303408	0.000535648
	3.43	0.999628	720	0	720	0	720	0	0	4.19	0.999935	653.901	0.0993314	653.801	0.198663	654	0.000303766	0.000535648
	3.42	0.99962	722	0	722	0	722	0	0	4.18	0.999934	654.9	0.0996017	654.801	0.199203	655	0.000304127	0.000540581
	3.41	0.999611	723	0	723	0	723	0	0	4.17	0.999932	655.9	0.0998737	655.8	0.199747	656	0.000304493	0.000543929
	3.4	0.999602	724	0	724	0	724	0	0	4.15	0.999929	656.9	0.100147	656.8	0.200295	657	0.000304862	0.000547325
	3.39	0.999593	726	0	726	0	726	0	0	4.14	0.999928	657.9	0.100423	657.799	0.200845	658	0.000305236	0.000550769
	3.36	0.999563	728	0	728	0	728	0	0	4.13	0.999926	658.899	0.1007	658.799	0.2014	659	0.000305614	0.000554263
	3.34	0.999543	729	0	729	0	729	0	0	4.12	0.999924	659.899	0.100979	659.798	0.201957	660	0.000305996	0.000557807
	3.33	0.999532	730	0	730	0	730	0	0	4.09	0.999919	660.899	0.101259	660.797	0.202519	661	0.000306383	0.000563219
	3.3	0.999499	731	0	731	0	731	0	0	4.09	0.999919	661.898	0.101542	661.797	0.203084	662	0.000306773	0.000563219
	3.29	0.999487	733	0	733	0	733	0	0	4.08	0.999917	662.898	0.101826	662.796	0.203653	663	0.000307168	0.000570619
	3.28	0.999475	734	0	734	0	734	0	0	4.08	0.999917	663.898	0.102113	663.796	0.204225	664	0.000307568	0.000570619
	3.25	0.999438	736	0	736	0	736	0	0	4.06	0.999913	664.898	0.102401	664.795	0.204802	665	0.000307972	0.00057631
	3.23	0.999411	737	0	737	0	737	0	0	4.05	0.999911	665.897	0.102691	665.795	0.205382	666	0.000308381	0.000582126
	3.22	0.999397	738	0	738	0	738	0	0	4.05	0.999911	666.897	0.102983	666.794	0.205966	667	0.000308794	0.000582126
	3.2	0.999369	739	0	739	0	739	0	0	4.03	0.999907	667.897	0.103277	667.793	0.206554	668	0.000309212	0.000588071
	3.19	0.999354	740	0	740	0	740	0	0	4.02	0.999905	668.896	0.103573	668.793	0.207146	669	0.000309635	0.000592106
	3.17	0.999324	741	0	741	0	741	0	0	4.01	0.999902	669.896	0.103871	669.792	0.207742	670	0.000310063	0.000596201
	3.16	0.999308	743	0	743	0	743	0	0	4	0.9999	670.896	0.104171	670.792	0.208343	671	0.000310496	0.000613193
	3.15	0.999292	745	0	745	0	745	0	0	4	0.9999	671.896	0.104474	671.791	0.208947	672	0.000310933	0.000613193
	3.11	0.999224	746	0	746	0	746	0	0	4	0.9999	672.895	0.104778	672.79	0.209556	673	0.000311376	0.000613193
	3.09	0.999187	747	0	747	0	747	0	0	4	0.9999	673.895	0.105085	673.79	0.210169	674	0.000311824	0.000613193
	3.08	0.999168	748	0	748	0	748	0	0	4	0.9999	674.895	0.105393	674.789	0.210787	675	0.000312277	0.000613193
	3.03	0.999067	749	0	749	0	749	0	0	4	0.9999	675.894	0.105704	675.789	0.211409	676	0.000312735	0.000613193
	3.02	0.999045	750	0	750	0	750	0	0	4	0.9999	676.894	0.106018	676.788	0.212035	677	0.000313199	0.000613193
	3.01	0.999023	751	0	751	0	751	0	0	3.99	0.999898	677.894	0.106333	677.787	0.212667	678	0.000313668	0.000631218
	2.97	0.998928	752	0	752	0	752	0	0	3.96	0.99989	678.893	0.106651	678.787	0.213303	679	0.000314142	0.000638257
	2.94	0.998852	753	0	753	0	753	0	0	3.96	0.99989	679.893	0.106972	679.786	0.213943	680	0.000314622	0.000638257
	2.89	0.998712	754	0	754	0	754	0	0	3.94	0.999885	680.893	0.107294	680.785	0.214589	681	0.000315108	0.000647892
	2.86	0.99862	755	0	755	0	755	0	0	3.94	0.999885	681.892	0.10762	681.785	0.215239	682	0.0003156	0.000647892
	2.83	0.998521	756	0	756	0	756	0	0	3.92	0.99988	682.892	0.107947	682.784	0.215894	683	0.000316097	0.000655309
	2.81	0.998451	760	0	760	0	760	0	0	3.91	0.999877	683.892	0.108277	683.783	0.216555	684	0.0003166	0.000660348
	2.8	0.998415	761	0	761	0	761	0	0	3.9	0.999874	684.891	0.10861	684.783	0.21722	685	0.00031711	0.000665463
	2.77	0.998302	762	0	762	0	762	0	0	3.89	0.999871	685.891	0.108945	685.782	0.217891	686	0.000317625	0.000670656
	2.74	0.99818	763	0	763	0	763	0	0	3.87	0.999865	686.891	0.109283	686.781	0.218567	687	0.000318147	0.000678593
	2.73	0.998138	764	0	764	0	764	0	0	3.87	0.999865	687.89	0.109624	687.781	0.219248	688	0.000318674	0.000678593
	2.72	0.998095	765	0	765	0	765	0	0	3.85	0.999859	688.89	0.109967	688.78	0.219935	689	0.000319209	0.000686714
	2.71	0.99805	766	0	766	0	766	0	0	3.83	0.999852	689.89	0.110313	689.779	0.220627	690	0.000319749	0.000692231
	2.65	0.997761	767	0	767	0	767	0	0	3.81	0.999845	690.889	0.110662	690.779	0.221325	691	0.000320296	0.000697833
	2.64	0.997709	768	0	768	0	768	0	0	3.8	0.999842	691.889	0.111014	691.778	0.222028	692	0.00032085	0.000706398
	2.61	0.997545	769	0	769	0	769	0	0	3.8	0.999842	692.889	0.111369	692.777	0.222738	693	0.000321411	0.000706398
	2.58	0.99737	771	0	771	0	771	0	0	3.76	0.999826	693.888	0.111726	693.777	0.223453	694	0.000321978	0.000715161
	2.57	0.997308	772	0	772	0	772	0	0	3.74	0.999818	694.888	0.112087	694.776	0.224174	695	0.000322552	0.000721117
	2.55	0.997182	773	0	773	0	773	0	0	3.73	0.999814	695.888	0.112451	695.775	0.224901	696	0.000323134	0.000727165
	2.54	0.997116	774	0	774	0	774	0	0	3.71	0.999805	696.887	0.112817	696.774	0.225634	697	0.000323722	0.000733307
	2.53	0.997049	775	0	775	0	775	0	0	3.68	0.999791	697.887	0.113187	697.774	0.226374	698	0.000324318	0.000739545
	2.52	0.99698	777	0	777	0	777	0	0	3.66	0.999781	698.886	0.11356	698.773	0.22712	699	0.000324921	0.00074588
	2.51	0.99691	779	0	779	0	779	0	0	3.64	0.999771	699.886	0.113936	699.772	0.227872	700	0.000325532	0.000752314
	2.49	0.996764	780	0	780	0	780	0	0	3.6	0.999749	700.886	0.114315	700.771	0.228631	701	0.00032615	0.000762154
	2.48	0.996689	783	0	783	0	783	0	0	3.6	0.999749	701.885	0.114698	701.771	0.229396	702	0.000326776	0.000762154
	2.46	0.996533	784	0	784	0	784	0	0	3.59	0.999743	702.885	0.115084	702.77	0.230169	703	0.000327409	0.000772227
	2.45	0.996452	785	0	785	0	785	0	0	3.58	0.999737	703.885	0.115474	703.769	0.230948	704	0.000328051	0.000779075
	2.44	0.996369	787	0	787	0	787	0	0	3.57	0.999731	704.884	0.115867	704.768	0.231734	705	0.0003287	0.000796672
	2.42	0.996198	789	0	789	0	789	0	0	3.57	0.999731	705.884	0.116263	705.767	0.232527	706	0.000329358	0.000796672
	2.41	0.99611	791	0	791	0	791	0	0	3.57	0.999731	706.883	0.116664	706.767	0.233327	707	0.000330024	0.000796672
	2.39	0.995926	792	0	792	0	792	0	0	3.57	0.999731	707.883	0.117067	707.766	0.234135	708	0.000330699	0.000796672
	2.35	0.995533	794	0	794	0	794	0	0	3.56	0.999725	708.883	0.117475	708.765	0.23495	709	0.000331382	0.000814975
	2.34	0.995429	795	0	795	0	795	0	0	3.55	0.999718	709.882	0.117886	709.764	0.235772	710	0.000332074	0.000822502
	2.33	0.995323	797	0	797	0	797	0	0	3.52	0.999698	710.882	0.118301	710.763	0.236602	711	0.000332774	0.000834017
	2.32	0.995214	798	0	798	0	798	0	0	3.52	0.999698	711.881	0.11872	711.763	0.23744	712	0.000333484	0.000834017
	2.3	0.994988	799	0	799	0	799	0	0	3.48	0.999669	712.881	0.119143	712.762	0.238286	713	0.000334202	0.000845811
	2.29	0.994871	800	0	800	0	800	0	0	3.47	0.999661	713.88	0.11957	713.761	0.23914	714	0.00033493	0.000861981
	2.27	0.99463	801	0	801	0	801	0	0	3.47	0.999661	714.88	0.120001	714.76	0.240002	715	0.000335667	0.000861981
	2.26	0.994505	802	0	802	0	802	0	0	3.47	0.999661	715.88	0.120436	715.759	0.240872	716	0.000336414	0.000861981
	2.25	0.994377	803	0	803	0	803	0	0	3.45	0.999645	716.879	0.120875	716.758	0.241751	717	0.00033717	0.000878677
	2.24	0.994246	804	0	804	0	804	0	0	3.44	0.999637	717.879	0.121319	717.757	0.242638	718	0.000337936	0.000891556
	2.23	0.994112	809	0	809	0	809	0	0	3.44	0.999637	718.878	0.121767	718.756	0.243534	719	0.000338712	0.000891556
	2.22	0.993974	813	0	813	0	813	0	0	3.43	0.999628	719.878	0.122219	719.756	0.244439	720	0.000339498	0.00090475
	2.21	0.993834	815	0	815	0	815	0	0	3.42	0.99962	720.877	0.122676	720.755	0.245353	721	0.000340295	0.000918268
	2.2	0.99369	816	0	816	0	816	0	0	3.42	0.99962	721.877	0.123138	721.754	0.246275	722	0.000341102	0.000918268
	2.16	0.993082	818	0	818	0	818	0	0	3.41	0.999611	722.876	0.123604	722.753	0.247208	723	0.000341919	0.000932118
	2.15	0.992921	819	0	819	0	819	0	0	3.4	0.999602	723.876	0.124075	723.752	0.248149	724	0.000342747	0.000941542
	2.14	0.992756	822	0	822	0	822	0	0	3.39	0.999593	724.875	0.12455	724.751	0.2491	725	0.000343587	0.000955967
	2.13	0.992587	824	0	824	0	824	0	0	3.39	0.999593	725.875	0.125031	725.75	0.250061	726	0.000344437	0.000955967
	2.12	0.992414	825	0	825	0	825	0	0	3.36	0.999563	726.874	0.125516	726.749	0.251032	727	0.000345298	0.00097576
	2.11	0.992238	828	0	828	0	828	0	0	3.36	0.999563	727.874	0.126006	727.748	0.252013	728	0.000346171	0.00097576
	2.1	0.992057	830	0	830	0	830	0	0	3.34	0.999543	728.873	0.126502	728.747	0.253004	729	0.000347056	0.000991036
	2.09	0.991872	832	0	832	0	832	0	0	3.33	0.999532	729.873	0.127003	729.746	0.254005	730	0.000347952	0.00100143
	2.08	0.991682	833	0	833	0	833	0	0	3.3	0.999499	730.872	0.127509	730.745	0.255017	731	0.000348861	0.001012
	2.07	0.991489	835	0	835	0	835	0	0	3.29	0.999487	731.872	0.12802	731.744	0.25604	732	0.000349781	0.00102818
	2.05	0.991087	839	0	839	0	839	0	0	3.29	0.999487	732.871	0.128537	732.743	0.257074	733	0.000350714	0.00102818
	2.04	0.99088	842	0	842	0	842	0	0	3.28	0.999475	733.871	0.129059	733.742	0.258118	734	0.00035166	0.00104477
	2.03	0.990667	843	0	843	0	843	0	0	3.25	0.999438	734.87	0.129587	734.741	0.259174	735	0.000352618	0.00106178
	2.02	0.99045	849	0	849	0	849	0	0	3.25	0.999438	735.87	0.130121	735.74	0.260242	736	0.00035359	0.00106178
	2.01	0.990228	858	1	857	2	859	0.00232829	0.00208551	3.23	0.999411	736.869	0.130661	736.739	0.261321	737	0.000354574	0.00107922
	2	0.99	912	1	911	2	913	0.00219058	0.00208551	3.22	0.999397	737.869	0.131206	737.738	0.262412	738	0.000355572	0.00109109
	1.96	0.989035	915	1	914	2	916	0.00218341	0.00208551	3.2	0.999369	738.868	0.131758	738.736	0.263515	739	0.000356584	0.00110316
	1.95	0.98878	916	1	915	2	917	0.00218103	0.00208551	3.19	0.999354	739.868	0.132315	739.735	0.264631	740	0.000357609	0.00111543
	1.92	0.987977	917	1	916	2	918	0.00217865	0.00208551	3.17	0.999324	740.867	0.132879	740.734	0.265759	741	0.000358649	0.00112792
	1.89	0.987118	918	1	917	2	919	0.00217628	0.00208551	3.16	0.999308	741.867	0.13345	741.733	0.266899	742	0.000359703	0.00114704
	1.88	0.986817	919	1	918	2	920	0.00217391	0.00208551	3.16	0.999308	742.866	0.134026	742.732	0.268053	743	0.000360771	0.00114704
	1.87	0.98651	920	1	919	2	921	0.00217155	0.00208551	3.15	0.999292	743.865	0.13461	743.731	0.26922	744	0.000361854	0.0011733
	1.85	0.985875	921	1	920	2	922	0.0021692	0.00208551	3.15	0.999292	744.865	0.1352	744.73	0.2704	745	0.000362953	0.0011733
	1.84	0.985546	922	1	921	2	923	0.00216685	0.00208551	3.11	0.999224	745.864	0.135797	745.728	0.271593	746	0.000364066	0.00119358
	1.83	0.985209	923	1	922	2	924	0.0021645	0.00208551	3.09	0.999187	746.864	0.1364	746.727	0.272801	747	0.000365195	0.0012074
	1.82	0.984864	924	1	923	2	925	0.00216216	0.00208551	3.08	0.999168	747.863	0.137011	747.726	0.274022	748	0.00036634	0.00122145
	1.81	0.984512	925	1	924	2	926	0.00215983	0.00208551	3.03	0.999067	748.862	0.137629	748.725	0.275258	749	0.000367501	0.00123574
	1.8	0.984151	929	1	928	2	930	0.00215054	0.00208551	3.02	0.999045	749.862	0.138254	749.723	0.276508	750	0.000368678	0.00125028
	1.79	0.983782	931	1	930	2	932	0.00214592	0.00208551	3.01	0.999023	750.861	0.138887	750.722	0.277773	751	0.000369871	0.00126507
	1.78	0.983404	933	1	932	2	934	0.00214133	0.00208551	2.97	0.998928	751.86	0.139527	751.721	0.279053	752	0.000371082	0.00128012
	1.77	0.983018	935	1	934	2	936	0.00213675	0.00208551	2.94	0.998852	752.86	0.140174	752.72	0.280349	753	0.000372309	0.00129542
	1.73	0.981379	936	1	935	2	937	0.00213447	0.00208551	2.89	0.998712	753.859	0.14083	753.718	0.28166	754	0.000373554	0.00131099
	1.72	0.980945	938	1	937	2	939	0.00212993	0.00208551	2.86	0.99862	754.859	0.141493	754.717	0.282987	755	0.000374817	0.00132683
	1.71	0.980502	941	1	940	2	942	0.00212314	0.00208551	2.83	0.998521	755.858	0.142165	755.716	0.28433	756	0.000376097	0.00134295
	1.68	0.979107	943	1	942	2	944	0.00211864	0.00208551	2.81	0.998451	756.857	0.142844	756.714	0.285689	757	0.000377396	0.00138449
	1.66	0.978122	944	1	943	2	945	0.0021164	0.00208551	2.81	0.998451	757.856	0.143533	757.713	0.287065	758	0.000378714	0.00138449
	1.65	0.977613	945	1	944	2	946	0.00211416	0.00208551	2.81	0.998451	758.856	0.144229	758.712	0.288458	759	0.00038005	0.00138449
	1.64	0.977091	947	1	946	2	948	0.0021097	0.00208551	2.81	0.998451	759.855	0.144934	759.71	0.289868	760	0.000381406	0.00138449
	1.62	0.976012	948	1	947	2	949	0.00210748	0.00208551	2.8	0.998415	760.854	0.145648	760.709	0.291296	761	0.000382781	0.00142786
	1.61	0.975453	949	1	948	2	950	0.00210526	0.00208551	2.77	0.998302	761.854	0.146371	761.707	0.292742	762	0.000384176	0.00144575
	1.6	0.974881	950	1	949	2	951	0.00210305	0.00208551	2.74	0.99818	762.853	0.147103	762.706	0.294206	763	0.000385591	0.00146395
	1.57	0.973085	951	1	950	2	952	0.00210084	0.00208551	2.73	0.998138	763.852	0.147844	763.704	0.295688	764	0.000387027	0.00148248
	1.56	0.972458	952	1	951	2	953	0.00209864	0.00208551	2.72	0.998095	764.851	0.148595	764.703	0.29719	765	0.000388483	0.00150133
	1.55	0.971816	954	1	953	2	955	0.00209424	0.00208551	2.71	0.99805	765.851	0.149355	765.701	0.29871	766	0.000389961	0.00152052
	1.53	0.970488	955	1	954	2	956	0.00209205	0.00208551	2.65	0.997761	766.85	0.150125	766.7	0.30025	767	0.000391461	0.00154004
	1.5	0.968377	956	1	955	2	957	0.00208986	0.00208551	2.64	0.997709	767.849	0.150905	767.698	0.30181	768	0.000392982	0.00155992
	1.49	0.967641	958	1	957	2	959	0.00208551	0.00208551	2.61	0.997545	768.848	0.151695	768.697	0.30339	769	0.000394526	0.00158015
	1.48	0.966887	959	2	957	4	961	0.00416233	0.00408163	2.58	0.99737	769.848	0.152496	769.695	0.304991	770	0.000396093	0.00161117
	1.46	0.965326	960	2	958	4	962	0.004158	0.00408163	2.58	0.99737	770.847	0.153306	770.693	0.306613	771	0.000397682	0.00161117
	1.44	0.963692	961	2	959	4	963	0.00415369	0.00408163	2.57	0.997308	771.846	0.154128	771.692	0.308256	772	0.000399295	0.00164302
	1.43	0.962846	963	2	961	4	965	0.00414508	0.00408163	2.55	0.997182	772.845	0.15496	772.69	0.309921	773	0.000400932	0.00166474
	1.42	0.961981	964	2	962	4	966	0.00414079	0.00408163	2.54	0.997116	773.844	0.155804	773.688	0.311608	774	0.000402594	0.00168685
	1.41	0.961095	969	2	967	4	971	0.00411946	0.00408163	2.53	0.997049	774.843	0.156658	774.687	0.313317	775	0.00040428	0.00170935
	1.4	0.960189	973	2	971	4	975	0.00410256	0.00408163	2.52	0.99698	775.842	0.157525	775.685	0.315049	776	0.000405991	0.00174387
	1.39	0.959262	975	2	973	4	977	0.00409417	0.00408163	2.52	0.99698	776.842	0.158402	776.683	0.316805	777	0.000407728	0.00174387
	1.38	0.958313	976	2	974	4	978	0.00408998	0.00408163	2.51	0.99691	777.841	0.159292	777.681	0.318584	778	0.000409491	0.00179137
	1.37	0.957342	977	2	975	4	979	0.0040858	0.00408163	2.51	0.99691	778.84	0.160194	778.68	0.320388	779	0.000411281	0.00179137
	1.36	0.956348	978	2	976	4	980	0.00408163	0.00408163	2.49	0.996764	779.839	0.161108	779.678	0.322216	780	0.000413097	0.00182813
	1.35	0.955332	980	3	977	6	983	0.00610376	0.00601805	2.48	0.996689	780.838	0.162035	780.676	0.324069	781	0.000414941	0.00187871
	1.34	0.954291	981	3	978	6	984	0.00609756	0.00601805	2.48	0.996689	781.837	0.162974	781.674	0.325948	782	0.000416813	0.00187871
	1.33	0.953226	982	3	979	6	985	0.00609137	0.00601805	2.48	0.996689	782.836	0.163926	782.672	0.327853	783	0.000418713	0.00187871
	1.32	0.952137	984	3	981	6	987	0.00607903	0.00601805	2.46	0.996533	783.835	0.164892	783.67	0.329784	784	0.000420643	0.00193117
	1.31	0.951022	985	3	982	6	988	0.00607287	0.00601805	2.45	0.996452	784.834	0.165871	784.668	0.331742	785	0.000422601	0.00195811
	1.27	0.946297	986	3	983	6	989	0.00606673	0.00601805	2.44	0.996369	785.833	0.166864	785.666	0.333727	786	0.00042459	0.00199947
	1.26	0.945046	987	3	984	6	990	0.00606061	0.00601805	2.44	0.996369	786.832	0.16787	786.664	0.335741	787	0.000426609	0.00199947
	1.24	0.942456	990	3	987	6	993	0.0060423	0.00601805	2.42	0.996198	787.831	0.168891	787.662	0.337783	788	0.000428659	0.00205639
	1.22	0.939744	992	3	989	6	995	0.00603015	0.00601805	2.42	0.996198	788.83	0.169927	788.66	0.339854	789	0.00043074	0.00205639
	1.2	0.936904	993	3	990	6	996	0.0060241	0.00601805	2.41	0.99611	789.829	0.170977	789.658	0.341954	790	0.000432854	0.00211544
	1.19	0.935435	994	3	991	6	997	0.00601805	0.00601805	2.41	0.99611	790.828	0.172043	790.656	0.344085	791	0.000435	0.00211544
	1.18	0.933931	996	4	992	8	1000	0.008	0.00761905	2.39	0.995926	791.827	0.173123	791.654	0.346246	792	0.00043718	0.00216118
	1.17	0.932392	998	4	994	8	1002	0.00798403	0.00761905	2.35	0.995533	792.826	0.174219	792.652	0.348439	793	0.000439393	0.00220819
	1.15	0.929205	999	4	995	8	1003	0.00797607	0.00761905	2.35	0.995533	793.825	0.175331	793.649	0.350663	794	0.000441641	0.00220819
	1.14	0.927556	1000	4	996	8	1004	0.00796813	0.00761905	2.34	0.995429	794.824	0.17646	794.647	0.352919	795	0.000443924	0.00225652
	1.1	0.920567	1001	4	997	8	1005	0.0079602	0.00761905	2.33	0.995323	795.822	0.177604	795.645	0.355209	796	0.000446242	0.00230621
	1.09	0.918717	1003	4	999	8	1007	0.00794439	0.00761905	2.33	0.995323	796.821	0.178766	796.642	0.357532	797	0.000448597	0.00230621
	1.08	0.916824	1004	4	1000	8	1008	0.00793651	0.00761905	2.32	0.995214	797.82	0.179945	797.64	0.359889	798	0.000450989	0.0023573
	1.07	0.914886	1006	4	1002	8	1010	0.00792079	0.00761905	2.3	0.994988	798.819	0.181141	798.638	0.362281	799	0.000453419	0.00239216
	1.06	0.912904	1009	4	1005	8	1013	0.00789733	0.00761905	2.29	0.994871	799.818	0.182355	799.635	0.364709	800	0.000455886	0.00242768
	1.05	0.910875	1012	4	1008	8	1016	0.00787402	0.00761905	2.27	0.99463	800.816	0.183587	800.633	0.367173	801	0.000458393	0.00246387
	1.04	0.908799	1013	4	1009	8	1017	0.00786627	0.00761905	2.26	0.994505	801.815	0.184837	801.63	0.369674	802	0.00046094	0.00250073
	1.03	0.906675	1015	4	1011	8	1019	0.00785083	0.00761905	2.25	0.994377	802.814	0.186106	802.628	0.372212	803	0.000463527	0.0025383
	1.02	0.904501	1020	4	1016	8	1024	0.0078125	0.00761905	2.24	0.994246	803.813	0.187394	803.625	0.374789	804	0.000466155	0.00257657
	1.01	0.902276	1021	4	1017	8	1025	0.00780488	0.00761905	2.23	0.994112	804.811	0.188702	804.623	0.377404	805	0.000468825	0.00269581
	1	0.9	1022	4	1018	8	1026	0.00779727	0.00761905	2.23	0.994112	805.81	0.19003	805.62	0.38006	806	0.000471538	0.00269581
	0.99	0.897671	1024	4	1020	8	1028	0.0077821	0.00761905	2.23	0.994112	806.809	0.191378	806.617	0.382756	807	0.000474294	0.00269581
	0.97	0.892848	1029	4	1025	8	1033	0.00774443	0.00761905	2.23	0.994112	807.807	0.192746	807.615	0.385493	808	0.000477095	0.00269581
	0.96	0.890352	1031	4	1027	8	1035	0.00772947	0.00761905	2.23	0.994112	808.806	0.194136	808.612	0.388272	809	0.00047994	0.00269581
	0.95	0.887798	1034	4	1030	8	1038	0.00770713	0.00761905	2.22	0.993974	809.804	0.195547	809.609	0.391094	810	0.000482832	0.00288782
	0.94	0.885185	1038	4	1034	8	1042	0.00767754	0.00761905	2.22	0.993974	810.803	0.19698	810.606	0.39396	811	0.00048577	0.00288782
	0.93	0.88251	1039	4	1035	8	1043	0.00767018	0.00761905	2.22	0.993974	811.802	0.198435	811.603	0.39687	812	0.000488756	0.00288782
	0.92	0.879774	1041	4	1037	8	1045	0.0076555	0.00761905	2.22	0.993974	812.8	0.199913	812.6	0.399825	813	0.00049179	0.00288782
	0.91	0.876973	1043	4	1039	8	1047	0.00764088	0.00761905	2.21	0.993834	813.799	0.201414	813.597	0.402827	814	0.000494874	0.00302524
	0.9	0.874107	1044	4	1040	8	1048	0.00763359	0.00761905	2.21	0.993834	814.797	0.202938	814.594	0.405876	815	0.000498008	0.00302524
	0.89	0.871175	1046	4	1042	8	1050	0.00761905	0.00761905	2.2	0.99369	815.796	0.204487	815.591	0.408973	816	0.000501193	0.00309696
	0.88	0.868174	1046	5	1041	10	1051	0.00951475	0.00951475	2.16	0.993082	816.794	0.20606	816.588	0.412119	817	0.00050443	0.00317076
	0.84	0.855456	1048	6	1042	12	1054	0.0113852	0.0113208	2.16	0.993082	817.792	0.207657	817.585	0.415315	818	0.00050772	0.00317076
	0.83	0.852089	1050	6	1044	12	1056	0.0113636	0.0113208	2.15	0.992921	818.791	0.209281	818.581	0.418562	819	0.000511064	0.00324672
	0.82	0.848644	1051	6	1045	12	1057	0.0113529	0.0113208	2.14	0.992756	819.789	0.21093	819.578	0.42186	820	0.000514464	0.00335147
	0.81	0.845118	1054	6	1048	12	1060	0.0113208	0.0113208	2.14	0.992756	820.787	0.212606	820.575	0.425212	821	0.000517919	0.00335147
	0.8	0.841511	1056	7	1049	14	1063	0.0131703	0.0131703	2.14	0.992756	821.786	0.214309	821.571	0.428617	822	0.000521432	0.00335147
	0.79	0.837819	1057	8	1049	16	1065	0.0150235	0.0150235	2.13	0.992587	822.784	0.216039	822.568	0.432078	823	0.000525003	0.00348821
	0.77	0.830176	1059	9	1050	18	1068	0.0168539	0.0167754	2.13	0.992587	823.782	0.217797	823.564	0.435594	824	0.000528634	0.00348821
	0.76	0.82622	1063	9	1054	18	1072	0.016791	0.0167754	2.12	0.992414	824.78	0.219584	824.561	0.439168	825	0.000532324	0.00357349
	0.75	0.822172	1064	9	1055	18	1073	0.0167754	0.0167754	2.11	0.992238	825.779	0.2214	825.557	0.442799	826	0.000536077	0.00369112
	0.74	0.81803	1064	10	1054	20	1074	0.018622	0.018622	2.11	0.992238	826.777	0.223245	826.554	0.446491	827	0.000539892	0.00369112
	0.73	0.813791	1065	11	1054	22	1076	0.0204461	0.0204461	2.11	0.992238	827.775	0.225121	827.55	0.450242	828	0.000543771	0.00369112
	0.71	0.805016	1069	13	1056	26	1082	0.0240296	0.0240296	2.1	0.992057	828.773	0.227028	828.546	0.454056	829	0.000547715	0.00384474
	0.7	0.800474	1070	14	1056	28	1084	0.0258303	0.0258303	2.1	0.992057	829.771	0.228966	829.542	0.457932	830	0.000551726	0.00384474
	0.69	0.795826	1071	15	1056	30	1086	0.0276243	0.0276243	2.09	0.991872	830.769	0.230936	830.538	0.461873	831	0.000555804	0.00397316
	0.68	0.79107	1074	17	1057	34	1091	0.0311641	0.0311641	2.09	0.991872	831.767	0.232939	831.534	0.465879	832	0.000559951	0.00397316
	0.67	0.786204	1075	18	1057	36	1093	0.0329369	0.0325203	2.08	0.991682	832.765	0.234976	832.53	0.469952	833	0.000564168	0.00407282
	0.66	0.781224	1081	18	1063	36	1099	0.0327571	0.0325203	2.07	0.991489	833.763	0.237046	833.526	0.474093	834	0.000568457	0.00417546
	0.65	0.776128	1083	18	1065	36	1101	0.0326975	0.0325203	2.07	0.991489	834.761	0.239152	834.522	0.478303	835	0.000572818	0.00417546
	0.64	0.770913	1085	18	1067	36	1103	0.0326383	0.0325203	2.05	0.991087	835.759	0.241292	835.517	0.482584	836	0.000577254	0.00439005
	0.63	0.765577	1086	18	1068	36	1104	0.0326087	0.0325203	2.05	0.991087	836.757	0.243469	836.513	0.486938	837	0.000581766	0.00439005
	0.61	0.754529	1089	18	1071	36	1107	0.0325203	0.0325203	2.05	0.991087	837.754	0.245682	837.509	0.491365	838	0.000586354	0.00439005
	0.6	0.748811	1089	19	1070	38	1108	0.034296	0.034296	2.05	0.991087	838.752	0.247934	838.504	0.495867	839	0.000591022	0.00439005
	0.59	0.74296	1093	20	1073	40	1113	0.0359389	0.0359389	2.04	0.99088	839.75	0.250223	839.5	0.500446	840	0.000595769	0.00465701
	0.58	0.736973	1100	22	1078	44	1122	0.0392157	0.0392157	2.04	0.99088	840.747	0.252552	840.495	0.505103	841	0.000600598	0.00465701
	0.57	0.730847	1100	23	1077	46	1123	0.0409617	0.0409253	2.04	0.99088	841.745	0.25492	841.49	0.50984	842	0.000605511	0.00465701
	0.56	0.724577	1101	23	1078	46	1124	0.0409253	0.0409253	2.03	0.990667	842.743	0.257329	842.485	0.514658	843	0.000610508	0.00481809
	0.55	0.718162	1103	25	1078	50	1128	0.0443262	0.0443262	2.02	0.99045	843.74	0.25978	843.48	0.519559	844	0.000615592	0.00511588
	0.54	0.711597	1105	26	1079	52	1131	0.045977	0.0456541	2.02	0.99045	844.738	0.262273	844.475	0.524545	845	0.000620763	0.00511588
	0.53	0.704879	1108	26	1082	52	1134	0.0458554	0.0456541	2.02	0.99045	845.735	0.264809	845.47	0.529617	846	0.000626025	0.00511588
	0.52	0.698005	1110	26	1084	52	1136	0.0457746	0.0456541	2.02	0.99045	846.733	0.267389	846.465	0.534777	847	0.000631378	0.00511588
	0.51	0.69097	1113	26	1087	52	1139	0.0456541	0.0456541	2.02	0.99045	847.73	0.270014	847.46	0.540028	848	0.000636825	0.00511588
	0.5	0.683772	1115	27	1088	54	1142	0.0472855	0.0472028	2.02	0.99045	848.727	0.272685	848.455	0.545369	849	0.000642367	0.00511588
	0.49	0.676406	1117	27	1090	54	1144	0.0472028	0.0472028	2.01	0.990228	849.725	0.275402	849.449	0.550805	850	0.000648006	0.00588028
	0.48	0.668869	1119	28	1091	56	1147	0.048823	0.048823	2.01	0.990228	850.722	0.278168	850.444	0.556335	851	0.000653743	0.00588028
	0.47	0.661156	1123	29	1094	58	1152	0.0503472	0.0503472	2.01	0.990228	851.719	0.280982	851.438	0.561964	852	0.000659582	0.00588028
	0.46	0.653263	1124	31	1093	62	1155	0.0536797	0.0534022	2.01	0.990228	852.716	0.283846	852.432	0.567691	853	0.000665523	0.00588028
	0.45	0.645187	1129	31	1098	62	1160	0.0534483	0.0534022	2.01	0.990228	853.713	0.28676	853.426	0.57352	854	0.000671569	0.00588028
	0.44	0.636922	1130	31	1099	62	1161	0.0534022	0.0534022	2.01	0.990228	854.71	0.289726	854.421	0.579452	855	0.000677722	0.00588028
	0.43	0.628465	1135	32	1103	64	1167	0.0548415	0.0548415	2.01	0.990228	855.707	0.292745	855.415	0.58549	856	0.000683984	0.00588028
	0.42	0.619811	1138	33	1105	66	1171	0.0563621	0.0563621	2.01	0.990228	856.704	0.295818	856.408	0.591636	857	0.000690357	0.00588028
	0.41	0.610955	1144	34	1110	68	1178	0.057725	0.0576271	2.01	0.990228	857.701	0.298946	857.402	0.597891	858	0.000696843	0.00588028
	0.4	0.601893	1146	34	1112	68	1180	0.0576271	0.0576271	2.01	0.990228	858.698	0.30213	858.396	0.604259	859	0.000703445	0.00588028
	0.38	0.583131	1152	35	1117	70	1187	0.0589722	0.0589722	2	0.99	859.695	0.305371	859.389	0.610741	860	0.000710164	0.0105542
	0.37	0.57342	1155	38	1117	76	1193	0.0637049	0.0637049	2	0.99	860.691	0.30867	860.383	0.61734	861	0.000717004	0.0105542
	0.36	0.563484	1160	40	1120	80	1200	0.0666667	0.0665557	2	0.99	861.688	0.312029	861.376	0.624059	862	0.000723966	0.0105542
	0.35	0.553316	1162	40	1122	80	1202	0.0665557	0.0665557	2	0.99	862.685	0.315449	862.369	0.630899	863	0.000731053	0.0105542
	0.34	0.542912	1169	42	1127	84	1211	0.0693642	0.0693642	2	0.99	863.681	0.318931	863.362	0.637863	864	0.000738267	0.0105542
	0.33	0.532265	1171	45	1126	90	1216	0.0740132	0.0740132	2	0.99	864.678	0.322477	864.355	0.644954	865	0.000745611	0.0105542
	0.32	0.52137	1173	46	1127	92	1219	0.0754717	0.0754717	2	0.99	865.674	0.326087	865.348	0.652174	866	0.000753088	0.0105542
	0.31	0.510221	1176	47	1129	94	1223	0.0768602	0.0768602	2	0.99	866.67	0.329763	866.34	0.659526	867	0.000760699	0.0105542
	0.3	0.498813	1178	49	1129	98	1227	0.0798696	0.0798696	2	0.99	867.666	0.333507	867.333	0.667013	868	0.000768448	0.0105542
	0.29	0.487139	1184	51	1133	102	1235	0.0825911	0.0825911	2	0.99	868.663	0.337319	868.325	0.674638	869	0.000776338	0.0105542
	0.28	0.475193	1188	53	1135	106	1241	0.085415	0.085415	2	0.99	869.659	0.341201	869.318	0.682403	870	0.000784371	0.0105542
	0.27	0.462968	1194	56	1138	112	1250	0.0896	0.0893142	2	0.99	870.655	0.345156	870.31	0.690311	871	0.00079255	0.0105542
	0.26	0.450459	1198	56	1142	112	1254	0.0893142	0.0893142	2	0.99	871.651	0.349183	871.302	0.698366	872	0.000800878	0.0105542
	0.25	0.437659	1205	60	1145	120	1265	0.0948617	0.0948617	2	0.99	872.647	0.353285	872.293	0.70657	873	0.000809359	0.0105542
	0.24	0.42456	1210	62	1148	124	1272	0.0974843	0.0974843	2	0.99	873.643	0.357463	873.285	0.714927	874	0.000817994	0.0105542
	0.23	0.411156	1218	65	1153	130	1283	0.101325	0.101325	2	0.99	874.638	0.361719	874.277	0.723439	875	0.000826787	0.0105542
	0.22	0.39744	1224	67	1157	134	1291	0.103796	0.103796	2	0.99	875.634	0.366055	875.268	0.73211	876	0.000835742	0.0105542
	0.21	0.383405	1232	72	1160	144	1304	0.110429	0.110429	2	0.99	876.63	0.370472	876.259	0.740943	877	0.000844861	0.0105542
	0.2	0.369043	1240	76	1164	152	1316	0.115502	0.115502	2	0.99	877.625	0.374971	877.25	0.749942	878	0.000854148	0.0105542
	0.19	0.354346	1253	80	1173	160	1333	0.12003	0.12003	2	0.99	878.62	0.379555	878.241	0.75911	879	0.000863606	0.0105542
	0.18	0.339307	1261	86	1175	172	1347	0.127691	0.127691	2	0.99	879.616	0.384225	879.232	0.768451	880	0.000873239	0.0105542
	0.17	0.323917	1266	92	1174	184	1358	0.135493	0.135493	2	0.99	880.611	0.388984	880.222	0.777967	881	0.00088305	0.0105542
	0.16	0.308169	1276	99	1177	198	1375	0.144	0.144	2	0.99	881.606	0.393832	881.212	0.787664	882	0.000893043	0.0105542
	0.15	0.292054	1283	107	1176	214	1390	0.153957	0.153957	2	0.99	882.601	0.398772	882.202	0.797545	883	0.000903221	0.0105542
	0.14	0.275564	1299	111	1188	222	1410	0.157447	0.157447	2	0.99	883.596	0.403806	883.192	0.807613	884	0.000913589	0.0105542
	0.13	0.25869	1317	119	1198	238	1436	0.165738	0.165738	2	0.99	884.591	0.408936	884.182	0.817872	885	0.000924149	0.0105542
	0.12	0.241422	1328	130	1198	260	1458	0.178326	0.178326	2	0.99	885.586	0.414164	885.172	0.828327	886	0.000934907	0.0105542
	0.11	0.223753	1343	137	1206	274	1480	0.185135	0.185135	2	0.99	886.581	0.419491	886.161	0.838982	887	0.000945865	0.0105542
	0.1	0.205672	1361	154	1207	308	1515	0.2033	0.2033	2	0.99	887.575	0.42492	887.15	0.849841	888	0.000957028	0.0105542
	0.09	0.187169	1383	172	1211	344	1555	0.221222	0.221222	2	0.99	888.57	0.430454	888.139	0.860907	889	0.0009684	0.0105542
	0.08	0.168236	1408	191	1217	382	1599	0.238899	0.238899	2	0.99	889.564	0.436093	889.128	0.872187	890	0.000979985	0.0105542
	0.07	0.148862	1448	208	1240	416	1656	0.251208	0.251208	2	0.99	890.558	0.441842	890.116	0.883683	891	0.000991788	0.0105542
	0.06	0.129036	1496	255	1241	510	1751	0.291262	0.291262	2	0.99	891.552	0.447701	891.105	0.895402	892	0.00100381	0.0105542
	0.05	0.108749	1561	308	1253	616	1869	0.329588	0.329588	2	0.99	892.546	0.453673	892.093	0.907346	893	0.00101607	0.0105542
										2	0.99	893.54	0.459761	893.08	0.919522	894	0.00102855	0.0105542
										2	0.99	894.534	0.465967	894.068	0.931933	895	0.00104127	0.0105542
										2	0.99	895.528	0.472293	895.055	0.944586	896	0.00105423	0.0105542
										2	0.99	896.521	0.478743	896.043	0.957485	897	0.00106743	0.0105542
										2	0.99	897.515	0.485318	897.029	0.970635	898	0.00108089	0.0105542
										2	0.99	898.508	0.492021	898.016	0.984042	899	0.0010946	0.0105542
										2	0.99	899.501	0.498856	899.002	0.997712	900	0.00110857	0.0105542
										2	0.99	900.494	0.505824	899.988	1.01165	901	0.00112281	0.0105542
										2	0.99	901.487	0.51293	900.974	1.02586	902	0.00113732	0.0105542
										2	0.99	902.48	0.520174	901.96	1.04035	903	0.0011521	0.0105542
										2	0.99	903.472	0.527562	902.945	1.05512	904	0.00116717	0.0105542
										2	0.99	904.465	0.535095	903.93	1.07019	905	0.00118253	0.0105542
										2	0.99	905.457	0.542777	904.914	1.08555	906	0.00119818	0.0105542
										2	0.99	906.449	0.55061	905.899	1.10122	907	0.00121414	0.0105542
										2	0.99	907.441	0.558599	906.883	1.1172	908	0.0012304	0.0105542
										2	0.99	908.433	0.566747	907.867	1.13349	909	0.00124697	0.0105542
										2	0.99	909.425	0.575056	908.85	1.15011	910	0.00126386	0.0105542
										2	0.99	910.416	0.58353	909.833	1.16706	911	0.00128108	0.0105542
										2	0.99	911.408	0.592174	910.816	1.18435	912	0.00129863	0.0105542
										2	0.99	912.399	0.600989	911.798	1.20198	913	0.00131652	0.0105542
										1.96	0.989035	913.39	0.609981	912.78	1.21996	914	0.00133475	0.018343
										1.96	0.989035	914.381	0.619153	913.762	1.23831	915	0.00135334	0.018343
										1.96	0.989035	915.371	0.628508	914.743	1.25702	916	0.00137229	0.018343
										1.95	0.98878	916.362	0.638051	915.724	1.2761	917	0.00139161	0.0190855
										1.92	0.987977	917.352	0.647786	916.704	1.29557	918	0.0014113	0.0194687
										1.89	0.987118	918.342	0.657716	917.685	1.31543	919	0.00143137	0.0198601
										1.88	0.986817	919.332	0.667846	918.664	1.33569	920	0.00145184	0.0202598
										1.87	0.98651	920.322	0.67818	919.644	1.35636	921	0.0014727	0.0206681
										1.85	0.985875	921.311	0.688723	920.623	1.37745	922	0.00149398	0.021085
										1.84	0.985546	922.301	0.699478	921.601	1.39896	923	0.00151566	0.0215108
										1.83	0.985209	923.29	0.710451	922.579	1.4209	924	0.00153777	0.0219458
										1.82	0.984864	924.278	0.721647	923.557	1.44329	925	0.00156032	0.0223899
										1.81	0.984512	925.267	0.733069	924.534	1.46614	926	0.0015833	0.0228436
										1.8	0.984151	926.255	0.744722	925.511	1.48944	927	0.00160674	0.0240203
										1.8	0.984151	927.243	0.756612	926.487	1.51322	928	0.00163063	0.0240203
										1.8	0.984151	928.231	0.768744	927.463	1.53749	929	0.00165499	0.0240203
										1.8	0.984151	929.219	0.781123	928.438	1.56225	930	0.00167983	0.0240203
										1.79	0.983782	930.206	0.793753	929.412	1.58751	931	0.00170516	0.0255166
										1.79	0.983782	931.193	0.806641	930.387	1.61328	932	0.00173099	0.0255166
										1.78	0.983404	932.18	0.819792	931.36	1.63958	933	0.00175732	0.0265677
										1.78	0.983404	933.167	0.833211	932.334	1.66642	934	0.00178418	0.0265677
										1.77	0.983018	934.153	0.846904	933.306	1.69381	935	0.00181156	0.0276639
										1.77	0.983018	935.139	0.860877	934.278	1.72175	936	0.00183948	0.0276639
										1.73	0.981379	936.125	0.875135	935.25	1.75027	937	0.00186795	0.0285167
										1.72	0.980945	937.11	0.889686	936.221	1.77937	938	0.00189698	0.0293966
										1.72	0.980945	938.095	0.904534	937.191	1.80907	939	0.00192659	0.0293966
										1.71	0.980502	939.08	0.919686	938.161	1.83937	940	0.00195678	0.0309257
										1.71	0.980502	940.065	0.93515	939.13	1.8703	941	0.00198757	0.0309257
										1.71	0.980502	941.049	0.95093	940.098	1.90186	942	0.00201896	0.0309257
										1.68	0.979107	942.033	0.967034	941.066	1.93407	943	0.00205097	0.0325365
										1.68	0.979107	943.017	0.983469	942.033	1.96694	944	0.00208362	0.0325365
										1.66	0.978122	944	1.00024	943	2.00048	945	0.00211691	0.0335437
										1.65	0.977613	944.983	1.01736	943.965	2.03471	946	0.00215086	0.0342329
										1.64	0.977091	945.965	1.03483	944.93	2.06965	947	0.00218548	0.0352936
										1.64	0.977091	946.947	1.05265	945.895	2.10531	948	0.00222079	0.0352936
										1.62	0.976012	947.929	1.07085	946.858	2.1417	949	0.00225679	0.0363876
										1.61	0.975453	948.911	1.08942	947.821	2.17883	950	0.00229351	0.0371359
										1.6	0.974881	949.892	1.10837	948.783	2.21673	951	0.00233095	0.0378997
										1.57	0.973085	950.872	1.12771	949.745	2.25541	952	0.00236913	0.0386793
										1.56	0.972458	951.853	1.14744	950.705	2.29489	953	0.00240807	0.039475
										1.55	0.971816	952.832	1.16759	951.665	2.33518	954	0.00244777	0.0406994
										1.55	0.971816	953.812	1.18815	952.624	2.37629	955	0.00248826	0.0406994
										1.53	0.970488	954.791	1.20913	953.582	2.41825	956	0.00252955	0.0419616
										1.5	0.968377	955.769	1.23054	954.539	2.46108	957	0.00257166	0.0428247
										1.49	0.967641	956.748	1.25239	955.495	2.50479	958	0.0026146	0.0441524
										1.49	0.967641	957.725	1.2747	956.451	2.54939	959	0.00265838	0.0441524
										1.48	0.966887	958.703	1.29746	957.405	2.59491	960	0.00270303	0.0459862
										1.48	0.966887	959.679	1.32068	958.359	2.64137	961	0.00274856	0.0459862
										1.46	0.965326	960.656	1.34439	959.311	2.68878	962	0.00279499	0.0474105
										1.44	0.963692	961.631	1.36858	960.263	2.73717	963	0.00284233	0.048384
										1.43	0.962846	962.607	1.39327	961.213	2.78654	964	0.00289061	0.049881
										1.43	0.962846	963.582	1.41847	962.163	2.83693	965	0.00293983	0.049881
										1.42	0.961981	964.556	1.44418	963.112	2.88836	966	0.00299002	0.051423
										1.41	0.961095	965.53	1.47042	964.059	2.94084	967	0.00304119	0.0546468
										1.41	0.961095	966.503	1.49719	965.006	2.99439	968	0.00309338	0.0546468
										1.41	0.961095	967.475	1.52452	965.951	3.04904	969	0.00314658	0.0546468
										1.41	0.961095	968.448	1.5524	966.895	3.1048	970	0.00320082	0.0546468
										1.41	0.961095	969.419	1.58085	967.838	3.1617	971	0.00325613	0.0546468
										1.4	0.960189	970.39	1.60988	968.78	3.21977	972	0.00331252	0.0598488
										1.4	0.960189	971.36	1.63951	969.721	3.27902	973	0.00337001	0.0598488
										1.4	0.960189	972.33	1.66974	970.661	3.33947	974	0.00342862	0.0598488
										1.4	0.960189	973.299	1.70058	971.599	3.40116	975	0.00348837	0.0598488
										1.39	0.959262	974.268	1.73205	972.536	3.4641	976	0.00354928	0.0635743
										1.39	0.959262	975.236	1.76416	973.472	3.52832	977	0.00361138	0.0635743
										1.38	0.958313	976.203	1.79692	974.406	3.59384	978	0.00367468	0.0655177
										1.37	0.957342	977.17	1.83034	975.339	3.66068	979	0.0037392	0.066844
										1.36	0.956348	978.136	1.86444	976.271	3.72888	980	0.00380498	0.0681953
										1.35	0.955332	979.101	1.89923	977.202	3.79845	981	0.00387202	0.0709739
										1.35	0.955332	980.065	1.93471	978.131	3.86943	982	0.00394035	0.0709739
										1.35	0.955332	981.029	1.97091	979.058	3.94183	983	0.00401	0.0709739
										1.34	0.954291	981.992	2.00784	979.984	4.01569	984	0.00408098	0.0738561
										1.33	0.953226	982.954	2.04551	980.909	4.09102	985	0.00415332	0.075337
										1.32	0.952137	983.916	2.08393	981.832	4.16787	986	0.00422705	0.0776087
										1.32	0.952137	984.877	2.12313	982.754	4.24625	987	0.00430218	0.0776087
										1.31	0.951022	985.837	2.1631	983.674	4.32619	988	0.00437874	0.0799421
										1.27	0.946297	986.796	2.20386	984.592	4.40773	989	0.00445675	0.0815323
										1.26	0.945046	987.755	2.24544	985.509	4.49088	990	0.00453624	0.0831507
										1.24	0.942456	988.712	2.28784	986.424	4.57568	991	0.00461723	0.086473
										1.24	0.942456	989.669	2.33108	987.338	4.66215	992	0.00469975	0.086473
										1.24	0.942456	990.625	2.37517	988.25	4.75033	993	0.00478382	0.086473
										1.22	0.939744	991.58	2.42012	989.16	4.84024	994	0.00486946	0.0907892
										1.22	0.939744	992.534	2.46596	990.068	4.93192	995	0.0049567	0.0907892
										1.2	0.936904	993.487	2.51269	990.975	5.02539	996	0.00504557	0.0934676
										1.19	0.935435	994.44	2.56034	991.879	5.12068	997	0.00513609	0.0952907
										1.18	0.933931	995.391	2.60891	992.782	5.21782	998	0.00522828	0.0990278
										1.18	0.933931	996.342	2.65843	993.683	5.31685	999	0.00532218	0.0990278
										1.18	0.933931	997.291	2.7089	994.582	5.4178	1000	0.0054178	0.0990278
										1.17	0.932392	998.24	2.76034	995.479	5.52069	1001	0.00551517	0.103872
										1.17	0.932392	999.187	2.81278	996.374	5.62555	1002	0.00561432	0.103872
										1.15	0.929205	1000.13	2.86621	997.268	5.73243	1003	0.00571528	0.106872
										1.14	0.927556	1001.08	2.92067	998.159	5.84134	1004	0.00581807	0.108911
										1.1	0.920567	1002.02	2.97616	999.048	5.95232	1005	0.00592271	0.110982
										1.09	0.918717	1002.97	3.0327	999.935	6.06541	1006	0.00602923	0.114148
										1.09	0.918717	1003.91	3.09031	1000.82	6.18063	1007	0.00613766	0.114148
										1.08	0.916824	1004.85	3.14901	1001.7	6.29801	1008	0.00624803	0.117385
										1.07	0.914886	1005.79	3.2088	1002.58	6.4176	1009	0.00636036	0.120695
										1.07	0.914886	1006.73	3.26971	1003.46	6.53942	1010	0.00647467	0.120695
										1.06	0.912904	1007.67	3.33175	1004.34	6.66349	1011	0.00659099	0.126372
										1.06	0.912904	1008.61	3.39493	1005.21	6.78987	1012	0.00670935	0.126372
										1.06	0.912904	1009.54	3.45928	1006.08	6.91857	1013	0.00682978	0.126372
										1.05	0.910875	1010.48	3.52481	1006.95	7.04963	1014	0.00695229	0.13345
										1.05	0.910875	1011.41	3.59154	1007.82	7.18308	1015	0.00707692	0.13345
										1.05	0.910875	1012.34	3.65948	1008.68	7.31895	1016	0.00720369	0.13345
										1.04	0.908799	1013.27	3.72864	1009.54	7.45728	1017	0.00733263	0.13833
										1.03	0.906675	1014.2	3.79905	1010.4	7.5981	1018	0.00746376	0.142073
										1.03	0.906675	1015.13	3.87072	1011.26	7.74144	1019	0.0075971	0.142073
										1.02	0.904501	1016.06	3.94367	1012.11	7.88733	1020	0.00773268	0.151087
										1.02	0.904501	1016.98	4.0179	1012.96	8.03581	1021	0.00787052	0.151087
										1.02	0.904501	1017.91	4.09345	1013.81	8.18689	1022	0.00801066	0.151087
										1.02	0.904501	1018.83	4.17031	1014.66	8.34063	1023	0.00815311	0.151087
										1.02	0.904501	1019.75	4.24852	1015.5	8.49704	1024	0.00829789	0.151087
										1.01	0.902276	1020.67	4.32808	1016.34	8.65616	1025	0.00844503	0.159118
										1	0.9	1021.59	4.40901	1017.18	8.81802	1026	0.00859456	0.161856
										0.99	0.897671	1022.51	4.49132	1018.02	8.98264	1027	0.00874649	0.16602
										0.99	0.897671	1023.42	4.57503	1018.85	9.15007	1028	0.00890084	0.16602
										0.97	0.892848	1024.34	4.66016	1019.68	9.32032	1029	0.00905765	0.175995
										0.97	0.892848	1025.25	4.74671	1020.51	9.49343	1030	0.00921692	0.175995
										0.97	0.892848	1026.17	4.83471	1021.33	9.66942	1031	0.00937869	0.175995
										0.97	0.892848	1027.08	4.92417	1022.15	9.84834	1032	0.00954296	0.175995
										0.97	0.892848	1027.98	5.01509	1022.97	10.0302	1033	0.00970977	0.175995
										0.96	0.890352	1028.89	5.10751	1023.78	10.215	1034	0.00987912	0.186317
										0.96	0.890352	1029.8	5.20142	1024.6	10.4028	1035	0.010051	0.186317
										0.95	0.887798	1030.7	5.29684	1025.41	10.5937	1036	0.0102256	0.193892
										0.95	0.887798	1031.61	5.39378	1026.21	10.7876	1037	0.0104027	0.193892
										0.95	0.887798	1032.51	5.49227	1027.02	10.9845	1038	0.0105824	0.193892
										0.94	0.885185	1033.41	5.5923	1027.82	11.1846	1039	0.0107648	0.20476
										0.94	0.885185	1034.31	5.6939	1028.61	11.3878	1040	0.0109498	0.20476
										0.94	0.885185	1035.2	5.79707	1029.41	11.5941	1041	0.0111375	0.20476
										0.94	0.885185	1036.1	5.90182	1030.2	11.8036	1042	0.0113279	0.20476
										0.93	0.88251	1036.99	6.00817	1030.98	12.0163	1043	0.0115209	0.212698
										0.92	0.879774	1037.88	6.11612	1031.77	12.2322	1044	0.0117167	0.217526
										0.92	0.879774	1038.77	6.2257	1032.55	12.4514	1045	0.0119152	0.217526
										0.91	0.876973	1039.66	6.3369	1033.33	12.6738	1046	0.0121164	0.224034
										0.91	0.876973	1040.55	6.44974	1034.1	12.8995	1047	0.0123204	0.224034
										0.9	0.874107	1041.44	6.56422	1034.87	13.1284	1048	0.0125271	0.228964
										0.89	0.871175	1042.32	6.68035	1035.64	13.3607	1049	0.0127366	0.233934
										0.89	0.871175	1043.2	6.79815	1036.4	13.5963	1050	0.0129489	0.233934
										0.88	0.868174	1044.08	6.91763	1037.16	13.8353	1051	0.0131639	0.238941
										0.84	0.855456	1044.96	7.03877	1037.92	14.0775	1052	0.0133817	0.245668
										0.84	0.855456	1045.84	7.16161	1038.68	14.3232	1053	0.0136023	0.245668
										0.84	0.855456	1046.71	7.28613	1039.43	14.5723	1054	0.0138257	0.245668
										0.83	0.852089	1047.59	7.41236	1040.18	14.8247	1055	0.0140519	0.25415
										0.83	0.852089	1048.46	7.54029	1040.92	15.0806	1056	0.0142808	0.25415
										0.82	0.848644	1049.33	7.66992	1041.66	15.3398	1057	0.0145126	0.259273
										0.81	0.845118	1050.2	7.80127	1042.4	15.6025	1058	0.0147472	0.266136
										0.81	0.845118	1051.07	7.93434	1043.13	15.8687	1059	0.0149846	0.266136
										0.81	0.845118	1051.93	8.06913	1043.86	16.1383	1060	0.0152248	0.266136
										0.8	0.841511	1052.79	8.20565	1044.59	16.4113	1061	0.0154678	0.276485
										0.8	0.841511	1053.66	8.34389	1045.31	16.6878	1062	0.0157135	0.276485
										0.8	0.841511	1054.52	8.48386	1046.03	16.9677	1063	0.0159621	0.276485
										0.79	0.837819	1055.37	8.62557	1046.75	17.2511	1064	0.0162135	0.285143
										0.79	0.837819	1056.23	8.769	1047.46	17.538	1065	0.0164676	0.285143
										0.77	0.830176	1057.09	8.91418	1048.17	17.8284	1066	0.0167245	0.293814
										0.77	0.830176	1057.94	9.06108	1048.88	18.1222	1067	0.0169842	0.293814
										0.77	0.830176	1058.79	9.20972	1049.58	18.4194	1068	0.0172467	0.293814
										0.76	0.82622	1059.64	9.3601	1050.28	18.7202	1069	0.0175119	0.305948
										0.76	0.82622	1060.49	9.51221	1050.98	19.0244	1070	0.0177798	0.305948
										0.76	0.82622	1061.33	9.66605	1051.67	19.3321	1071	0.0180505	0.305948
										0.76	0.82622	1062.18	9.82162	1052.36	19.6432	1072	0.0183239	0.305948
										0.75	0.822172	1063.02	9.97891	1053.04	19.9578	1073	0.0186	0.31459
										0.74	0.81803	1063.86	10.1379	1053.72	20.2759	1074	0.0188788	0.318037
										0.73	0.813791	1064.7	10.2987	1054.4	20.5973	1075	0.0191603	0.323195
										0.73	0.813791	1065.54	10.4611	1055.08	20.9222	1076	0.0194445	0.323195
										0.71	0.805016	1066.37	10.6253	1055.75	21.2506	1077	0.0197313	0.336848
										0.71	0.805016	1067.21	10.7912	1056.42	21.5823	1078	0.0200207	0.336848
										0.71	0.805016	1068.04	10.9587	1057.08	21.9175	1079	0.0203128	0.336848
										0.71	0.805016	1068.87	11.128	1057.74	22.256	1080	0.0206074	0.336848
										0.71	0.805016	1069.7	11.299	1058.4	22.5979	1081	0.0209047	0.336848
										0.71	0.805016	1070.53	11.4716	1059.06	22.9432	1082	0.0212045	0.336848
										0.7	0.800474	1071.35	11.6459	1059.71	23.2919	1083	0.0215068	0.350314
										0.7	0.800474	1072.18	11.8219	1060.36	23.6439	1084	0.0218117	0.350314
										0.69	0.795826	1073	11.9996	1061	23.9992	1085	0.022119	0.35696
										0.69	0.795826	1073.82	12.1789	1061.64	24.3578	1086	0.0224289	0.35696
										0.68	0.79107	1074.64	12.3598	1062.28	24.7197	1087	0.0227412	0.368427
										0.68	0.79107	1075.46	12.5424	1062.92	25.0848	1088	0.0230559	0.368427
										0.68	0.79107	1076.27	12.7266	1063.55	25.4533	1089	0.0233731	0.368427
										0.68	0.79107	1077.09	12.9125	1064.18	25.8249	1090	0.0236926	0.368427
										0.68	0.79107	1077.9	13.0999	1064.8	26.1998	1091	0.0240145	0.368427
										0.67	0.786204	1078.71	13.2889	1065.42	26.5779	1092	0.0243387	0.379663
										0.67	0.786204	1079.52	13.4796	1066.04	26.9591	1093	0.0246653	0.379663
										0.66	0.781224	1080.33	13.6718	1066.66	27.3435	1094	0.0249941	0.392187
										0.66	0.781224	1081.13	13.8655	1067.27	27.7311	1095	0.0253252	0.392187
										0.66	0.781224	1081.94	14.0608	1067.88	28.1217	1096	0.0256585	0.392187
										0.66	0.781224	1082.74	14.2577	1068.48	28.5154	1097	0.025994	0.392187
										0.66	0.781224	1083.54	14.4561	1069.09	28.9122	1098	0.0263317	0.392187
										0.66	0.781224	1084.34	14.656	1069.69	29.312	1099	0.0266715	0.392187
										0.65	0.776128	1085.14	14.8574	1070.29	29.7149	1100	0.0270135	0.404341
										0.65	0.776128	1085.94	15.0604	1070.88	30.1207	1101	0.0273576	0.404341
										0.64	0.770913	1086.74	15.2648	1071.47	30.5295	1102	0.0277037	0.410272
										0.64	0.770913	1087.53	15.4706	1072.06	30.9412	1103	0.0280519	0.410272
										0.63	0.765577	1088.32	15.6779	1072.64	31.3559	1104	0.0284021	0.414653
										0.61	0.754529	1089.11	15.8867	1073.23	31.7734	1105	0.0287542	0.420403
										0.61	0.754529	1089.9	16.0969	1073.81	32.1938	1106	0.0291083	0.420403
										0.61	0.754529	1090.69	16.3085	1074.38	32.6171	1107	0.0294644	0.420403
										0.6	0.748811	1091.48	16.5216	1074.96	33.0431	1108	0.0298223	0.426048
										0.59	0.74296	1092.26	16.736	1075.53	33.4719	1109	0.0301821	0.434314
										0.59	0.74296	1093.05	16.9518	1076.1	33.9035	1110	0.0305437	0.434314
										0.59	0.74296	1093.83	17.1689	1076.66	34.3378	1111	0.0309072	0.434314
										0.59	0.74296	1094.61	17.3874	1077.23	34.7749	1112	0.0312724	0.434314
										0.59	0.74296	1095.39	17.6073	1077.79	35.2145	1113	0.0316393	0.434314
										0.58	0.736973	1096.17	17.8284	1078.34	35.6569	1114	0.032008	0.452642
										0.58	0.736973	1096.95	18.0509	1078.9	36.1018	1115	0.0323783	0.452642
										0.58	0.736973	1097.73	18.2747	1079.45	36.5494	1116	0.0327503	0.452642
										0.58	0.736973	1098.5	18.4997	1080	36.9995	1117	0.033124	0.452642
										0.58	0.736973	1099.27	18.7261	1080.55	37.4521	1118	0.0334992	0.452642
										0.58	0.736973	1100.05	18.9536	1081.09	37.9073	1119	0.033876	0.452642
										0.58	0.736973	1100.82	19.1824	1081.64	38.3649	1120	0.0342544	0.452642
										0.58	0.736973	1101.59	19.4125	1082.18	38.825	1121	0.0346342	0.452642
										0.58	0.736973	1102.36	19.6437	1082.71	39.2875	1122	0.0350156	0.452642
										0.57	0.730847	1103.12	19.8762	1083.25	39.7524	1123	0.0353984	0.464907
										0.56	0.724577	1103.89	20.1098	1083.78	40.2197	1124	0.0357826	0.467278
										0.55	0.718162	1104.66	20.3446	1084.31	40.6893	1125	0.0361683	0.473086
										0.55	0.718162	1105.42	20.5806	1084.84	41.1612	1126	0.0365553	0.473086
										0.55	0.718162	1106.18	20.8177	1085.36	41.6355	1127	0.0369436	0.473086
										0.55	0.718162	1106.94	21.056	1085.89	42.1119	1128	0.0373333	0.473086
										0.54	0.711597	1107.7	21.2953	1086.41	42.5907	1129	0.0377242	0.480937
										0.54	0.711597	1108.46	21.5358	1086.93	43.0716	1130	0.0381165	0.480937
										0.54	0.711597	1109.22	21.7774	1087.45	43.5547	1131	0.0385099	0.480937
										0.53	0.704879	1109.98	22.02	1087.96	44.04	1132	0.0389046	0.48741
										0.53	0.704879	1110.74	22.2637	1088.47	44.5274	1133	0.0393004	0.48741
										0.53	0.704879	1111.49	22.5085	1088.98	45.0169	1134	0.0396975	0.48741
										0.52	0.698005	1112.25	22.7543	1089.49	45.5085	1135	0.0400956	0.492628
										0.52	0.698005	1113	23.0011	1090	46.0022	1136	0.0404949	0.492628
										0.51	0.69097	1113.75	23.2489	1090.5	46.4979	1137	0.0408952	0.49769
										0.51	0.69097	1114.5	23.4978	1091	46.9955	1138	0.0412966	0.49769
										0.51	0.69097	1115.25	23.7476	1091.5	47.4952	1139	0.041699	0.49769
										0.5	0.683772	1116	23.9984	1092	47.9968	1140	0.0421025	0.503563
										0.5	0.683772	1116.75	24.2502	1092.5	48.5004	1141	0.0425069	0.503563
										0.5	0.683772	1117.5	24.5029	1092.99	49.0059	1142	0.0429123	0.503563
										0.49	0.676406	1118.24	24.7566	1093.49	49.5132	1143	0.0433187	0.508295
										0.49	0.676406	1118.99	25.0112	1093.98	50.0225	1144	0.0437259	0.508295
										0.48	0.668869	1119.73	25.2668	1094.47	50.5335	1145	0.0441341	0.512885
										0.48	0.668869	1120.48	25.5232	1094.95	51.0464	1146	0.0445431	0.512885
										0.48	0.668869	1121.22	25.7805	1095.44	51.5611	1147	0.044953	0.512885
										0.47	0.661156	1121.96	26.0388	1095.92	52.0775	1148	0.0453637	0.519942
										0.47	0.661156	1122.7	26.2979	1096.4	52.5958	1149	0.0457752	0.519942
										0.47	0.661156	1123.44	26.5578	1096.88	53.1157	1150	0.0461876	0.519942
										0.47	0.661156	1124.18	26.8187	1097.36	53.6373	1151	0.0466006	0.519942
										0.47	0.661156	1124.92	27.0803	1097.84	54.1607	1152	0.0470145	0.519942
										0.46	0.653263	1125.66	27.3429	1098.31	54.6857	1153	0.0474291	0.526665
										0.46	0.653263	1126.39	27.6062	1098.79	55.2124	1154	0.0478443	0.526665
										0.46	0.653263	1127.13	27.8703	1099.26	55.7407	1155	0.0482603	0.526665
										0.45	0.645187	1127.86	28.1353	1099.73	56.2706	1156	0.048677	0.533073
										0.45	0.645187	1128.6	28.401	1100.2	56.8021	1157	0.0490943	0.533073
										0.45	0.645187	1129.33	28.6676	1100.66	57.3351	1158	0.0495122	0.533073
										0.45	0.645187	1130.07	28.9349	1101.13	57.8698	1159	0.0499308	0.533073
										0.45	0.645187	1130.8	29.203	1101.59	58.4059	1160	0.0503499	0.533073
										0.44	0.636922	1131.53	29.4718	1102.06	58.9436	1161	0.0507697	0.537685
										0.43	0.628465	1132.26	29.7414	1102.52	59.4828	1162	0.05119	0.542867
										0.43	0.628465	1132.99	30.0117	1102.98	60.0235	1163	0.0516109	0.542867
										0.43	0.628465	1133.72	30.2828	1103.43	60.5656	1164	0.0520323	0.542867
										0.43	0.628465	1134.45	30.5546	1103.89	61.1092	1165	0.0524542	0.542867
										0.43	0.628465	1135.17	30.8271	1104.35	61.6542	1166	0.0528767	0.542867
										0.43	0.628465	1135.9	31.1003	1104.8	62.2007	1167	0.0532996	0.542867
										0.42	0.619811	1136.63	31.3743	1105.25	62.7485	1168	0.053723	0.549924
										0.42	0.619811	1137.35	31.6489	1105.7	63.2978	1169	0.0541469	0.549924
										0.42	0.619811	1138.08	31.9242	1106.15	63.8484	1170	0.0545712	0.549924
										0.42	0.619811	1138.8	32.2002	1106.6	64.4003	1171	0.054996	0.549924
										0.41	0.610955	1139.52	32.4768	1107.05	64.9536	1172	0.0554212	0.557256
										0.41	0.610955	1140.25	32.7541	1107.49	65.5083	1173	0.0558468	0.557256
										0.41	0.610955	1140.97	33.0321	1107.94	66.0642	1174	0.0562728	0.557256
										0.41	0.610955	1141.69	33.3107	1108.38	66.6215	1175	0.0566991	0.557256
										0.41	0.610955	1142.41	33.59	1108.82	67.18	1176	0.0571259	0.557256
										0.41	0.610955	1143.13	33.8699	1109.26	67.7398	1177	0.057553	0.557256
										0.41	0.610955	1143.85	34.1505	1109.7	68.3009	1178	0.0579804	0.557256
										0.4	0.601893	1144.57	34.4316	1110.14	68.8633	1179	0.0584082	0.56295
										0.4	0.601893	1145.29	34.7134	1110.57	69.4268	1180	0.0588363	0.56295
										0.38	0.583131	1146	34.9958	1111.01	69.9916	1181	0.0592647	0.568395
										0.38	0.583131	1146.72	35.2788	1111.44	70.5576	1182	0.0596934	0.568395
										0.38	0.583131	1147.44	35.5624	1111.88	71.1248	1183	0.0601224	0.568395
										0.38	0.583131	1148.15	35.8466	1112.31	71.6932	1184	0.0605517	0.568395
										0.38	0.583131	1148.87	36.1314	1112.74	72.2628	1185	0.0609813	0.568395
										0.38	0.583131	1149.58	36.4168	1113.17	72.8335	1186	0.0614111	0.568395
										0.38	0.583131	1150.3	36.7027	1113.59	73.4054	1187	0.0618411	0.568395
										0.37	0.57342	1151.01	36.9892	1114.02	73.9785	1188	0.0622714	0.575868
										0.37	0.57342	1151.72	37.2763	1114.45	74.5527	1189	0.062702	0.575868
										0.37	0.57342	1152.44	37.564	1114.87	75.128	1190	0.0631327	0.575868
										0.37	0.57342	1153.15	37.8522	1115.3	75.7044	1191	0.0635637	0.575868
										0.37	0.57342	1153.86	38.141	1115.72	76.2819	1192	0.0639949	0.575868
										0.37	0.57342	1154.57	38.4303	1116.14	76.8605	1193	0.0644263	0.575868
										0.36	0.563484	1155.28	38.7201	1116.56	77.4403	1194	0.0648578	0.582931
										0.36	0.563484	1155.99	39.0105	1116.98	78.0211	1195	0.0652896	0.582931
										0.36	0.563484	1156.7	39.3015	1117.4	78.6029	1196	0.0657215	0.582931
										0.36	0.563484	1157.41	39.5929	1117.81	79.1859	1197	0.0661536	0.582931
										0.36	0.563484	1158.12	39.8849	1118.23	79.7698	1198	0.0665858	0.582931
										0.36	0.563484	1158.82	40.1774	1118.65	80.3549	1199	0.0670182	0.582931
										0.36	0.563484	1159.53	40.4705	1119.06	80.9409	1200	0.0674508	0.582931
										0.35	0.553316	1160.24	40.764	1119.47	81.528	1201	0.0678835	0.58761
										0.35	0.553316	1160.94	41.0581	1119.88	82.1162	1202	0.0683163	0.58761
										0.34	0.542912	1161.65	41.3526	1120.29	82.7053	1203	0.0687492	0.593121
										0.34	0.542912	1162.35	41.6477	1120.7	83.2954	1204	0.0691823	0.593121
										0.34	0.542912	1163.06	41.9433	1121.11	83.8866	1205	0.0696154	0.593121
										0.34	0.542912	1163.76	42.2394	1121.52	84.4787	1206	0.0700487	0.593121
										0.34	0.542912	1164.46	42.5359	1121.93	85.0718	1207	0.070482	0.593121
										0.34	0.542912	1165.17	42.833	1122.33	85.6659	1208	0.0709155	0.593121
										0.34	0.542912	1165.87	43.1305	1122.74	86.261	1209	0.0713491	0.593121
										0.34	0.542912	1166.57	43.4285	1123.14	86.857	1210	0.0717827	0.593121
										0.34	0.542912	1167.27	43.727	1123.55	87.454	1211	0.0722164	0.593121
										0.33	0.532265	1167.97	44.026	1123.95	88.052	1212	0.0726502	0.599848
										0.33	0.532265	1168.67	44.3255	1124.35	88.6509	1213	0.073084	0.599848
										0.33	0.532265	1169.37	44.6254	1124.75	89.2508	1214	0.0735179	0.599848
										0.33	0.532265	1170.07	44.9258	1125.15	89.8515	1215	0.0739519	0.599848
										0.33	0.532265	1170.77	45.2266	1125.55	90.4533	1216	0.0743859	0.599848
										0.32	0.52137	1171.47	45.5279	1125.94	91.0559	1217	0.07482	0.603564
										0.32	0.52137	1172.17	45.8297	1126.34	91.6595	1218	0.0752541	0.603564
										0.32	0.52137	1172.87	46.132	1126.74	92.2639	1219	0.0756882	0.603564
										0.31	0.510221	1173.57	46.4347	1127.13	92.8693	1220	0.0761224	0.606747
										0.31	0.510221	1174.26	46.7378	1127.52	93.4756	1221	0.0765566	0.606747
										0.31	0.510221	1174.96	47.0414	1127.92	94.0828	1222	0.0769909	0.606747
										0.31	0.510221	1175.65	47.3455	1128.31	94.6909	1223	0.0774251	0.606747
										0.3	0.498813	1176.35	47.65	1128.7	95.2999	1224	0.0778594	0.610314
										0.3	0.498813	1177.05	47.9549	1129.09	95.9098	1225	0.0782937	0.610314
										0.3	0.498813	1177.74	48.2603	1129.48	96.5205	1226	0.078728	0.610314
										0.3	0.498813	1178.43	48.5661	1129.87	97.1322	1227	0.0791623	0.610314
										0.29	0.487139	1179.13	48.8723	1130.26	97.7447	1228	0.0795966	0.615538
										0.29	0.487139	1179.82	49.179	1130.64	98.3581	1229	0.080031	0.615538
										0.29	0.487139	1180.51	49.4861	1131.03	98.9723	1230	0.0804653	0.615538
										0.29	0.487139	1181.21	49.7937	1131.41	99.5874	1231	0.0808996	0.615538
										0.29	0.487139	1181.9	50.1017	1131.8	100.203	1232	0.0813339	0.615538
										0.29	0.487139	1182.59	50.4101	1132.18	100.82	1233	0.0817682	0.615538
										0.29	0.487139	1183.28	50.7189	1132.56	101.438	1234	0.0822025	0.615538
										0.29	0.487139	1183.97	51.0282	1132.94	102.056	1235	0.0826367	0.615538
										0.28	0.475193	1184.66	51.3379	1133.32	102.676	1236	0.083071	0.621462
										0.28	0.475193	1185.35	51.648	1133.7	103.296	1237	0.0835052	0.621462
										0.28	0.475193	1186.04	51.9585	1134.08	103.917	1238	0.0839394	0.621462
										0.28	0.475193	1186.73	52.2694	1134.46	104.539	1239	0.0843736	0.621462
										0.28	0.475193	1187.42	52.5808	1134.84	105.162	1240	0.0848077	0.621462
										0.28	0.475193	1188.11	52.8926	1135.21	105.785	1241	0.0852418	0.621462
										0.27	0.462968	1188.8	53.2047	1135.59	106.409	1242	0.0856759	0.627636
										0.27	0.462968	1189.48	53.5173	1135.97	107.035	1243	0.08611	0.627636
										0.27	0.462968	1190.17	53.8303	1136.34	107.661	1244	0.086544	0.627636
										0.27	0.462968	1190.86	54.1438	1136.71	108.288	1245	0.0869779	0.627636
										0.27	0.462968	1191.54	54.4576	1137.08	108.915	1246	0.0874118	0.627636
										0.27	0.462968	1192.23	54.7718	1137.46	109.544	1247	0.0878457	0.627636
										0.27	0.462968	1192.91	55.0864	1137.83	110.173	1248	0.0882795	0.627636
										0.27	0.462968	1193.6	55.4015	1138.2	110.803	1249	0.0887133	0.627636
										0.27	0.462968	1194.28	55.7169	1138.57	111.434	1250	0.089147	0.627636
										0.26	0.450459	1194.97	56.0327	1138.93	112.065	1251	0.0895807	0.632863
										0.26	0.450459	1195.65	56.3489	1139.3	112.698	1252	0.0900143	0.632863
										0.26	0.450459	1196.33	56.6656	1139.67	113.331	1253	0.0904479	0.632863
										0.26	0.450459	1197.02	56.9826	1140.03	113.965	1254	0.0908814	0.632863
										0.25	0.437659	1197.7	57.3	1140.4	114.6	1255	0.0913148	0.638774
										0.25	0.437659	1198.38	57.6178	1140.76	115.236	1256	0.0917482	0.638774
										0.25	0.437659	1199.06	57.9361	1141.13	115.872	1257	0.0921815	0.638774
										0.25	0.437659	1199.75	58.2547	1141.49	116.509	1258	0.0926147	0.638774
										0.25	0.437659	1200.43	58.5737	1141.85	117.147	1259	0.0930479	0.638774
										0.25	0.437659	1201.11	58.893	1142.21	117.786	1260	0.093481	0.638774
										0.25	0.437659	1201.79	59.2128	1142.57	118.426	1261	0.0939141	0.638774
										0.25	0.437659	1202.47	59.533	1142.93	119.066	1262	0.0943471	0.638774
										0.25	0.437659	1203.15	59.8535	1143.29	119.707	1263	0.09478	0.638774
										0.25	0.437659	1203.83	60.1745	1143.65	120.349	1264	0.0952128	0.638774
										0.25	0.437659	1204.5	60.4958	1144.01	120.992	1265	0.0956456	0.638774
										0.24	0.42456	1205.18	60.8175	1144.36	121.635	1266	0.0960782	0.645722
										0.24	0.42456	1205.86	61.1396	1144.72	122.279	1267	0.0965108	0.645722
										0.24	0.42456	1206.54	61.4621	1145.08	122.924	1268	0.0969434	0.645722
										0.24	0.42456	1207.22	61.785	1145.43	123.57	1269	0.0973758	0.645722
										0.24	0.42456	1207.89	62.1082	1145.78	124.216	1270	0.0978082	0.645722
										0.24	0.42456	1208.57	62.4318	1146.14	124.864	1271	0.0982405	0.645722
										0.24	0.42456	1209.24	62.7558	1146.49	125.512	1272	0.0986727	0.645722
										0.23	0.411156	1209.92	63.0802	1146.84	126.16	1273	0.0991048	0.652537
										0.23	0.411156	1210.6	63.405	1147.19	126.81	1274	0.0995368	0.652537
										0.23	0.411156	1211.27	63.7301	1147.54	127.46	1275	0.0999688	0.652537
										0.23	0.411156	1211.94	64.0556	1147.89	128.111	1276	0.100401	0.652537
										0.23	0.411156	1212.62	64.3815	1148.24	128.763	1277	0.100832	0.652537
										0.23	0.411156	1213.29	64.7078	1148.58	129.416	1278	0.101264	0.652537
										0.23	0.411156	1213.97	65.0344	1148.93	130.069	1279	0.101696	0.652537
										0.23	0.411156	1214.64	65.3614	1149.28	130.723	1280	0.102127	0.652537
										0.23	0.411156	1215.31	65.6888	1149.62	131.378	1281	0.102559	0.652537
										0.23	0.411156	1215.98	66.0166	1149.97	132.033	1282	0.10299	0.652537
										0.23	0.411156	1216.66	66.3447	1150.31	132.689	1283	0.103421	0.652537
										0.22	0.39744	1217.33	66.6733	1150.65	133.347	1284	0.103852	0.65961
										0.22	0.39744	1218	67.0021	1151	134.004	1285	0.104283	0.65961
										0.22	0.39744	1218.67	67.3314	1151.34	134.663	1286	0.104714	0.65961
										0.22	0.39744	1219.34	67.661	1151.68	135.322	1287	0.105145	0.65961
										0.22	0.39744	1220.01	67.991	1152.02	135.982	1288	0.105576	0.65961
										0.22	0.39744	1220.68	68.3214	1152.36	136.643	1289	0.106007	0.65961
										0.22	0.39744	1221.35	68.6521	1152.7	137.304	1290	0.106437	0.65961
										0.22	0.39744	1222.02	68.9832	1153.03	137.966	1291	0.106868	0.65961
										0.21	0.383405	1222.69	69.3146	1153.37	138.629	1292	0.107298	0.667306
										0.21	0.383405	1223.35	69.6465	1153.71	139.293	1293	0.107728	0.667306
										0.21	0.383405	1224.02	69.9787	1154.04	139.957	1294	0.108159	0.667306
										0.21	0.383405	1224.69	70.3112	1154.38	140.622	1295	0.108589	0.667306
										0.21	0.383405	1225.36	70.6441	1154.71	141.288	1296	0.109019	0.667306
										0.21	0.383405	1226.02	70.9774	1155.05	141.955	1297	0.109449	0.667306
										0.21	0.383405	1226.69	71.3111	1155.38	142.622	1298	0.109878	0.667306
										0.21	0.383405	1227.35	71.6451	1155.71	143.29	1299	0.110308	0.667306
										0.21	0.383405	1228.02	71.9795	1156.04	143.959	1300	0.110738	0.667306
										0.21	0.383405	1228.69	72.3142	1156.37	144.628	1301	0.111167	0.667306
										0.21	0.383405	1229.35	72.6493	1156.7	145.299	1302	0.111597	0.667306
										0.21	0.383405	1230.02	72.9848	1157.03	145.97	1303	0.112026	0.667306
										0.21	0.383405	1230.68	73.3206	1157.36	146.641	1304	0.112455	0.667306
										0.2	0.369043	1231.34	73.6568	1157.69	147.314	1305	0.112884	0.676327
										0.2	0.369043	1232.01	73.9934	1158.01	147.987	1306	0.113313	0.676327
										0.2	0.369043	1232.67	74.3303	1158.34	148.661	1307	0.113742	0.676327
										0.2	0.369043	1233.33	74.6675	1158.66	149.335	1308	0.114171	0.676327
										0.2	0.369043	1233.99	75.0052	1158.99	150.01	1309	0.114599	0.676327
										0.2	0.369043	1234.66	75.3431	1159.31	150.686	1310	0.115028	0.676327
										0.2	0.369043	1235.32	75.6815	1159.64	151.363	1311	0.115456	0.676327
										0.2	0.369043	1235.98	76.0202	1159.96	152.04	1312	0.115884	0.676327
										0.2	0.369043	1236.64	76.3592	1160.28	152.718	1313	0.116313	0.676327
										0.2	0.369043	1237.3	76.6987	1160.6	153.397	1314	0.116741	0.676327
										0.2	0.369043	1237.96	77.0384	1160.92	154.077	1315	0.117169	0.676327
										0.2	0.369043	1238.62	77.3786	1161.24	154.757	1316	0.117597	0.676327
										0.19	0.354346	1239.28	77.719	1161.56	155.438	1317	0.118024	0.686629
										0.19	0.354346	1239.94	78.0599	1161.88	156.12	1318	0.118452	0.686629
										0.19	0.354346	1240.6	78.4011	1162.2	156.802	1319	0.11888	0.686629
										0.19	0.354346	1241.26	78.7426	1162.51	157.485	1320	0.119307	0.686629
										0.19	0.354346	1241.92	79.0845	1162.83	158.169	1321	0.119734	0.686629
										0.19	0.354346	1242.57	79.4268	1163.15	158.854	1322	0.120162	0.686629
										0.19	0.354346	1243.23	79.7694	1163.46	159.539	1323	0.120589	0.686629
										0.19	0.354346	1243.89	80.1123	1163.78	160.225	1324	0.121016	0.686629
										0.19	0.354346	1244.54	80.4557	1164.09	160.911	1325	0.121442	0.686629
										0.19	0.354346	1245.2	80.7993	1164.4	161.599	1326	0.121869	0.686629
										0.19	0.354346	1245.86	81.1433	1164.71	162.287	1327	0.122296	0.686629
										0.19	0.354346	1246.51	81.4877	1165.02	162.975	1328	0.122722	0.686629
										0.19	0.354346	1247.17	81.8324	1165.34	163.665	1329	0.123149	0.686629
										0.19	0.354346	1247.82	82.1775	1165.64	164.355	1330	0.123575	0.686629
										0.19	0.354346	1248.48	82.5229	1165.95	165.046	1331	0.124001	0.686629
										0.19	0.354346	1249.13	82.8687	1166.26	165.737	1332	0.124427	0.686629
										0.19	0.354346	1249.79	83.2148	1166.57	166.43	1333	0.124853	0.686629
										0.18	0.339307	1250.44	83.5613	1166.88	167.123	1334	0.125279	0.697474
										0.18	0.339307	1251.09	83.9081	1167.18	167.816	1335	0.125705	0.697474
										0.18	0.339307	1251.74	84.2553	1167.49	168.511	1336	0.126131	0.697474
										0.18	0.339307	1252.4	84.6028	1167.79	169.206	1337	0.126556	0.697474
										0.18	0.339307	1253.05	84.9507	1168.1	169.901	1338	0.126982	0.697474
										0.18	0.339307	1253.7	85.2989	1168.4	170.598	1339	0.127407	0.697474
										0.18	0.339307	1254.35	85.6475	1168.71	171.295	1340	0.127832	0.697474
										0.18	0.339307	1255	85.9964	1169.01	171.993	1341	0.128257	0.697474
										0.18	0.339307	1255.65	86.3456	1169.31	172.691	1342	0.128682	0.697474
										0.18	0.339307	1256.3	86.6952	1169.61	173.39	1343	0.129107	0.697474
										0.18	0.339307	1256.95	87.0452	1169.91	174.09	1344	0.129532	0.697474
										0.18	0.339307	1257.6	87.3955	1170.21	174.791	1345	0.129956	0.697474
										0.18	0.339307	1258.25	87.7461	1170.51	175.492	1346	0.130381	0.697474
										0.18	0.339307	1258.9	88.0971	1170.81	176.194	1347	0.130805	0.697474
										0.17	0.323917	1259.55	88.4484	1171.1	176.897	1348	0.131229	0.706107
										0.17	0.323917	1260.2	88.8001	1171.4	177.6	1349	0.131653	0.706107
										0.17	0.323917	1260.85	89.1521	1171.7	178.304	1350	0.132077	0.706107
										0.17	0.323917	1261.5	89.5045	1171.99	179.009	1351	0.132501	0.706107
										0.17	0.323917	1262.14	89.8572	1172.29	179.714	1352	0.132925	0.706107
										0.17	0.323917	1262.79	90.2103	1172.58	180.421	1353	0.133349	0.706107
										0.17	0.323917	1263.44	90.5637	1172.87	181.127	1354	0.133772	0.706107
										0.17	0.323917	1264.08	90.9174	1173.17	181.835	1355	0.134195	0.706107
										0.17	0.323917	1264.73	91.2715	1173.46	182.543	1356	0.134619	0.706107
										0.17	0.323917	1265.37	91.6259	1173.75	183.252	1357	0.135042	0.706107
										0.17	0.323917	1266.02	91.9807	1174.04	183.961	1358	0.135465	0.706107
										0.16	0.308169	1266.66	92.3358	1174.33	184.672	1359	0.135888	0.715665
										0.16	0.308169	1267.31	92.6912	1174.62	185.382	1360	0.136311	0.715665
										0.16	0.308169	1267.95	93.047	1174.91	186.094	1361	0.136733	0.715665
										0.16	0.308169	1268.6	93.4032	1175.19	186.806	1362	0.137156	0.715665
										0.16	0.308169	1269.24	93.7596	1175.48	187.519	1363	0.137578	0.715665
										0.16	0.308169	1269.88	94.1164	1175.77	188.233	1364	0.138001	0.715665
										0.16	0.308169	1270.53	94.4736	1176.05	188.947	1365	0.138423	0.715665
										0.16	0.308169	1271.17	94.8311	1176.34	189.662	1366	0.138845	0.715665
										0.16	0.308169	1271.81	95.1889	1176.62	190.378	1367	0.139267	0.715665
										0.16	0.308169	1272.45	95.5471	1176.91	191.094	1368	0.139689	0.715665
										0.16	0.308169	1273.09	95.9056	1177.19	191.811	1369	0.14011	0.715665
										0.16	0.308169	1273.74	96.2645	1177.47	192.529	1370	0.140532	0.715665
										0.16	0.308169	1274.38	96.6236	1177.75	193.247	1371	0.140954	0.715665
										0.16	0.308169	1275.02	96.9832	1178.03	193.966	1372	0.141375	0.715665
										0.16	0.308169	1275.66	97.343	1178.31	194.686	1373	0.141796	0.715665
										0.16	0.308169	1276.3	97.7032	1178.59	195.406	1374	0.142217	0.715665
										0.16	0.308169	1276.94	98.0638	1178.87	196.128	1375	0.142638	0.715665
										0.15	0.292054	1277.58	98.4246	1179.15	196.849	1376	0.143059	0.726452
										0.15	0.292054	1278.21	98.7859	1179.43	197.572	1377	0.14348	0.726452
										0.15	0.292054	1278.85	99.1474	1179.71	198.295	1378	0.1439	0.726452
										0.15	0.292054	1279.49	99.5093	1179.98	199.019	1379	0.144321	0.726452
										0.15	0.292054	1280.13	99.8715	1180.26	199.743	1380	0.144741	0.726452
										0.15	0.292054	1280.77	100.234	1180.53	200.468	1381	0.145162	0.726452
										0.15	0.292054	1281.4	100.597	1180.81	201.194	1382	0.145582	0.726452
										0.15	0.292054	1282.04	100.96	1181.08	201.92	1383	0.146002	0.726452
										0.15	0.292054	1282.68	101.324	1181.35	202.647	1384	0.146422	0.726452
										0.15	0.292054	1283.31	101.688	1181.62	203.375	1385	0.146841	0.726452
										0.15	0.292054	1283.95	102.052	1181.9	204.104	1386	0.147261	0.726452
										0.15	0.292054	1284.58	102.416	1182.17	204.833	1387	0.147681	0.726452
										0.15	0.292054	1285.22	102.781	1182.44	205.563	1388	0.1481	0.726452
										0.15	0.292054	1285.85	103.147	1182.71	206.293	1389	0.148519	0.726452
										0.15	0.292054	1286.49	103.512	1182.98	207.024	1390	0.148938	0.726452
										0.14	0.275564	1287.12	103.878	1183.24	207.756	1391	0.149357	0.738091
										0.14	0.275564	1287.76	104.244	1183.51	208.489	1392	0.149776	0.738091
										0.14	0.275564	1288.39	104.611	1183.78	209.222	1393	0.150195	0.738091
										0.14	0.275564	1289.02	104.978	1184.04	209.955	1394	0.150614	0.738091
										0.14	0.275564	1289.66	105.345	1184.31	210.69	1395	0.151032	0.738091
										0.14	0.275564	1290.29	105.712	1184.58	211.425	1396	0.151451	0.738091
										0.14	0.275564	1290.92	106.08	1184.84	212.161	1397	0.151869	0.738091
										0.14	0.275564	1291.55	106.449	1185.1	212.897	1398	0.152287	0.738091
										0.14	0.275564	1292.18	106.817	1185.37	213.634	1399	0.152705	0.738091
										0.14	0.275564	1292.81	107.186	1185.63	214.372	1400	0.153123	0.738091
										0.14	0.275564	1293.44	107.555	1185.89	215.11	1401	0.153541	0.738091
										0.14	0.275564	1294.08	107.925	1186.15	215.85	1402	0.153958	0.738091
										0.14	0.275564	1294.71	108.295	1186.41	216.589	1403	0.154376	0.738091
										0.14	0.275564	1295.34	108.665	1186.67	217.33	1404	0.154793	0.738091
										0.14	0.275564	1295.96	109.035	1186.93	218.071	1405	0.15521	0.738091
										0.14	0.275564	1296.59	109.406	1187.19	218.812	1406	0.155628	0.738091
										0.14	0.275564	1297.22	109.777	1187.45	219.555	1407	0.156045	0.738091
										0.14	0.275564	1297.85	110.149	1187.7	220.298	1408	0.156462	0.738091
										0.14	0.275564	1298.48	110.521	1187.96	221.042	1409	0.156878	0.738091
										0.14	0.275564	1299.11	110.893	1188.21	221.786	1410	0.157295	0.738091
										0.13	0.25869	1299.73	111.265	1188.47	222.531	1411	0.157711	0.75314
										0.13	0.25869	1300.36	111.638	1188.72	223.277	1412	0.158128	0.75314
										0.13	0.25869	1300.99	112.011	1188.98	224.023	1413	0.158544	0.75314
										0.13	0.25869	1301.62	112.385	1189.23	224.77	1414	0.15896	0.75314
										0.13	0.25869	1302.24	112.759	1189.48	225.517	1415	0.159376	0.75314
										0.13	0.25869	1302.87	113.133	1189.73	226.266	1416	0.159792	0.75314
										0.13	0.25869	1303.49	113.507	1189.99	227.015	1417	0.160208	0.75314
										0.13	0.25869	1304.12	113.882	1190.24	227.764	1418	0.160624	0.75314
										0.13	0.25869	1304.74	114.257	1190.49	228.514	1419	0.161039	0.75314
										0.13	0.25869	1305.37	114.633	1190.73	229.265	1420	0.161454	0.75314
										0.13	0.25869	1305.99	115.008	1190.98	230.017	1421	0.16187	0.75314
										0.13	0.25869	1306.62	115.384	1191.23	230.769	1422	0.162285	0.75314
										0.13	0.25869	1307.24	115.761	1191.48	231.522	1423	0.1627	0.75314
										0.13	0.25869	1307.86	116.138	1191.72	232.275	1424	0.163115	0.75314
										0.13	0.25869	1308.49	116.515	1191.97	233.029	1425	0.163529	0.75314
										0.13	0.25869	1309.11	116.892	1192.22	233.784	1426	0.163944	0.75314
										0.13	0.25869	1309.73	117.27	1192.46	234.539	1427	0.164358	0.75314
										0.13	0.25869	1310.35	117.648	1192.7	235.296	1428	0.164773	0.75314
										0.13	0.25869	1310.97	118.026	1192.95	236.052	1429	0.165187	0.75314
										0.13	0.25869	1311.6	118.405	1193.19	236.81	1430	0.165601	0.75314
										0.13	0.25869	1312.22	118.784	1193.43	237.568	1431	0.166015	0.75314
										0.13	0.25869	1312.84	119.163	1193.67	238.326	1432	0.166429	0.75314
										0.13	0.25869	1313.46	119.543	1193.91	239.085	1433	0.166843	0.75314
										0.13	0.25869	1314.08	119.923	1194.15	239.845	1434	0.167256	0.75314
										0.13	0.25869	1314.7	120.303	1194.39	240.606	1435	0.16767	0.75314
										0.13	0.25869	1315.32	120.684	1194.63	241.367	1436	0.168083	0.75314
										0.12	0.241422	1315.94	121.065	1194.87	242.129	1437	0.168496	0.768552
										0.12	0.241422	1316.55	121.446	1195.11	242.891	1438	0.168909	0.768552
										0.12	0.241422	1317.17	121.827	1195.35	243.655	1439	0.169322	0.768552
										0.12	0.241422	1317.79	122.209	1195.58	244.418	1440	0.169735	0.768552
										0.12	0.241422	1318.41	122.591	1195.82	245.183	1441	0.170148	0.768552
										0.12	0.241422	1319.03	122.974	1196.05	245.948	1442	0.17056	0.768552
										0.12	0.241422	1319.64	123.357	1196.29	246.714	1443	0.170973	0.768552
										0.12	0.241422	1320.26	123.74	1196.52	247.48	1444	0.171385	0.768552
										0.12	0.241422	1320.88	124.123	1196.75	248.247	1445	0.171797	0.768552
										0.12	0.241422	1321.49	124.507	1196.99	249.014	1446	0.172209	0.768552
										0.12	0.241422	1322.11	124.891	1197.22	249.783	1447	0.172621	0.768552
										0.12	0.241422	1322.72	125.276	1197.45	250.552	1448	0.173033	0.768552
										0.12	0.241422	1323.34	125.661	1197.68	251.321	1449	0.173444	0.768552
										0.12	0.241422	1323.95	126.046	1197.91	252.091	1450	0.173856	0.768552
										0.12	0.241422	1324.57	126.431	1198.14	252.862	1451	0.174267	0.768552
										0.12	0.241422	1325.18	126.817	1198.37	253.633	1452	0.174679	0.768552
										0.12	0.241422	1325.8	127.203	1198.59	254.405	1453	0.17509	0.768552
										0.12	0.241422	1326.41	127.589	1198.82	255.178	1454	0.175501	0.768552
										0.12	0.241422	1327.02	127.976	1199.05	255.951	1455	0.175912	0.768552
										0.12	0.241422	1327.64	128.363	1199.27	256.725	1456	0.176322	0.768552
										0.12	0.241422	1328.25	128.75	1199.5	257.5	1457	0.176733	0.768552
										0.12	0.241422	1328.86	129.138	1199.72	258.275	1458	0.177143	0.768552
										0.11	0.223753	1329.47	129.525	1199.95	259.051	1459	0.177554	0.782421
										0.11	0.223753	1330.09	129.914	1200.17	259.827	1460	0.177964	0.782421
										0.11	0.223753	1330.7	130.302	1200.4	260.604	1461	0.178374	0.782421
										0.11	0.223753	1331.31	130.691	1200.62	261.382	1462	0.178784	0.782421
										0.11	0.223753	1331.92	131.08	1200.84	262.161	1463	0.179194	0.782421
										0.11	0.223753	1332.53	131.47	1201.06	262.94	1464	0.179603	0.782421
										0.11	0.223753	1333.14	131.86	1201.28	263.719	1465	0.180013	0.782421
										0.11	0.223753	1333.75	132.25	1201.5	264.499	1466	0.180422	0.782421
										0.11	0.223753	1334.36	132.64	1201.72	265.28	1467	0.180832	0.782421
										0.11	0.223753	1334.97	133.031	1201.94	266.062	1468	0.181241	0.782421
										0.11	0.223753	1335.58	133.422	1202.16	266.844	1469	0.18165	0.782421
										0.11	0.223753	1336.19	133.813	1202.37	267.627	1470	0.182059	0.782421
										0.11	0.223753	1336.8	134.205	1202.59	268.41	1471	0.182468	0.782421
										0.11	0.223753	1337.4	134.597	1202.81	269.194	1472	0.182876	0.782421
										0.11	0.223753	1338.01	134.989	1203.02	269.978	1473	0.183285	0.782421
										0.11	0.223753	1338.62	135.382	1203.24	270.764	1474	0.183693	0.782421
										0.11	0.223753	1339.23	135.775	1203.45	271.55	1475	0.184101	0.782421
										0.11	0.223753	1339.83	136.168	1203.66	272.336	1476	0.184509	0.782421
										0.11	0.223753	1340.44	136.562	1203.88	273.123	1477	0.184917	0.782421
										0.11	0.223753	1341.04	136.955	1204.09	273.911	1478	0.185325	0.782421
										0.11	0.223753	1341.65	137.35	1204.3	274.699	1479	0.185733	0.782421
										0.11	0.223753	1342.26	137.744	1204.51	275.488	1480	0.186141	0.782421
										0.1	0.205672	1342.86	138.139	1204.72	276.278	1481	0.186548	0.800025
										0.1	0.205672	1343.47	138.534	1204.93	277.068	1482	0.186955	0.800025
										0.1	0.205672	1344.07	138.929	1205.14	277.859	1483	0.187363	0.800025
										0.1	0.205672	1344.67	139.325	1205.35	278.65	1484	0.18777	0.800025
										0.1	0.205672	1345.28	139.721	1205.56	279.442	1485	0.188177	0.800025
										0.1	0.205672	1345.88	140.117	1205.77	280.235	1486	0.188583	0.800025
										0.1	0.205672	1346.49	140.514	1205.97	281.028	1487	0.18899	0.800025
										0.1	0.205672	1347.09	140.911	1206.18	281.822	1488	0.189396	0.800025
										0.1	0.205672	1347.69	141.308	1206.38	282.617	1489	0.189803	0.800025
										0.1	0.205672	1348.29	141.706	1206.59	283.412	1490	0.190209	0.800025
										0.1	0.205672	1348.9	142.104	1206.79	284.207	1491	0.190615	0.800025
										0.1	0.205672	1349.5	142.502	1207	285.004	1492	0.191021	0.800025
										0.1	0.205672	1350.1	142.9	1207.2	285.801	1493	0.191427	0.800025
										0.1	0.205672	1350.7	143.299	1207.4	286.598	1494	0.191833	0.800025
										0.1	0.205672	1351.3	143.698	1207.6	287.396	1495	0.192238	0.800025
										0.1	0.205672	1351.9	144.098	1207.8	288.195	1496	0.192644	0.800025
										0.1	0.205672	1352.5	144.497	1208.01	288.995	1497	0.193049	0.800025
										0.1	0.205672	1353.1	144.897	1208.21	289.795	1498	0.193454	0.800025
										0.1	0.205672	1353.7	145.298	1208.4	290.595	1499	0.193859	0.800025
										0.1	0.205672	1354.3	145.698	1208.6	291.397	1500	0.194264	0.800025
										0.1	0.205672	1354.9	146.099	1208.8	292.198	1501	0.194669	0.800025
										0.1	0.205672	1355.5	146.5	1209	293.001	1502	0.195074	0.800025
										0.1	0.205672	1356.1	146.902	1209.2	293.804	1503	0.195478	0.800025
										0.1	0.205672	1356.7	147.304	1209.39	294.608	1504	0.195883	0.800025
										0.1	0.205672	1357.29	147.706	1209.59	295.412	1505	0.196287	0.800025
										0.1	0.205672	1357.89	148.108	1209.78	296.217	1506	0.196691	0.800025
										0.1	0.205672	1358.49	148.511	1209.98	297.022	1507	0.197095	0.800025
										0.1	0.205672	1359.09	148.914	1210.17	297.828	1508	0.197499	0.800025
										0.1	0.205672	1359.68	149.318	1210.36	298.635	1509	0.197903	0.800025
										0.1	0.205672	1360.28	149.721	1210.56	299.442	1510	0.198306	0.800025
										0.1	0.205672	1360.87	150.125	1210.75	300.25	1511	0.19871	0.800025
										0.1	0.205672	1361.47	150.529	1210.94	301.059	1512	0.199113	0.800025
										0.1	0.205672	1362.07	150.934	1211.13	301.868	1513	0.199516	0.800025
										0.1	0.205672	1362.66	151.339	1211.32	302.678	1514	0.199919	0.800025
										0.1	0.205672	1363.26	151.744	1211.51	303.488	1515	0.200322	0.800025
										0.09	0.187169	1363.85	152.15	1211.7	304.299	1516	0.200725	0.822576
										0.09	0.187169	1364.44	152.555	1211.89	305.111	1517	0.201128	0.822576
										0.09	0.187169	1365.04	152.961	1212.08	305.923	1518	0.20153	0.822576
										0.09	0.187169	1365.63	153.368	1212.26	306.735	1519	0.201932	0.822576
										0.09	0.187169	1366.23	153.774	1212.45	307.549	1520	0.202335	0.822576
										0.09	0.187169	1366.82	154.181	1212.64	308.363	1521	0.202737	0.822576
										0.09	0.187169	1367.41	154.589	1212.82	309.177	1522	0.203139	0.822576
										0.09	0.187169	1368	154.996	1213.01	309.992	1523	0.203541	0.822576
										0.09	0.187169	1368.6	155.404	1213.19	310.808	1524	0.203942	0.822576
										0.09	0.187169	1369.19	155.812	1213.38	311.624	1525	0.204344	0.822576
										0.09	0.187169	1369.78	156.221	1213.56	312.441	1526	0.204745	0.822576
										0.09	0.187169	1370.37	156.629	1213.74	313.259	1527	0.205147	0.822576
										0.09	0.187169	1370.96	157.039	1213.92	314.077	1528	0.205548	0.822576
										0.09	0.187169	1371.55	157.448	1214.1	314.896	1529	0.205949	0.822576
										0.09	0.187169	1372.14	157.858	1214.28	315.715	1530	0.20635	0.822576
										0.09	0.187169	1372.73	158.267	1214.47	316.535	1531	0.20675	0.822576
										0.09	0.187169	1373.32	158.678	1214.64	317.355	1532	0.207151	0.822576
										0.09	0.187169	1373.91	159.088	1214.82	318.177	1533	0.207552	0.822576
										0.09	0.187169	1374.5	159.499	1215	318.998	1534	0.207952	0.822576
										0.09	0.187169	1375.09	159.91	1215.18	319.821	1535	0.208352	0.822576
										0.09	0.187169	1375.68	160.322	1215.36	320.643	1536	0.208752	0.822576
										0.09	0.187169	1376.27	160.733	1215.53	321.467	1537	0.209152	0.822576
										0.09	0.187169	1376.85	161.145	1215.71	322.291	1538	0.209552	0.822576
										0.09	0.187169	1377.44	161.558	1215.88	323.116	1539	0.209952	0.822576
										0.09	0.187169	1378.03	161.97	1216.06	323.941	1540	0.210351	0.822576
										0.09	0.187169	1378.62	162.383	1216.23	324.767	1541	0.210751	0.822576
										0.09	0.187169	1379.2	162.797	1216.41	325.593	1542	0.21115	0.822576
										0.09	0.187169	1379.79	163.21	1216.58	326.42	1543	0.211549	0.822576
										0.09	0.187169	1380.38	163.624	1216.75	327.248	1544	0.211948	0.822576
										0.09	0.187169	1380.96	164.038	1216.92	328.076	1545	0.212347	0.822576
										0.09	0.187169	1381.55	164.452	1217.1	328.905	1546	0.212746	0.822576
										0.09	0.187169	1382.13	164.867	1217.27	329.734	1547	0.213144	0.822576
										0.09	0.187169	1382.72	165.282	1217.44	330.564	1548	0.213543	0.822576
										0.09	0.187169	1383.3	165.697	1217.61	331.394	1549	0.213941	0.822576
										0.09	0.187169	1383.89	166.113	1217.77	332.226	1550	0.214339	0.822576
										0.09	0.187169	1384.47	166.529	1217.94	333.057	1551	0.214737	0.822576
										0.09	0.187169	1385.06	166.945	1218.11	333.889	1552	0.215135	0.822576
										0.09	0.187169	1385.64	167.361	1218.28	334.722	1553	0.215533	0.822576
										0.09	0.187169	1386.22	167.778	1218.44	335.556	1554	0.21593	0.822576
										0.09	0.187169	1386.81	168.195	1218.61	336.39	1555	0.216328	0.822576
										0.08	0.168236	1387.39	168.612	1218.78	337.224	1556	0.216725	0.847021
										0.08	0.168236	1387.97	169.03	1218.94	338.06	1557	0.217122	0.847021
										0.08	0.168236	1388.55	169.448	1219.1	338.895	1558	0.21752	0.847021
										0.08	0.168236	1389.13	169.866	1219.27	339.732	1559	0.217916	0.847021
										0.08	0.168236	1389.72	170.284	1219.43	340.569	1560	0.218313	0.847021
										0.08	0.168236	1390.3	170.703	1219.59	341.406	1561	0.21871	0.847021
										0.08	0.168236	1390.88	171.122	1219.76	342.244	1562	0.219106	0.847021
										0.08	0.168236	1391.46	171.542	1219.92	343.083	1563	0.219503	0.847021
										0.08	0.168236	1392.04	171.961	1220.08	343.922	1564	0.219899	0.847021
										0.08	0.168236	1392.62	172.381	1220.24	344.762	1565	0.220295	0.847021
										0.08	0.168236	1393.2	172.801	1220.4	345.603	1566	0.220691	0.847021
										0.08	0.168236	1393.78	173.222	1220.56	346.444	1567	0.221087	0.847021
										0.08	0.168236	1394.36	173.643	1220.71	347.285	1568	0.221483	0.847021
										0.08	0.168236	1394.94	174.064	1220.87	348.127	1569	0.221878	0.847021
										0.08	0.168236	1395.52	174.485	1221.03	348.97	1570	0.222274	0.847021
										0.08	0.168236	1396.09	174.907	1221.19	349.813	1571	0.222669	0.847021
										0.08	0.168236	1396.67	175.329	1221.34	350.657	1572	0.223064	0.847021
										0.08	0.168236	1397.25	175.751	1221.5	351.502	1573	0.223459	0.847021
										0.08	0.168236	1397.83	176.173	1221.65	352.347	1574	0.223854	0.847021
										0.08	0.168236	1398.4	176.596	1221.81	353.192	1575	0.224249	0.847021
										0.08	0.168236	1398.98	177.019	1221.96	354.038	1576	0.224644	0.847021
										0.08	0.168236	1399.56	177.443	1222.11	354.885	1577	0.225038	0.847021
										0.08	0.168236	1400.13	177.866	1222.27	355.732	1578	0.225432	0.847021
										0.08	0.168236	1400.71	178.29	1222.42	356.58	1579	0.225827	0.847021
										0.08	0.168236	1401.29	178.714	1222.57	357.429	1580	0.226221	0.847021
										0.08	0.168236	1401.86	179.139	1222.72	358.278	1581	0.226615	0.847021
										0.08	0.168236	1402.44	179.564	1222.87	359.127	1582	0.227008	0.847021
										0.08	0.168236	1403.01	179.989	1223.02	359.977	1583	0.227402	0.847021
										0.08	0.168236	1403.59	180.414	1223.17	360.828	1584	0.227796	0.847021
										0.08	0.168236	1404.16	180.84	1223.32	361.679	1585	0.228189	0.847021
										0.08	0.168236	1404.73	181.266	1223.47	362.531	1586	0.228582	0.847021
										0.08	0.168236	1405.31	181.692	1223.62	363.384	1587	0.228975	0.847021
										0.08	0.168236	1405.88	182.118	1223.76	364.237	1588	0.229368	0.847021
										0.08	0.168236	1406.45	182.545	1223.91	365.09	1589	0.229761	0.847021
										0.08	0.168236	1407.03	182.972	1224.06	365.944	1590	0.230154	0.847021
										0.08	0.168236	1407.6	183.4	1224.2	366.799	1591	0.230546	0.847021
										0.08	0.168236	1408.17	183.827	1224.35	367.654	1592	0.230939	0.847021
										0.08	0.168236	1408.74	184.255	1224.49	368.51	1593	0.231331	0.847021
										0.08	0.168236	1409.32	184.683	1224.63	369.367	1594	0.231723	0.847021
										0.08	0.168236	1409.89	185.112	1224.78	370.224	1595	0.232115	0.847021
										0.08	0.168236	1410.46	185.541	1224.92	371.081	1596	0.232507	0.847021
										0.08	0.168236	1411.03	185.97	1225.06	371.939	1597	0.232899	0.847021
										0.08	0.168236	1411.6	186.399	1225.2	372.798	1598	0.23329	0.847021
										0.08	0.168236	1412.17	186.829	1225.34	373.657	1599	0.233682	0.847021
										0.07	0.148862	1412.74	187.258	1225.48	374.517	1600	0.234073	0.87531
										0.07	0.148862	1413.31	187.689	1225.62	375.377	1601	0.234464	0.87531
										0.07	0.148862	1413.88	188.119	1225.76	376.238	1602	0.234855	0.87531
										0.07	0.148862	1414.45	188.55	1225.9	377.1	1603	0.235246	0.87531
										0.07	0.148862	1415.02	188.981	1226.04	377.962	1604	0.235637	0.87531
										0.07	0.148862	1415.59	189.412	1226.18	378.824	1605	0.236027	0.87531
										0.07	0.148862	1416.16	189.844	1226.31	379.687	1606	0.236418	0.87531
										0.07	0.148862	1416.72	190.275	1226.45	380.551	1607	0.236808	0.87531
										0.07	0.148862	1417.29	190.708	1226.58	381.415	1608	0.237199	0.87531
										0.07	0.148862	1417.86	191.14	1226.72	382.28	1609	0.237589	0.87531
										0.07	0.148862	1418.43	191.573	1226.85	383.145	1610	0.237978	0.87531
										0.07	0.148862	1418.99	192.006	1226.99	384.011	1611	0.238368	0.87531
										0.07	0.148862	1419.56	192.439	1227.12	384.878	1612	0.238758	0.87531
										0.07	0.148862	1420.13	192.872	1227.26	385.745	1613	0.239147	0.87531
										0.07	0.148862	1420.69	193.306	1227.39	386.612	1614	0.239537	0.87531
										0.07	0.148862	1421.26	193.74	1227.52	387.481	1615	0.239926	0.87531
										0.07	0.148862	1421.83	194.175	1227.65	388.349	1616	0.240315	0.87531
										0.07	0.148862	1422.39	194.609	1227.78	389.218	1617	0.240704	0.87531
										0.07	0.148862	1422.96	195.044	1227.91	390.088	1618	0.241093	0.87531
										0.07	0.148862	1423.52	195.479	1228.04	390.959	1619	0.241482	0.87531
										0.07	0.148862	1424.09	195.915	1228.17	391.83	1620	0.24187	0.87531
										0.07	0.148862	1424.65	196.35	1228.3	392.701	1621	0.242258	0.87531
										0.07	0.148862	1425.21	196.787	1228.43	393.573	1622	0.242647	0.87531
										0.07	0.148862	1425.78	197.223	1228.55	394.446	1623	0.243035	0.87531
										0.07	0.148862	1426.34	197.659	1228.68	395.319	1624	0.243423	0.87531
										0.07	0.148862	1426.9	198.096	1228.81	396.192	1625	0.243811	0.87531
										0.07	0.148862	1427.47	198.533	1228.93	397.067	1626	0.244198	0.87531
										0.07	0.148862	1428.03	198.971	1229.06	397.941	1627	0.244586	0.87531
										0.07	0.148862	1428.59	199.408	1229.18	398.817	1628	0.244973	0.87531
										0.07	0.148862	1429.15	199.846	1229.31	399.692	1629	0.245361	0.87531
										0.07	0.148862	1429.72	200.284	1229.43	400.569	1630	0.245748	0.87531
										0.07	0.148862	1430.28	200.723	1229.55	401.446	1631	0.246135	0.87531
										0.07	0.148862	1430.84	201.162	1229.68	402.323	1632	0.246522	0.87531
										0.07	0.148862	1431.4	201.601	1229.8	403.201	1633	0.246908	0.87531
										0.07	0.148862	1431.96	202.04	1229.92	404.08	1634	0.247295	0.87531
										0.07	0.148862	1432.52	202.48	1230.04	404.959	1635	0.247681	0.87531
										0.07	0.148862	1433.08	202.919	1230.16	405.839	1636	0.248068	0.87531
										0.07	0.148862	1433.64	203.36	1230.28	406.719	1637	0.248454	0.87531
										0.07	0.148862	1434.2	203.8	1230.4	407.6	1638	0.24884	0.87531
										0.07	0.148862	1434.76	204.241	1230.52	408.481	1639	0.249226	0.87531
										0.07	0.148862	1435.32	204.681	1230.64	409.363	1640	0.249612	0.87531
										0.07	0.148862	1435.88	205.123	1230.75	410.245	1641	0.249997	0.87531
										0.07	0.148862	1436.44	205.564	1230.87	411.128	1642	0.250383	0.87531
										0.07	0.148862	1436.99	206.006	1230.99	412.012	1643	0.250768	0.87531
										0.07	0.148862	1437.55	206.448	1231.1	412.896	1644	0.251153	0.87531
										0.07	0.148862	1438.11	206.89	1231.22	413.78	1645	0.251538	0.87531
										0.07	0.148862	1438.67	207.333	1231.33	414.666	1646	0.251923	0.87531
										0.07	0.148862	1439.22	207.776	1231.45	415.551	1647	0.252308	0.87531
										0.07	0.148862	1439.78	208.219	1231.56	416.437	1648	0.252693	0.87531
										0.07	0.148862	1440.34	208.662	1231.68	417.324	1649	0.253077	0.87531
										0.07	0.148862	1440.89	209.106	1231.79	418.211	1650	0.253461	0.87531
										0.07	0.148862	1441.45	209.55	1231.9	419.099	1651	0.253846	0.87531
										0.07	0.148862	1442.01	209.994	1232.01	419.987	1652	0.25423	0.87531
										0.07	0.148862	1442.56	210.438	1232.12	420.876	1653	0.254614	0.87531
										0.07	0.148862	1443.12	210.883	1232.23	421.766	1654	0.254997	0.87531
										0.07	0.148862	1443.67	211.328	1232.34	422.656	1655	0.255381	0.87531
										0.07	0.148862	1444.23	211.773	1232.45	423.546	1656	0.255765	0.87531
										0.06	0.129036	1444.78	212.219	1232.56	424.437	1657	0.256148	0.915696
										0.06	0.129036	1445.34	212.664	1232.67	425.329	1658	0.256531	0.915696
										0.06	0.129036	1445.89	213.11	1232.78	426.221	1659	0.256914	0.915696
										0.06	0.129036	1446.44	213.557	1232.89	427.114	1660	0.257297	0.915696
										0.06	0.129036	1447	214.003	1232.99	428.007	1661	0.25768	0.915696
										0.06	0.129036	1447.55	214.45	1233.1	428.9	1662	0.258063	0.915696
										0.06	0.129036	1448.1	214.897	1233.21	429.795	1663	0.258445	0.915696
										0.06	0.129036	1448.66	215.345	1233.31	430.689	1664	0.258828	0.915696
										0.06	0.129036	1449.21	215.792	1233.42	431.585	1665	0.25921	0.915696
										0.06	0.129036	1449.76	216.24	1233.52	432.481	1666	0.259592	0.915696
										0.06	0.129036	1450.31	216.688	1233.62	433.377	1667	0.259974	0.915696
										0.06	0.129036	1450.86	217.137	1233.73	434.274	1668	0.260356	0.915696
										0.06	0.129036	1451.41	217.586	1233.83	435.171	1669	0.260738	0.915696
										0.06	0.129036	1451.97	218.035	1233.93	436.069	1670	0.261119	0.915696
										0.06	0.129036	1452.52	218.484	1234.03	436.968	1671	0.261501	0.915696
										0.06	0.129036	1453.07	218.933	1234.13	437.867	1672	0.261882	0.915696
										0.06	0.129036	1453.62	219.383	1234.23	438.766	1673	0.262263	0.915696
										0.06	0.129036	1454.17	219.833	1234.33	439.666	1674	0.262644	0.915696
										0.06	0.129036	1454.72	220.283	1234.43	440.567	1675	0.263025	0.915696
										0.06	0.129036	1455.27	220.734	1234.53	441.468	1676	0.263406	0.915696
										0.06	0.129036	1455.82	221.185	1234.63	442.37	1677	0.263786	0.915696
										0.06	0.129036	1456.36	221.636	1234.73	443.272	1678	0.264167	0.915696
										0.06	0.129036	1456.91	222.087	1234.83	444.174	1679	0.264547	0.915696
										0.06	0.129036	1457.46	222.539	1234.92	445.078	1680	0.264927	0.915696
										0.06	0.129036	1458.01	222.991	1235.02	445.981	1681	0.265307	0.915696
										0.06	0.129036	1458.56	223.443	1235.11	446.886	1682	0.265687	0.915696
										0.06	0.129036	1459.1	223.895	1235.21	447.79	1683	0.266067	0.915696
										0.06	0.129036	1459.65	224.348	1235.3	448.696	1684	0.266446	0.915696
										0.06	0.129036	1460.2	224.801	1235.4	449.602	1685	0.266826	0.915696
										0.06	0.129036	1460.75	225.254	1235.49	450.508	1686	0.267205	0.915696
										0.06	0.129036	1461.29	225.707	1235.59	451.415	1687	0.267584	0.915696
										0.06	0.129036	1461.84	226.161	1235.68	452.322	1688	0.267963	0.915696
										0.06	0.129036	1462.38	226.615	1235.77	453.23	1689	0.268342	0.915696
										0.06	0.129036	1462.93	227.069	1235.86	454.139	1690	0.268721	0.915696
										0.06	0.129036	1463.48	227.524	1235.95	455.048	1691	0.2691	0.915696
										0.06	0.129036	1464.02	227.979	1236.04	455.957	1692	0.269478	0.915696
										0.06	0.129036	1464.57	228.434	1236.13	456.867	1693	0.269857	0.915696
										0.06	0.129036	1465.11	228.889	1236.22	457.778	1694	0.270235	0.915696
										0.06	0.129036	1465.66	229.344	1236.31	458.689	1695	0.270613	0.915696
										0.06	0.129036	1466.2	229.8	1236.4	459.6	1696	0.270991	0.915696
										0.06	0.129036	1466.74	230.256	1236.49	460.512	1697	0.271368	0.915696
										0.06	0.129036	1467.29	230.712	1236.58	461.425	1698	0.271746	0.915696
										0.06	0.129036	1467.83	231.169	1236.66	462.338	1699	0.272124	0.915696
										0.06	0.129036	1468.37	231.626	1236.75	463.252	1700	0.272501	0.915696
										0.06	0.129036	1468.92	232.083	1236.83	464.166	1701	0.272878	0.915696
										0.06	0.129036	1469.46	232.54	1236.92	465.08	1702	0.273255	0.915696
										0.06	0.129036	1470	232.998	1237	465.996	1703	0.273632	0.915696
										0.06	0.129036	1470.54	233.456	1237.09	466.911	1704	0.274009	0.915696
										0.06	0.129036	1471.09	233.914	1237.17	467.828	1705	0.274386	0.915696
										0.06	0.129036	1471.63	234.372	1237.26	468.744	1706	0.274762	0.915696
										0.06	0.129036	1472.17	234.831	1237.34	469.661	1707	0.275139	0.915696
										0.06	0.129036	1472.71	235.29	1237.42	470.579	1708	0.275515	0.915696
										0.06	0.129036	1473.25	235.749	1237.5	471.498	1709	0.275891	0.915696
										0.06	0.129036	1473.79	236.208	1237.58	472.416	1710	0.276267	0.915696
										0.06	0.129036	1474.33	236.668	1237.66	473.336	1711	0.276643	0.915696
										0.06	0.129036	1474.87	237.128	1237.74	474.255	1712	0.277018	0.915696
										0.06	0.129036	1475.41	237.588	1237.82	475.176	1713	0.277394	0.915696
										0.06	0.129036	1475.95	238.048	1237.9	476.097	1714	0.277769	0.915696
										0.06	0.129036	1476.49	238.509	1237.98	477.018	1715	0.278145	0.915696
										0.06	0.129036	1477.03	238.97	1238.06	477.94	1716	0.27852	0.915696
										0.06	0.129036	1477.57	239.431	1238.14	478.862	1717	0.278895	0.915696
										0.06	0.129036	1478.11	239.892	1238.22	479.785	1718	0.279269	0.915696
										0.06	0.129036	1478.65	240.354	1238.29	480.708	1719	0.279644	0.915696
										0.06	0.129036	1479.18	240.816	1238.37	481.632	1720	0.280019	0.915696
										0.06	0.129036	1479.72	241.278	1238.44	482.557	1721	0.280393	0.915696
										0.06	0.129036	1480.26	241.741	1238.52	483.481	1722	0.280767	0.915696
										0.06	0.129036	1480.8	242.203	1238.59	484.407	1723	0.281141	0.915696
										0.06	0.129036	1481.33	242.666	1238.67	485.333	1724	0.281515	0.915696
										0.06	0.129036	1481.87	243.13	1238.74	486.259	1725	0.281889	0.915696
										0.06	0.129036	1482.41	243.593	1238.81	487.186	1726	0.282263	0.915696
										0.06	0.129036	1482.94	244.057	1238.89	488.113	1727	0.282637	0.915696
										0.06	0.129036	1483.48	244.521	1238.96	489.041	1728	0.28301	0.915696
										0.06	0.129036	1484.02	244.985	1239.03	489.97	1729	0.283383	0.915696
										0.06	0.129036	1484.55	245.449	1239.1	490.899	1730	0.283756	0.915696
										0.06	0.129036	1485.09	245.914	1239.17	491.828	1731	0.284129	0.915696
										0.06	0.129036	1485.62	246.379	1239.24	492.758	1732	0.284502	0.915696
										0.06	0.129036	1486.16	246.844	1239.31	493.689	1733	0.284875	0.915696
										0.06	0.129036	1486.69	247.31	1239.38	494.619	1734	0.285248	0.915696
										0.06	0.129036	1487.22	247.775	1239.45	495.551	1735	0.28562	0.915696
										0.06	0.129036	1487.76	248.241	1239.52	496.483	1736	0.285992	0.915696
										0.06	0.129036	1488.29	248.708	1239.58	497.415	1737	0.286365	0.915696
										0.06	0.129036	1488.83	249.174	1239.65	498.348	1738	0.286737	0.915696
										0.06	0.129036	1489.36	249.641	1239.72	499.282	1739	0.287108	0.915696
										0.06	0.129036	1489.89	250.108	1239.78	500.216	1740	0.28748	0.915696
										0.06	0.129036	1490.42	250.575	1239.85	501.15	1741	0.287852	0.915696
										0.06	0.129036	1490.96	251.043	1239.91	502.085	1742	0.288223	0.915696
										0.06	0.129036	1491.49	251.51	1239.98	503.02	1743	0.288595	0.915696
										0.06	0.129036	1492.02	251.978	1240.04	503.956	1744	0.288966	0.915696
										0.06	0.129036	1492.55	252.446	1240.11	504.893	1745	0.289337	0.915696
										0.06	0.129036	1493.09	252.915	1240.17	505.83	1746	0.289708	0.915696
										0.06	0.129036	1493.62	253.384	1240.23	506.767	1747	0.290079	0.915696
										0.06	0.129036	1494.15	253.853	1240.29	507.705	1748	0.290449	0.915696
										0.06	0.129036	1494.68	254.322	1240.36	508.644	1749	0.29082	0.915696
										0.06	0.129036	1495.21	254.791	1240.42	509.582	1750	0.29119	0.915696
										0.06	0.129036	1495.74	255.261	1240.48	510.522	1751	0.29156	0.915696
										0.05	0.108749	1496.27	255.731	1240.54	511.462	1752	0.29193	0.968118
										0.05	0.108749	1496.8	256.201	1240.6	512.402	1753	0.2923	0.968118
										0.05	0.108749	1497.33	256.672	1240.66	513.343	1754	0.29267	0.968118
										0.05	0.108749	1497.86	257.142	1240.72	514.284	1755	0.29304	0.968118
										0.05	0.108749	1498.39	257.613	1240.77	515.226	1756	0.293409	0.968118
										0.05	0.108749	1498.92	258.084	1240.83	516.169	1757	0.293778	0.968118
										0.05	0.108749	1499.44	258.556	1240.89	517.112	1758	0.294148	0.968118
										0.05	0.108749	1499.97	259.027	1240.95	518.055	1759	0.294517	0.968118
										0.05	0.108749	1500.5	259.499	1241	518.999	1760	0.294886	0.968118
										0.05	0.108749	1501.03	259.972	1241.06	519.943	1761	0.295254	0.968118
										0.05	0.108749	1501.56	260.444	1241.11	520.888	1762	0.295623	0.968118
										0.05	0.108749	1502.08	260.917	1241.17	521.833	1763	0.295992	0.968118
										0.05	0.108749	1502.61	261.39	1241.22	522.779	1764	0.29636	0.968118
										0.05	0.108749	1503.14	261.863	1241.27	523.725	1765	0.296728	0.968118
										0.05	0.108749	1503.66	262.336	1241.33	524.672	1766	0.297096	0.968118
										0.05	0.108749	1504.19	262.81	1241.38	525.619	1767	0.297464	0.968118
										0.05	0.108749	1504.72	263.284	1241.43	526.567	1768	0.297832	0.968118
										0.05	0.108749	1505.24	263.758	1241.48	527.515	1769	0.2982	0.968118
										0.05	0.108749	1505.77	264.232	1241.54	528.464	1770	0.298567	0.968118
										0.05	0.108749	1506.29	264.707	1241.59	529.413	1771	0.298935	0.968118
										0.05	0.108749	1506.82	265.182	1241.64	530.363	1772	0.299302	0.968118
										0.05	0.108749	1507.34	265.657	1241.69	531.313	1773	0.299669	0.968118
										0.05	0.108749	1507.87	266.132	1241.74	532.264	1774	0.300036	0.968118
										0.05	0.108749	1508.39	266.608	1241.78	533.215	1775	0.300403	0.968118
										0.05	0.108749	1508.92	267.083	1241.83	534.167	1776	0.30077	0.968118
										0.05	0.108749	1509.44	267.559	1241.88	535.119	1777	0.301136	0.968118
										0.05	0.108749	1509.96	268.036	1241.93	536.072	1778	0.301503	0.968118
										0.05	0.108749	1510.49	268.512	1241.98	537.025	1779	0.301869	0.968118
										0.05	0.108749	1511.01	268.989	1242.02	537.978	1780	0.302235	0.968118
										0.05	0.108749	1511.53	269.466	1242.07	538.932	1781	0.302601	0.968118
										0.05	0.108749	1512.06	269.943	1242.11	539.887	1782	0.302967	0.968118
										0.05	0.108749	1512.58	270.421	1242.16	540.842	1783	0.303332	0.968118
										0.05	0.108749	1513.1	270.899	1242.2	541.797	1784	0.303698	0.968118
										0.05	0.108749	1513.62	271.377	1242.25	542.753	1785	0.304063	0.968118
										0.05	0.108749	1514.15	271.855	1242.29	543.71	1786	0.304429	0.968118
										0.05	0.108749	1514.67	272.333	1242.33	544.667	1787	0.304794	0.968118
										0.05	0.108749	1515.19	272.812	1242.38	545.624	1788	0.305159	0.968118
										0.05	0.108749	1515.71	273.291	1242.42	546.582	1789	0.305524	0.968118
										0.05	0.108749	1516.23	273.77	1242.46	547.54	1790	0.305889	0.968118
										0.05	0.108749	1516.75	274.25	1242.5	548.499	1791	0.306253	0.968118
										0.05	0.108749	1517.27	274.729	1242.54	549.459	1792	0.306618	0.968118
										0.05	0.108749	1517.79	275.209	1242.58	550.419	1793	0.306982	0.968118
										0.05	0.108749	1518.31	275.689	1242.62	551.379	1794	0.307346	0.968118
										0.05	0.108749	1518.83	276.17	1242.66	552.34	1795	0.30771	0.968118
										0.05	0.108749	1519.35	276.65	1242.7	553.301	1796	0.308074	0.968118
										0.05	0.108749	1519.87	277.131	1242.74	554.263	1797	0.308438	0.968118
										0.05	0.108749	1520.39	277.612	1242.78	555.225	1798	0.308801	0.968118
										0.05	0.108749	1520.91	278.094	1242.81	556.187	1799	0.309165	0.968118
										0.05	0.108749	1521.42	278.575	1242.85	557.151	1800	0.309528	0.968118
										0.05	0.108749	1521.94	279.057	1242.89	558.114	1801	0.309891	0.968118
										0.05	0.108749	1522.46	279.539	1242.92	559.078	1802	0.310254	0.968118
										0.05	0.108749	1522.98	280.021	1242.96	560.043	1803	0.310617	0.968118
										0.05	0.108749	1523.5	280.504	1242.99	561.008	1804	0.31098	0.968118
										0.05	0.108749	1524.01	280.987	1243.03	561.974	1805	0.311343	0.968118
										0.05	0.108749	1524.53	281.47	1243.06	562.94	1806	0.311705	0.968118
										0.05	0.108749	1525.05	281.953	1243.09	563.906	1807	0.312068	0.968118
										0.05	0.108749	1525.56	282.436	1243.13	564.873	1808	0.31243	0.968118
										0.05	0.108749	1526.08	282.92	1243.16	565.84	1809	0.312792	0.968118
										0.05	0.108749	1526.6	283.404	1243.19	566.808	1810	0.313154	0.968118
										0.05	0.108749	1527.11	283.888	1243.22	567.777	1811	0.313516	0.968118
										0.05	0.108749	1527.63	284.373	1243.25	568.745	1812	0.313877	0.968118
										0.05	0.108749	1528.14	284.857	1243.29	569.715	1813	0.314239	0.968118
										0.05	0.108749	1528.66	285.342	1243.32	570.684	1814	0.3146	0.968118
										0.05	0.108749	1529.17	285.827	1243.35	571.655	1815	0.314961	0.968118
										0.05	0.108749	1529.69	286.313	1243.37	572.625	1816	0.315322	0.968118
										0.05	0.108749	1530.2	286.798	1243.4	573.597	1817	0.315683	0.968118
										0.05	0.108749	1530.72	287.284	1243.43	574.568	1818	0.316044	0.968118
										0.05	0.108749	1531.23	287.77	1243.46	575.54	1819	0.316405	0.968118
										0.05	0.108749	1531.74	288.256	1243.49	576.513	1820	0.316765	0.968118
										0.05	0.108749	1532.26	288.743	1243.51	577.486	1821	0.317126	0.968118
										0.05	0.108749	1532.77	289.23	1243.54	578.459	1822	0.317486	0.968118
										0.05	0.108749	1533.28	289.717	1243.57	579.433	1823	0.317846	0.968118
										0.05	0.108749	1533.8	290.204	1243.59	580.408	1824	0.318206	0.968118
										0.05	0.108749	1534.31	290.691	1243.62	581.383	1825	0.318566	0.968118
										0.05	0.108749	1534.82	291.179	1243.64	582.358	1826	0.318926	0.968118
										0.05	0.108749	1535.33	291.667	1243.67	583.334	1827	0.319285	0.968118
										0.05	0.108749	1535.84	292.155	1243.69	584.31	1828	0.319645	0.968118
										0.05	0.108749	1536.36	292.643	1243.71	585.287	1829	0.320004	0.968118
										0.05	0.108749	1536.87	293.132	1243.74	586.264	1830	0.320363	0.968118
										0.05	0.108749	1537.38	293.621	1243.76	587.242	1831	0.320722	0.968118
										0.05	0.108749	1537.89	294.11	1243.78	588.22	1832	0.321081	0.968118
										0.05	0.108749	1538.4	294.599	1243.8	589.199	1833	0.321439	0.968118
										0.05	0.108749	1538.91	295.089	1243.82	590.178	1834	0.321798	0.968118
										0.05	0.108749	1539.42	295.579	1243.84	591.157	1835	0.322157	0.968118
										0.05	0.108749	1539.93	296.069	1243.86	592.137	1836	0.322515	0.968118
										0.05	0.108749	1540.44	296.559	1243.88	593.118	1837	0.322873	0.968118
										0.05	0.108749	1540.95	297.049	1243.9	594.099	1838	0.323231	0.968118
										0.05	0.108749	1541.46	297.54	1243.92	595.08	1839	0.323589	0.968118
										0.05	0.108749	1541.97	298.031	1243.94	596.062	1840	0.323947	0.968118
										0.05	0.108749	1542.48	298.522	1243.96	597.044	1841	0.324304	0.968118
										0.05	0.108749	1542.99	299.013	1243.97	598.027	1842	0.324662	0.968118
										0.05	0.108749	1543.5	299.505	1243.99	599.01	1843	0.325019	0.968118
										0.05	0.108749	1544	299.997	1244.01	599.994	1844	0.325376	0.968118
										0.05	0.108749	1544.51	300.489	1244.02	600.978	1845	0.325733	0.968118
										0.05	0.108749	1545.02	300.981	1244.04	601.962	1846	0.32609	0.968118
										0.05	0.108749	1545.53	301.474	1244.05	602.947	1847	0.326447	0.968118
										0.05	0.108749	1546.03	301.966	1244.07	603.933	1848	0.326803	0.968118
										0.05	0.108749	1546.54	302.459	1244.08	604.919	1849	0.32716	0.968118
										0.05	0.108749	1547.05	302.953	1244.09	605.905	1850	0.327516	0.968118
										0.05	0.108749	1547.55	303.446	1244.11	606.892	1851	0.327873	0.968118
										0.05	0.108749	1548.06	303.94	1244.12	607.879	1852	0.328229	0.968118
										0.05	0.108749	1548.57	304.434	1244.13	608.867	1853	0.328584	0.968118
										0.05	0.108749	1549.07	304.928	1244.14	609.855	1854	0.32894	0.968118
										0.05	0.108749	1549.58	305.422	1244.16	610.844	1855	0.329296	0.968118
										0.05	0.108749	1550.08	305.917	1244.17	611.833	1856	0.329651	0.968118
										0.05	0.108749	1550.59	306.411	1244.18	612.823	1857	0.330007	0.968118
										0.05	0.108749	1551.09	306.906	1244.19	613.813	1858	0.330362	0.968118
										0.05	0.108749	1551.6	307.402	1244.2	614.803	1859	0.330717	0.968118
										0.05	0.108749	1552.1	307.897	1244.21	615.794	1860	0.331072	0.968118
										0.05	0.108749	1552.61	308.393	1244.21	616.785	1861	0.331427	0.968118
										0.05	0.108749	1553.11	308.889	1244.22	617.777	1862	0.331782	0.968118
										0.05	0.108749	1553.62	309.385	1244.23	618.77	1863	0.332136	0.968118
										0.05	0.108749	1554.12	309.881	1244.24	619.762	1864	0.332491	0.968118
										0.05	0.108749	1554.62	310.378	1244.24	620.755	1865	0.332845	0.968118
										0.05	0.108749	1555.13	310.875	1244.25	621.749	1866	0.333199	0.968118
										0.05	0.108749	1555.63	311.372	1244.26	622.743	1867	0.333553	0.968118
										0.05	0.108749	1556.13	311.869	1244.26	623.738	1868	0.333907	0.968118
										0.05	0.108749	1556.63	312.366	1244.27	624.733	1869	0.33426	0.968118

## Sheet: Distinct Peptide Level Data
Distinct Peptide Level Data		Confidence Threshold	Forward	Reverse	Correct	Incorrect	Total	Global FDR	q-value		Fit Confidence Threshold	Fit Forward	Fit Reverse	Fit Correct	Fit Incorrect	Fit Total	Fit Global FDR	Fit Local FDR
		1	2140	0	2140	0	2140	0	0		1	0.999993	7.05469e-06	0.999986	1.41094e-05	1	1.41094e-05	1.41188e-05
		0.9999	3509	0	3509	0	3509	0	0		1	4.99996	3.52735e-05	4.99993	7.0547e-05	5	1.41094e-05	1.41188e-05
		0.9998	4518	0	4518	0	4518	0	0		1	8.99994	6.34924e-05	8.99987	0.000126985	9	1.41094e-05	1.41188e-05
		0.9997	5319	0	5319	0	5319	0	0		1	12.9999	9.17113e-05	12.9998	0.000183423	13	1.41094e-05	1.41188e-05
		0.9996	5892	0	5892	0	5892	0	0		1	16.9999	0.00011993	16.9998	0.000239861	17	1.41095e-05	1.41188e-05
		0.9995	6255	0	6255	0	6255	0	0		1	20.9999	0.000148149	20.9997	0.000296299	21	1.41095e-05	1.41188e-05
		0.9994	6537	0	6537	0	6537	0	0		1	24.9998	0.000176369	24.9996	0.000352737	25	1.41095e-05	1.41188e-05
		0.9993	6778	0	6778	0	6778	0	0		1	28.9998	0.000204588	28.9996	0.000409176	29	1.41095e-05	1.41188e-05
		0.9992	6971	0	6971	0	6971	0	0		1	32.9998	0.000232807	32.9995	0.000465614	33	1.41095e-05	1.41188e-05
		0.9991	7164	0	7164	0	7164	0	0		1	36.9997	0.000261027	36.9995	0.000522053	37	1.41095e-05	1.41188e-05
		0.999	7341	0	7341	0	7341	0	0		1	40.9997	0.000289246	40.9994	0.000578492	41	1.41096e-05	1.41188e-05
		0.9989	7572	0	7572	0	7572	0	0		1	44.9997	0.000317465	44.9994	0.000634931	45	1.41096e-05	1.41188e-05
		0.9988	7707	0	7707	0	7707	0	0		1	48.9997	0.000345685	48.9993	0.00069137	49	1.41096e-05	1.41188e-05
		0.9987	7848	0	7848	0	7848	0	0		1	52.9996	0.000373905	52.9993	0.000747809	53	1.41096e-05	1.41188e-05
		0.9986	7998	0	7998	0	7998	0	0		1	56.9996	0.000402124	56.9992	0.000804249	57	1.41096e-05	1.41188e-05
		0.9985	8190	0	8190	0	8190	0	0		1	60.9996	0.000430344	60.9991	0.000860689	61	1.41096e-05	1.41188e-05
		0.9984	8349	0	8349	0	8349	0	0		1	64.9995	0.000458564	64.9991	0.000917128	65	1.41097e-05	1.41188e-05
		0.9983	8562	0	8562	0	8562	0	0		1	68.9995	0.000486784	68.999	0.000973568	69	1.41097e-05	1.41188e-05
		0.9982	8675	0	8675	0	8675	0	0		1	72.9995	0.000515004	72.999	0.00103001	73	1.41097e-05	1.41188e-05
		0.9981	8812	1	8811	2	8813	0.000226937	0.000185512		1	76.9995	0.000543224	76.9989	0.00108645	77	1.41097e-05	1.41188e-05
		0.998	8922	1	8921	2	8923	0.00022414	0.000185512		1	80.9994	0.000571444	80.9989	0.00114289	81	1.41097e-05	1.41188e-05
		0.9979	9046	1	9045	2	9047	0.000221068	0.000185512		1	84.9994	0.000599665	84.9988	0.00119933	85	1.41098e-05	1.41188e-05
		0.9978	9165	1	9164	2	9166	0.000218198	0.000185512		1	88.9994	0.000627885	88.9987	0.00125577	89	1.41098e-05	1.41188e-05
		0.9977	9291	1	9290	2	9292	0.000215239	0.000185512		1	92.9993	0.000656105	92.9987	0.00131221	93	1.41098e-05	1.41188e-05
		0.9976	9398	1	9397	2	9399	0.000212789	0.000185512		1	96.9993	0.000684326	96.9986	0.00136865	97	1.41098e-05	1.41188e-05
		0.9975	9502	1	9501	2	9503	0.00021046	0.000185512		1	100.999	0.000712546	100.999	0.00142509	101	1.41098e-05	1.41188e-05
		0.9974	9581	1	9580	2	9582	0.000208725	0.000185512		1	104.999	0.000740767	104.999	0.00148153	105	1.41098e-05	1.41188e-05
		0.9973	9673	1	9672	2	9674	0.00020674	0.000185512		1	108.999	0.000768987	108.998	0.00153797	109	1.41099e-05	1.41188e-05
		0.9972	9758	1	9757	2	9759	0.000204939	0.000185512		1	112.999	0.000797208	112.998	0.00159442	113	1.41099e-05	1.41188e-05
		0.9971	9840	1	9839	2	9841	0.000203231	0.000185512		1	116.999	0.000825429	116.998	0.00165086	117	1.41099e-05	1.41188e-05
		0.997	9922	1	9921	2	9923	0.000201552	0.000185512		1	120.999	0.00085365	120.998	0.0017073	121	1.41099e-05	1.41188e-05
		0.9969	9993	1	9992	2	9994	0.00020012	0.000185512		1	124.999	0.000881871	124.998	0.00176374	125	1.41099e-05	1.41188e-05
		0.9968	10061	1	10060	2	10062	0.000198768	0.000185512		1	128.999	0.000910092	128.998	0.00182018	129	1.41099e-05	1.41188e-05
		0.9967	10145	1	10144	2	10146	0.000197122	0.000185512		1	132.999	0.000938313	132.998	0.00187663	133	1.411e-05	1.41188e-05
		0.9966	10226	1	10225	2	10227	0.000195561	0.000185512		1	136.999	0.000966534	136.998	0.00193307	137	1.411e-05	1.41188e-05
		0.9965	10294	1	10293	2	10295	0.000194269	0.000185512		1	140.999	0.000994755	140.998	0.00198951	141	1.411e-05	1.41188e-05
		0.9964	10361	1	10360	2	10362	0.000193013	0.000185512		1	144.999	0.00102298	144.998	0.00204595	145	1.411e-05	1.41188e-05
		0.9963	10425	1	10424	2	10426	0.000191828	0.000185512		1	148.999	0.0010512	148.998	0.0021024	149	1.411e-05	1.41188e-05
		0.9962	10492	1	10491	2	10493	0.000190603	0.000185512		1	152.999	0.00107942	152.998	0.00215884	153	1.41101e-05	1.41188e-05
		0.9961	10564	1	10563	2	10565	0.000189304	0.000185512		1	156.999	0.00110764	156.998	0.00221528	157	1.41101e-05	1.41188e-05
		0.996	10642	1	10641	2	10643	0.000187917	0.000185512		1	160.999	0.00113586	160.998	0.00227172	161	1.41101e-05	1.41188e-05
		0.9959	10713	1	10712	2	10714	0.000186672	0.000185512		1	164.999	0.00116408	164.998	0.00232817	165	1.41101e-05	1.41188e-05
		0.9958	10780	1	10779	2	10781	0.000185512	0.000185512		1	168.999	0.00119231	168.998	0.00238461	169	1.41101e-05	1.41188e-05
		0.9957	10841	2	10839	4	10843	0.000368902	0.000358777		1	172.999	0.00122053	172.998	0.00244105	173	1.41101e-05	1.41188e-05
		0.9956	10903	2	10901	4	10905	0.000366804	0.000358777		1	176.999	0.00124875	176.998	0.0024975	177	1.41102e-05	1.41188e-05
		0.9955	10966	2	10964	4	10968	0.000364697	0.000358777		1	180.999	0.00127697	180.997	0.00255394	181	1.41102e-05	1.41188e-05
		0.9954	11027	2	11025	4	11029	0.00036268	0.000358777		1	184.999	0.00130519	184.997	0.00261039	185	1.41102e-05	1.41188e-05
		0.9953	11100	2	11098	4	11102	0.000360295	0.000358777		1	188.999	0.00133342	188.997	0.00266683	189	1.41102e-05	1.41188e-05
		0.9952	11147	2	11145	4	11149	0.000358777	0.000358777		1	192.999	0.00136164	192.997	0.00272327	193	1.41102e-05	1.41188e-05
		0.9951	11205	3	11202	6	11208	0.000535332	0.000490276		1	196.999	0.00138986	196.997	0.00277972	197	1.41102e-05	1.41188e-05
		0.995	11263	3	11260	6	11266	0.000532576	0.000490276		1	200.999	0.00141808	200.997	0.00283616	201	1.41103e-05	1.41188e-05
[truncated: 11,061 more rows]

## Sheet: Spectral Level Data
Spectral Level Data		Confidence Threshold	Forward	Reverse	Correct	Incorrect	Total	Global FDR	q-value		Fit Confidence Threshold	Fit Forward	Fit Reverse	Fit Correct	Fit Incorrect	Fit Total	Fit Global FDR	Fit Local FDR
[truncated: 13,435 more rows]

[truncated: 13 more sheets: Search Summary, Advanced Metadata, Speed and Distribution Analysis, Single Results Table, Protein FDR Summary, Distinct Peptide FDR Summary, Spectrum FDR Summary, PDST Controls, Protein Summary, Peptide Summary, Distinct Peptide Summary, Feature Summary, Single Column Summary]
