# Supplementary material for: The Proteome of Large or Small Extracellular Vesicles in Pig Seminal Plasma Differs, Defining Sources and Biological Functions
Source: Mol Cell Proteomics. 2023 Feb 14;22(4):100514. doi: 10.1016/j.mcpro.2023.100514 (PMC10017305; doi:10.1016/j.mcpro.2023.100514)
Supplement: Supplementary Table S2 [file mmc2.xlsx]

## Sheet: Table S1
N	Unused	Total	%Cov	%Cov(50)	%Cov(95)	Accession	Name	Species	Peptides(95%)
1	834	834	94.53	93.71	92.74	tr|A0A480HYV8|A0A480HYV8_PIG	Fibronectin OS=Sus scrofa OX=9823 PE=4 SV=1	PIG	2511
2	256.74	256.7	89.74	88.55	87.52	tr|A0A4X1VQ22|A0A4X1VQ22_PIG	FERM domain-containing protein OS=Sus scrofa OX=9823 GN=EZR PE=4 SV=1	PIG	298
3	252.36	252.35	67.69	65.65	64.18	tr|A0A4X1SS34|A0A4X1SS34_PIG	Uncharacterized protein OS=Sus scrofa OX=9823 GN=FCGBP PE=4 SV=1	PIG	249
4	240.84	240.81	89.77	89.77	89.77	tr|A0A4X1T9C7|A0A4X1T9C7_PIG	Lactotransferrin OS=Sus scrofa OX=9823 GN=LTF PE=3 SV=1	PIG	334
5	235.53	235.52	80.13	79.58	77.6	tr|A0A4X1T1M6|A0A4X1T1M6_PIG	Uncharacterized protein OS=Sus scrofa OX=9823 GN=MYO1B PE=3 SV=1	PIG	170
6	201.97	201.96	77.96	75.53	72.45	tr|A0A287BD18|A0A287BD18_PIG	Uncharacterized protein OS=Sus scrofa OX=9823 GN=CFH PE=4 SV=1	PIG	164
7	191.49	191.49	70.28	64.6	59.86	tr|F1RMJ4|F1RMJ4_PIG	IQ motif containing GTPase activating protein 1 OS=Sus scrofa OX=9823 GN=IQGAP1 PE=1 SV=4	PIG	122
8	186.26	186.26	97.3	97.14	95.4	tr|A0A4X1VBU6|A0A4X1VBU6_PIG	Uncharacterized protein OS=Sus scrofa OX=9823 GN=PLS3 PE=4 SV=1	PIG	332
9	179.51	179.5	89.92	89.92	86.05	tr|A0A286ZT13|A0A286ZT13_PIG	Serum albumin OS=Sus scrofa OX=9823 GN=ALB PE=1 SV=1	PIG	116
10	152.17	152.17	99.47	99.47	95.2	tr|I3LVD5|I3LVD5_PIG	Actin gamma 1 OS=Sus scrofa OX=9823 GN=ACTG1 PE=1 SV=1	PIG	677
11	137.67	137.66	72.81	70.99	68.51	tr|A0A5G2RI50|A0A5G2RI50_PIG	Myosin IC OS=Sus scrofa OX=9823 GN=MYO1C PE=4 SV=1	PIG	83
12	135.05	135.05	90.95	90.95	89.97	tr|A0A480K7E6|A0A480K7E6_PIG	Syntaxin-binding protein 2 isoform a OS=Sus scrofa OX=9823 PE=3 SV=1	PIG	105
13	132.49	132.49	55.82	51.27	50.45	tr|I3VKE6|I3VKE6_PIG	Ceruloplasmin OS=Sus scrofa OX=9823 PE=2 SV=1	PIG	81
14	130.03	200.18	80.2	79.06	77.21	tr|A0A480W754|A0A480W754_PIG	Radixin isoform 1 (Fragment) OS=Sus scrofa OX=9823 PE=4 SV=1	PIG	187
15	122.34	122.34	57.96	57.96	57.96	tr|A0A4X1UZ02|A0A4X1UZ02_PIG	Ectonucleotide pyrophosphatase/phosphodiesterase 3 OS=Sus scrofa OX=9823 GN=ENPP3 PE=4 SV=1	PIG	90
16	122.26	122.35	50.88	46.87	41.82	tr|I3LTB8|I3LTB8_PIG	Complement C3 OS=Sus scrofa OX=9823 GN=C3 PE=1 SV=2	PIG	65
17	118.8	118.8	73.05	73.05	72.12	tr|D0G6X8|D0G6X8_PIG	Beta-hexosaminidase OS=Sus scrofa OX=9823 GN=HEXB PE=1 SV=1	PIG	139
18	118	124.59	83.95	81.53	79.97	tr|I3LBF1|I3LBF1_PIG	Serotransferrin OS=Sus scrofa OX=9823 GN=TF PE=3 SV=2	PIG	101
19	117.51	121.97	78.43	70.28	65.21	tr|A0A4X1TDZ9|A0A4X1TDZ9_PIG	Uncharacterized protein OS=Sus scrofa OX=9823 GN=MYO1D PE=3 SV=1	PIG	72
20	114.51	114.52	83.99	83.63	80.76	tr|A0A480TKF5|A0A480TKF5_PIG	Programmed cell death 6-interacting protein isoform 1 OS=Sus scrofa OX=9823 PE=4 SV=1	PIG	71
21	113.37	113.39	94.78	86.42	85.37	tr|Q2QC87|Q2QC87_PIG	Acyl-CoA synthetase long-chain family member 4 variant 1 OS=Sus scrofa OX=9823 GN=ACSL4 PE=2 SV=1	PIG	95
22	111.26	111.26	45.38	44.7	42.82	tr|F1SS26|F1SS26_PIG	Uncharacterized protein OS=Sus scrofa OX=9823 GN=THBS1 PE=1 SV=2	PIG	74
23	109.85	109.85	100	100	100	tr|A0A4X1SGK5|A0A4X1SGK5_PIG	CUB domain-containing protein OS=Sus scrofa OX=9823 GN=PSP-II PE=4 SV=1	PIG	387
24	105.65	105.65	95.41	95.41	95.41	tr|I3LRS5|I3LRS5_PIG	Aldehyde dehydrogenase 1 family member A1 OS=Sus scrofa OX=9823 GN=ALDH1A1 PE=1 SV=2	PIG	89
25	105.35	105.39	93.97	93.97	93.97	tr|A0A480JGH8|A0A480JGH8_PIG	Pyruvate kinase PKM isoform X8 OS=Sus scrofa OX=9823 PE=4 SV=1	PIG	91
26	96.81	96.81	67.6	65.6	62.27	tr|A0A4X1SQE6|A0A4X1SQE6_PIG	Neprilysin OS=Sus scrofa OX=9823 GN=MME PE=4 SV=1	PIG	72
27	96.49	96.49	52.17	50.46	49.14	tr|I3LF55|I3LF55_PIG	Chloride anion exchanger OS=Sus scrofa OX=9823 GN=SLC26A3 PE=3 SV=2	PIG	75
28	95.51	95.54	52.94	52.22	50.42	tr|A0A5G2Q7G7|A0A5G2Q7G7_PIG	Dipeptidyl peptidase 4 OS=Sus scrofa OX=9823 GN=DPP4 PE=4 SV=1	PIG	70
29	94.04	94.04	83.77	83.77	83.77	tr|Q4R0H8|Q4R0H8_PIG	Spermadhesin AWN OS=Sus scrofa OX=9823 GN=AWN PE=2 SV=1	PIG	206
30	92.46	92.85	67.91	66.04	64.69	tr|A0A4X1W2Q8|A0A4X1W2Q8_PIG	Enolase 1 OS=Sus scrofa OX=9823 GN=ENO1 PE=3 SV=1	PIG	70
31	91.77	91.79	97.98	97.75	90.79	tr|A0A480F3G0|A0A480F3G0_PIG	Rab GDP dissociation inhibitor beta OS=Sus scrofa OX=9823 PE=4 SV=1	PIG	70
32	88.74	88.74	93.86	91.36	89.83	tr|A0A4X1UGM2|A0A4X1UGM2_PIG	Uncharacterized protein OS=Sus scrofa OX=9823 GN=BAIAP2 PE=4 SV=1	PIG	58
33	86.44	86.44	93.7	93.15	91.78	tr|B8XH67|B8XH67_PIG	Na(+)/H(+) exchange regulatory cofactor NHE-RF OS=Sus scrofa OX=9823 GN=SLC9A3R1 PE=1 SV=1	PIG	83
34	85.41	85.44	70.67	67.55	63.18	tr|A5A8V6|A5A8V6_PIG	Heat shock 70kDa protein 1A OS=Sus scrofa OX=9823 GN=HSPA1A PE=3 SV=1	PIG	59
35	83.31	83.31	76.07	76.07	76.07	tr|Q8WNW8|Q8WNW8_PIG	Nexin-1 OS=Sus scrofa OX=9823 GN=PN-1 PE=2 SV=2	PIG	67
36	79.64	104.1	90.59	90.43	88.52	tr|A0A4X1SFA8|A0A4X1SFA8_PIG	Uncharacterized protein OS=Sus scrofa OX=9823 GN=LCP1 PE=4 SV=1	PIG	109
37	77.24	77.24	45.12	44.39	43.25	tr|A0A4X1UAN8|A0A4X1UAN8_PIG	Cation-transporting ATPase OS=Sus scrofa OX=9823 GN=ATP13A5 PE=3 SV=1	PIG	54
38	75.12	75.12	79.52	71.24	71.24	tr|A0A4X1U350|A0A4X1U350_PIG	Fructose-bisphosphate aldolase OS=Sus scrofa OX=9823 GN=ALDOA PE=3 SV=1	PIG	48
39	74.14	74.17	46.91	42.59	42.59	tr|A0A2C9F3F5|A0A2C9F3F5_PIG	Sperm-associated acrosin inhibitor isoform X1 OS=Sus scrofa OX=9823 GN=LOC396905 PE=4 SV=1	PIG	110
40	73.92	74.03	98.32	98.32	97.6	tr|F1RPH0|F1RPH0_PIG	Phosphoglycerate kinase OS=Sus scrofa OX=9823 GN=PGK1 PE=1 SV=3	PIG	62
41	73.73	73.96	91.94	91.94	87.9	tr|Q6QA25|Q6QA25_PIG	Tropomyosin 3 OS=Sus scrofa OX=9823 GN=TPM3 PE=2 SV=1	PIG	44
42	73.22	73.39	57.57	57.57	55.11	tr|A0A5K1UGB8|A0A5K1UGB8_PIG	Glutathione hydrolase 1 proenzyme OS=Sus scrofa OX=9823 GN=GGT1 PE=4 SV=1	PIG	50
43	71.72	71.72	64.39	63.03	54.15	tr|I3LJW4|I3LJW4_PIG	Aconitase 1 OS=Sus scrofa OX=9823 GN=ACO1 PE=1 SV=2	PIG	45
44	71.27	71.27	82.73	81.89	80.5	tr|A0A0B8S079|A0A0B8S079_PIG	Guanine nucleotide binding protein (G protein), q polypeptide OS=Sus scrofa domesticus OX=9825 GN=GNAQ PE=4 SV=1	PIG	50
45	70.93	70.99	58.07	57.33	49.88	tr|A0A4X1VAP6|A0A4X1VAP6_PIG	SH3 domain-containing protein OS=Sus scrofa OX=9823 GN=EPS8 PE=4 SV=1	PIG	42
46	70.8	70.84	86.48	86.48	84.23	tr|Q06AS6|Q06AS6_PIG	G protein subunit alpha i2 OS=Sus scrofa OX=9823 GN=GNAI2 PE=1 SV=1	PIG	44
47	69.86	83.66	65.95	61.07	58.93	tr|F1S9Q3|F1S9Q3_PIG	Uncharacterized protein OS=Sus scrofa OX=9823 GN=HSPA8 PE=1 SV=3	PIG	58
48	69.13	69.15	94.1	91.45	85.25	tr|K7GKR6|K7GKR6_PIG	Annexin A2 OS=Sus scrofa OX=9823 GN=ANXA2 PE=4 SV=1	PIG	45
49	69.04	69.1	62.65	62.65	57.31	tr|B2CZF8|B2CZF8_PIG	Milk fat globule-EGF factor 8 protein OS=Sus scrofa OX=9823 PE=2 SV=1	PIG	47
50	68.47	68.48	91.59	91.59	91.59	tr|A0A481CCJ1|A0A481CCJ1_PIG	Glyceraldehyde-3-phosphate dehydrogenase OS=Sus scrofa OX=9823 PE=3 SV=1	PIG	71
51	68.01	68.06	54.93	49.17	48.71	tr|A0A5G2RJ15|A0A5G2RJ15_PIG	Protein S OS=Sus scrofa OX=9823 GN=PROS1 PE=4 SV=1	PIG	53
52	67.67	67.91	96.05	96.05	96.05	tr|A0A4X1TM42|A0A4X1TM42_PIG	Uncharacterized protein OS=Sus scrofa OX=9823 GN=BASP1 PE=4 SV=1	PIG	42
53	67.31	67.43	99.25	91.73	91.73	tr|Q4R0H6|Q4R0H6_PIG	Spermadhesin PSP-I OS=Sus scrofa OX=9823 GN=PSP-I PE=2 SV=1	PIG	198
54	66.8	66.89	49.84	45.69	44.96	tr|K7GMF9|K7GMF9_PIG	Aminopeptidase OS=Sus scrofa OX=9823 GN=ANPEP PE=1 SV=1	PIG	46
55	66.66	66.9	38.92	38.52	37.13	tr|M3UZ54|M3UZ54_PIG	Monocarboxylate transporter 1 OS=Sus scrofa OX=9823 GN=SLC16A1 PE=2 SV=1	PIG	44
56	66.1	66.43	56.63	55.68	51.03	tr|A0A4X1UQ21|A0A4X1UQ21_PIG	Gelsolin OS=Sus scrofa OX=9823 GN=GSN PE=4 SV=1	PIG	44
57	65.84	66.26	50.32	46.51	44.87	tr|A0A4X1TS37|A0A4X1TS37_PIG	Heat shock protein HSP 90-alpha OS=Sus scrofa OX=9823 GN=HSP90AA1 PE=3 SV=1	PIG	37
58	65.55	65.63	62.38	59.65	55.63	tr|A0A287A7J0|A0A287A7J0_PIG	Polypeptide N-acetylgalactosaminyltransferase OS=Sus scrofa OX=9823 GN=GALNT6 PE=3 SV=1	PIG	37
59	65.06	65.31	64.39	61.31	50.74	tr|A0A4X1U6E3|A0A4X1U6E3_PIG	PH domain-containing protein OS=Sus scrofa OX=9823 GN=FAM129B PE=4 SV=1	PIG	39
60	63.93	63.93	66.67	66.67	63.08	tr|A0A480S836|A0A480S836_PIG	Glucose-6-phosphate isomerase OS=Sus scrofa OX=9823 PE=3 SV=1	PIG	49
61	63.66	69.2	86.28	82.32	80.47	tr|A5GFU6|A5GFU6_PIG	GNAS complex locus OS=Sus scrofa OX=9823 GN=GNAS PE=4 SV=1	PIG	43
62	63.64	63.65	72.78	69.44	69.44	tr|A0A287AC59|A0A287AC59_PIG	Lipocln_cytosolic_FA-bd_dom domain-containing protein OS=Sus scrofa OX=9823 GN=LCN5 PE=1 SV=2	PIG	47
63	62.66	62.71	46.28	40.29	40.17	tr|A0A287BSC3|A0A287BSC3_PIG	Alkaline phosphatase OS=Sus scrofa OX=9823 GN=ALPL PE=3 SV=2	PIG	53
64	62.02	62.03	26.74	23.99	22.23	tr|F1RRW5|F1RRW5_PIG	Angiotensin-converting enzyme OS=Sus scrofa OX=9823 GN=ACE PE=1 SV=3	PIG	49
65	61.94	61.99	45.89	40.05	31.91	tr|A0A4X1UKU8|A0A4X1UKU8_PIG	1-phosphatidylinositol 4,5-bisphosphate phosphodiesterase OS=Sus scrofa OX=9823 GN=PLCB1 PE=4 SV=1	PIG	33
66	61.22	61.24	44.19	42.19	38.7	tr|F1SGG6|F1SGG6_PIG	Keratin 5 OS=Sus scrofa OX=9823 GN=KRT5 PE=1 SV=3	PIG	42
67	60.53	60.62	55.04	50	43.99	tr|A0A4X1UA66|A0A4X1UA66_PIG	IF rod domain-containing protein OS=Sus scrofa OX=9823 GN=LOC100737113 PE=3 SV=1	PIG	44
68	60.41	60.47	60.41	58.24	49.73	tr|F1STP2|F1STP2_PIG	N-acetylated alpha-linked acidic dipeptidase 2 OS=Sus scrofa OX=9823 GN=NAALAD2 PE=1 SV=3	PIG	36
69	60.22	60.28	27.23	23.73	20.09	tr|A0A4X1W4Y9|A0A4X1W4Y9_PIG	Uncharacterized protein OS=Sus scrofa OX=9823 GN=PKDREJ PE=4 SV=1	PIG	37
70	58.41	58.41	84.67	84.67	84.67	tr|I7HJH6|I7HJH6_PIG	Seminal plasma sperm motility inhibitor OS=Sus scrofa OX=9823 GN=AQN-3 PE=2 SV=1	PIG	187
71	58.03	58.35	52.5	52.5	52.5	tr|A0A4X1UA80|A0A4X1UA80_PIG	Matrix metallopeptidase 2 OS=Sus scrofa OX=9823 GN=MMP2 PE=3 SV=1	PIG	42
72	57.63	58.21	40.02	35.94	30.15	tr|A0A480W191|A0A480W191_PIG	1-phosphatidylinositol 4,5-bisphosphate phosphodiesterase OS=Sus scrofa OX=9823 PE=4 SV=1	PIG	37
73	57.61	58	49.34	42.31	36.96	tr|A0A4X1SRF3|A0A4X1SRF3_PIG	Vinculin OS=Sus scrofa OX=9823 GN=VCL PE=4 SV=1	PIG	34
74	57.45	57.74	29.94	29.83	27.1	tr|A0A4X1T200|A0A4X1T200_PIG	Complement C6 OS=Sus scrofa OX=9823 GN=C6 PE=4 SV=1	PIG	32
75	56.76	56.77	49.74	49.74	36.88	tr|Q1EG87|Q1EG87_PIG	Granulin OS=Sus scrofa OX=9823 GN=GRN PE=2 SV=1	PIG	31
76	55.93	55.96	68.53	60.23	52.93	tr|F1SPM6|F1SPM6_PIG	Glutamine--fructose-6-phosphate transaminase 1 OS=Sus scrofa OX=9823 GN=GFPT1 PE=1 SV=3	PIG	32
77	55.16	55.17	95.44	89.21	89.21	tr|A0A4X1VDN4|A0A4X1VDN4_PIG	Chloride intracellular channel protein OS=Sus scrofa OX=9823 GN=CLIC1 PE=3 SV=1	PIG	70
78	54.28	54.26	45.49	45.3	45.3	tr|F1RPA7|F1RPA7_PIG	Glycoprotein 2 OS=Sus scrofa OX=9823 GN=GP2 PE=1 SV=3	PIG	44
79	54.07	72.63	56.08	52.45	49.09	tr|B3CL06|B3CL06_PIG	Transferrin OS=Sus scrofa OX=9823 GN=TF PE=3 SV=1	PIG	46
80	53.37	53.43	54.08	47.67	42.54	tr|A0A4X1VST4|A0A4X1VST4_PIG	Tr-type G domain-containing protein OS=Sus scrofa OX=9823 GN=EEF2 PE=4 SV=1	PIG	28
81	52.28	52.29	92.65	92.24	83.27	tr|A0A4X1TV95|A0A4X1TV95_PIG	14_3_3 domain-containing protein OS=Sus scrofa OX=9823 GN=YWHAZ PE=3 SV=1	PIG	35
82	52.14	52.32	58.28	55.48	51.83	tr|F1SIC0|F1SIC0_PIG	Protein kinase C and casein kinase substrate in neurons 3 OS=Sus scrofa OX=9823 GN=PACSIN3 PE=4 SV=2	PIG	31
83	51.77	51.79	26.85	25.62	23.97	tr|A0A4X1UZH2|A0A4X1UZH2_PIG	Pro-epidermal growth factor OS=Sus scrofa OX=9823 GN=EGF PE=4 SV=1	PIG	31
84	51.2	51.23	32.25	31.5	28.16	tr|F1RQ16|F1RQ16_PIG	Adhesion G protein-coupled receptor F1 OS=Sus scrofa OX=9823 GN=ADGRF1 PE=3 SV=3	PIG	35
85	50.81	62.68	66.67	66.51	56.51	tr|A0A4X1T842|A0A4X1T842_PIG	Uncharacterized protein OS=Sus scrofa OX=9823 GN=PLS1 PE=4 SV=1	PIG	64
86	50.8	51.99	45.97	41.11	38.26	tr|F1S232|F1S232_PIG	4-trimethylaminobutyraldehyde dehydrogenase OS=Sus scrofa OX=9823 GN=ALDH9A1 PE=1 SV=3	PIG	33
87	50.45	50.47	94.76	94.76	92.34	tr|D0G7F6|D0G7F6_PIG	Triosephosphate isomerase OS=Sus scrofa OX=9823 GN=TPI1 PE=1 SV=1	PIG	31
88	50.35	50.38	68.59	66.09	62.24	tr|I3LD43|I3LD43_PIG	Cytosol aminopeptidase OS=Sus scrofa OX=9823 GN=LAP3 PE=1 SV=2	PIG	29
89	49.43	49.45	39.96	38.12	38.12	tr|A0A4X1VBI7|A0A4X1VBI7_PIG	Uncharacterized protein OS=Sus scrofa OX=9823 PE=4 SV=1	PIG	43
90	49.39	49.54	61.7	54.47	48.72	tr|I3LPA7|I3LPA7_PIG	EGF like repeats and discoidin domains 3 OS=Sus scrofa OX=9823 GN=EDIL3 PE=4 SV=2	PIG	35
91	48.6	48.68	42.51	40.49	36.44	tr|F1S682|F1S682_PIG	Sulfhydryl oxidase OS=Sus scrofa OX=9823 GN=QSOX1 PE=1 SV=2	PIG	30
92	48.59	48.61	95.29	94.71	94.71	tr|A0A4X1W8E1|A0A4X1W8E1_PIG	WD_REPEATS_REGION domain-containing protein OS=Sus scrofa OX=9823 GN=GNB1 PE=4 SV=1	PIG	51
93	48.45	48.51	74.67	72.71	72.71	tr|A0A4X1VI43|A0A4X1VI43_PIG	Tubulin beta chain OS=Sus scrofa OX=9823 GN=TUBB PE=3 SV=1	PIG	37
94	48.11	48.2	36.53	35.33	35.33	tr|F1SU61|F1SU61_PIG	Prominin 2 OS=Sus scrofa OX=9823 GN=PROM2 PE=4 SV=3	PIG	27
95	48.09	51.51	92.89	91.7	91.7	tr|A0A4X1VQ52|A0A4X1VQ52_PIG	Chloride intracellular channel protein OS=Sus scrofa OX=9823 GN=CLIC4 PE=3 SV=1	PIG	46
96	48.04	48.14	32.01	29.82	26.14	tr|I3LHM6|I3LHM6_PIG	Alpha-mannosidase OS=Sus scrofa OX=9823 GN=MAN2B2 PE=3 SV=2	PIG	29
97	47.38	47.54	27.88	25.5	22.32	tr|K9J4R3|K9J4R3_PIG	Alpha-mannosidase OS=Sus scrofa OX=9823 GN=MAN2B1 PE=2 SV=1	PIG	28
98	46.86	46.91	41.78	37.62	33.08	tr|K7GRY0|K7GRY0_PIG	Ubiquitin-like modifier-activating enzyme 1 isoform X2 OS=Sus scrofa OX=9823 PE=3 SV=2	PIG	31
99	46.58	46.59	39.07	34.93	34.18	tr|F1S138|F1S138_PIG	Aminopeptidase OS=Sus scrofa OX=9823 GN=ENPEP PE=3 SV=4	PIG	26
100	46.39	46.44	54.41	53.47	47.28	tr|A0A480QBN0|A0A480QBN0_PIG	D-3-phosphoglycerate dehydrogenase OS=Sus scrofa OX=9823 PE=3 SV=1	PIG	34
101	46.15	46.2	95.25	95.25	94.62	tr|A0A4X1VTL4|A0A4X1VTL4_PIG	Aldo-keto reductase family 1 member B1 OS=Sus scrofa OX=9823 GN=AKR1B1 PE=4 SV=1	PIG	35
102	45.75	45.83	65.85	62.64	46.6	tr|E7EI18|E7EI18_PIG	Adenosylhomocysteinase like 1 OS=Sus scrofa OX=9823 GN=AHCYL1 PE=1 SV=1	PIG	27
103	45.38	45.42	85.47	85.47	85.47	tr|K7GK75|K7GK75_PIG	Cofilin-1 OS=Sus scrofa OX=9823 GN=CFL1 PE=3 SV=3	PIG	31
104	45.22	45.25	57.14	54.01	51.22	tr|A0A5G2RHG6|A0A5G2RHG6_PIG	Syntaxin 3 OS=Sus scrofa OX=9823 GN=STX3 PE=4 SV=1	PIG	33
105	45.15	45.22	59.33	56.19	53.6	tr|I3LDA5|I3LDA5_PIG	EH domain containing 4 OS=Sus scrofa OX=9823 GN=EHD4 PE=1 SV=2	PIG	31
106	45.07	45.2	66.17	57.43	50.99	tr|K9IVR7|K9IVR7_PIG	WD repeat domain 1 OS=Sus scrofa OX=9823 GN=WDR1 PE=2 SV=1	PIG	26
107	44.83	44.87	51.97	48.21	48.21	tr|A0A4X1UCS9|A0A4X1UCS9_PIG	Carboxylic ester hydrolase OS=Sus scrofa OX=9823 GN=CES5A PE=3 SV=1	PIG	34
108	44.8	44.88	91.85	91.85	89.67	tr|F2Z5K3|F2Z5K3_PIG	RAP1A, member of RAS oncogene family OS=Sus scrofa OX=9823 GN=RAP1A PE=4 SV=3	PIG	32
109	44.78	49.1	50.15	47.71	42.97	tr|A0A4X1UFV5|A0A4X1UFV5_PIG	Endoplasmic reticulum chaperone BiP OS=Sus scrofa OX=9823 GN=HSPA5 PE=3 SV=1	PIG	30
110	44.65	44.69	86.1	86.1	85.2	tr|F1RLA2|F1RLA2_PIG	Epididymal sperm-binding protein 1 OS=Sus scrofa OX=9823 GN=ELSPBP1 PE=4 SV=2	PIG	43
111	44.49	44.76	56.31	44.9	33.81	tr|A0A480HSJ4|A0A480HSJ4_PIG	Alpha-actinin-4 isoform 1 OS=Sus scrofa OX=9823 PE=4 SV=1	PIG	26
112	44.43	111.4	77.82	73.83	68.11	tr|A0A4X1VP44|A0A4X1VP44_PIG	Moesin OS=Sus scrofa OX=9823 GN=MSN PE=4 SV=1	PIG	110
113	44.3	44.52	51.3	49.13	39.16	tr|F1SUK6|F1SUK6_PIG	Calpain 5 OS=Sus scrofa OX=9823 GN=CAPN5 PE=1 SV=3	PIG	27
114	44.02	44.16	77.75	76.25	74.5	tr|I3L9V2|I3L9V2_PIG	Synaptic vesicle membrane protein VAT-1 homolog OS=Sus scrofa OX=9823 GN=VAT1 PE=1 SV=1	PIG	36
115	42.94	42.98	72.35	69.7	58.52	tr|I3LJJ8|I3LJJ8_PIG	PDZ domain containing 1 OS=Sus scrofa OX=9823 GN=PDZK1 PE=1 SV=2	PIG	29
116	42.82	42.83	71.05	69.08	68.42	tr|A0A4X1W3D7|A0A4X1W3D7_PIG	Uncharacterized protein OS=Sus scrofa OX=9823 PE=4 SV=1	PIG	63
117	42.71	42.83	50.91	49.77	49.77	tr|F1SD70|F1SD70_PIG	Legumain OS=Sus scrofa OX=9823 GN=LGMN PE=4 SV=4	PIG	26
118	42.16	42.25	44.32	39.53	31.14	tr|A0A286ZIY5|A0A286ZIY5_PIG	ADAM metallopeptidase domain 7 OS=Sus scrofa OX=9823 GN=ADAM7 PE=4 SV=1	PIG	24
119	42.06	42.09	54.38	54.38	54.38	tr|A0A4X1VUI6|A0A4X1VUI6_PIG	Jacalin-type lectin domain-containing protein OS=Sus scrofa OX=9823 PE=4 SV=1	PIG	74
120	41.57	41.91	51.39	50.8	46.22	tr|F1S2E2|F1S2E2_PIG	Annexin OS=Sus scrofa OX=9823 GN=ANXA11 PE=1 SV=2	PIG	24
121	41.5	41.65	94.71	93.27	93.27	tr|M3V836|M3V836_PIG	Glutathione S-transferase pi 1 OS=Sus scrofa OX=9823 GN=GSTP1 PE=2 SV=1	PIG	49
122	41.19	41.34	59.74	54.98	54.98	tr|Q0PY11|Q0PY11_PIG	Elongation factor 1-alpha OS=Sus scrofa OX=9823 GN=EEF1A PE=1 SV=1	PIG	32
123	41.14	42.37	50.24	50.24	47.39	tr|A0A4X1SY05|A0A4X1SY05_PIG	NTR domain-containing protein OS=Sus scrofa OX=9823 PE=4 SV=1	PIG	25
124	41.08	41.2	60.75	58.64	49.77	tr|F1SIN0|F1SIN0_PIG	Beta-1,3-galactosyl-O-glycosyl-glycoprotein beta-1,6-N-acetylglucosaminyltransferase OS=Sus scrofa OX=9823 GN=GCNT1 PE=4 SV=1	PIG	22
125	40.49	40.55	88.39	84.82	81.7	tr|A0A286ZND5|A0A286ZND5_PIG	Peroxiredoxin 1 OS=Sus scrofa OX=9823 GN=PRDX1 PE=1 SV=1	PIG	31
126	40.39	40.47	77.69	76.12	74.02	tr|I3LPB5|I3LPB5_PIG	Creatine kinase B-type OS=Sus scrofa OX=9823 GN=CKB PE=3 SV=2	PIG	27
127	40.11	40.13	66.67	66.67	66.67	tr|A0A4X1U2I6|A0A4X1U2I6_PIG	Peptidyl-prolyl cis-trans isomerase OS=Sus scrofa OX=9823 GN=PPIB PE=3 SV=1	PIG	26
128	40.06	40.25	88.74	73.87	71.62	tr|C4TP28|C4TP28_PIG	Phosphatidylethanolamine-binding protein 4 OS=Sus scrofa OX=9823 GN=pebp4 PE=1 SV=1	PIG	55
129	40.03	40.12	93.27	87.44	86.55	tr|Q29057|Q29057_PIG	Glutathione S-transferase OS=Sus scrofa OX=9823 PE=2 SV=1	PIG	29
130	39.93	42.21	85.54	84	81.85	tr|A0A4X1WA37|A0A4X1WA37_PIG	Aldo-keto reductase family 1 member A1 OS=Sus scrofa OX=9823 GN=AKR1A1 PE=4 SV=1	PIG	29
131	39.86	40.34	67.09	64.54	62.62	tr|A0A4X1UUE4|A0A4X1UUE4_PIG	PDZ domain-containing protein OS=Sus scrofa OX=9823 GN=GIPC2 PE=4 SV=1	PIG	25
132	39.78	39.93	95.3	84.9	80.87	tr|A0A4X1SMZ2|A0A4X1SMZ2_PIG	Uncharacterized protein OS=Sus scrofa OX=9823 GN=SDCBP PE=4 SV=1	PIG	38
133	39.65	39.76	57.66	53.62	50.21	tr|F1CNZ4|F1CNZ4_PIG	Metalloreductase STEAP4 OS=Sus scrofa OX=9823 GN=STEAP4 PE=1 SV=1	PIG	35
134	39.48	39.52	57.62	56.88	55.76	tr|B0LY42|B0LY42_PIG	Basigin isoform 2 OS=Sus scrofa OX=9823 PE=1 SV=1	PIG	31
135	38.98	41.54	71.65	71.65	66.49	tr|A0A4X1T9Q1|A0A4X1T9Q1_PIG	L-lactate dehydrogenase OS=Sus scrofa OX=9823 GN=LDHA PE=3 SV=1	PIG	28
136	38.88	38.97	57.32	54.07	50.41	tr|C5IWV5|C5IWV5_PIG	Trypsinogen OS=Sus scrofa OX=9823 PE=2 SV=1	PIG	132
137	38.42	38.84	68.75	65.63	63.7	tr|A0A4X1WCU9|A0A4X1WCU9_PIG	Tubulin alpha chain OS=Sus scrofa OX=9823 GN=TUBA1B PE=3 SV=1	PIG	23
138	37.87	38.06	67.2	65.05	58.6	tr|F1RX12|F1RX12_PIG	GDP-mannose 4,6 dehydratase isoform X1 OS=Sus scrofa OX=9823 GN=GMDS PE=1 SV=3	PIG	22
139	37.79	38.38	72.9	72.9	70.97	tr|A0A481B882|A0A481B882_PIG	Cathepsin L2 preproprotein OS=Sus scrofa OX=9823 PE=3 SV=1	PIG	52
140	37.74	37.93	53.58	49.91	44.4	tr|A0A4X1TFS8|A0A4X1TFS8_PIG	Beta-hexosaminidase OS=Sus scrofa OX=9823 PE=3 SV=1	PIG	23
141	37.54	37.81	89.2	89.2	89.2	tr|F1RJ93|F1RJ93_PIG	Transgelin OS=Sus scrofa OX=9823 GN=TAGLN2 PE=3 SV=3	PIG	31
142	37.04	37.06	85.19	84.57	84.57	tr|A0A5G2R4K5|A0A5G2R4K5_PIG	Uncharacterized protein OS=Sus scrofa OX=9823 GN=PRDX5 PE=4 SV=1	PIG	20
143	36.93	37.01	59.92	52.11	45.36	tr|A0A4X1U2V4|A0A4X1U2V4_PIG	Lambda-crystallin homolog OS=Sus scrofa OX=9823 GN=CRYL1 PE=4 SV=1	PIG	26
144	36.86	36.92	65.03	60.4	58.38	tr|F1SJB5|F1SJB5_PIG	Annexin OS=Sus scrofa OX=9823 GN=ANXA1 PE=1 SV=3	PIG	23
145	36.83	36.91	85.78	83.94	83.94	tr|B0LXK8|B0LXK8_PIG	Hypoxanthine phosphoribosyltransferase OS=Sus scrofa OX=9823 GN=HPRT1 PE=3 SV=1	PIG	24
146	36.73	36.77	91.98	90.37	90.37	tr|F1RKG8|F1RKG8_PIG	Uncharacterized protein OS=Sus scrofa OX=9823 GN=PEBP1 PE=1 SV=1	PIG	22
147	36.42	36.64	33.26	29.63	27.06	tr|F1SA74|F1SA74_PIG	C-1-tetrahydrofolate synthase, cytoplasmic OS=Sus scrofa OX=9823 GN=MTHFD1 PE=1 SV=3	PIG	21
148	36.22	36.31	57.01	51.04	45.67	tr|A0A480YY66|A0A480YY66_PIG	Cathepsin B OS=Sus scrofa OX=9823 PE=3 SV=1	PIG	38
149	35.88	36.03	32.11	29.3	29.3	tr|A0A287AZM6|A0A287AZM6_PIG	Choline transporter-like protein 2 OS=Sus scrofa OX=9823 GN=SLC44A2 PE=3 SV=2	PIG	22
150	35.87	36	84	79.56	69.78	tr|F1S605|F1S605_PIG	Glutathione S-transferase OS=Sus scrofa OX=9823 GN=GSTM3 PE=1 SV=2	PIG	22
151	35.58	35.68	54.13	46.71	38.6	tr|A0A4X1TLV9|A0A4X1TLV9_PIG	Adseverin OS=Sus scrofa OX=9823 GN=SCIN PE=4 SV=1	PIG	28
152	35.38	35.43	33.92	30.4	29.28	tr|I3LK18|I3LK18_PIG	Polycystin 2 like 2, transient receptor potential cation channel OS=Sus scrofa OX=9823 GN=PKD2L2 PE=4 SV=3	PIG	23
153	35.32	35.44	47.99	40.56	35.81	tr|M3VH45|M3VH45_PIG	Annexin OS=Sus scrofa OX=9823 GN=ANXA6 PE=2 SV=1	PIG	22
154	35.28	35.44	61.75	51.26	42.72	tr|A0A0B8RVW4|A0A0B8RVW4_PIG	Glucose-6-phosphate 1-dehydrogenase OS=Sus scrofa domesticus OX=9825 GN=G6PD PE=3 SV=1	PIG	19
155	35.25	35.32	86.14	86.14	82.67	tr|F2Z5K4|F2Z5K4_PIG	Ras homolog family member C OS=Sus scrofa OX=9823 GN=RHOC PE=1 SV=2	PIG	29
156	35	35.1	43.72	36.69	32	tr|A0A480KD21|A0A480KD21_PIG	Procollagen-lysine,2-oxoglutarate 5-dioxygenase 1 isoform 2 OS=Sus scrofa OX=9823 PE=4 SV=1	PIG	20
157	34.79	34.83	50.86	48.8	39.38	tr|A0A4X1SY80|A0A4X1SY80_PIG	ATPase H+ transporting V1 subunit A OS=Sus scrofa OX=9823 PE=3 SV=1	PIG	19
158	34.5	34.58	33.08	28.76	26.92	tr|A0A5G2R7M3|A0A5G2R7M3_PIG	Inter-alpha-trypsin inhibitor heavy chain H4 OS=Sus scrofa OX=9823 GN=ITIH4 PE=4 SV=1	PIG	21
159	34.48	34.5	74.5	74.5	73.83	tr|D3KVS6|D3KVS6_PIG	16kDa secretory protein OS=Sus scrofa domesticus OX=9825 GN=NPC2 PE=4 SV=1	PIG	30
160	34.29	34.33	36.02	32.1	28.28	tr|A0A4X1VN86|A0A4X1VN86_PIG	Neutral alpha-glucosidase AB OS=Sus scrofa OX=9823 GN=GANAB PE=3 SV=1	PIG	20
161	34.25	34.39	94.09	91.14	80.17	tr|A0A4X1SD27|A0A4X1SD27_PIG	GST N-terminal domain-containing protein OS=Sus scrofa OX=9823 GN=CLIC3 PE=4 SV=1	PIG	18
162	33.61	33.71	21.4	14.89	14.53	tr|I3LGD4|I3LGD4_PIG	Clathrin heavy chain OS=Sus scrofa OX=9823 GN=CLTC PE=1 SV=3	PIG	19
163	33.59	33.72	56.84	47.11	47.11	tr|F1SAG3|F1SAG3_PIG	Chitobiase OS=Sus scrofa OX=9823 GN=CTBS PE=3 SV=3	PIG	44
164	33.33	54.55	79.39	78.27	75.77	tr|I3L6U9|I3L6U9_PIG	Guanine nucleotide-binding protein subunit alpha-11 OS=Sus scrofa OX=9823 GN=GNA11 PE=4 SV=1	PIG	37
165	33.17	33.23	50.35	47.2	43.88	tr|I3L812|I3L812_PIG	Tripeptidyl peptidase 1 OS=Sus scrofa OX=9823 GN=TPP1 PE=1 SV=1	PIG	23
166	32.83	32.88	74.9	74.9	74.9	tr|A0A480UQ82|A0A480UQ82_PIG	Complement factor D isoform 1 preproprotein OS=Sus scrofa OX=9823 PE=3 SV=1	PIG	19
167	32.23	32.3	65.06	61.22	61.22	tr|A0A4X1UAN3|A0A4X1UAN3_PIG	Ig-like domain-containing protein OS=Sus scrofa OX=9823 PE=3 SV=1	PIG	27
168	32.2	32.21	21.95	17.52	17.07	tr|A0A481C7A2|A0A481C7A2_PIG	Collagen alpha-1(XVIII) chain isoform 2 preproprotein OS=Sus scrofa OX=9823 PE=4 SV=1	PIG	26
169	31.42	34.33	27.29	23.27	17.77	tr|A0A4X1VKX1|A0A4X1VKX1_PIG	Myosin IIIB OS=Sus scrofa OX=9823 GN=MYO3B PE=3 SV=1	PIG	19
170	31.15	31.68	84.09	84.09	84.09	tr|Q4R0H3|Q4R0H3_PIG	Spermadhesin AQN-1 OS=Sus scrofa OX=9823 GN=AQN-1 PE=2 SV=1	PIG	83
171	31.03	31.16	69.08	66.27	66.27	tr|B2ZGN1|B2ZGN1_PIG	Cysteine-rich secretory protein 1 OS=Sus scrofa OX=9823 PE=2 SV=1	PIG	25
172	30.96	31.07	20.69	20.69	20.69	tr|F1RGR9|F1RGR9_PIG	SEA domain-containing protein OS=Sus scrofa OX=9823 GN=MUC1 PE=1 SV=2	PIG	27
173	30.74	30.94	53.86	53.86	43.67	tr|A0A480EJB5|A0A480EJB5_PIG	Triokinase/FMN cyclase OS=Sus scrofa OX=9823 PE=4 SV=1	PIG	19
174	30.72	37.75	88.24	86.27	77.25	tr|A0A4X1U3B8|A0A4X1U3B8_PIG	14_3_3 domain-containing protein OS=Sus scrofa OX=9823 GN=YWHAE PE=3 SV=1	PIG	27
175	30.23	30.32	67.19	67.19	67.19	tr|A0A4X1TUU9|A0A4X1TUU9_PIG	Uncharacterized protein OS=Sus scrofa OX=9823 GN=RAC1 PE=4 SV=1	PIG	19
176	30.01	30.02	94.56	94.56	94.56	tr|Q95ME5|Q95ME5_PIG	Superoxide dismutase 1 (Fragment) OS=Sus scrofa OX=9823 GN=SOD1 PE=2 SV=1	PIG	21
177	29.84	30.02	72.44	71.65	71.26	tr|A0A4X1UA74|A0A4X1UA74_PIG	Phosphoglycerate mutase OS=Sus scrofa OX=9823 GN=PGAM1 PE=3 SV=1	PIG	23
178	29.81	30.04	95.12	95.12	95.12	tr|F2Q9A3|F2Q9A3_PIG	Peptidyl-prolyl cis-trans isomerase OS=Sus scrofa OX=9823 GN=ppia PE=2 SV=1	PIG	31
179	29.79	30.05	97.88	97.35	89.42	tr|Q0R678|Q0R678_PIG	DJ-1 protein OS=Sus scrofa OX=9823 GN=PARK7 PE=1 SV=1	PIG	20
180	29.72	30.07	37.15	33.69	27.43	tr|F1STR1|F1STR1_PIG	Cathepsin C OS=Sus scrofa OX=9823 GN=CTSC PE=1 SV=1	PIG	19
181	29.19	29.36	68.75	68.75	66.67	tr|F1RL37|F1RL37_PIG	Glutathione S-transferase theta-1 OS=Sus scrofa OX=9823 GN=LOC100153094 PE=1 SV=1	PIG	22
182	28.48	28.55	43.4	43.4	39.15	tr|L8B0W9|L8B0W9_PIG	IgG heavy chain OS=Sus scrofa OX=9823 GN=IGHG PE=2 SV=1	PIG	22
183	28.4	32.63	66.84	62.86	55.17	tr|A0A287A853|A0A287A853_PIG	G protein subunit alpha 13 OS=Sus scrofa OX=9823 GN=GNA13 PE=1 SV=1	PIG	18
184	28.07	28.22	24.64	23.77	21.01	tr|F1RLV1|F1RLV1_PIG	Sodium/glucose cotransporter 1 OS=Sus scrofa OX=9823 GN=SLC5A1 PE=3 SV=3	PIG	24
185	27.88	27.95	62.93	56.07	51.4	tr|F2Z5C1|F2Z5C1_PIG	Annexin OS=Sus scrofa OX=9823 GN=ANXA5 PE=1 SV=4	PIG	16
186	27.77	27.8	42.1	32.55	26.45	tr|A0A4X1UNJ4|A0A4X1UNJ4_PIG	Rho-GAP domain-containing protein OS=Sus scrofa OX=9823 GN=ARHGAP18 PE=4 SV=1	PIG	16
187	27.6	27.67	59.84	59.45	40.94	tr|G9F6X8|G9F6X8_PIG	Protein disulfide-isomerase OS=Sus scrofa OX=9823 GN=P4HB PE=2 SV=1	PIG	18
188	27.57	27.6	47.79	45.47	40.84	tr|F1SNL7|F1SNL7_PIG	Carnosine dipeptidase 2 OS=Sus scrofa OX=9823 GN=CNDP2 PE=1 SV=1	PIG	15
189	27.48	27.48	41.74	36.63	35.09	tr|A0A286ZT94|A0A286ZT94_PIG	Uncharacterized protein OS=Sus scrofa OX=9823 PE=4 SV=2	PIG	20
190	27.39	31.51	31.89	29.01	23.72	tr|F1SGG3|F1SGG3_PIG	Keratin 1 OS=Sus scrofa OX=9823 GN=KRT1 PE=1 SV=2	PIG	36
191	27.13	27.26	45.19	43.75	41.83	tr|B9TSS6|B9TSS6_PIG	Sialidase-1 OS=Sus scrofa OX=9823 GN=NEU1 PE=2 SV=1	PIG	18
192	26.9	26.95	99.28	99.28	93.31	tr|A0A5G2QDJ2|A0A5G2QDJ2_PIG	Polyubiquitin-C OS=Sus scrofa OX=9823 GN=UBC PE=4 SV=1	PIG	21
193	26.58	26.68	28.64	25.73	22.14	tr|I3L8L8|I3L8L8_PIG	ATPase Na+/K+ transporting subunit alpha 4 OS=Sus scrofa OX=9823 GN=ATP1A4 PE=1 SV=3	PIG	14
194	26.45	26.61	45.6	44.99	41.92	tr|F1RUX1|F1RUX1_PIG	Coronin OS=Sus scrofa OX=9823 GN=CORO1B PE=1 SV=3	PIG	15
195	26.31	27.29	38.62	38.62	31.53	tr|F1RGS2|F1RGS2_PIG	Glucosylceramidase OS=Sus scrofa OX=9823 GN=GBA PE=3 SV=2	PIG	20
196	26.28	26.49	83.41	83.41	79.51	tr|F2Z5U4|F2Z5U4_PIG	Ras-related protein Rab-1A OS=Sus scrofa OX=9823 GN=RAB1A PE=1 SV=2	PIG	20
197	25.9	25.95	28.38	26.52	25.15	tr|A0A4X1UDU6|A0A4X1UDU6_PIG	Beta-galactosidase OS=Sus scrofa OX=9823 GN=GLB1 PE=3 SV=1	PIG	16
198	25.84	26.44	21.91	12.72	9.182	tr|F1SGX3|F1SGX3_PIG	DOP1 leucine zipper like protein B OS=Sus scrofa OX=9823 GN=DOP1B PE=4 SV=4	PIG	16
199	25.78	25.81	68.14	61.76	58.82	tr|E7EI20|E7EI20_PIG	Rho GDP dissociation inhibitor alpha OS=Sus scrofa OX=9823 GN=ARHGDIA PE=2 SV=1	PIG	18
200	25.64	25.73	64.61	62.64	61.8	tr|A0A4X1VDW7|A0A4X1VDW7_PIG	Sorbitol dehydrogenase OS=Sus scrofa OX=9823 GN=SORD PE=3 SV=1	PIG	18
201	25.51	25.55	60.19	52.78	39.81	tr|A0A5G2QC50|A0A5G2QC50_PIG	Uncharacterized protein OS=Sus scrofa OX=9823 GN=TIMP2 PE=4 SV=1	PIG	18
202	25.38	25.64	16.41	10.72	6.972	tr|F1RW75|F1RW75_PIG	Desmoplakin OS=Sus scrofa OX=9823 GN=DSP PE=1 SV=3	PIG	13
203	25.15	30.71	24	17.27	14.1	tr|K9J6M1|K9J6M1_PIG	Ras GTPase-activating-like protein IQGAP2 OS=Sus scrofa OX=9823 GN=IQGAP2 PE=2 SV=1	PIG	20
204	25.14	25.15	62.84	60.55	55.96	tr|F1RHW4|F1RHW4_PIG	RAS related OS=Sus scrofa OX=9823 GN=RRAS PE=1 SV=1	PIG	14
205	25.02	25.2	33.79	28.08	20.26	tr|F1SSJ8|F1SSJ8_PIG	Dishevelled associated activator of morphogenesis 1 OS=Sus scrofa OX=9823 GN=DAAM1 PE=4 SV=2	PIG	16
206	24.89	24.94	51.43	51.43	48.57	tr|A0A4X1TUG7|A0A4X1TUG7_PIG	BPTI/Kunitz inhibitor domain-containing protein OS=Sus scrofa OX=9823 GN=PTI PE=4 SV=1	PIG	22
207	24.75	24.8	37.81	31.32	24.94	tr|A0A4X1W077|A0A4X1W077_PIG	Valosin containing protein OS=Sus scrofa OX=9823 PE=3 SV=1	PIG	15
208	24.72	54.41	80.79	80.79	77.97	tr|Q06AS8|Q06AS8_PIG	G protein subunit alpha i3 OS=Sus scrofa OX=9823 GN=GNAI3 PE=1 SV=1	PIG	32
209	24.55	24.65	62.7	62.7	59.46	tr|F6Q3P3|F6Q3P3_PIG	ADP ribosylation factor 1 OS=Sus scrofa OX=9823 GN=ARF1 PE=4 SV=1	PIG	25
210	24.46	24.6	56.23	50.69	49.03	tr|F1S4Q8|F1S4Q8_PIG	Glutaminyl-peptide cyclotransferase OS=Sus scrofa OX=9823 GN=QPCT PE=4 SV=3	PIG	18
211	24.31	24.41	31.37	18.96	16.21	tr|A0A286ZZF0|A0A286ZZF0_PIG	Hypoxia up-regulated 1 OS=Sus scrofa OX=9823 GN=HYOU1 PE=4 SV=1	PIG	15
212	24.22	24.27	39.37	30.41	24.44	tr|A0A5G2R862|A0A5G2R862_PIG	Phospholipase B domain containing 2 OS=Sus scrofa OX=9823 GN=PLBD2 PE=4 SV=1	PIG	16
213	23.87	23.95	54.25	51.32	46.92	tr|F1SMX5|F1SMX5_PIG	Calcium-binding protein 39 OS=Sus scrofa OX=9823 GN=CAB39 PE=1 SV=1	PIG	15
214	23.83	23.85	24	17.8	17.8	tr|K9IVG2|K9IVG2_PIG	GLUT5 OS=Sus scrofa OX=9823 GN=SLC2A5 PE=2 SV=1	PIG	12
215	23.82	23.88	41.6	40.46	28.63	tr|A0A481C9E3|A0A481C9E3_PIG	Prosaposin isoform a preproprotein OS=Sus scrofa OX=9823 PE=4 SV=1	PIG	13
216	23.73	23.76	74.84	69.75	58.92	tr|F1RPC8|F1RPC8_PIG	Crystallin mu OS=Sus scrofa OX=9823 GN=CRYM PE=1 SV=2	PIG	18
217	23.62	23.74	63.54	63.54	51.1	tr|A0A5G2QU98|A0A5G2QU98_PIG	Adenosine deaminase OS=Sus scrofa OX=9823 GN=ADA PE=4 SV=1	PIG	15
218	23.51	23.68	34.75	30.23	27.13	tr|A0A5G2RDH1|A0A5G2RDH1_PIG	EMAP like 2 OS=Sus scrofa OX=9823 GN=EML2 PE=4 SV=1	PIG	14
219	23.49	88.08	94.43	90.72	89.92	tr|B6VNT8|B6VNT8_PIG	Actin, alpha cardiac muscle 1 OS=Sus scrofa OX=9823 GN=ACTC1 PE=2 SV=1	PIG	338
220	23.4	23.51	45.16	40.65	34.19	tr|Q864U7|Q864U7_PIG	UDP-Gal:beta-GlcNAc beta 1,4-galactosyltransferase 4 (Fragment) OS=Sus scrofa OX=9823 GN=B4GALT4 PE=2 SV=1	PIG	15
221	23.28	23.38	33.42	27.63	22.63	tr|F1SKE2|F1SKE2_PIG	Procollagen-lysine,2-oxoglutarate 5-dioxygenase 2 OS=Sus scrofa OX=9823 GN=PLOD2 PE=1 SV=4	PIG	15
222	23.17	23.28	90.26	90.26	90.26	tr|F1SSV2|F1SSV2_PIG	Calcineurin like EF-hand protein 1 OS=Sus scrofa OX=9823 GN=CHP1 PE=4 SV=3	PIG	15
223	23.1	23.28	47.55	38.46	32.63	tr|F1RPE4|F1RPE4_PIG	Transcobalamin-2 OS=Sus scrofa OX=9823 GN=TCN2 PE=4 SV=1	PIG	15
224	22.66	22.86	60.35	49.38	43.39	tr|C1PIG4|C1PIG4_PIG	cAMP-dependent protein kinase regulatory subunit type II alpha OS=Sus scrofa OX=9823 GN=PRKAR2A PE=1 SV=1	PIG	14
225	22.54	22.65	53.88	50.49	37.86	tr|I3LAJ6|I3LAJ6_PIG	RAS like proto-oncogene A OS=Sus scrofa OX=9823 GN=RALA PE=1 SV=1	PIG	14
226	22.51	22.66	43.23	32.32	28.08	tr|A7VK02|A7VK02_PIG	Transmembrane protease, serine 2 OS=Sus scrofa OX=9823 GN=TMPRSS2 PE=3 SV=1	PIG	15
227	22.51	22.53	78.38	78.38	78.38	tr|A0A4X1VGS5|A0A4X1VGS5_PIG	Beta-microseminoprotein OS=Sus scrofa OX=9823 GN=MSMB PE=3 SV=1	PIG	22
228	22.39	22.59	18.4	18.24	18.24	tr|I3LVS2|I3LVS2_PIG	Glyco_hydro_35 domain-containing protein OS=Sus scrofa OX=9823 GN=LOC110255463 PE=3 SV=2	PIG	17
229	22.38	22.52	39.65	39.39	35.61	tr|A0A4X1SHI9|A0A4X1SHI9_PIG	S-adenosylmethionine synthase OS=Sus scrofa OX=9823 GN=MAT1A PE=3 SV=1	PIG	13
230	22.37	22.46	47.35	47.35	44.49	tr|I3LVL5|I3LVL5_PIG	Cysteine rich secretory protein 3 OS=Sus scrofa OX=9823 GN=CRISP3 PE=1 SV=1	PIG	17
231	22.28	22.49	55.71	48.57	32.86	tr|F1RIP6|F1RIP6_PIG	Nucleobindin 1 OS=Sus scrofa OX=9823 GN=NUCB1 PE=1 SV=3	PIG	16
232	21.94	22.1	43.56	39.21	30.69	tr|E3VWG5|E3VWG5_PIG	DnaJ homolog subfamily C member 3 OS=Sus scrofa OX=9823 PE=2 SV=1	PIG	13
233	21.89	21.89	74.83	74.83	74.83	tr|Q1HDU1|Q1HDU1_PIG	Angiogenin OS=Sus scrofa OX=9823 GN=ANG1 PE=2 SV=1	PIG	13
234	21.7	21.81	58.02	48.46	48.46	tr|A0A4X1TKR4|A0A4X1TKR4_PIG	Serine/threonine-protein phosphatase OS=Sus scrofa OX=9823 GN=PPP1CB PE=3 SV=1	PIG	12
235	21.59	21.63	76.82	65.74	56.4	tr|A0A5G2QKC9|A0A5G2QKC9_PIG	Pyrophosphatase (inorganic) 1 OS=Sus scrofa OX=9823 GN=PPA1 PE=4 SV=1	PIG	14
236	21.53	21.62	39.63	35.2	29.6	tr|F1RP42|F1RP42_PIG	Serine/threonine kinase 24 OS=Sus scrofa OX=9823 GN=STK24 PE=1 SV=4	PIG	13
237	21.48	23.89	88.36	85.71	71.96	tr|A0A4X1VY32|A0A4X1VY32_PIG	Uncharacterized protein OS=Sus scrofa OX=9823 GN=HRAS PE=4 SV=1	PIG	20
238	21.3	21.32	40.05	40.05	33.02	tr|V5PZU0|V5PZU0_PIG	Arrestin domain-containing 1 OS=Sus scrofa OX=9823 GN=ARRDC1 PE=2 SV=1	PIG	12
239	21.15	21.19	33.15	27.49	23.05	tr|A0A4X1T5Y1|A0A4X1T5Y1_PIG	Uncharacterized protein OS=Sus scrofa OX=9823 GN=GARS PE=4 SV=1	PIG	11
240	21.13	21.18	50.07	33.93	26.52	tr|F1SA41|F1SA41_PIG	MAGUK p55 subfamily member 5 isoform X1 OS=Sus scrofa OX=9823 GN=MPP5 PE=1 SV=3	PIG	12
241	21.06	21.08	57.07	57.07	53.66	tr|F2Z5J9|F2Z5J9_PIG	Uncharacterized protein OS=Sus scrofa OX=9823 GN=RAB11B PE=1 SV=2	PIG	11
242	20.97	21	31.88	30.8	28.62	tr|A0A4X1UK20|A0A4X1UK20_PIG	Uncharacterized protein OS=Sus scrofa OX=9823 GN=LGALS3BP PE=4 SV=1	PIG	12
243	20.73	20.79	60.19	50.73	50.73	tr|A0A287B626|A0A287B626_PIG	Ig-like domain-containing protein OS=Sus scrofa OX=9823 PE=1 SV=2	PIG	13
244	20.58	20.6	49.62	49.62	49.62	tr|A0A4X1SGG1|A0A4X1SGG1_PIG	Integral membrane protein 2B OS=Sus scrofa OX=9823 GN=ITM2B PE=4 SV=1	PIG	12
245	20.44	20.54	25.47	17.9	13.83	tr|A0A5G2RAC7|A0A5G2RAC7_PIG	Cullin associated and neddylation dissociated 1 OS=Sus scrofa OX=9823 GN=CAND1 PE=4 SV=1	PIG	13
246	20.38	20.45	63.6	63.6	52.63	tr|A0A4X1WAJ2|A0A4X1WAJ2_PIG	UMP-CMP kinase OS=Sus scrofa OX=9823 GN=CMPK1 PE=3 SV=1	PIG	13
247	20.24	32.54	43.11	39.97	26	tr|I3LDS3|I3LDS3_PIG	Keratin 10 OS=Sus scrofa OX=9823 GN=KRT10 PE=1 SV=3	PIG	34
248	20.13	20.29	52.99	50.37	42.54	tr|A0A286ZQ79|A0A286ZQ79_PIG	Adenylate kinase isoenzyme 1 OS=Sus scrofa OX=9823 GN=AK1 PE=1 SV=2	PIG	12
249	19.78	19.87	30.77	27.19	23.97	tr|K7GPR7|K7GPR7_PIG	Tyrosine-protein kinase OS=Sus scrofa OX=9823 GN=SRC PE=1 SV=1	PIG	13
250	19.71	19.81	58.29	49.76	41.94	tr|F2Z5D2|F2Z5D2_PIG	Actin related protein 3 OS=Sus scrofa OX=9823 GN=ACTR3 PE=3 SV=2	PIG	14
251	19.7	19.75	51.33	45.72	41.89	tr|A0A5G2QPX2|A0A5G2QPX2_PIG	Malate dehydrogenase, cytoplasmic OS=Sus scrofa OX=9823 GN=MDH1 PE=4 SV=1	PIG	13
252	19.57	39.59	82.35	81.76	78.24	tr|F2Z4Z8|F2Z4Z8_PIG	G protein subunit beta 2 OS=Sus scrofa OX=9823 GN=GNB2 PE=1 SV=3	PIG	41
253	19.54	22.56	47.3	44.14	41.89	tr|I3LBL7|I3LBL7_PIG	Uncharacterized protein OS=Sus scrofa OX=9823 GN=LOC100510917 PE=4 SV=2	PIG	13
254	19.52	34	75.4	75	56.85	tr|F1SDR7|F1SDR7_PIG	Tyrosine 3-monooxygenase/tryptophan 5-monooxygenase activation protein beta OS=Sus scrofa OX=9823 GN=YWHAB PE=3 SV=2	PIG	22
255	19.44	19.6	23.52	20.44	15.57	tr|A0A5G2R745|A0A5G2R745_PIG	Aminopeptidase puromycin sensitive OS=Sus scrofa OX=9823 GN=NPEPPS PE=4 SV=1	PIG	12
256	19.37	19.56	49.47	49.47	46.29	tr|F1SKY2|F1SKY2_PIG	Nitrilase family member 2 OS=Sus scrofa OX=9823 GN=NIT2 PE=1 SV=3	PIG	10
257	19.33	19.55	41.64	27.88	25.28	tr|A0A287A178|A0A287A178_PIG	Protein kinase C and casein kinase substrate in neurons 2 OS=Sus scrofa OX=9823 GN=PACSIN2 PE=4 SV=1	PIG	15
258	19.05	19.09	40.45	29.78	29.78	tr|F6Q936|F6Q936_PIG	Chaperonin containing TCP1 subunit 2 OS=Sus scrofa OX=9823 GN=CCT2 PE=4 SV=1	PIG	13
259	18.93	19	36.33	29.91	25.14	tr|A0A5G2R2Z6|A0A5G2R2Z6_PIG	T-complex protein 1 subunit gamma OS=Sus scrofa OX=9823 GN=CCT3 PE=4 SV=1	PIG	10
260	18.92	18.94	36.96	36.96	36.96	tr|A0A4X1SD78|A0A4X1SD78_PIG	Lipocln_cytosolic_FA-bd_dom domain-containing protein OS=Sus scrofa OX=9823 PE=3 SV=1	PIG	13
261	18.82	18.94	49.76	46.43	41.9	tr|F1S9N9|F1S9N9_PIG	Cystathionine gamma-lyase OS=Sus scrofa OX=9823 GN=CTH PE=1 SV=3	PIG	11
262	18.78	18.85	29.39	21.93	20.37	tr|M3VHA3|M3VHA3_PIG	Alpha-L-iduronidase OS=Sus scrofa OX=9823 GN=IDUA PE=2 SV=1	PIG	11
263	18.53	18.54	40.2	38.46	32.51	tr|A0A4X1VDN7|A0A4X1VDN7_PIG	Uncharacterized protein OS=Sus scrofa OX=9823 GN=SEC14L2 PE=4 SV=1	PIG	11
264	18.51	22.85	60.7	59.7	51.74	tr|A0A4X1T9K3|A0A4X1T9K3_PIG	Uncharacterized protein OS=Sus scrofa OX=9823 GN=RAB35 PE=4 SV=1	PIG	15
265	18.36	18.37	73.12	71.15	67.59	tr|A0A4X1SH01|A0A4X1SH01_PIG	S-formylglutathione hydrolase OS=Sus scrofa OX=9823 GN=ESD PE=3 SV=1	PIG	10
266	18.29	18.4	53.47	48.98	48.98	tr|I3LHC8|I3LHC8_PIG	3-hydroxybutyrate dehydrogenase 2 OS=Sus scrofa OX=9823 GN=BDH2 PE=1 SV=1	PIG	10
267	18.14	18.18	37.63	28.3	27.41	tr|M1TFP4|M1TFP4_PIG	GAS6 OS=Sus scrofa OX=9823 GN=GAS6 PE=2 SV=1	PIG	13
268	18.11	24.15	39.14	35.91	34.84	tr|L8B0U8|L8B0U8_PIG	IgG heavy chain OS=Sus scrofa OX=9823 GN=IGHG PE=2 SV=1	PIG	19
269	18.1	18.28	38.05	31.65	31.65	tr|A0A5G2QNJ7|A0A5G2QNJ7_PIG	Prostaglandin-H2 D-isomerase OS=Sus scrofa OX=9823 GN=PTGDS PE=4 SV=1	PIG	15
270	17.98	23.72	70.24	61.9	60.12	tr|A0A5G2REA6|A0A5G2REA6_PIG	Destrin OS=Sus scrofa OX=9823 GN=DSTN PE=4 SV=1	PIG	16
271	17.84	17.88	26.06	23.05	21.28	tr|A0A4X1TMB8|A0A4X1TMB8_PIG	Protein tweety homolog OS=Sus scrofa OX=9823 PE=3 SV=1	PIG	11
272	17.74	17.79	38.39	32.59	27.9	tr|F1S715|F1S715_PIG	Alpha-L-fucosidase OS=Sus scrofa OX=9823 GN=FUCA2 PE=1 SV=3	PIG	12
273	17.7	17.79	35.41	31.01	27.89	tr|F1RFD6|F1RFD6_PIG	TBC1 domain family member 10A OS=Sus scrofa OX=9823 GN=TBC1D10A PE=1 SV=3	PIG	11
274	17.65	30.58	61.22	55.1	49.8	tr|A0A5G2QZA1|A0A5G2QZA1_PIG	Tyrosine 3-monooxygenase/tryptophan 5-monooxygenase activation protein theta OS=Sus scrofa OX=9823 GN=YWHAQ PE=4 SV=1	PIG	21
275	17.59	17.69	46.21	46.21	42.05	tr|A0A480SE36|A0A480SE36_PIG	CKLF-like MARVEL transmembrane domain-containing protein 2 isoform 1 OS=Sus scrofa OX=9823 PE=4 SV=1	PIG	14
276	17.51	17.57	72.25	69.38	69.38	tr|A0A4X1SEA1|A0A4X1SEA1_PIG	AB hydrolase-1 domain-containing protein OS=Sus scrofa OX=9823 GN=ABHD14B PE=4 SV=1	PIG	14
277	17.45	17.51	63.26	57.21	52.09	tr|A0A4X1W994|A0A4X1W994_PIG	Uncharacterized protein OS=Sus scrofa OX=9823 GN=RAB5B PE=4 SV=1	PIG	14
278	17.43	38.07	69.86	65.07	61.69	tr|A4L2Z4|A4L2Z4_PIG	G protein subunit alpha 14 OS=Sus scrofa OX=9823 GN=GNA14 PE=2 SV=1	PIG	26
279	17.39	17.49	32.63	30.32	29.05	tr|A1IU54|A1IU54_PIG	Carboxypeptidase E OS=Sus scrofa OX=9823 GN=CPE PE=1 SV=1	PIG	12
280	17.31	17.45	68.6	61.84	56.04	tr|A0A4X1U1K8|A0A4X1U1K8_PIG	Uncharacterized protein OS=Sus scrofa OX=9823 GN=RAB7A PE=4 SV=1	PIG	14
281	17.25	17.39	67.17	67.17	51.01	tr|A0A4X1TJM1|A0A4X1TJM1_PIG	Peroxiredoxin-2 OS=Sus scrofa OX=9823 GN=PRDX2 PE=4 SV=1	PIG	18
282	17.09	17.19	34.11	31.37	31.37	tr|F1RIF8|F1RIF8_PIG	6-phosphogluconate dehydrogenase, decarboxylating OS=Sus scrofa OX=9823 GN=PGD PE=1 SV=3	PIG	11
283	16.96	17.08	67.36	60.76	48.26	tr|A0A4X1UWK0|A0A4X1UWK0_PIG	Purine nucleoside phosphorylase OS=Sus scrofa OX=9823 GN=PNP PE=3 SV=1	PIG	13
284	16.83	16.97	29.96	29.52	27.97	tr|A0A4X1VVN2|A0A4X1VVN2_PIG	Serine protease 22 OS=Sus scrofa OX=9823 GN=PRSS22 PE=3 SV=1	PIG	12
285	16.77	16.84	52.11	45.07	38.38	tr|K9J6J2|K9J6J2_PIG	Erythrocyte band 7 integral membrane protein isoform a OS=Sus scrofa OX=9823 GN=STOM_tv1 PE=1 SV=1	PIG	11
286	16.73	16.82	27.12	25.42	25.42	tr|A0A4X1UI38|A0A4X1UI38_PIG	Serine/threonine-protein phosphatase 2A 65 kDa regulatory subunit A alpha isoform OS=Sus scrofa OX=9823 GN=PPP2R1A PE=4 SV=1	PIG	10
287	16.65	16.72	13.14	11.19	10.08	tr|D6PW25|D6PW25_PIG	Mucin 4 transcript variant 4 OS=Sus scrofa OX=9823 GN=MUC4 PE=4 SV=1	PIG	9
288	16.64	31.95	75.78	66.91	53	tr|X4ZFQ2|X4ZFQ2_PIG	Phosphoglycerate kinase OS=Sus scrofa OX=9823 GN=PGK2 PE=2 SV=1	PIG	23
289	16.63	16.74	16.39	13.63	12.09	tr|I3LIF2|I3LIF2_PIG	Calsyntenin 1 OS=Sus scrofa OX=9823 GN=CLSTN1 PE=4 SV=2	PIG	12
290	16.46	16.57	52.73	39.55	39.55	tr|J9JIK0|J9JIK0_PIG	Uncharacterized protein OS=Sus scrofa OX=9823 GN=GPX6 PE=4 SV=3	PIG	15
291	16.27	16.39	36.62	25.14	20	tr|A0A4X1VDS6|A0A4X1VDS6_PIG	Ribosomal protein S6 kinase OS=Sus scrofa OX=9823 GN=RPS6KA3 PE=3 SV=1	PIG	13
292	16.21	16.36	20.5	14.96	12.4	tr|I3LPL7|I3LPL7_PIG	Golgi glycoprotein 1 OS=Sus scrofa OX=9823 GN=GLG1 PE=1 SV=3	PIG	12
293	16.16	16.22	37.23	31.87	28.71	tr|A0A4X1W4Z7|A0A4X1W4Z7_PIG	Alpha-galactosidase OS=Sus scrofa OX=9823 GN=NAGA PE=3 SV=1	PIG	9
294	16.11	16.17	29.92	27.2	21.34	tr|F1SC70|F1SC70_PIG	Carboxypeptidase OS=Sus scrofa OX=9823 GN=CTSA PE=1 SV=4	PIG	11
295	16.06	16.09	33.58	24.3	19.11	tr|F1SQN1|F1SQN1_PIG	T-complex protein 1 subunit delta OS=Sus scrofa OX=9823 GN=CCT4 PE=1 SV=1	PIG	8
296	16	18	46.6	46.6	46.6	tr|F2Z5W2|F2Z5W2_PIG	Cell division control protein 42 homolog OS=Sus scrofa OX=9823 GN=CDC42 PE=1 SV=1	PIG	10
297	16	16.06	32.81	28.35	25.2	tr|F6Q109|F6Q109_PIG	Glutamine synthetase OS=Sus scrofa OX=9823 GN=GLUL PE=3 SV=1	PIG	11
298	15.98	16.02	41.41	41.41	34.36	tr|A0A480TAV6|A0A480TAV6_PIG	Family with sequence similarity 3 member C OS=Sus scrofa OX=9823 GN=FAM3C PE=4 SV=1	PIG	13
299	15.91	16.02	67.97	61.92	50.89	tr|A0A0K1TQQ7|A0A0K1TQQ7_PIG	Carbonyl reductase 3 OS=Sus scrofa OX=9823 GN=CBR3 PE=2 SV=1	PIG	11
300	15.88	24.24	85.78	78.9	72.48	tr|A0A4X1TBV2|A0A4X1TBV2_PIG	Uncharacterized protein OS=Sus scrofa OX=9823 PE=4 SV=1	PIG	16
301	15.87	15.95	22.05	18.95	12.4	tr|K7N7E7|K7N7E7_PIG	Mannosyl-oligosaccharide glucosidase OS=Sus scrofa OX=9823 GN=MOGS PE=1 SV=1	PIG	8
302	15.82	15.91	34.2	31.24	24.03	tr|A0A5G2QWV3|A0A5G2QWV3_PIG	Phosphoacetylglucosamine mutase OS=Sus scrofa OX=9823 GN=PGM3 PE=4 SV=1	PIG	10
303	15.73	15.81	61.16	49.55	38.84	tr|A0A4X1VDC5|A0A4X1VDC5_PIG	Thioredoxin domain-containing protein OS=Sus scrofa OX=9823 PE=4 SV=1	PIG	10
304	15.71	15.85	59.18	59.18	50.34	tr|A0A4X1U9S3|A0A4X1U9S3_PIG	Uncharacterized protein OS=Sus scrofa OX=9823 GN=LOC110255927 PE=3 SV=1	PIG	11
305	15.68	15.75	33.5	27.96	25.69	tr|F1SMW4|F1SMW4_PIG	Vacuolar protein sorting 4 homolog B OS=Sus scrofa OX=9823 GN=VPS4B PE=1 SV=3	PIG	9
306	15.5	15.55	42.66	33.13	25.6	tr|A0A5G2QK18|A0A5G2QK18_PIG	Dipeptidyl peptidase 7 OS=Sus scrofa OX=9823 GN=DPP7 PE=4 SV=1	PIG	13
307	15.48	15.56	24.32	23.27	19.52	tr|K9IVF7|K9IVF7_PIG	X-prolyl aminopeptidase (Aminopeptidase P) 1, soluble OS=Sus scrofa OX=9823 GN=XPNPEP1 PE=1 SV=1	PIG	10
308	15.44	15.58	54.24	54.24	38.18	tr|Q19QT8|Q19QT8_PIG	Quinone oxidoreductase OS=Sus scrofa OX=9823 GN=CRYZ PE=2 SV=1	PIG	10
309	15.27	17.54	26.27	24.64	20.37	tr|A0A4X1T6N0|A0A4X1T6N0_PIG	MFS domain-containing protein OS=Sus scrofa OX=9823 GN=SLC16A1 PE=4 SV=1	PIG	16
310	15.25	15.38	36.21	31.14	27.77	tr|F1RXD5|F1RXD5_PIG	Copine 3 OS=Sus scrofa OX=9823 GN=CPNE3 PE=4 SV=1	PIG	11
311	15.23	15.34	51.52	49.31	37.47	tr|F1S3B4|F1S3B4_PIG	IST1 factor associated with ESCRT-III OS=Sus scrofa OX=9823 GN=IST1 PE=1 SV=3	PIG	9
312	15.22	15.29	11.03	8.129	5.599	tr|Q58G70|Q58G70_PIG	Fatty acid synthase (Fragment) OS=Sus scrofa OX=9823 GN=FASN PE=2 SV=1	PIG	8
313	15.21	15.39	37.37	33.81	30.78	tr|A0A4X1TAN5|A0A4X1TAN5_PIG	Uncharacterized protein OS=Sus scrofa OX=9823 GN=PGM1 PE=3 SV=1	PIG	12
314	15.13	15.22	38.22	35.92	34.48	tr|A0A4X1W7G5|A0A4X1W7G5_PIG	Capping actin protein, gelsolin like OS=Sus scrofa OX=9823 GN=CAPG PE=4 SV=1	PIG	10
315	15.03	15.08	60.68	46.1	46.1	tr|A0A5G2QQW2|A0A5G2QQW2_PIG	Alpha-soluble NSF attachment protein OS=Sus scrofa OX=9823 GN=NAPA PE=4 SV=1	PIG	9
316	14.92	15.01	13.65	12.84	12.84	tr|A0A480E558|A0A480E558_PIG	Disintegrin and metalloproteinase domain-containing protein 9 OS=Sus scrofa OX=9823 PE=4 SV=1	PIG	13
317	14.82	21.1	79.71	72.46	60.87	tr|A0A4X1UZR3|A0A4X1UZR3_PIG	Uncharacterized protein OS=Sus scrofa OX=9823 GN=RAB8A PE=4 SV=1	PIG	17
318	14.77	14.89	20.11	15.81	13.98	tr|F1S5Z7|F1S5Z7_PIG	Sortilin OS=Sus scrofa OX=9823 GN=SORT1 PE=1 SV=3	PIG	13
319	14.61	14.66	39.15	28.93	26.68	tr|A0A287BG16|A0A287BG16_PIG	Beta-1,4-galactosyltransferase 1 OS=Sus scrofa OX=9823 GN=B4GALT1 PE=1 SV=1	PIG	13
320	14.56	14.64	54.5	54.5	43.24	tr|F1S268|F1S268_PIG	Cellular repressor of E1A stimulated genes 1 OS=Sus scrofa OX=9823 GN=CREG1 PE=1 SV=1	PIG	9
321	14.54	14.62	59.32	59.32	52.54	tr|A0A4X1V3D9|A0A4X1V3D9_PIG	Uncharacterized protein OS=Sus scrofa OX=9823 GN=DDT PE=4 SV=1	PIG	9
322	14.52	14.57	24.52	18.91	18.75	tr|A0A4X1SFR5|A0A4X1SFR5_PIG	Sphingomyelin phosphodiesterase OS=Sus scrofa OX=9823 GN=SMPD1 PE=3 SV=1	PIG	9
323	14.48	14.56	75.32	75.32	68.18	tr|A0A4X1VQR6|A0A4X1VQR6_PIG	SCP domain-containing protein OS=Sus scrofa OX=9823 GN=GLIPR2 PE=3 SV=1	PIG	13
324	14.46	14.56	24.82	17.8	10.77	tr|B1A8Z3|B1A8Z3_PIG	Alpha-1,4 glucan phosphorylase OS=Sus scrofa OX=9823 PE=2 SV=1	PIG	8
325	14.39	14.44	20.75	20.53	20.53	tr|A0A4X1SJ10|A0A4X1SJ10_PIG	G protein-coupled receptor class C group 5 member C OS=Sus scrofa OX=9823 GN=GPRC5C PE=4 SV=1	PIG	9
326	14.34	14.46	43.14	39.71	36.27	tr|I3LS93|I3LS93_PIG	Uncharacterized protein OS=Sus scrofa OX=9823 GN=FAM107A PE=4 SV=3	PIG	10
327	14.31	14.45	87.74	60.38	54.72	tr|F2XWZ9|F2XWZ9_PIG	Glutaredoxin OS=Sus scrofa OX=9823 GN=GRX1 PE=2 SV=1	PIG	10
328	14.22	14.33	27.45	21.03	18.14	tr|A8U4R4|A8U4R4_PIG	Transketolase OS=Sus scrofa OX=9823 GN=tkt PE=2 SV=1	PIG	10
329	14.16	14.27	41.59	30.39	23.92	tr|F1SK58|F1SK58_PIG	Heat shock protein family A (Hsp70) member 13 OS=Sus scrofa OX=9823 GN=HSPA13 PE=1 SV=2	PIG	10
330	14.15	14.24	13.44	10.98	9.228	tr|A0A5G2R2Z4|A0A5G2R2Z4_PIG	ATP binding cassette subfamily B member 5 OS=Sus scrofa OX=9823 GN=ABCB5 PE=4 SV=1	PIG	8
331	14.14	14.23	60.22	60.22	54.7	tr|A0A5G2R9A9|A0A5G2R9A9_PIG	Uncharacterized protein OS=Sus scrofa OX=9823 GN=PFN1 PE=4 SV=1	PIG	11
332	14.12	18.12	46.1	37.41	30.67	tr|F1RQR4|F1RQR4_PIG	EH domain containing 1 OS=Sus scrofa OX=9823 GN=EHD1 PE=1 SV=3	PIG	14
333	14.09	14.23	39.18	29.78	27.59	tr|D0G0C5|D0G0C5_PIG	Annexin OS=Sus scrofa OX=9823 GN=ANXA4 PE=2 SV=1	PIG	8
334	14.07	14.15	40.4	38.4	34.67	tr|A0A5G2R9E4|A0A5G2R9E4_PIG	Axin interactor, dorsalization associated OS=Sus scrofa OX=9823 GN=AIDA PE=4 SV=1	PIG	9
335	13.93	14.01	65.77	65.77	60.36	tr|A0A4X1V3L7|A0A4X1V3L7_PIG	Synaptosomal-associated protein OS=Sus scrofa OX=9823 GN=SNAP23 PE=3 SV=1	PIG	9
336	13.87	14.03	18.41	15.04	13.84	tr|A0A4X1TK49|A0A4X1TK49_PIG	Sodium/hydrogen exchanger OS=Sus scrofa OX=9823 GN=SLC9A3 PE=3 SV=1	PIG	8
337	13.85	13.93	21.96	20.03	12.76	tr|F1RJY0|F1RJY0_PIG	Nicastrin OS=Sus scrofa OX=9823 GN=NCSTN PE=1 SV=3	PIG	8
338	13.82	13.88	59.05	58.1	58.1	tr|H6TBN0|H6TBN0_PIG	Thioredoxin OS=Sus scrofa OX=9823 GN=TRX1 PE=2 SV=1	PIG	11
339	13.66	13.74	17.15	14.89	11.89	tr|A0A4X1W3M9|A0A4X1W3M9_PIG	Fibulin-1 OS=Sus scrofa OX=9823 GN=FBLN1 PE=3 SV=1	PIG	7
340	13.53	13.64	16.56	13.09	11.04	tr|F1SES5|F1SES5_PIG	N-acylsphingosine amidohydrolase 1 OS=Sus scrofa OX=9823 GN=ASAH1 PE=3 SV=4	PIG	8
341	13.52	13.71	56.41	49.86	25.64	tr|A0A480JNF9|A0A480JNF9_PIG	Glycerol-3-phosphate dehydrogenase 1-like protein OS=Sus scrofa OX=9823 PE=4 SV=1	PIG	10
342	13.52	13.6	33.6	25.54	25.54	tr|A0A5G2RIA6|A0A5G2RIA6_PIG	Aminoacylase-1 OS=Sus scrofa OX=9823 GN=ACY1 PE=4 SV=1	PIG	9
343	13.49	13.58	54.9	54.9	45.1	tr|A0A5G2QV36|A0A5G2QV36_PIG	ADP ribosylation factor like GTPase 15 OS=Sus scrofa OX=9823 GN=ARL15 PE=4 SV=1	PIG	8
344	13.4	13.47	10.94	7.484	6.826	tr|A0A4X1UTX4|A0A4X1UTX4_PIG	1-phosphatidylinositol 4,5-bisphosphate phosphodiesterase OS=Sus scrofa OX=9823 GN=PLCB4 PE=4 SV=1	PIG	7
345	13.33	13.43	77	74	67	tr|A0A4X1V4G4|A0A4X1V4G4_PIG	Uncharacterized protein OS=Sus scrofa OX=9823 GN=ARHGDIB PE=4 SV=1	PIG	11
346	13.29	13.42	36.55	33.92	31.87	tr|A0A480TQM9|A0A480TQM9_PIG	Aldose 1-epimerase OS=Sus scrofa OX=9823 PE=3 SV=1	PIG	9
347	13.11	17.05	56.94	45.37	42.13	tr|A0A4X1U6G7|A0A4X1U6G7_PIG	Uncharacterized protein OS=Sus scrofa OX=9823 GN=RAB5C PE=4 SV=1	PIG	13
348	13.03	35.11	88.6	86.53	86.53	tr|I3LVS7|I3LVS7_PIG	Ras homolog family member A OS=Sus scrofa OX=9823 GN=RHOA PE=1 SV=1	PIG	32
349	12.98	13	52.44	47.56	47.56	tr|D3K5J4|D3K5J4_PIG	LY6/PLAUR domain containing 4 OS=Sus scrofa OX=9823 GN=LYPD4 PE=1 SV=1	PIG	8
350	12.94	13.04	39.31	39.31	34.59	tr|A0A4X1V297|A0A4X1V297_PIG	Folate gamma-glutamyl hydrolase OS=Sus scrofa OX=9823 GN=TTPA PE=4 SV=1	PIG	10
351	12.94	13	16.73	13.72	13.72	tr|A0A4X1U931|A0A4X1U931_PIG	Uncharacterized protein OS=Sus scrofa OX=9823 GN=JUP PE=4 SV=1	PIG	8
352	12.93	13.1	64.34	64.34	52.94	tr|A9XFX6|A9XFX6_PIG	F-actin-capping protein subunit beta OS=Sus scrofa OX=9823 GN=Capzb PE=1 SV=1	PIG	12
353	12.93	13.02	29.54	26.83	20.05	tr|A0A4X1VWC1|A0A4X1VWC1_PIG	TPR_REGION domain-containing protein OS=Sus scrofa OX=9823 GN=ST13 PE=4 SV=1	PIG	9
354	12.91	13.02	37.84	32.05	21.24	tr|F1SMS8|F1SMS8_PIG	Lectin, mannose binding 1 OS=Sus scrofa OX=9823 GN=LMAN1 PE=1 SV=2	PIG	12
355	12.85	15.01	66.49	63.35	52.36	tr|Q06AT6|Q06AT6_PIG	RHOG OS=Sus scrofa OX=9823 GN=RHOG PE=1 SV=1	PIG	8
356	12.81	12.89	34.9	34.68	17.23	tr|Q0KKC2|Q0KKC2_PIG	Mannosyl (alpha-1,3-)-glycoprotein beta-1,2-N-acetylglucosaminyltransferase OS=Sus scrofa OX=9823 GN=MGAT1 PE=1 SV=1	PIG	8
357	12.75	12.81	16.03	12	8.687	tr|F1S431|F1S431_PIG	Alanyl-tRNA synthetase OS=Sus scrofa OX=9823 GN=AARS PE=1 SV=4	PIG	6
358	12.64	12.69	17.16	14.99	14.99	tr|Q8WNR3|Q8WNR3_PIG	Arylsulfatase A OS=Sus scrofa OX=9823 GN=AS-A PE=2 SV=2	PIG	9
359	12.62	12.72	59.16	54.97	47.64	tr|F1SJX5|F1SJX5_PIG	Calcium and integrin binding 1 OS=Sus scrofa OX=9823 GN=CIB1 PE=1 SV=3	PIG	7
360	12.56	12.61	32.31	27.86	25.35	tr|E3UV40|E3UV40_PIG	Mitogen-activated protein kinase OS=Sus scrofa OX=9823 GN=ERK2 PE=2 SV=1	PIG	7
361	12.49	36.98	57.34	51.09	30.98	tr|A0A4X1TT60|A0A4X1TT60_PIG	Tropomyosin alpha-1 chain OS=Sus scrofa OX=9823 GN=TPM1 PE=3 SV=1	PIG	20
362	12.46	12.53	59.3	53.1	46.9	tr|A0A4X1UGK7|A0A4X1UGK7_PIG	6-phosphogluconolactonase OS=Sus scrofa OX=9823 GN=PGLS PE=3 SV=1	PIG	8
363	12.42	12.52	28.22	23.02	23.02	tr|I3LC92|I3LC92_PIG	Enolase superfamily member 1 OS=Sus scrofa OX=9823 GN=ENOSF1 PE=1 SV=2	PIG	8
364	12.41	12.48	17.62	16.19	16.19	tr|I3LI92|I3LI92_PIG	Peptidase_M28 domain-containing protein OS=Sus scrofa OX=9823 GN=CPQ PE=1 SV=3	PIG	7
365	12.39	12.48	28.38	27.79	20.16	tr|A0A4X1VDG8|A0A4X1VDG8_PIG	Vacuolar proton pump subunit B OS=Sus scrofa OX=9823 GN=ATP6V1B2 PE=3 SV=1	PIG	10
366	12.33	14.59	26.69	24.58	20.34	tr|F1S9A4|F1S9A4_PIG	Uncharacterized protein OS=Sus scrofa OX=9823 GN=NUCB2 PE=1 SV=2	PIG	9
367	12.33	12.39	32.22	29.12	23.87	tr|F1S9G9|F1S9G9_PIG	BRO1 domain and CAAX motif containing OS=Sus scrofa OX=9823 GN=BROX PE=4 SV=3	PIG	7
368	12.25	12.38	14.22	14.22	14.22	tr|A0A5G2RD54|A0A5G2RD54_PIG	Choline transporter-like protein 4 OS=Sus scrofa OX=9823 GN=SLC44A4 PE=4 SV=1	PIG	9
369	12.2	12.44	15.84	12.82	8.041	tr|F1SM35|F1SM35_PIG	Phospholipid-transporting ATPase OS=Sus scrofa OX=9823 GN=ATP8B1 PE=3 SV=4	PIG	9
370	12.2	12.28	38.51	38.51	32.54	tr|B2D1T2|B2D1T2_PIG	Cathepsin H OS=Sus scrofa OX=9823 GN=CTSH PE=2 SV=1	PIG	9
371	12.19	12.37	45.94	38.83	31.98	tr|B5APU3|B5APU3_PIG	Actin-related protein 2 OS=Sus scrofa OX=9823 PE=1 SV=1	PIG	9
372	12.16	28.99	23.64	20.91	15.64	tr|F1SGI7|F1SGI7_PIG	Keratin 75 OS=Sus scrofa OX=9823 GN=KRT75 PE=1 SV=4	PIG	20
373	12.13	12.36	75	75	68.29	tr|F1SSG1|F1SSG1_PIG	Uncharacterized protein OS=Sus scrofa OX=9823 GN=YKT6 PE=1 SV=2	PIG	9
374	12.1	12.19	32.46	23.26	17.45	tr|A0A287ABE7|A0A287ABE7_PIG	Glycerol kinase 5 OS=Sus scrofa OX=9823 GN=GK5 PE=3 SV=2	PIG	7
375	12.06	12.19	43.71	34.91	28.62	tr|A0A480SCG8|A0A480SCG8_PIG	START domain-containing protein 10 OS=Sus scrofa OX=9823 PE=4 SV=1	PIG	7
376	12.06	12.07	24.51	22.22	19.93	tr|A0A4X1VTR6|A0A4X1VTR6_PIG	Uncharacterized protein OS=Sus scrofa OX=9823 GN=PPT1 PE=4 SV=1	PIG	7
377	11.9	12.02	96.67	96.67	88.89	tr|I3L7Z6|I3L7Z6_PIG	Protein S100 OS=Sus scrofa OX=9823 GN=S100A6 PE=3 SV=2	PIG	8
378	11.74	11.85	24.14	21.73	13.34	tr|A0A5G2R9L8|A0A5G2R9L8_PIG	EPS8 like 2 OS=Sus scrofa OX=9823 GN=EPS8L2 PE=4 SV=1	PIG	8
379	11.73	11.82	26.18	26.18	20.45	tr|A0A4X1UGL9|A0A4X1UGL9_PIG	Acrosin OS=Sus scrofa OX=9823 GN=ACR PE=3 SV=1	PIG	7
380	11.68	11.79	8.618	7.094	4.887	tr|A0A5G2QEL4|A0A5G2QEL4_PIG	Protein tyrosine phosphatase receptor type F OS=Sus scrofa OX=9823 GN=PTPRF PE=4 SV=1	PIG	7
381	11.67	11.76	32.56	30.87	30.87	tr|F1SMC0|F1SMC0_PIG	Adenylyl cyclase-associated protein OS=Sus scrofa OX=9823 GN=CAP1 PE=3 SV=3	PIG	8
382	11.61	11.65	21.22	11.8	11.01	tr|A0A4X1SLF6|A0A4X1SLF6_PIG	Uncharacterized protein OS=Sus scrofa OX=9823 GN=SEMA3F PE=3 SV=1	PIG	9
383	11.6	11.66	20.97	20.97	16.95	tr|F1SNA4|F1SNA4_PIG	Solute carrier family 46 member 2 OS=Sus scrofa OX=9823 GN=SLC46A2 PE=1 SV=1	PIG	7
384	11.59	11.67	36.48	22.34	20.08	tr|A0A480LRK1|A0A480LRK1_PIG	Ribonuclease inhibitor OS=Sus scrofa OX=9823 PE=4 SV=1	PIG	7
385	11.58	32.92	94.37	94.37	82.39	tr|A0A5G2QZL2|A0A5G2QZL2_PIG	RAP1B, member of RAS oncogene family OS=Sus scrofa OX=9823 GN=RAP1B PE=4 SV=1	PIG	21
386	11.58	11.73	25.53	18.68	15.13	tr|A0A287AT48|A0A287AT48_PIG	SERPIN domain-containing protein OS=Sus scrofa OX=9823 GN=SERPINA3-2 PE=1 SV=1	PIG	8
387	11.49	11.53	43.17	43.17	30.22	tr|A0A4X1UZD3|A0A4X1UZD3_PIG	Beta-defensin OS=Sus scrofa OX=9823 GN=DEFB112 PE=3 SV=1	PIG	7
388	11.47	11.55	34.41	34.41	34.41	tr|F1S6Z8|F1S6Z8_PIG	Vesicle trafficking 1 OS=Sus scrofa OX=9823 GN=VTA1 PE=1 SV=3	PIG	7
389	11.36	11.5	52.69	47.9	38.32	tr|F1SBU1|F1SBU1_PIG	Calcyphosine OS=Sus scrofa OX=9823 GN=CAPS PE=4 SV=4	PIG	7
390	11.31	11.41	18.58	14.96	8.319	tr|F1S0N2|F1S0N2_PIG	ATP-citrate synthase OS=Sus scrofa OX=9823 GN=ACLY PE=1 SV=3	PIG	7
391	11.27	27.77	29.52	19.37	17.46	tr|A0A4X1WBK1|A0A4X1WBK1_PIG	Keratin 3 OS=Sus scrofa OX=9823 GN=KRT3 PE=3 SV=1	PIG	21
392	11.25	17.74	65.5	61.5	58	tr|F2Z5F2|F2Z5F2_PIG	Uncharacterized protein OS=Sus scrofa OX=9823 GN=RAB10 PE=1 SV=1	PIG	16
393	11.11	31.35	72	72	72	tr|G3CKJ2|G3CKJ2_PIG	Glyceraldehyde-3-phosphate dehydrogenase (Fragment) OS=Sus scrofa OX=9823 GN=GAPDH PE=2 SV=1	PIG	24
394	11.11	11.27	17.42	12.88	10.92	tr|A0A4X1W824|A0A4X1W824_PIG	Espin OS=Sus scrofa OX=9823 GN=ESPN PE=4 SV=1	PIG	7
395	11.04	11.11	37.74	30.19	27.04	tr|A0A4X1UQ96|A0A4X1UQ96_PIG	Phosphoribosyl pyrophosphate synthetase 2 OS=Sus scrofa OX=9823 PE=3 SV=1	PIG	6
396	11.01	11.21	25.17	14.3	11.42	tr|A0A5G2QV12|A0A5G2QV12_PIG	Staphylococcal nuclease and tudor domain containing 1 OS=Sus scrofa OX=9823 GN=SND1 PE=4 SV=1	PIG	10
397	10.99	11.04	6.231	2.881	2.881	tr|A0A4X1TMA3|A0A4X1TMA3_PIG	Kalirin RhoGEF kinase OS=Sus scrofa OX=9823 GN=KALRN PE=4 SV=1	PIG	6
398	10.97	11	27.1	21.82	20.14	tr|F1RI70|F1RI70_PIG	P2X purinoceptor OS=Sus scrofa OX=9823 GN=P2RX2 PE=3 SV=2	PIG	6
399	10.89	11.03	25	21.43	18.33	tr|F1SCF0|F1SCF0_PIG	Alpha-1-antitrypsin OS=Sus scrofa OX=9823 GN=SERPINA1 PE=3 SV=2	PIG	8
400	10.88	10.94	40.07	39.38	39.38	tr|A0A4X1THI0|A0A4X1THI0_PIG	Uncharacterized protein OS=Sus scrofa OX=9823 GN=PDCD6 PE=4 SV=1	PIG	8
401	10.78	11.2	50.34	50.34	46.98	tr|A0A4X1TUS0|A0A4X1TUS0_PIG	Uncharacterized protein OS=Sus scrofa OX=9823 PE=4 SV=1	PIG	10
402	10.74	10.77	44.19	33.23	26.77	tr|A0A5G2QI20|A0A5G2QI20_PIG	Uncharacterized protein OS=Sus scrofa OX=9823 GN=PMM2 PE=4 SV=1	PIG	6
403	10.74	10.76	22.28	17.08	16.34	tr|A0A5G2Q9S0|A0A5G2Q9S0_PIG	Nucleoside diphosphate kinase B OS=Sus scrofa OX=9823 GN=NME2 PE=4 SV=1	PIG	7
404	10.73	10.88	28.52	25.77	17.35	tr|A0A5G2R0V1|A0A5G2R0V1_PIG	Uncharacterized protein OS=Sus scrofa OX=9823 GN=GALNT4 PE=4 SV=1	PIG	7
405	10.69	10.83	16.84	10.85	8.939	tr|M3V7Z1|M3V7Z1_PIG	Cytoplasmic FMR1-interacting protein OS=Sus scrofa OX=9823 GN=CYFIP1 tv1 PE=2 SV=1	PIG	9
406	10.66	10.77	14.57	11.32	5.975	tr|A0A5G2QZJ9|A0A5G2QZJ9_PIG	Anoctamin 1 OS=Sus scrofa OX=9823 GN=ANO1 PE=4 SV=1	PIG	6
407	10.6	10.71	17.38	10.51	7.899	tr|F1RQI7|F1RQI7_PIG	Unconventional myosin-VI OS=Sus scrofa OX=9823 GN=MYO6 PE=1 SV=2	PIG	7
408	10.53	10.65	42.28	30.35	25.75	tr|A0A5G2QUN4|A0A5G2QUN4_PIG	Phosphoserine aminotransferase 1 OS=Sus scrofa OX=9823 GN=PSAT1 PE=4 SV=1	PIG	10
409	10.52	787.46	88.91	86.27	82.49	tr|F1SS24|F1SS24_PIG	Fibronectin 1 OS=Sus scrofa OX=9823 GN=FN1 PE=1 SV=2	PIG	2376
410	10.47	10.49	23.36	20.49	20.49	tr|F1RMW6|F1RMW6_PIG	UPAR/Ly6 domain-containing protein OS=Sus scrofa OX=9823 GN=TEX101 PE=1 SV=2	PIG	6
411	10.46	10.52	12.1	9.425	9.425	tr|F1SJ68|F1SJ68_PIG	Mannosidase alpha class 2C member 1 OS=Sus scrofa OX=9823 GN=MAN2C1 PE=1 SV=4	PIG	6
412	10.43	29.44	32.24	28.36	21.45	tr|A0A4X1V548|A0A4X1V548_PIG	HATPase_c domain-containing protein OS=Sus scrofa OX=9823 GN=HSP90AB1 PE=3 SV=1	PIG	18
413	10.41	16.05	50.6	43.98	35.24	tr|F1S4J6|F1S4J6_PIG	Cathepsin L1 OS=Sus scrofa OX=9823 GN=CTSL PE=3 SV=2	PIG	16
414	10.4	10.52	40.8	31.59	22.14	tr|A0A480YWX1|A0A480YWX1_PIG	Aspartate aminotransferase (Fragment) OS=Sus scrofa OX=9823 PE=4 SV=1	PIG	6
415	10.36	10.55	50.62	48.55	26.97	tr|A0A481BZ29|A0A481BZ29_PIG	Glutathione S-transferase omega-1 isoform 1 OS=Sus scrofa OX=9823 PE=3 SV=1	PIG	7
416	10.31	10.33	22.77	19.14	17.16	tr|A8VKH9|A8VKH9_PIG	CD47 OS=Sus scrofa OX=9823 PE=2 SV=1	PIG	6
417	10.28	10.49	39.84	34.83	27.44	tr|F1RJF7|F1RJF7_PIG	Stromal cell derived factor 4 OS=Sus scrofa OX=9823 GN=SDF4 PE=4 SV=4	PIG	9
418	10.26	10.4	36.96	35.33	32.07	tr|K7GPY8|K7GPY8_PIG	Spermine synthase OS=Sus scrofa OX=9823 GN=SMS PE=1 SV=3	PIG	9
419	10.21	10.28	44.32	36.26	28.21	tr|A0A4X1UFT2|A0A4X1UFT2_PIG	VWFD domain-containing protein OS=Sus scrofa OX=9823 PE=4 SV=1	PIG	8
420	10.19	10.32	77.18	77.18	72.48	tr|F2Z5G3|F2Z5G3_PIG	Calmodulin-2 isoform 1 OS=Sus scrofa OX=9823 GN=STPG4 PE=1 SV=1	PIG	15
421	10.1	10.1	43.37	43.37	32.14	tr|A0A4X1W9M1|A0A4X1W9M1_PIG	Uncharacterized protein OS=Sus scrofa OX=9823 GN=MYL6B PE=4 SV=1	PIG	7
422	10.08	10.23	15.65	11.56	11.56	tr|Q866A8|Q866A8_PIG	Fertilin beta OS=Sus scrofa OX=9823 GN=FTNB PE=1 SV=1	PIG	7
423	10.05	21.83	82.98	72.87	59.04	tr|A0A4X1VID5|A0A4X1VID5_PIG	Uncharacterized protein OS=Sus scrofa OX=9823 GN=KRAS PE=4 SV=1	PIG	18
424	10.03	10.28	53.92	37.33	33.64	tr|B6E241|B6E241_PIG	Growth factor receptor bound protein 2 OS=Sus scrofa OX=9823 GN=GRB2 PE=1 SV=1	PIG	9
425	10.02	10.06	30.95	29.17	29.17	tr|B5APU9|B5APU9_PIG		PIG	6
426	10.02	10.02	33.43	33.43	33.43	tr|A0A5G2QSK0|A0A5G2QSK0_PIG	Serine protease 8 OS=Sus scrofa OX=9823 GN=PRSS8 PE=4 SV=1	PIG	8
427	9.9	10.03	18.43	16.14	14.86	tr|K9IVF1|K9IVF1_PIG	Methylenetetrahydrofolate reductase OS=Sus scrofa OX=9823 GN=MTHFR PE=2 SV=1	PIG	7
428	9.84	9.87	15.66	13.98	13.98	tr|F1SBY4|F1SBY4_PIG	Unc-93 homolog A OS=Sus scrofa OX=9823 GN=UNC93A PE=4 SV=4	PIG	6
429	9.82	25.45	33.52	28.03	20.63	tr|A0A4X1U6A2|A0A4X1U6A2_PIG	Actinin alpha 1 OS=Sus scrofa OX=9823 GN=ACTN1 PE=4 SV=1	PIG	15
430	9.8	9.86	37.96	37.96	27.78	tr|A0A4X1W1G5|A0A4X1W1G5_PIG	Uncharacterized protein OS=Sus scrofa OX=9823 GN=MOB1A PE=4 SV=1	PIG	6
431	9.76	9.94	55.66	46.23	38.21	tr|A0A4X1VEM2|A0A4X1VEM2_PIG	Uncharacterized protein OS=Sus scrofa OX=9823 GN=PDCD10 PE=4 SV=1	PIG	8
432	9.75	28.94	52.79	50.66	40.85	tr|F1SR05|F1SR05_PIG	L-lactate dehydrogenase OS=Sus scrofa OX=9823 GN=LDHB PE=3 SV=3	PIG	19
433	9.72	9.98	22.05	16.77	13.75	tr|A0A4X1UZG4|A0A4X1UZG4_PIG	Uncharacterized protein OS=Sus scrofa OX=9823 PE=3 SV=1	PIG	8
434	9.7	9.83	80.73	80.73	80.73	tr|D0G778|D0G778_PIG	Macrophage migration inhibitory factor (Fragment) OS=Sus scrofa OX=9823 GN=MIF PE=2 SV=1	PIG	14
435	9.65	9.71	21.17	13.05	8.921	tr|Q2XQ99|Q2XQ99_PIG	Amyloid protein variant 2 OS=Sus scrofa OX=9823 GN=APP PE=2 SV=1	PIG	5
436	9.61	9.82	29.89	25.13	20.9	tr|M3TYG7|M3TYG7_PIG	Leukocyte elastase inhibitor OS=Sus scrofa OX=9823 GN=SERPINB1 PE=2 SV=1	PIG	7
437	9.6	9.69	43.1	37.24	34.73	tr|A0A5G2QRW3|A0A5G2QRW3_PIG	Hemoglobin subunit beta OS=Sus scrofa OX=9823 GN=HBB PE=4 SV=1	PIG	6
438	9.59	9.62	23.26	21.52	21.3	tr|A0A4X1U0V5|A0A4X1U0V5_PIG	Ammonium transporter Rh type C OS=Sus scrofa OX=9823 GN=RHCG PE=3 SV=1	PIG	6
439	9.56	9.64	4.937	3.167	2.375	tr|A0A480VF63|A0A480VF63_PIG	Leucine-rich repeat-containing protein 37A OS=Sus scrofa OX=9823 PE=4 SV=1	PIG	5
440	9.49	9.65	24.63	22.2	16.83	tr|F1SH33|F1SH33_PIG	Serpin family I member 1 OS=Sus scrofa OX=9823 GN=SERPINI1 PE=3 SV=1	PIG	7
441	9.44	9.49	14.52	13.62	12.25	tr|F1SP18|F1SP18_PIG	Threonyl-tRNA synthetase OS=Sus scrofa OX=9823 GN=TARS PE=1 SV=4	PIG	6
442	9.36	9.47	14.05	10.95	7.732	tr|F1RM87|F1RM87_PIG	ADAM metallopeptidase domain 28 OS=Sus scrofa OX=9823 GN=ADAM28 PE=1 SV=3	PIG	5
443	9.32	9.59	33.93	22.62	21.13	tr|A0A4X1WAJ5|A0A4X1WAJ5_PIG	Charged multivesicular body protein 2A OS=Sus scrofa OX=9823 GN=CHMP2A PE=4 SV=1	PIG	8
444	9.31	9.51	58.88	54.82	47.72	tr|A0A4X1VUZ7|A0A4X1VUZ7_PIG	Glutathione peroxidase OS=Sus scrofa OX=9823 GN=GPX4 PE=3 SV=1	PIG	8
445	9.3	9.41	31.3	24.81	22.14	tr|K7GRV5|K7GRV5_PIG	Galectin OS=Sus scrofa OX=9823 GN=LGALS3 PE=1 SV=1	PIG	6
446	9.28	9.4	33.33	22.4	20.27	tr|A0A5G2R5E5|A0A5G2R5E5_PIG	Uncharacterized protein OS=Sus scrofa OX=9823 GN=BAX PE=4 SV=1	PIG	6
447	9.28	9.34	37.92	35.67	20.79	tr|I3LEC2|I3LEC2_PIG	Poly(rC) binding protein 1 OS=Sus scrofa OX=9823 GN=PCBP1 PE=1 SV=1	PIG	7
448	9.25	16.74	33.27	31.1	23.33	tr|A0A5G2QU81|A0A5G2QU81_PIG	YES proto-oncogene 1, Src family tyrosine kinase OS=Sus scrofa OX=9823 GN=YES1 PE=4 SV=1	PIG	11
449	9.24	9.34	28.5	20.11	8.788	tr|I3LBD8|I3LBD8_PIG	Semaphorin-3C OS=Sus scrofa OX=9823 GN=SEMA3C PE=2 SV=2	PIG	5
450	9.24	9.32	22.34	22.34	22.34	tr|A0A5G2QQU9|A0A5G2QQU9_PIG	Profilin 2 OS=Sus scrofa OX=9823 GN=PFN2 PE=4 SV=1	PIG	7
451	9.22	9.35	27.33	21.19	15.25	tr|A0A480M5F4|A0A480M5F4_PIG	Cathepsin D preproprotein (Fragment) OS=Sus scrofa OX=9823 PE=3 SV=1	PIG	8
452	9.22	9.34	22.06	21	19.04	tr|I3LB80|I3LB80_PIG	Solute carrier family 3 member 2 OS=Sus scrofa OX=9823 GN=SLC3A2 PE=1 SV=3	PIG	10
453	9.16	9.36	13.9	7.775	4.632	tr|A0A5G2R9X1|A0A5G2R9X1_PIG	STE20 like kinase OS=Sus scrofa OX=9823 GN=SLK PE=4 SV=1	PIG	5
454	9.03	9.06	54.08	54.08	54.08	tr|A0A481CZK5|A0A481CZK5_PIG	Histone H4 (Fragment) OS=Sus scrofa OX=9823 PE=3 SV=1	PIG	5
455	8.96	16.76	44.26	38.25	32.51	tr|I3LJR6|I3LJR6_PIG	S-adenosylmethionine synthase OS=Sus scrofa OX=9823 GN=MAT2A PE=1 SV=2	PIG	11
456	8.95	9.11	12.06	11.03	8.676	tr|F1S5K2|F1S5K2_PIG	Aamy domain-containing protein OS=Sus scrofa OX=9823 GN=SLC3A1 PE=1 SV=3	PIG	6
457	8.9	8.94	17.74	10.75	10.75	tr|A0A5G2QHV1|A0A5G2QHV1_PIG	N-acetyl-alpha-glucosaminidase OS=Sus scrofa OX=9823 GN=NAGLU PE=4 SV=1	PIG	7
458	8.82	9.07	48.4	42.92	40.18	tr|F1SE87|F1SE87_PIG	Uncharacterized protein OS=Sus scrofa OX=9823 GN=CHMP5 PE=1 SV=3	PIG	9
459	8.82	8.92	23.12	16.94	16.94	tr|B5APU6|B5APU6_PIG	Actin-related protein 2/3 complex subunit OS=Sus scrofa OX=9823 GN=ARPC1B PE=1 SV=1	PIG	6
460	8.82	8.85	68.52	58.33	49.07	tr|A0A4X1TUU0|A0A4X1TUU0_PIG	Uncharacterized protein OS=Sus scrofa OX=9823 GN=WFDC10AL PE=4 SV=1	PIG	6
461	8.72	8.86	20.2	11.94	10.86	tr|A0A480EV23|A0A480EV23_PIG	Calpain-1 catalytic subunit OS=Sus scrofa OX=9823 PE=3 SV=1	PIG	6
462	8.69	8.71	92.47	78.49	78.49	tr|A0A4X1VLZ6|A0A4X1VLZ6_PIG	SH3 domain-binding glutamic acid-rich-like protein OS=Sus scrofa OX=9823 GN=SH3BGRL3 PE=3 SV=1	PIG	7
463	8.68	8.77	23.12	23.12	23.12	tr|Q1RLJ4|Q1RLJ4_PIG	Prepro-beta-defensin 129 protein OS=Sus scrofa OX=9823 GN=DEFB129 PE=1 SV=1	PIG	7
464	8.66	32.72	41.59	37.46	26.19	tr|A0A4X1UED9|A0A4X1UED9_PIG	Heat shock protein family A (Hsp70) member 2 OS=Sus scrofa OX=9823 GN=HSPA2 PE=3 SV=1	PIG	20
465	8.61	8.71	15.68	13.2	8.237	tr|A0A4X1SRL5|A0A4X1SRL5_PIG	Uncharacterized protein OS=Sus scrofa OX=9823 GN=NCKAP1 PE=4 SV=1	PIG	6
466	8.6	8.79	31.96	19.01	16.8	tr|I3LTC6|I3LTC6_PIG	Inositol-1-monophosphatase OS=Sus scrofa OX=9823 GN=IMPA1 PE=3 SV=3	PIG	6
467	8.55	8.65	20.42	18.88	15.22	tr|F1RX66|F1RX66_PIG	Glutathione reductase OS=Sus scrofa OX=9823 GN=GSR PE=1 SV=3	PIG	5
468	8.54	8.57	18.56	16.58	11.33	tr|A0A5G2R392|A0A5G2R392_PIG	Arginyl aminopeptidase OS=Sus scrofa OX=9823 GN=RNPEP PE=4 SV=1	PIG	6
469	8.52	8.64	34.83	34.83	30.9	tr|B5APU8|B5APU8_PIG	Actin-related protein 2/3 complex subunit 3 OS=Sus scrofa OX=9823 GN=ARPC3 PE=1 SV=1	PIG	6
470	8.49	8.54	28.62	23.79	23.79	tr|I3L5I2|I3L5I2_PIG	Embigin OS=Sus scrofa OX=9823 GN=EMB PE=4 SV=3	PIG	7
471	8.4	14.56	25.02	19.57	16.75	tr|A0A4X1SUF8|A0A4X1SUF8_PIG	Sodium/potassium-transporting ATPase subunit alpha OS=Sus scrofa OX=9823 GN=ATP1A1 PE=3 SV=1	PIG	12
472	8.24	8.38	25.27	22.66	18.3	tr|F1RMN7|F1RMN7_PIG	Hemopexin OS=Sus scrofa OX=9823 GN=HPX PE=3 SV=3	PIG	6
473	8.23	8.28	33.42	31.58	20	tr|A0A4X1SQ46|A0A4X1SQ46_PIG	cAMP-dependent protein kinase type I-alpha regulatory subunit OS=Sus scrofa OX=9823 GN=PRKAR1A PE=4 SV=1	PIG	5
474	8.21	8.22	50	48.63	28.08	tr|Q8MI70|Q8MI70_PIG	Epididymal secretory protein E3 (Fragment) OS=Sus scrofa OX=9823 GN=E3 PE=1 SV=1	PIG	6
475	8.2	15.22	46.32	46.32	43.75	tr|F1SQ01|F1SQ01_PIG	Peroxiredoxin-4 OS=Sus scrofa OX=9823 GN=PRDX4 PE=1 SV=1	PIG	11
476	8.2	10.23	50.3	50.3	34.32	tr|A0A4X1VVM5|A0A4X1VVM5_PIG	Jacalin-type lectin domain-containing protein OS=Sus scrofa OX=9823 GN=ZG16B PE=4 SV=1	PIG	8
477	8.19	8.28	34.33	30.35	30.35	tr|F1RZY6|F1RZY6_PIG	Charged multivesicular body protein 6 OS=Sus scrofa OX=9823 GN=CHMP6 PE=1 SV=2	PIG	6
478	8.17	8.27	12.17	12.17	9.331	tr|K9IVW6|K9IVW6_PIG	GLUT3 OS=Sus scrofa OX=9823 GN=SLC2A3 PE=2 SV=1	PIG	5
479	8.16	8.85	21.07	21.07	10.54	tr|F1S6M1|F1S6M1_PIG	N-acetylgalactosamine-6-sulfatase OS=Sus scrofa OX=9823 GN=GALNS PE=4 SV=3	PIG	6
480	8.14	8.15	34.85	31.95	27.39	tr|A0A4X1V840|A0A4X1V840_PIG	MARVEL domain-containing protein OS=Sus scrofa OX=9823 GN=SYPL1 PE=4 SV=1	PIG	7
481	8.1	8.15	23.68	19.22	19.22	tr|D0G780|D0G780_PIG	N-acetylneuraminic acid synthase OS=Sus scrofa OX=9823 GN=NANS PE=2 SV=1	PIG	5
482	8.09	8.17	71.43	65.08	61.11	tr|A0A4X1T5E1|A0A4X1T5E1_PIG	Ig-like domain-containing protein OS=Sus scrofa OX=9823 PE=4 SV=1	PIG	5
483	8.08	8.2	43.33	31.85	31.85	tr|A0A4X1W0G3|A0A4X1W0G3_PIG	Hydroxysteroid 17-beta dehydrogenase 14 OS=Sus scrofa OX=9823 PE=4 SV=1	PIG	7
484	8.06	16.53	38.71	38.71	36.29	tr|Q1W2G0|Q1W2G0_PIG	14-3-3 sigma protein OS=Sus scrofa OX=9823 GN=Sfn PE=2 SV=1	PIG	11
485	8.06	8.06	23.29	12.79	10.73	tr|I3L9E5|I3L9E5_PIG	Uncharacterized protein OS=Sus scrofa OX=9823 GN=CEACAM1 PE=1 SV=3	PIG	6
486	8.01	17.81	25.08	23.05	17.6	tr|A5A759|A5A759_PIG	Keratin 2A OS=Sus scrofa OX=9823 GN=KRT2A PE=2 SV=1	PIG	17
487	8.01	8.02	21.05	21.05	10.53	tr|B7ZEQ3|B7ZEQ3_PIG	Tetraspanin OS=Sus scrofa OX=9823 GN=CD82 PE=1 SV=1	PIG	5
488	8.01	8.01	45.89	41.1	41.1	tr|Q0Z8R0|Q0Z8R0_PIG	Cystatin C OS=Sus scrofa OX=9823 GN=CST3 PE=1 SV=1	PIG	5
489	8	9.39	38.29	37.14	33.71	tr|C4MQ03|C4MQ03_PIG	ADP-ribosylation factor 6 OS=Sus scrofa OX=9823 GN=ARF6 PE=3 SV=1	PIG	6
490	8	8	20.34	20.34	20.34	tr|B2NJ26|B2NJ26_PIG	Beta-2-microglobulin OS=Sus scrofa OX=9823 GN=B2m PE=2 SV=1	PIG	4
491	7.98	45.18	74.16	74.16	74.16	tr|A0A5G2QGK1|A0A5G2QGK1_PIG	Tubulin beta 4B class IVb OS=Sus scrofa OX=9823 GN=TUBB4B PE=4 SV=1	PIG	35
492	7.96	8.06	31.84	26.53	26.53	tr|A0A4X1TPN4|A0A4X1TPN4_PIG	DLH domain-containing protein OS=Sus scrofa OX=9823 GN=CMBL PE=4 SV=1	PIG	5
493	7.96	8.04	34.17	24.12	20.6	tr|F1S340|F1S340_PIG	Sorcin OS=Sus scrofa OX=9823 GN=SRI PE=1 SV=1	PIG	6
494	7.94	8	9.632	9.632	5.844	tr|F1SGY1|F1SGY1_PIG	Anoctamin OS=Sus scrofa OX=9823 GN=ANO6 PE=1 SV=4	PIG	5
495	7.91	7.95	8.969	5.67	5.052	tr|A0A4X1VX58|A0A4X1VX58_PIG	AP-2 complex subunit alpha OS=Sus scrofa OX=9823 GN=AP2A2 PE=3 SV=1	PIG	4
496	7.88	7.91	24.48	17.33	11.68	tr|I3L9J4|I3L9J4_PIG	Uncharacterized protein OS=Sus scrofa OX=9823 GN=CCT6A PE=1 SV=2	PIG	4
497	7.84	7.92	29.95	24.06	13.9	tr|F1S937|F1S937_PIG	Hexosyltransferase OS=Sus scrofa OX=9823 GN=B3GNT3 PE=3 SV=1	PIG	5
498	7.8	7.82	88.24	88.24	88.24	tr|D0G0C7|D0G0C7_PIG	Antioxidant protein 1 homolog (Yeast) OS=Sus scrofa OX=9823 GN=ATOX1 PE=2 SV=1	PIG	4
499	7.79	7.82	24.42	16.59	16.59	tr|A0A5G2R1F8|A0A5G2R1F8_PIG	Uncharacterized protein OS=Sus scrofa OX=9823 GN=VAMP3 PE=4 SV=1	PIG	5
500	7.75	7.85	23.77	23.36	23.36	tr|A0A286ZNV0|A0A286ZNV0_PIG	Superoxide dismutase 3 OS=Sus scrofa OX=9823 GN=SOD3 PE=4 SV=1	PIG	5
501	7.74	7.9	36.54	32.89	25.58	tr|F1RWY0|F1RWY0_PIG	Regucalcin OS=Sus scrofa OX=9823 GN=RGN PE=4 SV=2	PIG	5
502	7.74	7.8	55.66	44.34	44.34	tr|A0A4X1TXD2|A0A4X1TXD2_PIG	Serine peptidase inhibitor, Kunitz type 4 OS=Sus scrofa OX=9823 GN=SPINT4 PE=4 SV=1	PIG	5
503	7.74	7.78	13.94	9.122	7.917	tr|F1RQ47|F1RQ47_PIG	Sulfatase domain-containing protein OS=Sus scrofa OX=9823 GN=IDS PE=4 SV=4	PIG	4
504	7.71	7.77	18.95	18.95	18.95	tr|K9J4U1|K9J4U1_PIG	Cytochrome b reductase 1 OS=Sus scrofa OX=9823 GN=CYBRD1 PE=2 SV=1	PIG	7
505	7.68	7.81	28.57	19.44	17.06	tr|F6QA08|F6QA08_PIG	Protein disulfide-isomerase OS=Sus scrofa OX=9823 GN=PDIA3 PE=1 SV=1	PIG	6
506	7.67	7.74	31.12	31.12	28.32	tr|A0PFK5|A0PFK5_PIG	F-actin-capping protein subunit alpha OS=Sus scrofa OX=9823 GN=CP alpha1 PE=1 SV=1	PIG	6
507	7.62	7.84	26.94	26.94	24.17	tr|A0A4X1SQL6|A0A4X1SQL6_PIG	Mannose-1-phosphate guanyltransferase beta OS=Sus scrofa OX=9823 GN=GMPPB PE=4 SV=1	PIG	7
508	7.61	7.68	37.83	30.71	28.46	tr|Q9TV55|Q9TV55_PIG	Matrilysin OS=Sus scrofa OX=9823 PE=2 SV=1	PIG	6
509	7.58	46.19	49.4	43.95	38.51	tr|A0A4X1U9E7|A0A4X1U9E7_PIG	IF rod domain-containing protein OS=Sus scrofa OX=9823 GN=LOC100737113 PE=3 SV=1	PIG	30
510	7.57	22.15	70.59	61.76	60.88	tr|A0A4X1V414|A0A4X1V414_PIG	WD_REPEATS_REGION domain-containing protein OS=Sus scrofa OX=9823 GN=GNB4 PE=4 SV=1	PIG	21
511	7.56	7.64	12.26	12.26	12.26	tr|F1RS82|F1RS82_PIG	Biotinidase OS=Sus scrofa OX=9823 GN=BTD PE=4 SV=3	PIG	6
512	7.51	7.6	23.79	16.28	10.38	tr|F1SB63|F1SB63_PIG	Uncharacterized protein OS=Sus scrofa OX=9823 GN=TCP1 PE=1 SV=2	PIG	4
513	7.38	7.48	32.23	26.86	18.18	tr|I3LQA4|I3LQA4_PIG	Protein C receptor OS=Sus scrofa OX=9823 GN=PROCR PE=1 SV=1	PIG	6
514	7.35	7.47	20.78	20.78	14.03	tr|F1S0C1|F1S0C1_PIG	S-(hydroxymethyl)glutathione dehydrogenase OS=Sus scrofa OX=9823 GN=ADH5 PE=1 SV=2	PIG	5
515	7.32	7.38	53.52	48.59	48.59	tr|F1RGX4|F1RGX4_PIG	GLOBIN domain-containing protein OS=Sus scrofa OX=9823 GN=LOC100737768 PE=1 SV=1	PIG	6
516	7.31	7.44	16.8	7.682	7.682	tr|A0A4X1V6N7|A0A4X1V6N7_PIG	Polypeptide N-acetylgalactosaminyltransferase OS=Sus scrofa OX=9823 GN=GALNT7 PE=3 SV=1	PIG	6
517	7.3	7.4	57.78	51.11	45.93	tr|Q2EN74|Q2EN74_PIG	Epidermal fatty acid-binding protein OS=Sus scrofa OX=9823 GN=FABP5 PE=1 SV=1	PIG	7
518	7.29	7.42	35.04	29.63	18.8	tr|F1SD45|F1SD45_PIG	cAMP-dependent protein kinase catalytic subunit alpha OS=Sus scrofa OX=9823 GN=PRKACA PE=3 SV=1	PIG	5
519	7.28	7.4	26.03	22.26	22.26	tr|A0A4X1U847|A0A4X1U847_PIG	Uncharacterized protein OS=Sus scrofa OX=9823 GN=TXNL1 PE=4 SV=1	PIG	5
520	7.25	7.38	25.82	21.61	12.82	tr|A0A4X1TD42|A0A4X1TD42_PIG	Target of myb1 membrane trafficking protein OS=Sus scrofa OX=9823 GN=TOM1 PE=4 SV=1	PIG	5
521	7.23	7.43	23.9	18.66	18.66	tr|A0A4X1W4Z5|A0A4X1W4Z5_PIG	Uncharacterized protein OS=Sus scrofa OX=9823 GN=TTC38 PE=4 SV=1	PIG	6
522	7.21	7.32	41.73	35.71	28.95	tr|A0A4X1W9A7|A0A4X1W9A7_PIG	Uncharacterized protein OS=Sus scrofa OX=9823 GN=SPR PE=4 SV=1	PIG	6
523	7.19	7.33	35.27	29.46	29.46	tr|F1S4Z2|F1S4Z2_PIG	Charged multivesicular body protein 4B OS=Sus scrofa OX=9823 GN=CHMP4B PE=1 SV=3	PIG	8
524	7.15	52.89	73.67	66.49	61.7	tr|A0A480U0E1|A0A480U0E1_PIG	Actin, cytoplasmic 1 OS=Sus scrofa OX=9823 PE=3 SV=1	PIG	143
525	7.15	7.19	19.51	19.51	19.51	tr|F1RGR4|F1RGR4_PIG	Ephrin-A1 OS=Sus scrofa OX=9823 GN=EFNA1 PE=3 SV=1	PIG	4
526	7.13	7.88	22.95	14.75	12.93	tr|I3LCA2|I3LCA2_PIG	Chaperonin containing TCP1 subunit 8 OS=Sus scrofa OX=9823 GN=CCT8 PE=1 SV=2	PIG	6
527	7.13	7.26	75	64.77	53.41	tr|A0A4X1SN56|A0A4X1SN56_PIG	Acyl-CoA-binding protein OS=Sus scrofa OX=9823 GN=DBI PE=4 SV=1	PIG	5
528	7.11	25.15	58.1	47.04	47.04	tr|B5KJG2|B5KJG2_PIG	Phosphoglycerate mutase OS=Sus scrofa OX=9823 GN=PGAM2 PE=1 SV=1	PIG	20
529	7.1	56.48	89.61	83.12	65.71	tr|A0A4X1SGG2|A0A4X1SGG2_PIG	Actin beta like 2 OS=Sus scrofa OX=9823 GN=ACTBL2 PE=3 SV=1	PIG	231
530	7.05	7.33	11.24	9.446	5.308	tr|A0A287BEF3|A0A287BEF3_PIG	Protein tyrosine phosphatase receptor type J OS=Sus scrofa OX=9823 GN=PTPRJ PE=4 SV=2	PIG	7
531	7.04	7.08	12.05	12.05	10.42	tr|A0A0E3M2Q4|A0A0E3M2Q4_PIG	Transmembrane secretory component poly-Ig receptor (Fragment) OS=Sus scrofa OX=9823 PE=2 SV=1	PIG	4
532	7.01	7.11	20.33	17.73	15.37	tr|A0A4X1VFQ7|A0A4X1VFQ7_PIG	Uncharacterized protein OS=Sus scrofa OX=9823 GN=LOC110255172 PE=4 SV=1	PIG	5
533	7	7.09	57.94	57.94	57.94	tr|F1RKI3|F1RKI3_PIG	Histidine triad nucleotide binding protein 1 OS=Sus scrofa OX=9823 GN=HINT1 PE=1 SV=1	PIG	6
534	6.93	7.03	17.84	14.71	10.8	tr|M3VH74|M3VH74_PIG	CD2-associated protein OS=Sus scrofa OX=9823 GN=CD2AP PE=1 SV=1	PIG	5
535	6.89	8.15	8.627	6.866	5.986	tr|I3LUZ1|I3LUZ1_PIG	Uncharacterized protein OS=Sus scrofa OX=9823 GN=RBM12 PE=4 SV=1	PIG	5
536	6.87	6.93	33.03	33.03	20.36	tr|F1RHN3|F1RHN3_PIG	Catechol O-methyltransferase OS=Sus scrofa OX=9823 GN=COMT PE=3 SV=2	PIG	4
537	6.86	7.02	40.29	33.33	26.74	tr|A0A287A1D1|A0A287A1D1_PIG	Uncharacterized protein OS=Sus scrofa OX=9823 GN=ARPC2 PE=4 SV=1	PIG	5
538	6.85	7.19	41.15	33.19	33.19	tr|F1RT87|F1RT87_PIG	RAB2A, member RAS oncogene family OS=Sus scrofa OX=9823 GN=RAB2A PE=4 SV=4	PIG	8
539	6.81	6.92	28.73	26.02	17.07	tr|F1SUP1|F1SUP1_PIG	Aflatoxin B1 aldehyde reductase member 4 OS=Sus scrofa OX=9823 GN=AKR7A2 PE=1 SV=2	PIG	4
540	6.74	6.97	58.77	43.6	43.6	tr|A0A4X1V6E9|A0A4X1V6E9_PIG	Heme binding protein 1 OS=Sus scrofa OX=9823 PE=4 SV=1	PIG	6
541	6.74	6.78	27.23	27.23	22.77	tr|A0A4X1W349|A0A4X1W349_PIG	Prostamide/prostaglandin F synthase OS=Sus scrofa OX=9823 GN=PRXL2B PE=4 SV=1	PIG	4
542	6.73	6.9	21.25	17.78	12.47	tr|D5FGE4|D5FGE4_PIG	Alpha-galactosidase OS=Sus scrofa OX=9823 PE=2 SV=1	PIG	4
543	6.72	6.96	13.08	13.08	13.08	tr|F1SPF0|F1SPF0_PIG	Acid phosphatase, prostate OS=Sus scrofa OX=9823 GN=ACPP PE=3 SV=3	PIG	5
544	6.72	6.77	83.12	83.12	83.12	tr|A0A5G2QZZ3|A0A5G2QZZ3_PIG	Uncharacterized protein OS=Sus scrofa OX=9823 GN=LOC110258364 PE=4 SV=1	PIG	7
545	6.7	6.84	14.78	13.7	8.994	tr|I3LNS9|I3LNS9_PIG	Alpha-L-fucosidase OS=Sus scrofa OX=9823 GN=FUCA1 PE=1 SV=2	PIG	5
546	6.64	11.58	54.37	50.97	38.35	tr|I3LV17|I3LV17_PIG	RAS like proto-oncogene B OS=Sus scrofa OX=9823 GN=RALB PE=1 SV=2	PIG	9
547	6.59	6.68	50.52	34.54	34.54	tr|A5GHL0|A5GHL0_PIG	RAB22A, member RAS oncogene family OS=Sus scrofa OX=9823 GN=RAB22A PE=1 SV=1	PIG	5
548	6.59	6.62	5.044	4.386	4.386	tr|I3L5Z1|I3L5Z1_PIG	Uncharacterized protein OS=Sus scrofa OX=9823 GN=CDH1 PE=4 SV=3	PIG	4
549	6.55	6.66	22.76	22.76	18.59	tr|F1SMN1|F1SMN1_PIG	Calumenin OS=Sus scrofa OX=9823 GN=CALU PE=4 SV=4	PIG	5
550	6.49	6.66	28.25	24.13	18.41	tr|A0A4X1T3Z4|A0A4X1T3Z4_PIG	Deoxyribonuclease OS=Sus scrofa OX=9823 GN=DNASE1L1 PE=3 SV=1	PIG	5
551	6.41	6.59	60.2	60.2	53.06	tr|A0A5G2QHY7|A0A5G2QHY7_PIG	Translationally-controlled tumor protein OS=Sus scrofa OX=9823 GN=TPT1 PE=4 SV=1	PIG	7
552	6.4	6.43	12.92	12.92	8.219	tr|F1STV0|F1STV0_PIG	Prolylcarboxypeptidase OS=Sus scrofa OX=9823 GN=PRCP PE=4 SV=3	PIG	3
553	6.38	14.84	48.78	48.37	37.4	tr|F2Z4Y1|F2Z4Y1_PIG	Tyrosine 3-monooxygenase/tryptophan 5-monooxygenase activation protein eta OS=Sus scrofa OX=9823 GN=YWHAH PE=1 SV=1	PIG	13
554	6.37	6.51	10.92	4.745	2.5	tr|K9IVP5|K9IVP5_PIG	Myosin-9 OS=Sus scrofa OX=9823 GN=MYH9 PE=2 SV=1	PIG	3
555	6.35	6.47	21.54	21.54	21.54	tr|F1SBX8|F1SBX8_PIG	Ribonuclease T2 OS=Sus scrofa OX=9823 GN=RNASET2 PE=3 SV=4	PIG	4
556	6.32	6.52	25	18.66	8.803	tr|I3LR80|I3LR80_PIG	Interleukin 1 receptor accessory protein OS=Sus scrofa OX=9823 GN=IL1RAP PE=4 SV=3	PIG	5
557	6.31	6.38	26.79	20.75	14.72	tr|F1RF93|F1RF93_PIG	Uncharacterized protein OS=Sus scrofa OX=9823 GN=FBXO6 PE=4 SV=2	PIG	4
558	6.27	6.28	19.94	15.24	10.25	tr|I3L736|I3L736_PIG	Chromosome 16 open reading frame 89 OS=Sus scrofa OX=9823 GN=C16orf89 PE=4 SV=2	PIG	3
559	6.25	7.07	25.56	25.56	15.83	tr|A0A5G2R562|A0A5G2R562_PIG	Protein phosphatase, Mg2+/Mn2+ dependent 1L OS=Sus scrofa OX=9823 GN=PPM1L PE=4 SV=1	PIG	6
560	6.23	6.41	25.54	19.09	11.83	tr|A0A5G2R297|A0A5G2R297_PIG	Uncharacterized protein OS=Sus scrofa OX=9823 GN=MAP2K1 PE=4 SV=1	PIG	6
561	6.23	6.41	20.65	18.16	18.16	tr|F1S1A6|F1S1A6_PIG	Beta-1,4-galactosyltransferase 3 OS=Sus scrofa OX=9823 GN=B4GALT3 PE=4 SV=2	PIG	6
562	6.23	6.35	56.69	55.91	33.86	tr|A0A4X1VBH0|A0A4X1VBH0_PIG	Thioredoxin domain-containing protein OS=Sus scrofa OX=9823 GN=TXNDC8 PE=4 SV=1	PIG	4
563	6.2	6.3	13.12	6.003	3.224	tr|A0A4X1SKU6|A0A4X1SKU6_PIG	PATJ crumbs cell polarity complex component OS=Sus scrofa OX=9823 GN=PATJ PE=4 SV=1	PIG	4
564	6.2	6.27	37.66	37.66	29.87	tr|A0A4X1V2D0|A0A4X1V2D0_PIG	Eukaryotic translation initiation factor 5A OS=Sus scrofa OX=9823 GN=EIF5A PE=3 SV=1	PIG	5
565	6.19	19.5	31.68	29.53	28.02	tr|L8B180|L8B180_PIG	IgG heavy chain OS=Sus scrofa OX=9823 GN=IGHG PE=2 SV=1	PIG	18
566	6.13	6.23	28.67	25.52	25.52	tr|A0A286ZLU2|A0A286ZLU2_PIG	3-hydroxyanthranilate 3,4-dioxygenase OS=Sus scrofa OX=9823 GN=HAAO PE=3 SV=1	PIG	6
567	6.1	6.17	17.4	14.68	10.27	tr|F1SGE5|F1SGE5_PIG	Cysteine sulfinic acid decarboxylase OS=Sus scrofa OX=9823 GN=CSAD PE=3 SV=4	PIG	4
568	6.1	6.17	27.23	19.8	15.84	tr|F1S0L5|F1S0L5_PIG	Syndecan OS=Sus scrofa OX=9823 GN=SDC2 PE=1 SV=3	PIG	3
569	6.1	6.12	22.82	19.76	18.12	tr|A0A4X1SNQ8|A0A4X1SNQ8_PIG	Uncharacterized protein OS=Sus scrofa OX=9823 GN=GALK2 PE=4 SV=1	PIG	7
570	6.07	6.09	12	5.522	5.522	tr|A0A5G2R2P5|A0A5G2R2P5_PIG	Cyclin and CBS domain divalent metal cation transport mediator 3 OS=Sus scrofa OX=9823 GN=CNNM3 PE=4 SV=1	PIG	3
571	6.05	6.44	67.01	58.88	38.07	tr|F2Z5M5|F2Z5M5_PIG	Protein lin-7 homolog OS=Sus scrofa OX=9823 GN=LIN7C PE=1 SV=1	PIG	4
572	6.04	6.04	51.01	26.17	22.82	tr|F1RU34|F1RU34_PIG	Cystatin E/M OS=Sus scrofa OX=9823 GN=CST6 PE=1 SV=1	PIG	3
573	6.03	6.13	22.14	15.13	15.13	tr|C5H0C6|C5H0C6_PIG	Ubiquitin thioesterase OS=Sus scrofa OX=9823 GN=OTUB1 PE=1 SV=1	PIG	4
574	6.02	6.16	14.29	14.29	11.84	tr|A0A5G2RCF6|A0A5G2RCF6_PIG	Scavenger receptor class B member 1 OS=Sus scrofa OX=9823 GN=SCARB1 PE=4 SV=1	PIG	6
575	6	6	41.13	41.13	41.13	tr|F1SI89|F1SI89_PIG	Transmembrane protein 202 OS=Sus scrofa OX=9823 GN=TMEM202 PE=4 SV=3	PIG	4
576	6	6	13.12	13.12	13.12	tr|A0A4X1UWN5|A0A4X1UWN5_PIG	RNAse_Pc domain-containing protein OS=Sus scrofa OX=9823 GN=RNASE9 PE=3 SV=1	PIG	5
577	5.99	6.07	15.62	14.53	14.53	tr|F1S0X3|F1S0X3_PIG	Fibrinogen C domain containing 1 OS=Sus scrofa OX=9823 GN=FIBCD1 PE=4 SV=1	PIG	5
578	5.96	6.15	17.84	17.84	13.66	tr|A0A4X1SHQ9|A0A4X1SHQ9_PIG	Carboxypeptidase OS=Sus scrofa OX=9823 GN=SCPEP1 PE=3 SV=1	PIG	5
579	5.92	5.99	11.32	9.906	9.906	tr|F1SQ45|F1SQ45_PIG	Serine/threonine/tyrosine kinase 1 OS=Sus scrofa OX=9823 GN=STYK1 PE=4 SV=3	PIG	4
580	5.89	5.92	7.676	7.676	4.691	tr|F1S866|F1S866_PIG	Solute carrier family 52 member 3 OS=Sus scrofa OX=9823 GN=SLC52A3 PE=4 SV=3	PIG	3
581	5.88	9.54	65.58	52.56	48.37	tr|A0A4X1UKV3|A0A4X1UKV3_PIG	Ras-related protein Rab-14 OS=Sus scrofa OX=9823 GN=RAB14 PE=4 SV=1	PIG	10
582	5.86	6.02	23.71	21.65	15.72	tr|A0A5G2QPA8|A0A5G2QPA8_PIG	NAD(P)H-hydrate epimerase OS=Sus scrofa OX=9823 GN=NAXE PE=4 SV=1	PIG	6
583	5.82	5.92	14.26	12.82	8.664	tr|A0A4X1U429|A0A4X1U429_PIG	SERPIN domain-containing protein OS=Sus scrofa OX=9823 GN=SERPINF2 PE=3 SV=1	PIG	4
584	5.8	5.9	25.27	17.43	9.368	tr|A0A4X1TS26|A0A4X1TS26_PIG	Vitronectin OS=Sus scrofa OX=9823 GN=VTN PE=4 SV=1	PIG	4
585	5.75	5.99	19.6	14.88	11.16	tr|F1RNH1|F1RNH1_PIG	Transmembrane channel-like protein OS=Sus scrofa OX=9823 GN=TMC4 PE=3 SV=3	PIG	6
586	5.73	5.86	33.22	24.07	17.97	tr|A0A4X1TY74|A0A4X1TY74_PIG	Glyoxalase domain containing 4 OS=Sus scrofa OX=9823 GN=GLOD4 PE=4 SV=1	PIG	4
587	5.67	7.72	21.24	15.06	11.78	tr|A0A4X1TPT4|A0A4X1TPT4_PIG	Chaperonin containing TCP1 subunit 5 OS=Sus scrofa OX=9823 PE=3 SV=1	PIG	5
588	5.59	7.53	28.25	27.01	7.629	tr|I3LEY2|I3LEY2_PIG	Annexin OS=Sus scrofa OX=9823 GN=ANXA7 PE=1 SV=3	PIG	4
589	5.58	5.65	26.7	19.42	15.05	tr|I3LQH7|I3LQH7_PIG	Biliverdin reductase B OS=Sus scrofa OX=9823 GN=BLVRB PE=1 SV=2	PIG	3
590	5.57	5.67	12.32	8.419	8.419	tr|A0A5G2QG83|A0A5G2QG83_PIG	Alpha-1,6-mannosyl-glycoprotein 2-beta-N-acetylglucosaminyltransferase OS=Sus scrofa OX=9823 GN=MGAT2 PE=4 SV=1	PIG	4
591	5.56	5.88	31.38	29.82	12.67	tr|A0A5G2QZJ5|A0A5G2QZJ5_PIG	Aldehyde dehydrogenase 7 family member A1 OS=Sus scrofa OX=9823 GN=ALDH7A1 PE=4 SV=1	PIG	5
592	5.53	5.57	44	44	37	tr|A0A5G2QTA1|A0A5G2QTA1_PIG	Protein S100-A11 OS=Sus scrofa OX=9823 GN=S100A11 PE=4 SV=1	PIG	4
593	5.45	5.56	24.29	19.21	11.58	tr|F1REZ1|F1REZ1_PIG	Hyaluronan and proteoglycan link protein 1 OS=Sus scrofa OX=9823 GN=HAPLN1 PE=4 SV=1	PIG	4
594	5.42	233.73	81.73	81.17	79.13	tr|A0A4X1T1P2|A0A4X1T1P2_PIG	Uncharacterized protein OS=Sus scrofa OX=9823 GN=MYO1B PE=3 SV=1	PIG	170
595	5.42	5.55	6.63	4.041	1.765	tr|F1SGJ3|F1SGJ3_PIG	Filamin B OS=Sus scrofa OX=9823 GN=FLNB PE=1 SV=3	PIG	4
596	5.41	5.49	21.3	13.76	5.325	tr|F1SBL4|F1SBL4_PIG	Fermitin family member 1 OS=Sus scrofa OX=9823 GN=FERMT1 PE=4 SV=2	PIG	4
597	5.34	5.38	27.04	18.87	16.67	tr|I3LGQ1|I3LGQ1_PIG	Phospholipid scramblase OS=Sus scrofa OX=9823 GN=PLSCR1 PE=1 SV=2	PIG	4
598	5.33	5.37	16.39	12.83	12.83	tr|D0G6X4|D0G6X4_PIG	Farnesyl diphosphate synthase OS=Sus scrofa OX=9823 GN=FDPS PE=1 SV=1	PIG	4
599	5.26	5.33	13	13	13	tr|F6Q625|F6Q625_PIG	Eukaryotic translation initiation factor 4A1 OS=Sus scrofa OX=9823 GN=EIF4A1 PE=4 SV=1	PIG	4
600	5.25	5.34	37.66	29.44	21.65	tr|I3LLY4|I3LLY4_PIG	N-ribosyldihydronicotinamide:quinone reductase 2 OS=Sus scrofa OX=9823 GN=NQO2 PE=1 SV=2	PIG	3
601	5.24	5.29	19	19	14.5	tr|A0A5G2RB35|A0A5G2RB35_PIG	Peptidylprolyl isomerase C OS=Sus scrofa OX=9823 GN=PPIC PE=4 SV=1	PIG	3
602	5.23	5.28	25.6	17.46	9.809	tr|A0A4X1UEF5|A0A4X1UEF5_PIG	Protein kinase domain-containing protein OS=Sus scrofa OX=9823 GN=CSNK1G3 PE=3 SV=1	PIG	4
603	5.21	5.33	28.74	28.74	28.74	tr|F2Z530|F2Z530_PIG	Ubiquitin-fold modifier-conjugating enzyme 1 OS=Sus scrofa OX=9823 GN=UFC1 PE=3 SV=1	PIG	5
604	5.2	5.29	17.48	17.48	10.49	tr|I3LN42|I3LN42_PIG	GC vitamin D binding protein OS=Sus scrofa OX=9823 GN=GC PE=4 SV=3	PIG	4
605	5.19	5.22	15.92	11.84	11.84	tr|F1S336|F1S336_PIG	Cilia and flagella associated protein 69 OS=Sus scrofa OX=9823 GN=CFAP69 PE=4 SV=1	PIG	3
606	5.12	5.16	20.11	14.25	11.17	tr|A0A480DIZ4|A0A480DIZ4_PIG	Leucine-rich repeat-containing protein 26 OS=Sus scrofa OX=9823 PE=4 SV=1	PIG	3
607	5.1	5.13	12.2	12.2	10.63	tr|K7GSR6|K7GSR6_PIG	5'-nucleotidase ecto OS=Sus scrofa OX=9823 GN=NT5E PE=1 SV=1	PIG	3
608	5.08	5.21	20.27	17.94	17.94	tr|F1SJZ1|F1SJZ1_PIG	Stanniocalcin-2 OS=Sus scrofa OX=9823 GN=STC2 PE=4 SV=1	PIG	5
609	5.05	5.09	26.19	26.19	26.19	tr|F1S3F3|F1S3F3_PIG	Iron-sulfur cluster assembly 2 OS=Sus scrofa OX=9823 GN=ISCA2 PE=1 SV=2	PIG	3
610	5.03	5.11	51.39	42.13	16.2	tr|F1RFQ7|F1RFQ7_PIG	GTP-binding nuclear protein Ran OS=Sus scrofa OX=9823 GN=RAN PE=1 SV=2	PIG	3
611	5	5.07	12.48	7.703	5.578	tr|Q28959|Q28959_PIG	Prohormone convertase OS=Sus scrofa OX=9823 GN=PC1/3 PE=2 SV=1	PIG	4
612	4.94	5.14	7.196	5.847	1.649	tr|R4HZ39|R4HZ39_PIG	XDH xanthine dehydrogenase OS=Sus scrofa OX=9823 GN=XO PE=2 SV=1	PIG	2
613	4.93	5	20.07	20.07	12.5	tr|A5GFX7|A5GFX7_PIG	Cathepsin Z OS=Sus scrofa OX=9823 GN=CTSZ PE=1 SV=1	PIG	3
614	4.91	5	28.23	16.53	16.53	tr|A0A287B9A0|A0A287B9A0_PIG	DnaJ heat shock protein family (Hsp40) member C5 OS=Sus scrofa OX=9823 GN=DNAJC5 PE=4 SV=1	PIG	3
615	4.91	4.94	29.26	29.26	16.3	tr|I3LRS8|I3LRS8_PIG	Phosphatidylinositol transfer protein alpha OS=Sus scrofa OX=9823 GN=PITPNA PE=1 SV=2	PIG	3
616	4.9	12.78	24.26	12.96	11.11	tr|A0A4X1WBP3|A0A4X1WBP3_PIG	Keratin 73 OS=Sus scrofa OX=9823 GN=KRT73 PE=3 SV=1	PIG	8
617	4.88	4.9	7.717	7.082	5.603	tr|I3LN22|I3LN22_PIG	SSD domain-containing protein OS=Sus scrofa OX=9823 GN=LOC110255686 PE=4 SV=3	PIG	3
618	4.87	4.95	13.62	13.62	13.62	tr|Q5PSB3|Q5PSB3_PIG	Major prion protein OS=Sus scrofa OX=9823 GN=Prp PE=3 SV=1	PIG	8
619	4.85	4.91	16.55	16.55	10.79	tr|A0A4X1VRT2|A0A4X1VRT2_PIG	Caspase-3 OS=Sus scrofa OX=9823 GN=CASP3 PE=3 SV=1	PIG	3
620	4.85	4.89	12.81	8.366	5.752	tr|F1SLP9|F1SLP9_PIG	Sorting nexin 18 OS=Sus scrofa OX=9823 GN=SNX18 PE=1 SV=3	PIG	3
621	4.82	14.5	54.59	54.59	38.16	tr|F1S091|F1S091_PIG	RAB8B, member RAS oncogene family OS=Sus scrofa OX=9823 GN=RAB8B PE=4 SV=2	PIG	9
622	4.82	4.87	31.14	17.43	15.43	tr|F1SGZ8|F1SGZ8_PIG	Twinfilin actin binding protein 1 OS=Sus scrofa OX=9823 GN=TWF1 PE=1 SV=1	PIG	4
623	4.8	4.83	63.94	56.73	32.21	tr|A0A165DE67|A0A165DE67_PIG	CRIP2 OS=Sus scrofa OX=9823 GN=CRIP2 PE=2 SV=1	PIG	3
624	4.75	15.28	50.2	44.13	36.03	tr|F2Z4Z1|F2Z4Z1_PIG	Tyrosine 3-monooxygenase/tryptophan 5-monooxygenase activation protein gamma OS=Sus scrofa OX=9823 GN=YWHAG PE=3 SV=1	PIG	12
625	4.67	4.74	7.965	6.637	6.637	tr|F1S2T7|F1S2T7_PIG	Acid sphingomyelinase-like phosphodiesterase OS=Sus scrofa OX=9823 GN=SMPDL3A PE=3 SV=1	PIG	4
626	4.63	4.68	9.92	6.814	4.309	tr|A0A287AZV6|A0A287AZV6_PIG	Beta-1,4-N-acetylgalactosaminyltransferase OS=Sus scrofa OX=9823 GN=B4GALNT3 PE=3 SV=2	PIG	3
627	4.6	4.67	17.24	14.66	10.78	tr|F1RGI2|F1RGI2_PIG	Platelet activating factor acetylhydrolase 1b catalytic subunit 3 OS=Sus scrofa OX=9823 GN=PAFAH1B3 PE=1 SV=4	PIG	3
628	4.59	4.64	16.88	16.88	13.5	tr|F1SPK8|F1SPK8_PIG	Tetraspanin OS=Sus scrofa OX=9823 GN=CD63 PE=1 SV=3	PIG	3
629	4.58	4.59	13.79	11.29	9.091	tr|F1RXN8|F1RXN8_PIG	ATPase H+ transporting accessory protein 2 OS=Sus scrofa OX=9823 GN=ATP6AP2 PE=1 SV=4	PIG	3
630	4.57	4.64	13	9.883	7.802	tr|F1SMJ4|F1SMJ4_PIG	DAB adaptor protein 2 OS=Sus scrofa OX=9823 GN=DAB2 PE=4 SV=1	PIG	4
631	4.56	4.6	21.29	12.04	9.244	tr|F1SD03|F1SD03_PIG	Dickkopf_N domain-containing protein OS=Sus scrofa OX=9823 GN=DKK1 PE=4 SV=2	PIG	4
632	4.52	4.56	9.387	6.91	3.651	tr|F1RJL7|F1RJL7_PIG	Uncharacterized protein OS=Sus scrofa OX=9823 PE=4 SV=4	PIG	3
633	4.5	20.29	29.09	29.09	29.09	tr|L8B0Y0|L8B0Y0_PIG	IgG heavy chain OS=Sus scrofa OX=9823 GN=IGHG PE=2 SV=1	PIG	18
634	4.49	4.51	18.57	8.714	8.714	tr|A6YNL5|A6YNL5_PIG	Calpain 2 OS=Sus scrofa OX=9823 GN=Capn2 PE=2 SV=1	PIG	3
635	4.46	4.57	27.36	22.17	22.17	tr|A0A5G2QZN1|A0A5G2QZN1_PIG	Dihydropteridine reductase OS=Sus scrofa OX=9823 GN=QDPR PE=4 SV=1	PIG	4
636	4.45	4.59	18.69	10.9	3.979	tr|F1RHU4|F1RHU4_PIG	Amine oxidase OS=Sus scrofa OX=9823 GN=IL4I1 PE=3 SV=4	PIG	2
637	4.44	4.5	23.05	20.46	14.7	tr|I3LS60|I3LS60_PIG	ATP-dependent (S)-NAD(P)H-hydrate dehydratase OS=Sus scrofa OX=9823 GN=NAXD PE=1 SV=2	PIG	3
638	4.44	4.49	11.74	10.65	9.13	tr|A0A4X1TK34|A0A4X1TK34_PIG	Uncharacterized protein OS=Sus scrofa OX=9823 GN=CTSF PE=3 SV=1	PIG	3
639	4.38	4.42	23.7	23.7	11.56	tr|A0A5G2QV08|A0A5G2QV08_PIG	Uncharacterized protein OS=Sus scrofa OX=9823 GN=SPINK13 PE=4 SV=1	PIG	6
640	4.37	4.43	10.67	9.185	5.926	tr|A0A4X1SHG0|A0A4X1SHG0_PIG	Uncharacterized protein OS=Sus scrofa OX=9823 PE=4 SV=1	PIG	3
641	4.37	4.38	19.85	19.85	12.5	tr|A0A4X1TPE0|A0A4X1TPE0_PIG	Uncharacterized protein OS=Sus scrofa OX=9823 GN=BPNT1 PE=4 SV=1	PIG	3
642	4.34	4.44	27.58	27.58	18.3	tr|F1S7L6|F1S7L6_PIG	UBX domain protein 6 OS=Sus scrofa OX=9823 GN=UBXN6 PE=4 SV=3	PIG	4
643	4.34	4.36	18.09	18.09	14.07	tr|F2Z5V4|F2Z5V4_PIG	Platelet activating factor acetylhydrolase 1b catalytic subunit 2 OS=Sus scrofa OX=9823 GN=PAFAH1B2 PE=1 SV=2	PIG	2
644	4.32	4.37	12.12	9.848	9.848	tr|K9IVP8|K9IVP8_PIG	Obg-like ATPase 1 OS=Sus scrofa OX=9823 GN=OLA1 PE=2 SV=1	PIG	4
645	4.3	4.31	16.53	13.43	8.058	tr|W6D796|W6D796_PIG	Beta-Ala-His dipeptidase OS=Sus scrofa OX=9823 GN=CNDP1 PE=2 SV=1	PIG	3
646	4.26	4.34	18.29	13.17	3.866	tr|I3L6Y6|I3L6Y6_PIG	AP complex subunit beta OS=Sus scrofa OX=9823 GN=AP2B1 PE=3 SV=3	PIG	3
647	4.24	4.49	4.41	2.205	1.663	tr|A0A5G2RK05|A0A5G2RK05_PIG	Zonadhesin OS=Sus scrofa OX=9823 GN=ZAN PE=4 SV=1	PIG	3
648	4.23	4.28	9.903	9.903	7.246	tr|A0A4X1TH69|A0A4X1TH69_PIG	Uncharacterized protein OS=Sus scrofa OX=9823 GN=SCRN1 PE=4 SV=1	PIG	3
649	4.22	4.28	28.94	21.61	10.99	tr|G9M4N3|G9M4N3_PIG	Toll-interacting protein OS=Sus scrofa OX=9823 GN=Tollip PE=2 SV=1	PIG	4
650	4.21	4.31	30.3	30.3	26.52	tr|A0A4X1TBJ1|A0A4X1TBJ1_PIG	Calpain small subunit 1 OS=Sus scrofa OX=9823 GN=CAPNS1 PE=4 SV=1	PIG	5
651	4.21	4.22	4.167	4.167	3.442	tr|K9IVU5|K9IVU5_PIG	N-acetylglucosamine-6-sulfatase OS=Sus scrofa OX=9823 GN=GNS PE=1 SV=1	PIG	2
652	4.2	4.21	31.23	25.44	14.11	tr|A0A4X1VWU7|A0A4X1VWU7_PIG	Uncharacterized protein OS=Sus scrofa OX=9823 GN=ACAT2 PE=3 SV=1	PIG	3
653	4.19	4.27	35.87	20.65	20.65	tr|I3LDM7|I3LDM7_PIG	Lactoylglutathione lyase OS=Sus scrofa OX=9823 GN=GLO1 PE=1 SV=1	PIG	4
654	4.19	4.25	4.52	2.876	1.695	tr|A0A287B6G6|A0A287B6G6_PIG	Agrin OS=Sus scrofa OX=9823 GN=AGRN PE=1 SV=2	PIG	3
655	4.18	4.19	7.529	5.237	2.946	tr|A0A5G2RCD3|A0A5G2RCD3_PIG	OS9 endoplasmic reticulum lectin OS=Sus scrofa OX=9823 GN=OS9 PE=4 SV=1	PIG	2
656	4.17	151.97	99.47	99.47	95.2	tr|A0A0B8RTY2|A0A0B8RTY2_PIG	Actin, beta OS=Sus scrofa domesticus OX=9825 GN=ACTB PE=3 SV=1	PIG	681
657	4.15	4.16	15.12	13.08	5.233	tr|I3L855|I3L855_PIG	Protein XRP2 OS=Sus scrofa OX=9823 GN=RP2 PE=3 SV=2	PIG	2
658	4.14	4.19	39.42	27.01	27.01	tr|A0A4X1TZT4|A0A4X1TZT4_PIG	Uncharacterized protein OS=Sus scrofa OX=9823 GN=RIDA PE=4 SV=1	PIG	4
659	4.13	4.19	24.17	19.43	14.22	tr|Q06AT7|Q06AT7_PIG	RHOF OS=Sus scrofa OX=9823 GN=RHOF PE=2 SV=1	PIG	3
660	4.12	4.22	6.577	5.359	4.385	tr|M3TYQ4|M3TYQ4_PIG	EFR3 homolog A OS=Sus scrofa OX=9823 GN=EFR3A PE=2 SV=1	PIG	3
661	4.09	4.16	13.31	13.31	13.31	tr|A0A4X1WCS0|A0A4X1WCS0_PIG	Cell cycle control protein OS=Sus scrofa OX=9823 GN=TMEM30B PE=3 SV=1	PIG	4
662	4.09	4.09	26.05	15.55	10.92	tr|A0A5G2QE76|A0A5G2QE76_PIG	Proteasome activator complex subunit 1 OS=Sus scrofa OX=9823 GN=PSME1 PE=4 SV=1	PIG	2
663	4.08	4.43	21.53	17.82	9.901	tr|F1SBI1|F1SBI1_PIG	Sorting nexin OS=Sus scrofa OX=9823 GN=SNX5 PE=1 SV=3	PIG	3
664	4.08	4.15	7.982	4.447	3.421	tr|F1S106|F1S106_PIG	Mannosidase beta OS=Sus scrofa OX=9823 GN=MANBA PE=4 SV=4	PIG	3
665	4.06	8.08	43.14	32.84	26.96	tr|A0A5G2QI85|A0A5G2QI85_PIG	Uncharacterized protein OS=Sus scrofa OX=9823 GN=RRAS2 PE=4 SV=1	PIG	4
666	4.05	105.83	100	100	100	tr|Q4R0H5|Q4R0H5_PIG	Spermadhesin PSP-II OS=Sus scrofa OX=9823 GN=PSP-II PE=2 SV=1	PIG	381
667	4.05	4.06	3.384	1.771	1.377	tr|F1SFZ8|F1SFZ8_PIG	Talin-1 OS=Sus scrofa OX=9823 GN=TLN1 PE=1 SV=3	PIG	2
668	4.03	4.05	7.407	5.741	3.333	tr|F1REY9|F1REY9_PIG	Arylsulfatase K OS=Sus scrofa OX=9823 GN=ARSK PE=4 SV=2	PIG	2
669	4.02	4.02	6.931	4.95	4.95	tr|F2Z5V0|F2Z5V0_PIG	tRNA-splicing ligase RtcB homolog OS=Sus scrofa OX=9823 GN=RTCB PE=3 SV=1	PIG	2
670	4.01	4.01	4.361	1.843	1.843	tr|I3LQT3|I3LQT3_PIG	Uncharacterized protein OS=Sus scrofa OX=9823 GN=ECE2 PE=4 SV=3	PIG	2
671	4	21.54	36.96	34.01	34.01	tr|A0A4X1TN67|A0A4X1TN67_PIG	Clusterin OS=Sus scrofa OX=9823 PE=3 SV=1	PIG	20
672	4	4.01	18.91	14.58	11.62	tr|F1RWI8|F1RWI8_PIG	Secernin-2 OS=Sus scrofa OX=9823 GN=SCRN2 PE=1 SV=2	PIG	2
673	4	4	11.83	11.83	11.83	tr|F1S8I0|F1S8I0_PIG	Ribonuclease A family member 12 (inactive) OS=Sus scrofa OX=9823 GN=RNASE12 PE=3 SV=2	PIG	2
674	4	4	6.383	6.383	6.383	tr|B0FJ00|B0FJ00_PIG	Mucin 20 OS=Sus scrofa OX=9823 GN=MUC20 PE=2 SV=1	PIG	2
675	4	4	8.37	8.37	8.37	tr|A0A5G2QC13|A0A5G2QC13_PIG	Transmembrane 4 L six family member 1 OS=Sus scrofa OX=9823 GN=TM4SF1 PE=4 SV=1	PIG	3
676	4	4	16.94	16.94	16.94	tr|A0A4X1W027|A0A4X1W027_PIG	Ferritin OS=Sus scrofa OX=9823 PE=3 SV=1	PIG	2
677	4	4	13.09	13.09	13.09	tr|A0A4X1V1A9|A0A4X1V1A9_PIG	Sodium/potassium-transporting ATPase subunit beta OS=Sus scrofa OX=9823 PE=3 SV=1	PIG	3
678	3.99	4.06	15.34	10.29	7.773	tr|K9IVV5|K9IVV5_PIG	Tryptophan--tRNA ligase, cytoplasmic OS=Sus scrofa OX=9823 GN=WARS PE=1 SV=1	PIG	2
679	3.96	4.03	14.32	14.32	11.76	tr|F1SGD7|F1SGD7_PIG	Nucleosome assembly protein 1 like 1 OS=Sus scrofa OX=9823 GN=NAP1L1 PE=1 SV=1	PIG	3
680	3.96	4	60	60	60	tr|Q29283|Q29283_PIG	Ganglioside M2 avtivator protein (Fragment) OS=Sus scrofa OX=9823 PE=2 SV=1	PIG	2
681	3.94	5.36	15.59	11.51	7.914	tr|F1SCC9|F1SCC9_PIG	SERPIN domain-containing protein OS=Sus scrofa OX=9823 GN=LOC106504545 PE=1 SV=2	PIG	4
682	3.94	4.06	31.6	29	29	tr|A0A2C9F366|A0A2C9F366_PIG	Heat shock protein beta-1 OS=Sus scrofa OX=9823 GN=HSPB1 PE=1 SV=1	PIG	4
683	3.92	4	13.66	13.66	11.63	tr|A0A4X1W9F7|A0A4X1W9F7_PIG	BcrAD_BadFG domain-containing protein OS=Sus scrofa OX=9823 GN=NAGK PE=4 SV=1	PIG	3
684	3.91	5.23	18.2	14.18	10.64	tr|A0A287B9R5|A0A287B9R5_PIG	Uncharacterized protein OS=Sus scrofa OX=9823 GN=SERPINA3-2 PE=4 SV=1	PIG	4
685	3.9	3.97	16.16	10.31	10.31	tr|Q0QEQ1|Q0QEQ1_PIG	Isocitrate dehydrogenase 1 (Fragment) OS=Sus scrofa OX=9823 GN=IDH1 PE=2 SV=1	PIG	3
686	3.89	3.95	15.66	8.133	4.066	tr|A0A4X1UXD5|A0A4X1UXD5_PIG	Uncharacterized protein OS=Sus scrofa OX=9823 GN=EEF1D PE=4 SV=1	PIG	2
687	3.87	13.58	56.28	49.18	42.08	tr|A0A5G2QQW3|A0A5G2QQW3_PIG	ADP ribosylation factor 4 OS=Sus scrofa OX=9823 GN=ARF4 PE=4 SV=1	PIG	12
688	3.87	3.94	38.27	28.57	21.43	tr|K7GQI7|K7GQI7_PIG	Apoptosis-associated speck-like protein containing a CARD OS=Sus scrofa OX=9823 GN=ASC PE=1 SV=1	PIG	3
689	3.85	3.91	20.49	12.85	8.681	tr|F1RKJ9|F1RKJ9_PIG	Isochorismatase domain containing 1 OS=Sus scrofa OX=9823 GN=ISOC1 PE=4 SV=2	PIG	2
690	3.83	3.94	35.81	32.26	14.84	tr|A0A480UGD5|A0A480UGD5_PIG	Dehydrogenase/reductase SDR family member 11 (Fragment) OS=Sus scrofa OX=9823 PE=3 SV=1	PIG	3
691	3.81	3.9	21.95	18.47	10.1	tr|A0A4X1TPD0|A0A4X1TPD0_PIG	Uncharacterized protein OS=Sus scrofa OX=9823 PE=4 SV=1	PIG	3
692	3.8	3.85	15.3	11.97	9.978	tr|F1S4X9|F1S4X9_PIG	Glutathione synthetase OS=Sus scrofa OX=9823 GN=GSS PE=3 SV=3	PIG	3
693	3.8	3.83	12.44	6.889	4.667	tr|F1SCY4|F1SCY4_PIG	Lipase OS=Sus scrofa OX=9823 GN=LIPA PE=3 SV=2	PIG	2
694	3.76	3.83	17.62	11.09	7.327	tr|F1RZ89|F1RZ89_PIG	N-sulfoglucosamine sulfohydrolase OS=Sus scrofa OX=9823 GN=SGSH PE=1 SV=3	PIG	2
695	3.74	3.83	40.59	31.76	24.71	tr|A0A4X1TD05|A0A4X1TD05_PIG	Cystatin-B OS=Sus scrofa OX=9823 PE=3 SV=1	PIG	3
696	3.73	3.82	17.14	15.63	5.65	tr|I3LGV2|I3LGV2_PIG	Torsin 1A interacting protein 2 OS=Sus scrofa OX=9823 GN=TOR1AIP2 PE=4 SV=3	PIG	3
697	3.71	3.82	32.69	22.76	19.87	tr|A0A5G2R9K0|A0A5G2R9K0_PIG	NSF attachment protein gamma OS=Sus scrofa OX=9823 GN=NAPG PE=4 SV=1	PIG	4
698	3.68	3.7	11.32	9.057	9.057	tr|A0A4X1VQE1|A0A4X1VQE1_PIG	ANK_REP_REGION domain-containing protein OS=Sus scrofa OX=9823 GN=MTPN PE=4 SV=1	PIG	3
699	3.66	3.73	9.35	4.437	4.437	tr|F1RF26|F1RF26_PIG	Serine incorporator 5 OS=Sus scrofa OX=9823 GN=SERINC5 PE=4 SV=4	PIG	3
700	3.64	3.71	13.06	13.06	13.06	tr|F1SDJ8|F1SDJ8_PIG	Glutaredoxin 3 OS=Sus scrofa OX=9823 GN=GLRX3 PE=1 SV=2	PIG	3
701	3.6	3.7	40.19	30.37	15.89	tr|A0A4X1VE13|A0A4X1VE13_PIG	START domain-containing protein OS=Sus scrofa OX=9823 PE=4 SV=1	PIG	4
702	3.6	3.69	20	18.5	9.75	tr|A0A4X1UVK4|A0A4X1UVK4_PIG	LanC like 1 OS=Sus scrofa OX=9823 GN=LANCL1 PE=4 SV=1	PIG	3
703	3.59	3.66	13.62	13.62	9.907	tr|G8ENM3|G8ENM3_PIG	Ribokinase OS=Sus scrofa OX=9823 GN=RBKS PE=2 SV=1	PIG	3
704	3.58	3.64	13.27	10.97	7.653	tr|F1RVY7|F1RVY7_PIG	Galactokinase OS=Sus scrofa OX=9823 GN=GALK1 PE=1 SV=3	PIG	2
705	3.57	3.65	9.646	3.74	3.74	tr|A0A4X1VEH6|A0A4X1VEH6_PIG	Renin binding protein OS=Sus scrofa OX=9823 PE=4 SV=1	PIG	2
706	3.57	3.64	23.94	19.71	7.919	tr|D0G0C9|D0G0C9_PIG	T-complex protein 1 subunit eta OS=Sus scrofa OX=9823 GN=CCT7 PE=1 SV=1	PIG	3
707	3.57	3.62	9.712	9.712	9.712	tr|A0A4X1VVT2|A0A4X1VVT2_PIG	Peptidase S1 domain-containing protein OS=Sus scrofa OX=9823 GN=KLK10 PE=3 SV=1	PIG	2
708	3.57	3.6	10.18	10.18	10.18	tr|Q8MJ48|Q8MJ48_PIG	Tetraspanin OS=Sus scrofa OX=9823 GN=CD9 PE=2 SV=1	PIG	2
709	3.56	3.62	25.52	25.52	21.76	tr|A0A4X1W4H6|A0A4X1W4H6_PIG	Uncharacterized protein OS=Sus scrofa OX=9823 PE=4 SV=1	PIG	3
710	3.55	3.65	5.889	3.176	1.392	tr|A0A480MYX8|A0A480MYX8_PIG	Laminin subunit alpha-5 isoform X1 OS=Sus scrofa OX=9823 PE=4 SV=1	PIG	3
711	3.52	3.6	15.05	11.75	7.835	tr|I3L9N5|I3L9N5_PIG	Proteasome 26S subunit, non-ATPase 5 OS=Sus scrofa OX=9823 GN=PSMD5 PE=4 SV=3	PIG	3
712	3.52	3.56	21.99	18.85	15.71	tr|A0A287AK41|A0A287AK41_PIG	High affinity copper uptake protein 1 OS=Sus scrofa OX=9823 GN=SLC31A1 PE=4 SV=1	PIG	5
713	3.48	5.57	7.339	3.907	2.482	tr|A0A4X1WBL6|A0A4X1WBL6_PIG	Uncharacterized protein OS=Sus scrofa OX=9823 GN=PTPRD PE=4 SV=1	PIG	4
714	3.47	3.65	25.69	16.26	9.756	tr|M3TYI1|M3TYI1_PIG	Phosphoglucomutase 2 OS=Sus scrofa OX=9823 GN=PGM2 PE=2 SV=1	PIG	3
715	3.47	3.62	16.08	13.99	12.59	tr|I3L7V7|I3L7V7_PIG	Target of myb1 like 1 membrane trafficking protein OS=Sus scrofa OX=9823 GN=TOM1L1 PE=3 SV=3	PIG	4
716	3.47	3.53	30.6	21.31	16.39	tr|A0A4X1T409|A0A4X1T409_PIG	Malignant T-cell-amplified sequence OS=Sus scrofa OX=9823 PE=3 SV=1	PIG	3
717	3.45	3.53	18.82	14.63	10.45	tr|A0A5G2R0E2|A0A5G2R0E2_PIG	Uncharacterized protein OS=Sus scrofa OX=9823 GN=EPCAM PE=4 SV=1	PIG	2
718	3.44	3.57	9.178	5.157	3.322	tr|F1RM55|F1RM55_PIG	Alpha-mannosidase OS=Sus scrofa OX=9823 GN=MAN2A1 PE=1 SV=2	PIG	3
719	3.44	3.54	14.96	10.65	4.563	tr|A0A5G2R3H5|A0A5G2R3H5_PIG	Ubiquitin specific peptidase 5 OS=Sus scrofa OX=9823 GN=USP5 PE=4 SV=1	PIG	3
720	3.43	3.53	13.48	13.48	9.565	tr|F1S9H9|F1S9H9_PIG	Low molecular weight phosphotyrosine protein phosphatase OS=Sus scrofa OX=9823 GN=ACP1 PE=1 SV=4	PIG	3
721	3.42	3.63	17.85	12.6	5.249	tr|I3LCP8|I3LCP8_PIG	Uncharacterized protein OS=Sus scrofa OX=9823 PE=3 SV=3	PIG	2
722	3.42	3.46	15.64	10.29	10.29	tr|F1SKG6|F1SKG6_PIG	Uncharacterized protein OS=Sus scrofa OX=9823 GN=ATP1B3 PE=1 SV=3	PIG	2
723	3.41	3.52	48.41	48.41	42.86	tr|D5K890|D5K890_PIG	Sperm acrosome associated 4 OS=Sus scrofa OX=9823 GN=SPACA4 PE=2 SV=1	PIG	3
724	3.4	3.51	34.42	34.42	19.48	tr|B8Y648|B8Y648_PIG	Ubiquitin-conjugating enzyme E2L 3 OS=Sus scrofa OX=9823 GN=UBE2L3 PE=1 SV=1	PIG	2
725	3.39	8.37	21.09	20.12	15.43	tr|F1RT53|F1RT53_PIG	Tyrosine-protein kinase OS=Sus scrofa OX=9823 GN=LYN PE=1 SV=3	PIG	7
726	3.39	3.5	7.641	5.63	3.485	tr|I3LGH6|I3LGH6_PIG	Dipeptidyl peptidase 3 OS=Sus scrofa OX=9823 GN=DPP3 PE=1 SV=3	PIG	2
727	3.36	4.7	9.316	6.84	5.071	tr|F1RI14|F1RI14_PIG	Follistatin like 4 OS=Sus scrofa OX=9823 GN=FSTL4 PE=4 SV=4	PIG	3
728	3.36	3.41	22.45	10.2	9.388	tr|F1RUH7|F1RUH7_PIG	Thiopurine S-methyltransferase OS=Sus scrofa OX=9823 GN=TPMT PE=1 SV=2	PIG	2
729	3.34	10.14	23.43	17.48	17.48	tr|A0A480VXT1|A0A480VXT1_PIG	Alpha-1-antichymotrypsin OS=Sus scrofa OX=9823 PE=3 SV=1	PIG	7
730	3.33	10	17.95	13.9	11.2	tr|I3LL27|I3LL27_PIG	Uncharacterized protein OS=Sus scrofa OX=9823 GN=VPS4A PE=1 SV=2	PIG	5
731	3.3	3.39	12.66	7.342	7.342	tr|A0A5G2QDQ1|A0A5G2QDQ1_PIG	ATPase H+ transporting V0 subunit d1 OS=Sus scrofa OX=9823 GN=ATP6V0D1 PE=4 SV=1	PIG	2
732	3.29	3.47	33.48	27.15	23.53	tr|I3LFQ9|I3LFQ9_PIG	Uncharacterized protein OS=Sus scrofa OX=9823 GN=CHMP3 PE=1 SV=1	PIG	5
733	3.29	3.46	15.18	15.18	8.943	tr|A0A4X1TBI0|A0A4X1TBI0_PIG	Calreticulin OS=Sus scrofa OX=9823 GN=CALR PE=3 SV=1	PIG	3
734	3.28	3.33	13.47	10.48	7.186	tr|A0A5G2R489|A0A5G2R489_PIG	Penta-EF-hand domain containing 1 OS=Sus scrofa OX=9823 GN=PEF1 PE=4 SV=1	PIG	2
735	3.25	3.36	14.44	7.219	5.308	tr|F1S4D5|F1S4D5_PIG	Kynurenine aminotransferase 3 OS=Sus scrofa OX=9823 GN=KYAT3 PE=4 SV=4	PIG	2
736	3.25	3.29	3.744	2.808	2.808	tr|A0A4X1T0D9|A0A4X1T0D9_PIG	Beta-glucuronidase OS=Sus scrofa OX=9823 PE=3 SV=1	PIG	2
737	3.23	3.37	7.099	4.169	1.915	tr|A0A480Y1Z9|A0A480Y1Z9_PIG	Coagulation factor VIII isoform a preproprotein OS=Sus scrofa OX=9823 PE=3 SV=1	PIG	3
738	3.22	29.5	40.86	31.9	27.96	tr|A0A287BA49|A0A287BA49_PIG	Keratin 5 OS=Sus scrofa OX=9823 GN=KRT5 PE=1 SV=2	PIG	22
739	3.2	3.3	18.42	18.42	18.42	tr|F1RW43|F1RW43_PIG	MARVEL domain-containing protein OS=Sus scrofa OX=9823 GN=PLP2 PE=1 SV=1	PIG	2
740	3.19	3.23	6.426	6.426	6.426	tr|F1RXQ7|F1RXQ7_PIG	Tetraspanin OS=Sus scrofa OX=9823 GN=TSPAN7 PE=3 SV=3	PIG	2
741	3.17	3.22	30	21.74	11.74	tr|F1RSG9|F1RSG9_PIG	Acyl-protein thioesterase 1 isoform 1 OS=Sus scrofa OX=9823 GN=LYPLA1 PE=1 SV=3	PIG	2
742	3.16	3.31	15.38	10.55	8.05	tr|I3LC64|I3LC64_PIG	Extracellular matrix protein 1 OS=Sus scrofa OX=9823 GN=ECM1 PE=1 SV=2	PIG	4
743	3.16	3.23	5.08	4.412	3.61	tr|A0A4X1THN6|A0A4X1THN6_PIG	Uncharacterized protein OS=Sus scrofa OX=9823 PE=4 SV=1	PIG	2
744	3.15	4.28	22.32	15.29	10.4	tr|F1SEN1|F1SEN1_PIG	Annexin OS=Sus scrofa OX=9823 GN=ANXA8 PE=1 SV=2	PIG	3
745	3.15	3.19	49.28	49.28	49.28	tr|S5R9W4|S5R9W4_PIG	Beta-defensin 2 OS=Sus scrofa leucomystax OX=375578 PE=2 SV=1	PIG	3
746	3.11	193.79	77.52	72.44	69.3	tr|A0A480TLF3|A0A480TLF3_PIG	Complement factor H isoform a OS=Sus scrofa OX=9823 PE=4 SV=1	PIG	158
747	3.09	3.21	10.66	10.66	8.357	tr|B3GQZ2|B3GQZ2_PIG	Haptoglobin OS=Sus scrofa OX=9823 GN=hp PE=2 SV=1	PIG	2
748	3.08	3.83	32.72	30.51	16.18	tr|A0A5G2QY42|A0A5G2QY42_PIG	Phosphatidylinositol transfer protein beta OS=Sus scrofa OX=9823 GN=PITPNB PE=4 SV=1	PIG	3
749	3.03	3.1	8.105	4.68	3.082	tr|F1RWJ5|F1RWJ5_PIG	Importin subunit beta-1 OS=Sus scrofa OX=9823 GN=KPNB1 PE=1 SV=3	PIG	2
750	3.02	3.08	21.69	18.98	14.24	tr|F1SSF5|F1SSF5_PIG	Biliverdin reductase A OS=Sus scrofa OX=9823 GN=BLVRA PE=3 SV=2	PIG	3
751	3.01	3.06	75	56.94	34.72	tr|B9TRW9|B9TRW9_PIG	Guanine nucleotide-binding protein subunit gamma OS=Sus scrofa OX=9823 GN=GNG12 PE=2 SV=1	PIG	4
752	2.97	3.09	18.08	14.41	7.91	tr|F1RG31|F1RG31_PIG	Hydroxyacylglutathione hydrolase, mitochondrial isoform 1 OS=Sus scrofa OX=9823 GN=HAGH PE=1 SV=4	PIG	2
753	2.94	3.06	16.15	16.15	5.769	tr|A0A4X1V4S7|A0A4X1V4S7_PIG	PDZ domain-containing protein OS=Sus scrofa OX=9823 GN=PDZD9 PE=4 SV=1	PIG	2
754	2.89	2.99	22.55	12.42	9.804	tr|A0A5G2R9H9|A0A5G2R9H9_PIG	ADP-ribosylation factor-like protein 3 OS=Sus scrofa OX=9823 GN=ARL3 PE=4 SV=1	PIG	2
755	2.86	2.95	10.57	4.89	4.89	tr|F1RLQ2|F1RLQ2_PIG	Prelamin-A/C OS=Sus scrofa OX=9823 GN=LMNA PE=3 SV=2	PIG	2
756	2.83	2.88	20.5	10.25	10.25	tr|A0A5G2QML3|A0A5G2QML3_PIG	Histone cluster 1 H1 family member d OS=Sus scrofa OX=9823 GN=HIST1H1D PE=4 SV=1	PIG	3
757	2.81	14.82	32.69	28.85	26.65	tr|A0A4X1TSU2|A0A4X1TSU2_PIG	Fructose-bisphosphate aldolase OS=Sus scrofa OX=9823 GN=ALDOC PE=3 SV=1	PIG	13
758	2.81	4.79	42.79	29.81	25.96	tr|A0A5G2R1S2|A0A5G2R1S2_PIG	RAB6B, member RAS oncogene family OS=Sus scrofa OX=9823 GN=RAB6B PE=4 SV=1	PIG	5
759	2.81	4.79	24.88	16.9	13.15	tr|A0A4X1W0W5|A0A4X1W0W5_PIG	Uncharacterized protein OS=Sus scrofa OX=9823 GN=RAB25 PE=4 SV=1	PIG	3
760	2.81	2.85	20.38	11.54	8.846	tr|M3VJZ7|M3VJZ7_PIG	LIM and SH3 domain protein 1 OS=Sus scrofa OX=9823 GN=LASP1 PE=2 SV=1	PIG	2
761	2.8	2.85	62.82	62.82	56.41	tr|A0A4X1U024|A0A4X1U024_PIG	WAP four-disulfide core domain 10A OS=Sus scrofa OX=9823 GN=WFDC10A PE=4 SV=1	PIG	3
762	2.77	2.81	3.834	1.917	1.237	tr|A0A5G2QWP6|A0A5G2QWP6_PIG	ATPase phospholipid transporting 9A (putative) OS=Sus scrofa OX=9823 GN=ATP9A PE=4 SV=1	PIG	2
763	2.74	2.78	33.33	33.33	18.42	tr|A0A4X1SDY6|A0A4X1SDY6_PIG	UBIQUITIN_CONJUGAT_2 domain-containing protein OS=Sus scrofa OX=9823 PE=3 SV=1	PIG	2
764	2.73	2.82	20.59	20.59	13.24	tr|K9IWF3|K9IWF3_PIG	Histone H3 OS=Sus scrofa OX=9823 GN=H3F3B PE=2 SV=1	PIG	2
765	2.72	2.76	9.985	7.066	4.762	tr|A0A5G2QJ21|A0A5G2QJ21_PIG	Thioredoxin reductase 1, cytoplasmic OS=Sus scrofa OX=9823 GN=TXNRD1 PE=4 SV=1	PIG	2
766	2.71	2.8	5.15	5.15	2.874	tr|A0A287AVI5|A0A287AVI5_PIG	PRORP domain-containing protein OS=Sus scrofa OX=9823 GN=PSMA6 PE=4 SV=2	PIG	2
767	2.65	2.67	12.21	8.251	6.271	tr|A0A5K1VDW0|A0A5K1VDW0_PIG	Uncharacterized protein OS=Sus scrofa OX=9823 GN=ARPC5L PE=4 SV=1	PIG	2
768	2.64	2.67	31.69	21.13	9.155	tr|A0A4X1T354|A0A4X1T354_PIG	ADF-H domain-containing protein OS=Sus scrofa OX=9823 GN=COTL1 PE=4 SV=1	PIG	2
769	2.61	2.66	21.26	21.26	9.662	tr|F1RWV2|F1RWV2_PIG	Metalloproteinase inhibitor 1 OS=Sus scrofa OX=9823 GN=TIMP1 PE=4 SV=2	PIG	3
770	2.58	2.63	9.655	9.655	5.287	tr|F1S9L0|F1S9L0_PIG	Transforming growth factor beta OS=Sus scrofa OX=9823 GN=TGFB2 PE=3 SV=3	PIG	2
771	2.58	2.61	11.92	9.082	2.838	tr|A0A4X1UR72|A0A4X1UR72_PIG	ANK_REP_REGION domain-containing protein OS=Sus scrofa OX=9823 GN=PPP1R16A PE=4 SV=1	PIG	2
772	2.57	2.6	15.09	8.625	5.121	tr|Q548W5|Q548W5_PIG	Alpha-1,3-galactosyltransferase OS=Sus scrofa OX=9823 PE=2 SV=1	PIG	2
773	2.55	2.57	10.08	5.323	5.323	tr|A0A5G2QM19|A0A5G2QM19_PIG	Peptidase D OS=Sus scrofa OX=9823 GN=PEPD PE=4 SV=1	PIG	2
774	2.54	2.6	19.62	8.612	8.612	tr|A0A4X1UGA2|A0A4X1UGA2_PIG	SGNH_hydro domain-containing protein OS=Sus scrofa OX=9823 GN=IAH1 PE=4 SV=1	PIG	2
775	2.53	2.61	12.29	7.576	3.535	tr|A0A4X1SXE1|A0A4X1SXE1_PIG	Serine hydroxymethyltransferase OS=Sus scrofa OX=9823 GN=SHMT1 PE=3 SV=1	PIG	2
776	2.52	2.55	12.17	7.922	2.181	tr|A0A4X1VIM8|A0A4X1VIM8_PIG	Uncharacterized protein OS=Sus scrofa OX=9823 GN=DNM2 PE=3 SV=1	PIG	1
777	2.52	2.54	14.58	14.58	10.51	tr|F1SJ46|F1SJ46_PIG	Secretory carrier-associated membrane protein OS=Sus scrofa OX=9823 GN=SCAMP2 PE=1 SV=2	PIG	2
778	2.51	4.64	26.57	26.57	20.98	tr|A9XFX7|A9XFX7_PIG	F-actin-capping protein subunit alpha OS=Sus scrofa OX=9823 GN=Capza PE=2 SV=1	PIG	4
779	2.51	2.57	7.645	7.645	7.645	tr|I3LJ78|I3LJ78_PIG	PX domain-containing protein OS=Sus scrofa OX=9823 GN=SNX1 PE=1 SV=3	PIG	3
780	2.49	2.55	9.664	6.723	6.723	tr|A0A480U001|A0A480U001_PIG	WW domain-binding protein 2 isoform 1 OS=Sus scrofa OX=9823 PE=4 SV=1	PIG	2
781	2.48	2.54	13.2	9.291	9.291	tr|A0A4X1TYZ6|A0A4X1TYZ6_PIG	Sphingomyelin phosphodiesterase acid like 3B OS=Sus scrofa OX=9823 GN=SMPDL3B PE=4 SV=1	PIG	3
782	2.48	2.5	13.43	7.745	5.336	tr|K7GRB9|K7GRB9_PIG	Uncharacterized protein OS=Sus scrofa OX=9823 GN=GK PE=1 SV=2	PIG	2
783	2.48	2.5	12.57	12.57	8.683	tr|I3LU04|I3LU04_PIG	Methionine adenosyltransferase 2 subunit beta OS=Sus scrofa OX=9823 GN=MAT2B PE=1 SV=2	PIG	2
784	2.46	16.73	44.21	36.5	36.5	tr|A0A4X1U1C1|A0A4X1U1C1_PIG	Serine/threonine-protein phosphatase OS=Sus scrofa OX=9823 GN=PPP1CC PE=3 SV=1	PIG	10
785	2.45	2.52	10.82	6.826	2.748	tr|A0A4X1UM79|A0A4X1UM79_PIG	Phosphoinositide phospholipase C OS=Sus scrofa OX=9823 GN=PLCL2 PE=4 SV=1	PIG	2
786	2.44	3.51	13.06	7.711	4.104	tr|F1SRK6|F1SRK6_PIG	Endoplasmin OS=Sus scrofa OX=9823 GN=HSP90B1 PE=4 SV=4	PIG	2
787	2.44	2.51	39.46	26.53	26.53	tr|F1S105|F1S105_PIG	Ubiquitin-conjugating enzyme E2 D3 isoform 1 OS=Sus scrofa OX=9823 GN=UBE2D3 PE=3 SV=3	PIG	4
788	2.42	2.46	6.174	4.564	2.416	tr|A0A4X1U3R0|A0A4X1U3R0_PIG	Uncharacterized protein OS=Sus scrofa OX=9823 GN=LOC100525589 PE=4 SV=1	PIG	2
789	2.42	2.45	23.3	15.21	9.709	tr|A0A4X1U3H6|A0A4X1U3H6_PIG	Uridine phosphorylase OS=Sus scrofa OX=9823 GN=UPP1 PE=3 SV=1	PIG	2
790	2.41	2.48	26.92	20	20	tr|I3L5V7|I3L5V7_PIG	Glia maturation factor OS=Sus scrofa OX=9823 GN=GMFB PE=3 SV=2	PIG	3
791	2.41	2.43	11.91	10.25	4.709	tr|F1SIP0|F1SIP0_PIG	Septin 2 OS=Sus scrofa OX=9823 GN=SEPTIN2 PE=1 SV=3	PIG	1
792	2.39	28.65	55.01	52.24	45.84	tr|I3LDR2|I3LDR2_PIG	Tubulin alpha chain OS=Sus scrofa OX=9823 GN=LOC100510930 PE=3 SV=3	PIG	17
793	2.35	3	4.777	3.742	2.389	tr|F1SFG4|F1SFG4_PIG	Cation-transporting ATPase OS=Sus scrofa OX=9823 GN=ATP13A3 PE=3 SV=2	PIG	2
794	2.35	2.4	6.787	4.977	4.977	tr|F1SNT0|F1SNT0_PIG	Ubiquitin like modifier activating enzyme 5 OS=Sus scrofa OX=9823 GN=UBA5 PE=1 SV=3	PIG	2
795	2.34	3.42	21.58	19.18	5.822	tr|A0A5G2QXI3|A0A5G2QXI3_PIG	Caspase 6 OS=Sus scrofa OX=9823 GN=CASP6 PE=4 SV=1	PIG	2
796	2.33	4.48	12.68	9.33	6.699	tr|A0A4X1TDU5|A0A4X1TDU5_PIG	Transmembrane protease serine OS=Sus scrofa OX=9823 PE=3 SV=1	PIG	3
797	2.33	2.35	7.066	7.066	5.139	tr|Q0MS44|Q0MS44_PIG	Presenilin OS=Sus scrofa OX=9823 GN=PSEN1 PE=2 SV=1	PIG	2
798	2.32	2.38	3.938	2.267	2.267	tr|F1S1D6|F1S1D6_PIG	V-type proton ATPase subunit a OS=Sus scrofa OX=9823 GN=ATP6V0A1 PE=1 SV=3	PIG	2
799	2.3	2.31	15.7	9.091	2.204	tr|I3L5S3|I3L5S3_PIG	Cyclin Y like 1 OS=Sus scrofa OX=9823 GN=CCNYL1 PE=3 SV=1	PIG	1
800	2.29	2.36	18.32	18.32	6.436	tr|A0A287BM70|A0A287BM70_PIG	UPAR/Ly6 domain-containing protein OS=Sus scrofa OX=9823 PE=4 SV=2	PIG	1
801	2.27	2.29	16.23	8.991	2.851	tr|A0A4X1T484|A0A4X1T484_PIG	TLDc domain-containing protein OS=Sus scrofa OX=9823 GN=MEAK7 PE=4 SV=1	PIG	1
802	2.26	2.28	23.21	12.5	4.643	tr|F1SFY5|F1SFY5_PIG	HIV-1 Tat interactive protein 2 OS=Sus scrofa OX=9823 GN=HTATIP2 PE=1 SV=4	PIG	1
803	2.25	2.27	11.61	7.93	3.482	tr|A0A4X1WAZ4|A0A4X1WAZ4_PIG	UTP--glucose-1-phosphate uridylyltransferase OS=Sus scrofa OX=9823 GN=UGP2 PE=3 SV=1	PIG	1
804	2.24	2.37	13.29	12.59	10.49	tr|I3LG75|I3LG75_PIG	MLV-related proviral Env polyprotein OS=Sus scrofa OX=9823 GN=LOC110259374 PE=1 SV=1	PIG	2
805	2.23	3.22	9.645	9.645	4.061	tr|F1SIC5|F1SIC5_PIG	Neuroplastin OS=Sus scrofa OX=9823 GN=NPTN PE=4 SV=4	PIG	2
806	2.23	2.3	22.42	21.97	15.25	tr|F1SIM7|F1SIM7_PIG	DnaJ heat shock protein family (Hsp40) member B9 OS=Sus scrofa OX=9823 GN=DNAJB9 PE=4 SV=1	PIG	2
807	2.23	2.25	27.43	23.45	11.06	tr|K9J4U3|K9J4U3_PIG	V-type proton ATPase subunit E 1 OS=Sus scrofa OX=9823 GN=ATP6V1E1 PE=2 SV=1	PIG	2
808	2.23	2.24	26.73	23.27	6.931	tr|F1RZR6|F1RZR6_PIG	CutA divalent cation tolerance homolog OS=Sus scrofa OX=9823 GN=CUTA PE=1 SV=2	PIG	1
809	2.23	2.24	5.097	5.097	3.155	tr|F1RP05|F1RP05_PIG	DnaJ heat shock protein family (Hsp40) member A2 OS=Sus scrofa OX=9823 GN=DNAJA2 PE=1 SV=1	PIG	1
810	2.22	2.24	15.8	6.095	2.935	tr|I3LIW1|I3LIW1_PIG	LanC like 2 OS=Sus scrofa OX=9823 GN=LANCL2 PE=1 SV=2	PIG	1
811	2.22	2.24	7.134	5.188	1.686	tr|A0A4X1TC49|A0A4X1TC49_PIG	Uncharacterized protein OS=Sus scrofa OX=9823 GN=NSF PE=4 SV=1	PIG	1
812	2.22	2.23	5.514	5.514	2.683	tr|I3LKB5|I3LKB5_PIG	Histone deacetylase 10 OS=Sus scrofa OX=9823 GN=HDAC10 PE=1 SV=2	PIG	1
813	2.22	2.23	6.054	6.054	6.054	tr|A0A5G2R214|A0A5G2R214_PIG	Gamma-interferon-inducible-lysosomal thiol reductase OS=Sus scrofa OX=9823 GN=IFI30 PE=4 SV=1	PIG	2
814	2.21	4.27	14.74	7.125	4.914	tr|I3LK01|I3LK01_PIG	IF rod domain-containing protein OS=Sus scrofa OX=9823 GN=LOC100621639 PE=3 SV=3	PIG	2
815	2.21	2.25	51.94	22.48	22.48	tr|A0A4X1U924|A0A4X1U924_PIG	Uncharacterized protein OS=Sus scrofa OX=9823 GN=AAMDC PE=4 SV=1	PIG	2
816	2.2	2.22	9.959	8.506	6.017	tr|I3LRU5|I3LRU5_PIG	Ubiquitin carboxyl-terminal hydrolase OS=Sus scrofa OX=9823 GN=USP14 PE=1 SV=2	PIG	1
817	2.16	2.23	11.82	11.82	8.934	tr|A0A4X1TEI4|A0A4X1TEI4_PIG	Membrane cofactor protein OS=Sus scrofa OX=9823 GN=CD46 PE=4 SV=1	PIG	2
818	2.16	2.17	6.876	3.587	1.644	tr|F1RV14|F1RV14_PIG	Protein kinase C alpha OS=Sus scrofa OX=9823 GN=PRKCA PE=1 SV=4	PIG	1
819	2.15	5.46	5.112	2.526	1.645	tr|A0A4X1UH20|A0A4X1UH20_PIG	Uncharacterized protein OS=Sus scrofa OX=9823 PE=4 SV=1	PIG	6
820	2.14	2.2	23.98	23.98	19.3	tr|I3LPE2|I3LPE2_PIG	Tubulin polymerization promoting protein family member 2 OS=Sus scrofa OX=9823 GN=TPPP2 PE=1 SV=2	PIG	2
821	2.14	2.2	9.739	9.739	9.739	tr|A0A4X1U7M1|A0A4X1U7M1_PIG	2',3'-cyclic-nucleotide 3'-phosphodiesterase OS=Sus scrofa OX=9823 GN=CNP PE=3 SV=1	PIG	2
822	2.14	2.19	10	10	10	tr|A0A5G2RD68|A0A5G2RD68_PIG	Inosine triphosphatase OS=Sus scrofa OX=9823 GN=ITPA PE=4 SV=1	PIG	2
823	2.13	2.18	8.911	5.743	5.743	tr|F1S210|F1S210_PIG	UDP-N-acetylglucosamine pyrophosphorylase 1 OS=Sus scrofa OX=9823 GN=UAP1 PE=1 SV=4	PIG	2
824	2.13	2.14	8.469	8.469	8.469	tr|F1SS00|F1SS00_PIG	Uncharacterized protein OS=Sus scrofa OX=9823 GN=TMBIM1 PE=1 SV=3	PIG	5
825	2.12	2.13	6.608	3.965	3.965	tr|A0A287AAD5|A0A287AAD5_PIG	Alpha-1B-glycoprotein OS=Sus scrofa OX=9823 GN=A1BG PE=1 SV=2	PIG	2
826	2.11	88.52	86.43	84.17	82.09	tr|A0A4X1UG34|A0A4X1UG34_PIG	Uncharacterized protein OS=Sus scrofa OX=9823 GN=BAIAP2 PE=4 SV=1	PIG	58
827	2.11	2.12	8.811	7.048	5.507	tr|F1RN71|F1RN71_PIG	Bleomycin hydrolase OS=Sus scrofa OX=9823 GN=BLMH PE=1 SV=4	PIG	1
828	2.11	2.12	20.99	20.99	12.15	tr|F1RF33|F1RF33_PIG	Plasmolipin OS=Sus scrofa OX=9823 GN=PLLP PE=4 SV=4	PIG	1
829	2.1	3.23	16.23	10.64	2.845	tr|F1RFI2|F1RFI2_PIG	AP complex subunit beta OS=Sus scrofa OX=9823 GN=AP1B1 PE=1 SV=4	PIG	2
830	2.1	2.11	12.61	12.61	6.303	tr|I3LQG1|I3LQG1_PIG	GLIPR1 like 1 OS=Sus scrofa OX=9823 GN=GLIPR1L1 PE=1 SV=2	PIG	1
831	2.09	2.14	7.434	2.878	2.878	tr|I3LJL0|I3LJL0_PIG	Glycosyltransferase 8 domain containing 1 OS=Sus scrofa OX=9823 GN=GLT8D1 PE=4 SV=3	PIG	2
832	2.09	2.1	7.903	7.903	4.863	tr|A0A4X1V2V7|A0A4X1V2V7_PIG	Delta-aminolevulinic acid dehydratase OS=Sus scrofa OX=9823 PE=3 SV=1	PIG	1
833	2.08	2.09	3.11	1.834	0.7974	tr|F1S8B6|F1S8B6_PIG	Attractin OS=Sus scrofa OX=9823 GN=ATRN PE=4 SV=3	PIG	1
834	2.07	48.35	80.7	80.7	80.7	tr|A0A286ZVY3|A0A286ZVY3_PIG	CUB domain-containing protein OS=Sus scrofa OX=9823 GN=PSP-II PE=4 SV=1	PIG	144
835	2.07	2.08	2.085	1.547	1.009	tr|A0A4X1TDI0|A0A4X1TDI0_PIG	Uncharacterized protein OS=Sus scrofa OX=9823 GN=ZBTB38 PE=4 SV=1	PIG	1
836	2.05	2.13	44.9	30.61	23.81	tr|I3LFW6|I3LFW6_PIG	UBIQUITIN_CONJUGAT_2 domain-containing protein OS=Sus scrofa OX=9823 GN=UBE2V1 PE=1 SV=1	PIG	4
837	2.05	2.06	7.455	3.89	2.593	tr|F1SIU0|F1SIU0_PIG	Glucuronic acid epimerase OS=Sus scrofa OX=9823 GN=GLCE PE=4 SV=1	PIG	1
838	2.05	2.05	14.1	10.57	4.405	tr|I3L9P2|I3L9P2_PIG	Ubiquitin domain containing 1 OS=Sus scrofa OX=9823 GN=UBTD1 PE=4 SV=3	PIG	1
839	2.05	2.05	9.936	6.41	2.885	tr|A0A480XAC3|A0A480XAC3_PIG	Treacle protein isoform f-like OS=Sus scrofa OX=9823 PE=4 SV=1	PIG	1
840	2.04	11.81	21.43	16.39	13.66	tr|F1SIN8|F1SIN8_PIG	Serine/threonine kinase 25 OS=Sus scrofa OX=9823 GN=STK25 PE=4 SV=2	PIG	8
841	2.04	2.09	7.475	4.485	3.488	tr|K7GM53|K7GM53_PIG	Serine/threonine-protein phosphatase OS=Sus scrofa OX=9823 GN=PPEF1 PE=3 SV=2	PIG	2
842	2.04	2.04	23.87	4.938	4.938	tr|A0A4X1W3I2|A0A4X1W3I2_PIG	Osteoclast-stimulating factor 1 OS=Sus scrofa OX=9823 GN=OSTF1 PE=4 SV=1	PIG	1
843	2.03	2.03	8.625	6.469	3.774	tr|K7GSK1|K7GSK1_PIG	NAD(P)(+)--arginine ADP-ribosyltransferase OS=Sus scrofa OX=9823 GN=ART3 PE=1 SV=1	PIG	1
844	2.02	11.41	18.94	8.811	8.811	tr|A0A287ASI0|A0A287ASI0_PIG	Keratin 7 OS=Sus scrofa OX=9823 GN=KRT7 PE=3 SV=1	PIG	6
845	2.02	4.02	12.92	4.11	4.11	tr|F1RZK6|F1RZK6_PIG	Tyrosine-protein kinase OS=Sus scrofa OX=9823 GN=FRK PE=1 SV=1	PIG	2
846	2.02	4.02	15.84	3.783	3.783	tr|A0A5G2RBD3|A0A5G2RBD3_PIG	Keratin 18 OS=Sus scrofa OX=9823 GN=KRT18 PE=4 SV=1	PIG	2
847	2.02	2.03	3.508	0.3444	0.3444	tr|A0A4X1TN65|A0A4X1TN65_PIG	Uncharacterized protein OS=Sus scrofa OX=9823 GN=DYNC1H1 PE=4 SV=1	PIG	1
848	2.02	2.03	7.419	2.043	2.043	tr|A0A480Z6P8|A0A480Z6P8_PIG	Protocadherin gamma-B3 isoform 1 OS=Sus scrofa OX=9823 PE=4 SV=1	PIG	1
849	2.02	2.02	24.36	13.46	13.46	tr|A0A4X1UVQ4|A0A4X1UVQ4_PIG	Angiogenin OS=Sus scrofa OX=9823 GN=ANG PE=3 SV=1	PIG	1
850	2.01	20.41	21.5	14.27	14.27	tr|A0A480MJL1|A0A480MJL1_PIG	Collagen alpha-1(XVIII) chain isoform 2 preproprotein OS=Sus scrofa OX=9823 PE=4 SV=1	PIG	21
851	2.01	11.7	16.47	13.58	11.88	tr|A0A4X1WBN6|A0A4X1WBN6_PIG	Keratin 77 OS=Sus scrofa OX=9823 GN=KRT77 PE=3 SV=1	PIG	14
852	2.01	10.02	11.48	7.407	6.667	tr|F1RQQ7|F1RQQ7_PIG	Alpha-1,4 glucan phosphorylase OS=Sus scrofa OX=9823 GN=PYGB PE=1 SV=3	PIG	5
853	2.01	2.02	9.3	1.378	1.378	tr|F6JTE1|F6JTE1_PIG	Coatomer subunit gamma OS=Sus scrofa OX=9823 GN=COPG2 PE=2 SV=1	PIG	1
854	2.01	2.02	18.03	12.57	6.011	tr|I3LH60|I3LH60_PIG	RAP2C, member of RAS oncogene family OS=Sus scrofa OX=9823 GN=RAP2C PE=1 SV=1	PIG	1
855	2.01	2.01	1.796	0.3151	0.3151	RRRRRtr|A0A4X1TS46|A0A4X1TS46_PIG	REVERSED Trio Rho guanine nucleotide exchange factor OS=Sus scrofa OX=9823 GN=TRIO PE=4 SV=1	PIG	1
856	2.01	2.01	10.17	7.062	4.237	tr|F1SFL4|F1SFL4_PIG	Sulfatase modifying factor 1 OS=Sus scrofa OX=9823 GN=SUMF1 PE=4 SV=4	PIG	1
857	2.01	2.01	6.4	2	2	tr|A0A4X1SD18|A0A4X1SD18_PIG	UDP-N-acetylglucosamine pyrophosphorylase 1 like 1 OS=Sus scrofa OX=9823 GN=UAP1L1 PE=4 SV=1	PIG	1
858	2.01	2.01	7.265	4.274	4.274	tr|I3LAB6|I3LAB6_PIG	Proteasome subunit alpha type OS=Sus scrofa OX=9823 GN=PSMA2 PE=1 SV=1	PIG	1
859	2.01	2.01	3.646	2.083	2.083	tr|F1SMG8|F1SMG8_PIG	3-hydroxy-3-methylglutaryl coenzyme A synthase OS=Sus scrofa OX=9823 GN=HMGCS1 PE=3 SV=4	PIG	1
860	2	252.28	67.31	66.71	65.23	tr|A0A287BCE6|A0A287BCE6_PIG	Uncharacterized protein OS=Sus scrofa OX=9823 GN=FCGBP PE=4 SV=1	PIG	249
861	2	238.65	89.77	89.77	89.77	tr|Q6YT39|Q6YT39_PIG	Lactotransferrin OS=Sus scrofa OX=9823 GN=LTF PE=1 SV=1	PIG	332
862	2	201.96	77.96	75.53	72.45	tr|Q8MI72|Q8MI72_PIG	Complement regulator factor H OS=Sus scrofa OX=9823 GN=FH PE=2 SV=1	PIG	164
863	2	120.33	54.67	50.56	49.72	tr|K7GMZ8|K7GMZ8_PIG	Ceruloplasmin OS=Sus scrofa OX=9823 GN=CP PE=3 SV=3	PIG	74
864	2	68.41	84.05	80.25	78.48	tr|A5GFU7|A5GFU7_PIG	GNAS complex locus OS=Sus scrofa OX=9823 GN=GNAS PE=1 SV=1	PIG	42
865	2	55.14	84.67	84.67	84.67	tr|A0A4X1SFT7|A0A4X1SFT7_PIG	Seminal plasma sperm motility inhibitor OS=Sus scrofa OX=9823 GN=SPMI PE=4 SV=1	PIG	173
866	2	48.88	82.58	82.58	82.58	tr|A0A4X1SGJ9|A0A4X1SGJ9_PIG	CUB domain-containing protein OS=Sus scrofa OX=9823 GN=PSP-I PE=4 SV=1	PIG	139
867	2	47.77	84.56	84.56	84.56	tr|A0A5G2RMD6|A0A5G2RMD6_PIG	Seminal plasma sperm motility inhibitor OS=Sus scrofa OX=9823 GN=SPMI PE=4 SV=1	PIG	134
868	2	41.95	82.46	82.46	81.85	tr|A0A4X1VTJ3|A0A4X1VTJ3_PIG	Aldo-keto reductase family 1 member B1 OS=Sus scrofa OX=9823 GN=AKR1B1 PE=4 SV=1	PIG	30
869	2	30.7	55.19	55.19	46.71	tr|A0A480YP74|A0A480YP74_PIG	Triokinase/FMN cyclase OS=Sus scrofa OX=9823 PE=4 SV=1	PIG	19
870	2	24.33	40.14	38.7	37.26	tr|A0A5G2RH94|A0A5G2RH94_PIG	Sialidase-1 OS=Sus scrofa OX=9823 GN=NEU1 PE=4 SV=1	PIG	17
871	2	23.46	83.49	76.61	70.18	tr|Q000H9|Q000H9_PIG	Glutathione S-transferase mu 2 OS=Sus scrofa OX=9823 PE=2 SV=1	PIG	15
872	2	15.93	46.76	44.96	41.73	tr|A0A5G2QPR4|A0A5G2QPR4_PIG	S-formylglutathione hydrolase OS=Sus scrofa OX=9823 GN=ESD PE=4 SV=1	PIG	8
873	2	3.89	1.255	1.255	1.255	tr|A0A5G2QJE2|A0A5G2QJE2_PIG	Thrombospondin 2 OS=Sus scrofa OX=9823 GN=THBS2 PE=4 SV=1	PIG	3
874	2	3.08	2.37	1.219	1.219	tr|A0A5G2QQE9|A0A5G2QQE9_PIG	Collagen type I alpha 1 chain OS=Sus scrofa OX=9823 GN=COL1A1 PE=4 SV=1	PIG	2
875	2	2.75	20.83	20.83	14.58	tr|A0A5G2RGI4|A0A5G2RGI4_PIG	Ubiquitin conjugating enzyme E2 N like (gene/pseudogene) OS=Sus scrofa OX=9823 GN=UBE2NL PE=4 SV=1	PIG	2
876	2	2.42	12.37	10.31	10.31	tr|F1S878|F1S878_PIG	Syndecan binding protein 2 OS=Sus scrofa OX=9823 GN=SDCBP2 PE=4 SV=1	PIG	2
877	2	2.17	2.29	1.249	0.6246	tr|F1SDH8|F1SDH8_PIG	Phospholipid-transporting ATPase OS=Sus scrofa OX=9823 GN=ATP8B3 PE=3 SV=3	PIG	1
878	2	2.05	1.388	1.388	0.8833	tr|I3LBP3|I3LBP3_PIG	Maestro heat like repeat family member 2B OS=Sus scrofa OX=9823 GN=MROH2B PE=4 SV=3	PIG	2
879	2	2.03	7.672	1.852	1.852	tr|A0A5G2QXR9|A0A5G2QXR9_PIG	O-sialoglycoprotein endopeptidase like 1 OS=Sus scrofa OX=9823 GN=OSGEPL1 PE=4 SV=1	PIG	1
880	2	2.02	5.316	3.156	2.159	tr|A0A4X1UM87|A0A4X1UM87_PIG	Uncharacterized protein OS=Sus scrofa OX=9823 GN=C4BPA PE=4 SV=1	PIG	1
881	2	2.01	2.975	1.306	0.8708	tr|F1SNE3|F1SNE3_PIG	Centlein OS=Sus scrofa OX=9823 GN=CNTLN PE=4 SV=4	PIG	1
882	2	2.01	21.05	14.04	14.04	tr|A0A4X1W6U6|A0A4X1W6U6_PIG	Uncharacterized protein OS=Sus scrofa OX=9823 PE=3 SV=1	PIG	1
883	2	2	5.849	3.396	3.396	tr|A0A4X1W9B0|A0A4X1W9B0_PIG	Prenylcysteine oxidase 1 OS=Sus scrofa OX=9823 GN=PCYOX1 PE=3 SV=1	PIG	1
884	2	2	3.53	1.074	1.074	tr|A0A4X1U8C1|A0A4X1U8C1_PIG	Uncharacterized protein OS=Sus scrofa OX=9823 PE=4 SV=1	PIG	1
885	2	2	9.44	6.785	5.31	tr|I3LK23|I3LK23_PIG	Galactosylgalactosylxylosylprotein 3-beta-glucuronosyltransferase OS=Sus scrofa OX=9823 GN=B3GAT3 PE=3 SV=3	PIG	1
886	2	2	0.8874	0.4992	0.4992	tr|A0A5G2R9D7|A0A5G2R9D7_PIG	Uncharacterized protein OS=Sus scrofa OX=9823 GN=MUC2 PE=4 SV=1	PIG	1
887	2	2	4.534	3.275	3.275	tr|Q864B5|Q864B5_PIG	PDJA1 chaperone OS=Sus scrofa OX=9823 PE=1 SV=1	PIG	1
888	2	2	5.757	2.985	2.985	tr|K9IWA3|K9IWA3_PIG	ATPase H+ transporting accessory protein 1 OS=Sus scrofa OX=9823 GN=ATP6AP1 PE=2 SV=1	PIG	1
889	2	2	11.06	6.03	6.03	tr|I3LF90|I3LF90_PIG	Zinc finger matrin-type 2 OS=Sus scrofa OX=9823 GN=ZMAT2 PE=1 SV=1	PIG	1
890	2	2	7.778	5	5	tr|F1SI09|F1SI09_PIG	Uncharacterized protein OS=Sus scrofa OX=9823 GN=PPP1R7 PE=1 SV=2	PIG	2
891	2	2	3.113	1.751	1.751	tr|F1S7W1|F1S7W1_PIG	Histone-lysine N-methyltransferase NSD2 isoform X1 OS=Sus scrofa OX=9823 GN=ZBTB2 PE=4 SV=3	PIG	1
892	2	2	6.42	3.457	3.457	tr|F1RPA3|F1RPA3_PIG	G protein-coupled receptor class C group 5 member B OS=Sus scrofa OX=9823 GN=GPRC5B PE=4 SV=4	PIG	2
893	2	2	4.421	2.947	2.947	tr|F1RG45|F1RG45_PIG	Angiotensinogen OS=Sus scrofa OX=9823 GN=AGT PE=1 SV=3	PIG	1
894	2	2	4.802	2.296	2.296	tr|A0A5G2QK35|A0A5G2QK35_PIG	HtrA serine peptidase 1 OS=Sus scrofa OX=9823 GN=HTRA1 PE=4 SV=1	PIG	1
895	2	2	4.328	2.733	2.733	tr|A0A4X1SPI8|A0A4X1SPI8_PIG	CD44 molecule (Indian blood group) OS=Sus scrofa OX=9823 GN=CD44 PE=4 SV=1	PIG	1
896	2	2	4.135	4.135	4.135	tr|I3LG91|I3LG91_PIG	Uncharacterized protein OS=Sus scrofa OX=9823 PE=1 SV=1	PIG	1
897	2	2	7.059	7.059	7.059	tr|F2Z5I5|F2Z5I5_PIG	Uncharacterized protein OS=Sus scrofa OX=9823 GN=CSNK2A1 PE=3 SV=2	PIG	1
898	2	2	4.724	4.724	4.724	tr|F1STU7|F1STU7_PIG	Coiled-coil domain containing 90B OS=Sus scrofa OX=9823 GN=CCDC90B PE=4 SV=3	PIG	1
899	2	2	2.267	2.267	2.267	tr|F1SMW8|F1SMW8_PIG	SERPIN domain-containing protein OS=Sus scrofa OX=9823 GN=SERPINB10 PE=3 SV=1	PIG	1
900	2	2	2.597	2.597	2.597	tr|F1SL45|F1SL45_PIG	Acrosin-binding protein OS=Sus scrofa OX=9823 GN=ACRBP PE=4 SV=1	PIG	1
901	2	2	6.79	6.79	6.79	tr|F1SHY5|F1SHY5_PIG	Peptidase S1 domain-containing protein OS=Sus scrofa OX=9823 GN=LOC100515176 PE=3 SV=4	PIG	1
902	2	2	1.703	1.703	1.703	tr|F1SAD9|F1SAD9_PIG	Protein disulfide-isomerase OS=Sus scrofa OX=9823 GN=PDIA4 PE=1 SV=1	PIG	1
903	2	2	5.809	5.809	5.809	tr|F1S3V5|F1S3V5_PIG	Tetraspanin OS=Sus scrofa OX=9823 GN=TSPAN1 PE=3 SV=1	PIG	3
904	2	2	15	15	15	tr|C7C1I7|C7C1I7_PIG	Kazal type serine protease inhibitor 5-like 2 (Fragment) OS=Sus scrofa OX=9823 PE=2 SV=1	PIG	1
905	2	2	6.25	6.25	6.25	tr|C3UP60|C3UP60_PIG	MAL2 proteolipid protein OS=Sus scrofa OX=9823 GN=MAL2 PE=1 SV=1	PIG	1
906	2	2	6.075	6.075	6.075	tr|A0A5G2R2Q3|A0A5G2R2Q3_PIG	Neuron-specific calcium-binding protein hippocalcin OS=Sus scrofa OX=9823 GN=HPCA PE=4 SV=1	PIG	1
907	2	2	11.46	11.46	11.46	tr|A0A5G2QUC4|A0A5G2QUC4_PIG	Presenilin enhancer, gamma-secretase subunit OS=Sus scrofa OX=9823 GN=PSENEN PE=4 SV=1	PIG	1
908	2	2	19.54	19.54	19.54	tr|A0A4X1VTF1|A0A4X1VTF1_PIG	Uncharacterized protein OS=Sus scrofa OX=9823 GN=SMIM22 PE=4 SV=1	PIG	1
909	2	2	2.872	2.872	2.872	tr|A0A4X1VHZ9|A0A4X1VHZ9_PIG	IQ motif containing K OS=Sus scrofa OX=9823 GN=IQCK PE=4 SV=1	PIG	1
910	2	2	7.031	7.031	7.031	tr|A0A4X1V4U9|A0A4X1V4U9_PIG	Ig-like domain-containing protein OS=Sus scrofa OX=9823 PE=4 SV=1	PIG	1
911	2	2	2.494	2.494	2.494	tr|A0A4X1TI73|A0A4X1TI73_PIG	Hexosyltransferase OS=Sus scrofa OX=9823 GN=B3GNT7 PE=3 SV=1	PIG	1
912	2	2	5.932	5.932	5.932	tr|A0A4X1T074|A0A4X1T074_PIG	Exonuclease domain-containing protein OS=Sus scrofa OX=9823 GN=TREX2 PE=4 SV=1	PIG	1
913	2	2	11.7	11.7	11.7	tr|A0A4X1SQJ7|A0A4X1SQJ7_PIG	Beta-defensin OS=Sus scrofa OX=9823 GN=DEFB128 PE=3 SV=1	PIG	1
914	1.96	2.06	11	6.65	6.65	tr|G9JM01|G9JM01_PIG	Tumor susceptibility 101 protein OS=Sus scrofa OX=9823 PE=2 SV=1	PIG	2
915	1.96	2	1.379	1.379	1.379	tr|F1S8J8|F1S8J8_PIG	Methyltransferase like 3 OS=Sus scrofa OX=9823 GN=METTL3 PE=3 SV=2	PIG	2
916	1.96	2	3.43	3.43	3.43	tr|A0A4X1SEB7|A0A4X1SEB7_PIG	Uncharacterized protein OS=Sus scrofa OX=9823 PE=4 SV=1	PIG	1
917	1.95	9.56	20.31	14.73	8.372	tr|A0A4X1W649|A0A4X1W649_PIG	IF rod domain-containing protein OS=Sus scrofa OX=9823 PE=3 SV=1	PIG	8
918	1.92	2.07	13.7	11.37	9.302	tr|A0A480N6D4|A0A480N6D4_PIG	Reticulocalbin-1 OS=Sus scrofa OX=9823 PE=4 SV=1	PIG	3
919	1.89	1.96	22.03	7.627	7.627	tr|A0A4X1UZN2|A0A4X1UZN2_PIG	V-type proton ATPase subunit G OS=Sus scrofa OX=9823 GN=ATP6V1G1 PE=3 SV=1	PIG	1
920	1.88	2.6	13.72	9.771	7.277	tr|I6L6E1|I6L6E1_PIG	Aldehyde dehydrogenase OS=Sus scrofa OX=9823 GN=ALDH3B1 PE=3 SV=3	PIG	4
921	1.87	16.46	33.62	25.71	19.49	tr|A0A4X1U7V1|A0A4X1U7V1_PIG	Uncharacterized protein OS=Sus scrofa OX=9823 GN=GNAO1 PE=4 SV=1	PIG	10
922	1.85	1.92	10.8	10.8	10.8	tr|Q866S8|Q866S8_PIG	Lipocalin-1 isoform 1 OS=Sus scrofa OX=9823 PE=2 SV=1	PIG	1
923	1.84	1.96	26.39	26.39	18.98	tr|F1RWH7|F1RWH7_PIG	Pyridoxamine 5'-phosphate oxidase OS=Sus scrofa OX=9823 GN=PNPO PE=1 SV=3	PIG	2
924	1.83	4.98	10.07	5.729	4.514	tr|A0A287B7K6|A0A287B7K6_PIG	Keratin 78 OS=Sus scrofa OX=9823 GN=KRT78 PE=1 SV=1	PIG	9
925	1.82	1.9	7.759	4.741	1.724	tr|F1RGI9|F1RGI9_PIG	SIL1 nucleotide exchange factor OS=Sus scrofa OX=9823 GN=SIL1 PE=4 SV=4	PIG	1
926	1.81	1.9	10.3	7.859	4.607	tr|I3LHT9|I3LHT9_PIG	t-SNARE coiled-coil homology domain-containing protein OS=Sus scrofa OX=9823 GN=STX12 PE=1 SV=2	PIG	1
927	1.8	1.86	10	4.783	4.783	tr|A0A5G2REQ9|A0A5G2REQ9_PIG	Secretory carrier membrane protein 4 OS=Sus scrofa OX=9823 GN=SCAMP4 PE=4 SV=1	PIG	1
928	1.8	1.85	4.711	3.426	3.426	tr|Q8WNQ4|Q8WNQ4_PIG	Interferon regulatory factor 6 OS=Sus scrofa OX=9823 GN=IRF6 PE=2 SV=1	PIG	1
929	1.8	1.85	3.303	3.303	3.303	tr|F1SFZ5|F1SFZ5_PIG	Mucin 15, cell surface associated OS=Sus scrofa OX=9823 GN=MUC15 PE=1 SV=3	PIG	1
930	1.8	1.85	12.63	12.63	12.63	tr|C7S2Z6|C7S2Z6_PIG	Small ubiquitin-related modifier OS=Sus scrofa OX=9823 PE=2 SV=1	PIG	1
931	1.79	1.93	4.564	4.564	2.628	tr|I3LBB2|I3LBB2_PIG	Vacuolar protein sorting-associated protein 35 OS=Sus scrofa OX=9823 GN=VPS35 PE=3 SV=3	PIG	2
932	1.79	1.87	63.5	56.2	10.22	tr|A0A4X1VMR3|A0A4X1VMR3_PIG	Rhodanese domain-containing protein OS=Sus scrofa OX=9823 GN=TSTD1 PE=4 SV=1	PIG	1
933	1.78	1.9	24.43	12.21	9.16	tr|F1SQW0|F1SQW0_PIG	Non-specific serine/threonine protein kinase OS=Sus scrofa OX=9823 GN=PAK2 PE=1 SV=3	PIG	3
934	1.78	1.88	26.4	14.4	14.4	tr|F1RJJ3|F1RJJ3_PIG	Ribosome maturation protein SBDS OS=Sus scrofa OX=9823 GN=SBDS PE=1 SV=1	PIG	3
935	1.77	2.12	17.27	7.543	5.353	tr|F1SCC7|F1SCC7_PIG	SERPIN domain-containing protein OS=Sus scrofa OX=9823 GN=LOC396684 PE=1 SV=3	PIG	2
936	1.77	1.86	2.388	2.388	1.791	tr|I3LLS7|I3LLS7_PIG	Exportin 1 OS=Sus scrofa OX=9823 GN=XPO1 PE=1 SV=3	PIG	1
937	1.73	1.81	11.93	6.25	6.25	tr|A0A5G2QZU9|A0A5G2QZU9_PIG	Hydroxyacyl-coenzyme A dehydrogenase, mitochondrial OS=Sus scrofa OX=9823 GN=HADH PE=4 SV=1	PIG	1
938	1.72	1.8	3.607	2.405	2.405	tr|A0A4X1SRG4|A0A4X1SRG4_PIG	Non-specific serine/threonine protein kinase OS=Sus scrofa OX=9823 GN=STK38L PE=3 SV=1	PIG	1
939	1.72	1.79	9.302	5.039	5.039	tr|F1SNF3|F1SNF3_PIG	Uncharacterized protein OS=Sus scrofa OX=9823 GN=PODXL PE=4 SV=4	PIG	1
940	1.71	1.81	31.93	18.07	5.882	tr|A0A4X1SVM1|A0A4X1SVM1_PIG	V-SNARE coiled-coil homology domain-containing protein OS=Sus scrofa OX=9823 GN=STXBP6 PE=4 SV=1	PIG	1
941	1.71	1.8	17.68	11.62	4.04	tr|K7GRY9|K7GRY9_PIG	Interleukin 17D OS=Sus scrofa OX=9823 GN=IL17D PE=4 SV=3	PIG	1
942	1.71	1.78	7.379	2.29	1.781	tr|A0A4X1V0D5|A0A4X1V0D5_PIG	Folate_rec domain-containing protein OS=Sus scrofa OX=9823 PE=4 SV=1	PIG	1
943	1.68	3.01	38.99	25.63	12.64	tr|F1SGX4|F1SGX4_PIG	Carbonyl reductase NADPH 3 OS=Sus scrofa OX=9823 GN=CBR3 PE=1 SV=1	PIG	3
944	1.68	1.74	3.788	3.788	3.788	tr|F1S4X4|F1S4X4_PIG	alpha-1,2-Mannosidase OS=Sus scrofa OX=9823 GN=EDEM2 PE=3 SV=4	PIG	1
945	1.66	1.77	14.2	10.8	8.642	tr|F1RRT3|F1RRT3_PIG	Uncharacterized protein OS=Sus scrofa OX=9823 GN=FAM49B PE=4 SV=2	PIG	2
946	1.65	1.76	7.13	4.278	1.426	tr|M3UYZ6|M3UYZ6_PIG	Phospholipid-transporting ATPase (Fragment) OS=Sus scrofa OX=9823 GN=ATP11A PE=2 SV=1	PIG	2
947	1.64	1.71	18.83	18.83	7.792	tr|I3L957|I3L957_PIG	Lipocalin 8 OS=Sus scrofa OX=9823 GN=LCN8 PE=1 SV=3	PIG	1
948	1.64	1.71	13.49	5.279	5.279	tr|F1SS93|F1SS93_PIG	Cathepsin S OS=Sus scrofa OX=9823 GN=CTSS PE=3 SV=3	PIG	1
949	1.62	233.01	89.77	89.77	89.77	tr|Q8WMN8|Q8WMN8_PIG	Lactoferrin (Fragment) OS=Sus scrofa OX=9823 GN=LTF PE=2 SV=1	PIG	331
950	1.61	1.69	16.33	15.65	5.442	tr|A0A480UP49|A0A480UP49_PIG	Bis(5'-nucleosyl)-tetraphosphatase asymmetrical OS=Sus scrofa OX=9823 PE=4 SV=1	PIG	1
951	1.6	1.68	11.6	5.336	3.248	tr|Q7M364|Q7M364_PIG	Antithrombin III OS=Sus scrofa domesticus OX=9825 PE=1 SV=1	PIG	1
952	1.57	1.69	13.33	9.206	6.349	tr|F1SGN8|F1SGN8_PIG	GMP reductase OS=Sus scrofa OX=9823 GN=GMPR2 PE=3 SV=2	PIG	2
953	1.56	1.66	17.93	12.5	12.5	tr|F2Z5R2|F2Z5R2_PIG	GTP-binding protein Rheb OS=Sus scrofa OX=9823 GN=RHEB PE=1 SV=3	PIG	2
954	1.55	6.04	20.62	20.23	5.395	tr|A0A286ZP27|A0A286ZP27_PIG	Keratin 12 OS=Sus scrofa OX=9823 GN=KRT12 PE=3 SV=2	PIG	5
955	1.55	1.61	36.54	27.88	13.46	tr|F1SUB1|F1SUB1_PIG	Pterin-4 alpha-carbinolamine dehydratase 1 OS=Sus scrofa OX=9823 GN=PCBD1 PE=1 SV=1	PIG	1
956	1.53	1.59	7.991	4.11	4.11	tr|A0A5G2QT20|A0A5G2QT20_PIG	Uncharacterized protein OS=Sus scrofa OX=9823 PE=4 SV=1	PIG	1
957	1.5	1.61	3.33	0.7492	0.3885	tr|A0A5G2R1X9|A0A5G2R1X9_PIG	SMG1 nonsense mediated mRNA decay associated PI3K related kinase OS=Sus scrofa OX=9823 GN=SMG1 PE=4 SV=1	PIG	2
958	1.49	1.61	12.22	9.003	8.682	tr|I3LH92|I3LH92_PIG	Aquaporin-2 OS=Sus scrofa OX=9823 GN=AQP2 PE=3 SV=1	PIG	2
959	1.49	1.57	16.54	11.02	11.02	tr|F1S2K3|F1S2K3_PIG	Nuclear transport factor 2 OS=Sus scrofa OX=9823 PE=4 SV=1	PIG	1
960	1.48	1.55	4.405	4.405	4.405	tr|I3LJW2|I3LJW2_PIG	Fibrinogen gamma chain OS=Sus scrofa OX=9823 GN=FGG PE=1 SV=2	PIG	1
961	1.48	1.54	4.016	2.209	2.209	RRRRRtr|A0A481BAB8|A0A481BAB8_PIG	REVERSED Protein LMBR1L isoform 1 OS=Sus scrofa OX=9823 PE=3 SV=1	PIG	1
962	1.46	1.52	13.91	5.03	5.03	tr|I3LRP8|I3LRP8_PIG	Sulfotransferase OS=Sus scrofa OX=9823 GN=SULT2B1 PE=3 SV=2	PIG	1
963	1.44	12.67	23.86	17.73	10.23	tr|A0A4X1U9M6|A0A4X1U9M6_PIG	IF rod domain-containing protein OS=Sus scrofa OX=9823 GN=LOC100737113 PE=3 SV=1	PIG	7
964	1.43	31.83	46.33	35.73	32.29	tr|A0A4X1V9D0|A0A4X1V9D0_PIG	Heat shock 70 kDa protein 1-like OS=Sus scrofa OX=9823 GN=HSPA1L PE=3 SV=1	PIG	19
965	1.43	1.49	10.74	6.612	2.755	tr|F1SDY3|F1SDY3_PIG	Deoxyribonuclease-2-alpha OS=Sus scrofa OX=9823 GN=DNASE2 PE=4 SV=2	PIG	1
966	1.42	1.53	10.02	6.061	6.061	tr|F1ST81|F1ST81_PIG	Drebrin like OS=Sus scrofa OX=9823 GN=DBNL PE=1 SV=3	PIG	2
967	1.41	1.5	7.386	5.114	5.114	tr|Q9N0Y9|Q9N0Y9_PIG	Ubiquitous tropomodulin U-Tmod OS=Sus scrofa OX=9823 GN=TMOD3 PE=1 SV=1	PIG	2
968	1.41	1.5	7.473	4.804	4.804	tr|B2ZDZ3|B2ZDZ3_PIG	Divalent metal ion transporter 1 OS=Sus scrofa OX=9823 GN=DMT1 PE=2 SV=1	PIG	3
969	1.41	1.48	4.053	1.013	1.013	tr|F1RMB2|F1RMB2_PIG	Metalloendopeptidase OS=Sus scrofa OX=9823 GN=BMP1 PE=4 SV=4	PIG	1
970	1.41	1.47	9.735	9.735	9.735	tr|I3LFP5|I3LFP5_PIG	PDZK1-interacting protein 1 OS=Sus scrofa OX=9823 GN=PDZK1IP1 PE=4 SV=2	PIG	1
971	1.41	1.47	11.72	11.72	11.72	tr|B6DXF1|B6DXF1_PIG	Placental growth factor (Fragment) OS=Sus scrofa OX=9823 GN=PGF PE=2 SV=1	PIG	1
972	1.4	10.38	33.13	33.13	31.93	tr|B2CZR7|B2CZR7_PIG	CFL2b variant 1 OS=Sus scrofa OX=9823 GN=CFL2b PE=2 SV=1	PIG	8
973	1.4	1.47	19.31	8.494	3.475	tr|F1RZX9|F1RZX9_PIG	Haloacid dehalogenase like hydrolase domain containing 2 OS=Sus scrofa OX=9823 GN=HDHD2 PE=4 SV=1	PIG	1
974	1.4	1.46	7.787	7.787	4.918	tr|F1SLF5|F1SLF5_PIG	Protease associated domain containing 1 OS=Sus scrofa OX=9823 GN=PRADC1 PE=4 SV=2	PIG	1
975	1.4	1.46	14	14	14	tr|A0A4X1W681|A0A4X1W681_PIG	V-SNARE coiled-coil homology domain-containing protein OS=Sus scrofa OX=9823 GN=VAMP8 PE=4 SV=1	PIG	1
976	1.39	1.53	8.919	8.919	8.919	tr|A0A4X1U864|A0A4X1U864_PIG	Actin-related protein 2/3 complex subunit OS=Sus scrofa OX=9823 GN=ARPC1A PE=3 SV=1	PIG	3
977	1.39	1.46	12.62	7.009	7.009	tr|F1RXY7|F1RXY7_PIG	Translin OS=Sus scrofa OX=9823 GN=TSN PE=1 SV=3	PIG	1
978	1.38	1.52	44.79	40.49	12.88	tr|A0A5G2R6J9|A0A5G2R6J9_PIG	S-phase kinase associated protein 1 OS=Sus scrofa OX=9823 GN=SKP1 PE=4 SV=1	PIG	2
979	1.37	1.44	3.55	2.84	1.893	tr|A0A4X1STE7|A0A4X1STE7_PIG	Dystroglycan OS=Sus scrofa OX=9823 GN=DAG1 PE=4 SV=1	PIG	1
980	1.36	1.42	6.452	6.452	6.452	tr|A0A4X1W1H4|A0A4X1W1H4_PIG	Uncharacterized protein OS=Sus scrofa OX=9823 PE=4 SV=1	PIG	1
981	1.35	2.23	22.02	9.174	6.422	tr|A0A4X1UP95|A0A4X1UP95_PIG	Syntaxin 2 OS=Sus scrofa OX=9823 GN=STX2 PE=3 SV=1	PIG	2
982	1.35	1.43	13.88	4.555	4.555	tr|F1SJ30|F1SJ30_PIG	Uncharacterized protein OS=Sus scrofa OX=9823 GN=MPI PE=1 SV=3	PIG	2
983	1.35	1.41	2.304	1.037	1.037	RRRRRtr|A0A4X1ULG4|A0A4X1ULG4_PIG	REVERSED ADAM metallopeptidase domain 22 OS=Sus scrofa OX=9823 PE=4 SV=1	PIG	1
984	1.34	1.45	7.659	2.298	2.298	tr|A0A287A1G6|A0A287A1G6_PIG	Uncharacterized protein OS=Sus scrofa OX=9823 GN=HK1 PE=1 SV=2	PIG	2
985	1.33	1.41	10.98	6.707	3.659	tr|F1ST73|F1ST73_PIG	Glyoxylate and hydroxypyruvate reductase OS=Sus scrofa OX=9823 GN=GRHPR PE=1 SV=3	PIG	1
986	1.32	1.4	3.226	2.419	1.478	tr|F1SE42|F1SE42_PIG	Uncharacterized protein OS=Sus scrofa OX=9823 GN=ADAM3A PE=4 SV=2	PIG	1
987	1.32	1.39	2.399	1.628	1.628	tr|F1S1W3|F1S1W3_PIG	ATP binding cassette subfamily B member 11 OS=Sus scrofa OX=9823 GN=ABCB11 PE=4 SV=4	PIG	1
988	1.31	1.38	20	10.63	10.63	tr|F1SL99|F1SL99_PIG	Prostaglandin E synthase 3 OS=Sus scrofa OX=9823 GN=PTGES3 PE=1 SV=3	PIG	1
