# Supplementary material for: The Proteome of Large or Small Extracellular Vesicles in Pig Seminal Plasma Differs, Defining Sources and Biological Functions
Source: Mol Cell Proteomics. 2023 Feb 14;22(4):100514. doi: 10.1016/j.mcpro.2023.100514 (PMC10017305; doi:10.1016/j.mcpro.2023.100514)
Supplement: Supplementary Table S3 [file mmc3.xlsx]

## Sheet: Normalized areas
Row	Index	Peak Name	S-EVs-1	S-EVs-2	S-EVs-3	L-EVs-1	L-EVs-2	L-EVs-3	Non-EVs-enriched-1	Non-EVs-enriched-2	Non-EVs-enriched-3
1	1	tr|A0A480HYV8|A0A480HYV8_PIG	1.18525e+07	8.86888e+06	2.09567e+07	712597	1.22624e+06	204963	4.34142e+06	2.3529e+06	3.09393e+06
2	2	tr|A0A4X1VQ22|A0A4X1VQ22_PIG	2.25261e+06	2.04643e+06	4.89135e+06	2.18384e+07	1.91923e+07	3.41786e+07	1.56804e+06	808115	2.22695e+06
3	3	tr|A0A4X1T1M6|A0A4X1T1M6_PIG	97118.8	9037.74	43479.4	92716.1	125784	123743	29202.7	68016.1	70765
4	4	tr|F1RMJ4|F1RMJ4_PIG	1.1473e+06	1.23749e+06	1.16138e+06	5.04612e+06	6.47462e+06	5.86648e+06	2.5762e+06	2.0939e+06	1.46785e+06
5	5	tr|A0A4X1VBU6|A0A4X1VBU6_PIG	1.76661e+06	1.31454e+06	2.88002e+06	2.31564e+07	2.11854e+07	3.17116e+07	2.70049e+06	1.83869e+06	2.1705e+06
6	6	tr|A0A286ZT13|A0A286ZT13_PIG	132531	104327	96836	28504.9	48305.4	22980.4	629116	813261	706379
7	7	tr|A0A5G2RI50|A0A5G2RI50_PIG	852572	548427	797655	3.05255e+06	3.22457e+06	3.11007e+06	844419	606983	729004
8	8	tr|A0A480K7E6|A0A480K7E6_PIG	1.20172e+06	1.37884e+06	1.95704e+06	8.21586e+06	7.16893e+06	9.26267e+06	851926	624017	766641
9	9	tr|A0A480W754|A0A480W754_PIG	620497	663553	1.08009e+06	7.02885e+06	5.65903e+06	6.08399e+06	841511	716261	518097
10	10	tr|A0A4X1UZ02|A0A4X1UZ02_PIG	3.32101e+06	3.8284e+06	7.40143e+06	7.0308e+06	7.73303e+06	7.89621e+06	939745	704007	704223
11	11	tr|I3LTB8|I3LTB8_PIG	2.03381e+06	1.16121e+06	3.52817e+06	411452	357349	275277	2.93797e+06	1.96651e+06	3.24445e+06
12	12	tr|D0G6X8|D0G6X8_PIG	9.84752e+06	9.20455e+06	1.04098e+07	2.55791e+06	2.67474e+06	1.68529e+06	1.98435e+07	2.49962e+07	2.64685e+07
13	13	tr|I3LBF1|I3LBF1_PIG	1.50007e+06	1.58101e+06	1.73285e+06	544368	528581	208104	5.01163e+06	5.57093e+06	6.28948e+06
14	14	tr|A0A4X1TDZ9|A0A4X1TDZ9_PIG	657212	798370	844143	3.69197e+06	3.75148e+06	3.84264e+06	1.06985e+06	862743	856950
15	15	tr|A0A480TKF5|A0A480TKF5_PIG	1.61752e+06	1.80513e+06	3.03408e+06	2.72772e+06	2.57392e+06	1.64769e+06	680984	597689	733193
16	16	tr|Q2QC87|Q2QC87_PIG	1.1458e+06	1.35621e+06	2.03908e+06	5.14163e+06	8.73628e+06	1.05535e+07	1.21091e+06	978393	1.23352e+06
17	17	tr|F1SS26|F1SS26_PIG	4.10938e+06	2.20597e+06	4.82329e+06	1.18823e+06	1.13388e+06	220184	1.27322e+06	1.32788e+06	1.16574e+06
18	18	tr|A0A4X1SGK5|A0A4X1SGK5_PIG	17120	6607.43	59480.9	8363.97	15515.5	2605.1	7487.43	11355.7	7297.73
19	19	tr|I3LRS5|I3LRS5_PIG	767608	653464	1.09956e+06	5.81916e+06	5.27985e+06	5.83553e+06	766699	794753	584549
20	20	tr|A0A480JGH8|A0A480JGH8_PIG	1.11318e+06	2.44607e+06	1.12432e+06	3.22391e+06	7.80728e+06	5.29064e+06	876607	519876	1.28162e+06
21	21	tr|A0A4X1SQE6|A0A4X1SQE6_PIG	1.52909e+06	2.08926e+06	4.20654e+06	1.44854e+06	1.75929e+06	1.99094e+06	739611	604241	642889
22	22	tr|I3LF55|I3LF55_PIG	1.272e+06	1.39789e+06	2.416e+06	6.56469e+06	8.40985e+06	1.09115e+07	1.00052e+06	627865	823357
23	23	tr|A0A5G2Q7G7|A0A5G2Q7G7_PIG	2.19263e+06	2.72887e+06	6.04708e+06	5.92381e+06	6.99861e+06	4.824e+06	1.97457e+06	1.16196e+06	1.24998e+06
24	24	tr|Q4R0H8|Q4R0H8_PIG	583965	162033	317853	168488	166926	71597.4	303119	256677	245209
25	25	tr|A0A4X1W2Q8|A0A4X1W2Q8_PIG	745143	650501	640129	4.03594e+06	3.44794e+06	3.32218e+06	877668	489404	905534
26	26	tr|A0A480F3G0|A0A480F3G0_PIG	4.30577e+07	4.15061e+07	8.23659e+07	6.74612e+06	8.08022e+06	4.18851e+06	5.12006e+07	4.47135e+07	3.70347e+07
27	27	tr|B8XH67|B8XH67_PIG	1.13929e+06	983739	1.80648e+06	1.37739e+07	1.24476e+07	1.81658e+07	1.03791e+06	597259	875554
28	28	tr|A5A8V6|A5A8V6_PIG	244172	159036	327989	2.0521e+06	826967	712527	239206	183607	267939
29	29	tr|Q8WNW8|Q8WNW8_PIG	4.80043e+06	3.46554e+06	1.08048e+07	1.12292e+06	1.14663e+06	561971	2.65834e+06	1.54942e+06	3.0569e+06
30	30	tr|A0A4X1SFA8|A0A4X1SFA8_PIG	397038	532556	994621	2.29913e+06	2.40835e+06	3.3609e+06	595435	433781	488392
31	31	tr|A0A4X1UAN8|A0A4X1UAN8_PIG	472843	483724	783858	647712	1.15301e+06	1.79313e+06	347120	320429	504436
32	32	tr|A0A4X1U350|A0A4X1U350_PIG	525444	297332	425350	2.99423e+06	2.54942e+06	2.47355e+06	410553	306075	503602
33	33	tr|A0A2C9F3F5|A0A2C9F3F5_PIG	1.81484e+06	1.21743e+06	1.33188e+06	3.4909e+06	2.66883e+06	1.27719e+06	1.8936e+06	999356	1.79947e+06
34	34	tr|F1RPH0|F1RPH0_PIG	980879	670022	1.16068e+06	3.62148e+06	3.23091e+06	3.18667e+06	301095	284775	503820
35	35	tr|Q6QA25|Q6QA25_PIG	117433	202357	154051	1.13588e+06	1.09539e+06	1.44311e+06	239900	164790	269333
36	36	tr|A0A5K1UGB8|A0A5K1UGB8_PIG	3.66396e+06	5.26591e+06	8.69892e+06	6.32512e+06	8.17405e+06	6.7455e+06	3.67256e+06	2.83336e+06	3.23435e+06
37	37	tr|I3LJW4|I3LJW4_PIG	323485	233587	549037	1.78265e+06	1.67568e+06	1.66853e+06	643918	482533	422665
38	38	tr|A0A0B8S079|A0A0B8S079_PIG	433451	412538	833481	2.75896e+06	2.47243e+06	3.05655e+06	328999	172269	235011
39	39	tr|A0A4X1VAP6|A0A4X1VAP6_PIG	565066	667959	1.09754e+06	871672	1.03075e+06	915637	457571	367030	320208
40	40	tr|Q06AS6|Q06AS6_PIG	486460	451466	315103	748764	802651	986857	376469	333024	392177
41	41	tr|F1S9Q3|F1S9Q3_PIG	257285	149044	220999	751484	657717	635252	492766	300169	500442
42	42	tr|K7GKR6|K7GKR6_PIG	946721	572971	860429	2.52074e+06	2.1388e+06	2.91479e+06	1.16689e+06	798456	794985
43	43	tr|B2CZF8|B2CZF8_PIG	2.79812e+06	3.42534e+06	3.81832e+06	3.66456e+06	4.31209e+06	1.55083e+06	1.04427e+06	2.06667e+06	2.3866e+06
44	44	tr|A0A481CCJ1|A0A481CCJ1_PIG	681861	602407	799485	8.19748e+06	8.52414e+06	7.63706e+06	405338	315972	370799
45	45	tr|A0A5G2RJ15|A0A5G2RJ15_PIG	4.4896e+06	5.09906e+06	3.56546e+06	2.80793e+06	2.68695e+06	196647	1.5424e+06	1.33704e+06	1.15341e+06
46	46	tr|A0A4X1TM42|A0A4X1TM42_PIG	1.44764e+06	1.47324e+06	2.32377e+06	7.69392e+06	8.37133e+06	1.52438e+06	420023	301199	360188
47	47	tr|Q4R0H6|Q4R0H6_PIG	6476.82	5486.42	14110.7	5669.24	7188.96	5617.49	16314.8	29419.1	13216.2
48	48	tr|K7GMF9|K7GMF9_PIG	1.1274e+06	1.19378e+06	1.87808e+06	2.13296e+06	2.53855e+06	2.35585e+06	896327	710199	471265
49	49	tr|M3UZ54|M3UZ54_PIG	579794	583798	1.04214e+06	736029	1.04541e+06	1.05019e+06	112924	117148	127994
50	50	tr|A0A4X1UQ21|A0A4X1UQ21_PIG	435823	395266	496507	1.1739e+06	1.03376e+06	1.13306e+06	526190	500188	415453
51	51	tr|A0A4X1TS37|A0A4X1TS37_PIG	627325	173114	219217	486928	458589	467693	213994	227179	202391
52	52	tr|A0A287A7J0|A0A287A7J0_PIG	1.13496e+06	1.09542e+06	1.53559e+06	307304	333447	56492.4	2.2379e+06	2.18033e+06	3.56011e+06
53	53	tr|A0A4X1U6E3|A0A4X1U6E3_PIG	446288	338836	590349	1.66597e+06	1.69143e+06	1.82194e+06	953076	747268	1.20936e+06
54	54	tr|A0A480S836|A0A480S836_PIG	188747	131978	363067	972365	967664	1.03121e+06	291233	202139	317848
55	55	tr|A0A287AC59|A0A287AC59_PIG	273794	148129	123034	424767	482508	633363	1.02429e+07	1.10978e+07	1.00454e+07
56	56	tr|A0A287BSC3|A0A287BSC3_PIG	918488	932052	1.35782e+06	704073	830223	807588	3.37673e+06	3.08089e+06	2.90818e+06
57	57	tr|F1RRW5|F1RRW5_PIG	508007	570107	530353	1.53452e+06	1.59134e+06	566333	2.57352e+06	3.75895e+06	3.11551e+06
58	58	tr|A0A4X1UKU8|A0A4X1UKU8_PIG	454146	598743	874657	1.50878e+06	1.49145e+06	1.42066e+06	946411	870767	612706
59	59	tr|F1SGG6|F1SGG6_PIG	4.26773e+06	557303	1.09138e+06	1.64434e+06	610465	502506	1.98927e+06	1.9403e+06	762446
60	60	tr|A0A4X1UA66|A0A4X1UA66_PIG	1.0467e+06	309705	1.21136e+06	1.17861e+06	303137	241571	3.20009e+06	526270	551256
61	61	tr|F1STP2|F1STP2_PIG	801251	735979	1.81935e+06	739817	702715	642258	208421	162737	332089
62	62	tr|A0A4X1W4Y9|A0A4X1W4Y9_PIG	472789	527491	476134	1.3957e+06	1.54037e+06	399403	4.10494e+06	3.25993e+06	4.56503e+06
63	63	tr|A0A4X1UA80|A0A4X1UA80_PIG	164665	106325	129514	77292.1	170377	55543	326365	327642	314890
64	64	tr|A0A480W191|A0A480W191_PIG	475558	299334	446422	798445	994781	1.11701e+06	475891	355607	1.72297e+06
65	65	tr|A0A4X1SRF3|A0A4X1SRF3_PIG	262733	177747	395449	626002	610609	578058	508850	438688	505581
66	66	tr|A0A4X1T200|A0A4X1T200_PIG	119529	56317	336317	156181	159057	64540.5	335259	365220	198212
67	67	tr|F1SPM6|F1SPM6_PIG	249040	232811	407780	1.5493e+06	1.79725e+06	1.32855e+06	442458	306626	619818
68	68	tr|A0A4X1VDN4|A0A4X1VDN4_PIG	695489	308758	464544	1.02343e+07	8.26863e+06	1.31178e+07	575285	331605	290613
69	69	tr|F1RPA7|F1RPA7_PIG	1.89687e+06	1.98328e+06	3.72816e+06	934596	516127	1.88343e+06	494955	283009	366999
70	70	tr|B3CL06|B3CL06_PIG	885.971	558.562	1266.55	668.727	532.296	431.741	1874.13	2149.02	3091.16
71	71	tr|A0A4X1VST4|A0A4X1VST4_PIG	463737	214449	363830	1.14495e+06	1.18914e+06	1.14643e+06	572215	389157	385801
72	72	tr|A0A4X1TV95|A0A4X1TV95_PIG	576588	320702	453120	2.83804e+06	2.78362e+06	3.54917e+06	904593	708373	513117
73	73	tr|F1SIC0|F1SIC0_PIG	424614	525418	395518	1.08321e+06	1.04921e+06	1.32274e+06	453242	534407	603779
74	74	tr|A0A4X1UZH2|A0A4X1UZH2_PIG	1.105e+06	1.17796e+06	1.90616e+06	331016	356119	115757	454539	462452	384514
75	75	tr|F1RQ16|F1RQ16_PIG	1.22152e+06	571092	976271	1.79428e+06	2.01725e+06	3.04396e+06	534863	1.13628e+06	1.34604e+06
76	76	tr|A0A4X1T842|A0A4X1T842_PIG	165399	326594	215204	1.22053e+06	1.28488e+06	1.54312e+06	311159	321063	401787
77	77	tr|F1S232|F1S232_PIG	343572	561115	941569	3.25132e+06	3.17016e+06	2.44772e+06	582134	320863	449769
78	78	tr|D0G7F6|D0G7F6_PIG	645729	391347	467079	3.69858e+06	3.27982e+06	3.83295e+06	771503	390291	497997
79	79	tr|I3LD43|I3LD43_PIG	310531	252504	255232	1.47393e+06	1.28435e+06	1.18978e+06	469329	359745	429880
80	80	tr|A0A4X1VBI7|A0A4X1VBI7_PIG	1.20659e+06	1.13229e+06	1.76394e+06	418067	417645	104800	1.29191e+06	1.06366e+06	1.05035e+06
81	81	tr|I3LPA7|I3LPA7_PIG	1.32876e+06	1.30272e+06	2.73862e+06	2.86218e+06	3.11139e+06	1.60861e+06	579876	545740	527208
82	82	tr|F1S682|F1S682_PIG	100363	92315.1	519329	59546.4	66418.4	58558.9	450662	299220	355106
83	83	tr|A0A4X1W8E1|A0A4X1W8E1_PIG	565136	557784	897579	4.3657e+06	4.22085e+06	4.52284e+06	231286	735162	350136
84	84	tr|A0A4X1VI43|A0A4X1VI43_PIG	115175	22827.3	42298.6	172259	136014	213704	34629	47688.9	32486.4
85	85	tr|F1SU61|F1SU61_PIG	721060	758886	1.53763e+06	494939	554296	289027	193209	226167	230308
86	86	tr|A0A4X1VQ52|A0A4X1VQ52_PIG	174400	116941	338901	1.93276e+06	1.8897e+06	2.95745e+06	341790	229682	258845
87	87	tr|I3LHM6|I3LHM6_PIG	679819	750459	868278	1.28903e+06	1.09502e+06	755507	2.14728e+06	2.75776e+06	2.43435e+06
88	88	tr|K9J4R3|K9J4R3_PIG	115972	27852.9	17989.9	44179	67788.4	118871	710078	442166	816111
89	89	tr|K7GRY0|K7GRY0_PIG	288296	218847	462920	973792	929680	807100	544196	310287	390065
90	90	tr|F1S138|F1S138_PIG	647464	856405	1.00606e+06	1.32354e+06	1.56432e+06	833718	547882	169601	479639
91	91	tr|A0A480QBN0|A0A480QBN0_PIG	517206	842454	1.40753e+06	5.70087e+06	4.90177e+06	5.4095e+06	352501	365295	476254
92	92	tr|E7EI18|E7EI18_PIG	145875	94323.8	371780	611252	931053	962277	197080	240371	199436
93	93	tr|K7GK75|K7GK75_PIG	250400	147854	339571	1.81297e+06	1.52904e+06	3.62508e+06	649564	520147	655108
94	94	tr|A0A5G2RHG6|A0A5G2RHG6_PIG	384495	386331	782864	1.72961e+06	1.5902e+06	1.89814e+06	445288	397591	229103
95	95	tr|I3LDA5|I3LDA5_PIG	318663	316255	798834	1.20793e+06	1.17585e+06	1.0596e+06	613556	287908	248361
96	96	tr|K9IVR7|K9IVR7_PIG	77493.3	45939.3	241404	104527	216797	210270	123560	80648.3	90455.6
97	97	tr|A0A4X1UCS9|A0A4X1UCS9_PIG	747662	811716	548171	149726	261202	118943	1.89603e+06	1.7784e+06	1.15493e+06
98	98	tr|F2Z5K3|F2Z5K3_PIG	95474.7	71466.9	56479.4	189809	179504	296125	720692	73363.6	85631.7
99	99	tr|A0A4X1UFV5|A0A4X1UFV5_PIG	310163	282005	341142	158310	158703	98180.2	296526	395794	361733
100	100	tr|F1RLA2|F1RLA2_PIG	2.42261e+06	2.22786e+06	2.76908e+06	1.89076e+07	1.23001e+07	1.45776e+07	1.92931e+06	2.31626e+06	3.38025e+06
101	101	tr|A0A480HSJ4|A0A480HSJ4_PIG	58651.1	136027	159668	188945	173386	160194	213667	263177	296169
102	102	tr|A0A4X1VP44|A0A4X1VP44_PIG	200418	129680	268308	382189	566694	546965	197199	173288	196705
103	103	tr|F1SUK6|F1SUK6_PIG	335829	394850	655929	1.02379e+06	1.07095e+06	690018	586130	348826	377336
104	104	tr|I3L9V2|I3L9V2_PIG	1.28915e+06	1.29186e+06	2.45163e+06	3.23809e+06	3.05592e+06	2.91868e+06	676947	647100	540771
105	105	tr|I3LJJ8|I3LJJ8_PIG	717849	189252	411607	982257	1.40855e+06	1.01719e+06	1.13853e+06	311716	332987
106	106	tr|A0A4X1W3D7|A0A4X1W3D7_PIG	19344.2	12120.4	20529.4	13716.3	14255.5	8804.82	13483.5	18468.2	15282.5
107	107	tr|F1SD70|F1SD70_PIG	297981	321960	391214	75278.6	64753.6	17739.3	631939	699873	705525
108	108	tr|A0A286ZIY5|A0A286ZIY5_PIG	432460	388550	445045	246580	372349	266949	689333	670853	707838
109	109	tr|A0A4X1VUI6|A0A4X1VUI6_PIG	2.26472e+08	2.60189e+08	8.41822e+07	1.51802e+07	2.55848e+07	3.11265e+06	1.56475e+08	1.81152e+08	1.69416e+08
110	110	tr|F1S2E2|F1S2E2_PIG	967936	1.11309e+06	1.8537e+06	1.39254e+06	1.41461e+06	1.42911e+06	972437	1.74986e+06	453613
111	111	tr|M3V836|M3V836_PIG	230737	246960	319025	3.06564e+06	3.31537e+06	3.42006e+06	209731	125466	165056
112	112	tr|Q0PY11|Q0PY11_PIG	762654	438819	556773	1.82496e+06	2.47553e+06	2.80115e+06	359356	368326	364288
113	113	tr|A0A4X1SY05|A0A4X1SY05_PIG	94981.1	93234	69099.9	177922	146678	135129	1.32518e+06	1.25242e+06	1.09159e+06
114	114	tr|F1SIN0|F1SIN0_PIG	758694	456915	2.43262e+06	146146	112267	41800.8	412412	423805	685519
115	115	tr|A0A286ZND5|A0A286ZND5_PIG	343905	176112	203733	1.55696e+06	1.74426e+06	2.69817e+06	367021	342920	420128
116	116	tr|I3LPB5|I3LPB5_PIG	108561	305714	516851	1.02854e+06	1.09051e+06	1.198e+06	234062	163252	200686
117	117	tr|A0A4X1U2I6|A0A4X1U2I6_PIG	1.3408e+06	993974	1.81999e+06	420023	284250	86522.2	742664	505176	801924
118	118	tr|C4TP28|C4TP28_PIG	24072	20873.8	27692.3	80038.4	36330.3	31061	62946.2	64442.6	74123.3
119	119	tr|Q29057|Q29057_PIG	209116	238695	373916	1.20075e+06	2.97395e+06	4.04306e+06	155849	138204	180265
120	120	tr|A0A4X1WA37|A0A4X1WA37_PIG	729287	727227	944688	2.48147e+06	2.43028e+06	2.72673e+06	585135	378428	585427
121	121	tr|A0A4X1UUE4|A0A4X1UUE4_PIG	259484	208289	389123	1.68811e+06	1.64231e+06	1.69997e+06	499563	220669	340734
122	122	tr|A0A4X1SMZ2|A0A4X1SMZ2_PIG	488191	573038	1.17999e+06	1.32348e+06	963607	459741	107361	83400.1	181440
123	123	tr|F1CNZ4|F1CNZ4_PIG	736570	478601	558382	3.02924e+06	3.51171e+06	2.63788e+06	462837	449138	522194
124	124	tr|B0LY42|B0LY42_PIG	2.04801e+06	2.31537e+06	3.9225e+06	9.30439e+06	8.18153e+06	1.06803e+07	582415	695485	1.25102e+06
125	125	tr|A0A4X1T9Q1|A0A4X1T9Q1_PIG	133707	169622	206868	1.56486e+06	1.50998e+06	1.5746e+06	159097	143823	202194
126	126	tr|C5IWV5|C5IWV5_PIG	1.43412e+07	1.40846e+07	2.22862e+07	1.38487e+07	1.29902e+07	6.9453e+06	4.08425e+07	4.23212e+07	4.42888e+07
127	127	tr|A0A4X1WCU9|A0A4X1WCU9_PIG	58232.3	47991	57907	260404	176200	276763	47183.3	38766.3	50205.8
128	128	tr|F1RX12|F1RX12_PIG	503052	448349	1.10851e+06	1.38047e+06	1.33352e+06	1.19814e+06	466024	437085	583729
129	129	tr|A0A481B882|A0A481B882_PIG	20849.8	18964.2	35375.3	15723.8	5633.13	16125.8	49984	28451.9	39521.1
130	130	tr|A0A4X1TFS8|A0A4X1TFS8_PIG	1.43536e+06	1.29377e+06	1.37144e+06	389034	382005	97345.3	1.53794e+06	1.28793e+06	2.56066e+06
131	131	tr|F1RJ93|F1RJ93_PIG	362971	190642	422883	1.52732e+06	1.61756e+06	2.52481e+06	374970	282104	320451
132	132	tr|A0A5G2R4K5|A0A5G2R4K5_PIG	265280	348476	340415	2.50021e+06	2.32041e+06	2.65594e+06	407509	334584	339541
133	133	tr|A0A4X1U2V4|A0A4X1U2V4_PIG	888873	194527	1.47072e+06	2.21709e+06	2.3503e+06	2.73036e+06	1.25514e+06	1.29007e+06	1.06485e+06
134	134	tr|F1SJB5|F1SJB5_PIG	670453	482435	999895	1.33128e+06	1.17078e+06	1.82503e+06	652904	342406	575530
135	135	tr|B0LXK8|B0LXK8_PIG	297944	227204	572636	2.35629e+06	2.2065e+06	2.48991e+06	433747	380773	380180
136	136	tr|F1RKG8|F1RKG8_PIG	271322	476813	1.36794e+06	2.81897e+06	2.39393e+06	3.15084e+06	395706	385272	439756
137	137	tr|F1SA74|F1SA74_PIG	148999	244388	313208	630777	653410	595135	168581	158833	124488
138	138	tr|A0A480YY66|A0A480YY66_PIG	420390	343036	449613	113247	187367	71192.8	1.94817e+06	1.69278e+06	1.82437e+06
139	139	tr|A0A287AZM6|A0A287AZM6_PIG	966205	1.19274e+06	2.17486e+06	428491	620112	614879	383479	299316	356693
140	140	tr|F1S605|F1S605_PIG	95521.4	77014.1	103784	682258	543825	602906	233456	94561.5	256224
141	141	tr|A0A4X1TLV9|A0A4X1TLV9_PIG	182188	87848.3	123694	384003	585375	560067	295857	176589	406177
142	142	tr|I3LK18|I3LK18_PIG	154609	28594.5	34736.6	84867.5	101522	57238.1	40681	96717.7	47897.5
143	143	tr|M3VH45|M3VH45_PIG	126029	127797	321573	145465	145187	279378	184595	135270	195340
144	144	tr|A0A0B8RVW4|A0A0B8RVW4_PIG	137679	153581	234565	915319	854717	1.01964e+06	436898	459592	425297
145	145	tr|F2Z5K4|F2Z5K4_PIG	20744.5	16643.9	19605	46861.3	46619.2	98634.4	20633	19227.3	24918.2
146	146	tr|A0A480KD21|A0A480KD21_PIG	58697.2	55854.5	77158.7	35334.2	36094.7	40671.8	52016.2	45223.6	54705.4
147	147	tr|A0A4X1SY80|A0A4X1SY80_PIG	122443	111383	81089.3	473917	397552	297617	103599	304612	168902
148	148	tr|A0A5G2R7M3|A0A5G2R7M3_PIG	285250	336200	1.11801e+06	79992.6	194857	78329.1	331459	515470	480157
149	149	tr|D3KVS6|D3KVS6_PIG	6877.57	11072.7	19040.3	1630.33	1946.57	30226.2	11066.6	9710.94	12005.8
150	150	tr|A0A4X1VN86|A0A4X1VN86_PIG	274704	299930	517922	252166	239705	195873	135883	119685	156828
151	151	tr|A0A4X1SD27|A0A4X1SD27_PIG	300584	172937	272629	1.13461e+06	1.15605e+06	1.64092e+06	337288	297810	316114
152	152	tr|I3LGD4|I3LGD4_PIG	48798.8	100370	26169.8	43817.2	49263.1	68031.8	158437	127559	169370
153	153	tr|I3L6U9|I3L6U9_PIG	179038	229271	307770	1.13068e+06	1.19268e+06	1.92067e+06	245394	120984	221237
154	154	tr|I3L812|I3L812_PIG	903076	843058	1.25556e+06	374459	354024	137729	473978	323611	453695
155	155	tr|A0A480UQ82|A0A480UQ82_PIG	489243	465960	223578	183868	218568	30790	2.24775e+06	2.78396e+06	1.91667e+06
156	156	tr|A0A4X1UAN3|A0A4X1UAN3_PIG	39585.8	19024.4	17162	19400.1	24919.4	16411.4	341144	257732	244939
157	157	tr|A0A4X1VKX1|A0A4X1VKX1_PIG	250299	126390	302244	288598	480500	562789	294173	889844	521956
158	158	tr|Q4R0H3|Q4R0H3_PIG	11119.6	10948.4	12645.9	6208.18	8822.3	6519.76	18371.4	20706.5	18029.3
159	159	tr|B2ZGN1|B2ZGN1_PIG	21392.1	18496.9	19330.7	31814.7	23367.1	29557.1	77783.2	71013.2	69312.6
160	160	tr|F1RGR9|F1RGR9_PIG	1.30141e+06	1.38395e+06	2.71564e+06	3.664e+06	3.62696e+06	6.35545e+06	501631	241544	284980
161	161	tr|A0A480EJB5|A0A480EJB5_PIG	8959.85	5194.97	8325.67	13351	14285.5	24787.9	222081	10814.9	31494.6
162	162	tr|A0A4X1U3B8|A0A4X1U3B8_PIG	166167	113646	177465	990733	1.0645e+06	1.23045e+06	135838	124168	207380
163	163	tr|A0A4X1TUU9|A0A4X1TUU9_PIG	234600	295422	261213	3.10186e+06	2.99696e+06	3.7874e+06	258269	179894	178573
164	164	tr|Q95ME5|Q95ME5_PIG	115823	86551.6	234492	1.65744e+06	1.34431e+06	3.20316e+06	170886	138693	175714
165	165	tr|A0A4X1UA74|A0A4X1UA74_PIG	75284.3	57375.9	115752	169156	159036	203457	97333.7	53525.5	141999
166	166	tr|F2Q9A3|F2Q9A3_PIG	520762	416854	822547	1.42203e+06	1.3825e+06	1.57913e+06	349306	136937	340401
167	167	tr|Q0R678|Q0R678_PIG	115150	86647.8	146762	696619	618411	581214	128027	125046	116055
168	168	tr|F1STR1|F1STR1_PIG	1.16549e+06	1.17317e+06	1.54008e+06	231144	310151	124884	1.0004e+06	955557	1.24272e+06
169	169	tr|F1RL37|F1RL37_PIG	286171	123094	213846	2.02206e+06	1.84448e+06	1.80548e+06	184634	290577	366202
170	170	tr|L8B0W9|L8B0W9_PIG	1640.51	1028.07	866.753	505.616	1071.57	1409.22	3866.4	1467.96	1681.43
171	171	tr|A0A287A853|A0A287A853_PIG	200339	318451	770888	737843	682935	891630	309950	217088	251926
172	172	tr|F1RLV1|F1RLV1_PIG	169578	206819	295033	376706	431881	396000	102922	63842.4	81550.4
173	173	tr|F2Z5C1|F2Z5C1_PIG	392923	481191	792317	684567	773450	1.05337e+06	407235	412104	366250
174	174	tr|A0A4X1UNJ4|A0A4X1UNJ4_PIG	220723	191229	578421	1.05048e+06	1.08703e+06	1.19924e+06	362907	241065	341978
175	175	tr|G9F6X8|G9F6X8_PIG	515989	456936	589060	231238	324156	94185.7	354136	371927	524029
176	176	tr|F1SNL7|F1SNL7_PIG	151542	172972	234203	775919	842712	808564	220557	184923	213677
177	177	tr|A0A286ZT94|A0A286ZT94_PIG	523108	567901	442706	177301	213560	65655.3	245222	254681	122906
178	178	tr|F1SGG3|F1SGG3_PIG	1.10327e+07	5.5484e+06	9.19394e+06	8.92343e+06	4.98968e+06	2.9662e+06	1.7086e+07	1.87327e+07	1.13351e+07
179	179	tr|A0A5G2QDJ2|A0A5G2QDJ2_PIG	154271	150924	312456	326410	338532	174117	406871	510364	61628.9
180	180	tr|I3L8L8|I3L8L8_PIG	3869.66	2552.99	4717.3	1208.92	6200.82	2842.12	8611.93	3125.21	8968.67
181	181	tr|F1RUX1|F1RUX1_PIG	122876	58607.4	235097	257531	441958	571017	245961	180677	171614
182	182	tr|F1RGS2|F1RGS2_PIG	457734	436561	633492	111743	109235	51432.8	170948	137386	797247
183	183	tr|F2Z5U4|F2Z5U4_PIG	72337	59698.1	130813	156911	165348	298613	78110	140165	86522.3
184	184	tr|A0A4X1UDU6|A0A4X1UDU6_PIG	1.009e+06	619017	2.11598e+06	210144	266389	140463	430043	404682	420823
185	185	tr|F1SGX3|F1SGX3_PIG	238112	309886	560928	311641	242582	251163	353705	335949	257914
186	186	tr|E7EI20|E7EI20_PIG	263332	509362	446255	1.15259e+06	1.18267e+06	1.20456e+06	321305	238082	269542
187	187	tr|A0A4X1VDW7|A0A4X1VDW7_PIG	171454	175632	128426	219428	289003	376788	91811.1	71575.9	69200.7
188	188	tr|A0A5G2QC50|A0A5G2QC50_PIG	1448.95	7633.83	2731.28	2553.37	377.29	1599.82	3033.09	2399.38	4368.35
189	189	tr|F1RW75|F1RW75_PIG	623424	138546	306126	173889	129039	182401	452596	403654	309883
190	190	tr|K9J6M1|K9J6M1_PIG	53935.1	68579.5	131406	229060	200281	298350	212917	94511.5	104829
191	191	tr|F1RHW4|F1RHW4_PIG	126663	131731	205842	741531	711117	940242	212380	180970	1.09286e+06
192	192	tr|F1SSJ8|F1SSJ8_PIG	62891.1	58516.7	43205.4	96716.3	93486.8	69248.1	34475	40527.2	84475.9
193	193	tr|A0A4X1TUG7|A0A4X1TUG7_PIG	282761	251679	338759	1.27454e+06	1.0315e+06	1.38718e+06	253342	251441	193938
194	194	tr|A0A4X1W077|A0A4X1W077_PIG	159469	46194.3	81736.1	221046	210375	220562	95417.8	75770.4	77717.6
195	195	tr|Q06AS8|Q06AS8_PIG	121156	131275	208792	712978	707244	894817	144235	62187.2	98902.4
196	196	tr|F6Q3P3|F6Q3P3_PIG	18624.2	13456.7	25772	28514	33800.7	116919	42163.7	40817.2	13379.8
197	197	tr|F1S4Q8|F1S4Q8_PIG	570140	567953	431476	104717	118238	25050.5	484581	553452	562012
198	198	tr|A0A286ZZF0|A0A286ZZF0_PIG	355392	334655	678707	143515	106707	88344	249693	193933	139372
199	199	tr|A0A5G2R862|A0A5G2R862_PIG	424037	442003	488017	136380	144032	115482	406895	427971	525498
200	200	tr|F1SMX5|F1SMX5_PIG	137458	169903	224342	892685	694442	1.17568e+06	389976	221605	282401
201	201	tr|K9IVG2|K9IVG2_PIG	391429	487357	945055	345776	438426	544728	165900	421241	198254
202	202	tr|A0A481C9E3|A0A481C9E3_PIG	103899	67926.9	115176	44563.2	35787.5	4647.04	1.24048e+06	1.07095e+06	1.4283e+06
203	203	tr|F1RPC8|F1RPC8_PIG	32588.6	42592.3	63550.4	358554	271727	363208	64511.9	26219.1	25177.9
204	204	tr|A0A5G2QU98|A0A5G2QU98_PIG	63272.4	78689	166073	299037	262826	176182	52889.1	55899.9	41020.2
205	205	tr|A0A5G2RDH1|A0A5G2RDH1_PIG	252801	141193	477081	187819	282487	464582	331317	210111	312818
206	206	tr|B6VNT8|B6VNT8_PIG	68974.5	16014.2	79884.7	254211	313667	241506	187749	109432	192837
207	207	tr|Q864U7|Q864U7_PIG	281376	298319	384881	154742	105130	52923.6	192032	92169.4	205862
208	208	tr|F1SKE2|F1SKE2_PIG	204844	182152	441968	59560.5	44660.9	16697.5	57945.3	40758.6	62400.1
209	209	tr|F1SSV2|F1SSV2_PIG	93218.2	71052.2	131485	454795	442382	490569	177156	186849	169713
210	210	tr|F1RPE4|F1RPE4_PIG	246565	394867	661744	180730	147308	60588.7	1.06546e+06	797836	262474
211	211	tr|C1PIG4|C1PIG4_PIG	84105.4	109584	118445	442509	443647	426332	156077	213001	187583
212	212	tr|I3LAJ6|I3LAJ6_PIG	167505	170894	314045	440712	438676	606743	62793.2	173309	110889
213	213	tr|A7VK02|A7VK02_PIG	263295	315882	753939	467557	409957	307336	321277	123073	195571
214	214	tr|A0A4X1VGS5|A0A4X1VGS5_PIG	10119.4	7869.24	9517.99	7862.74	3132.68	7115.75	57403.9	33885.4	60079.8
215	215	tr|I3LVS2|I3LVS2_PIG	60009.9	64973.2	90573.9	61556.6	97344.3	69706.2	443291	448419	523003
216	216	tr|A0A4X1SHI9|A0A4X1SHI9_PIG	1.24073e+06	1.26597e+06	243838	105690	92912.7	77735.1	1.0136e+06	719714	785185
217	217	tr|I3LVL5|I3LVL5_PIG	5025.84	4179.15	5524.41	4433.32	4665.61	931.808	9093.47	5393.52	6442.56
218	218	tr|F1RIP6|F1RIP6_PIG	114560	118790	137747	19115.8	30304.9	12467.8	314643	270996	412698
219	219	tr|E3VWG5|E3VWG5_PIG	259576	369284	245519	102827	108085	26433.3	90230.8	101806	99899.5
220	220	tr|Q1HDU1|Q1HDU1_PIG	3498.46	2754.47	6060.12	13468.6	16426	20203.6	35740.9	16964.9	20475.7
221	221	tr|A0A5G2QKC9|A0A5G2QKC9_PIG	142010	155961	242458	1.05918e+06	1.03566e+06	1.04181e+06	1.25391e+06	1.0221e+06	1.45011e+06
222	222	tr|F1RP42|F1RP42_PIG	36052.8	39121.6	65474.5	106635	113110	160182	107245	72007.2	107545
223	223	tr|A0A4X1VY32|A0A4X1VY32_PIG	76832.6	85102.2	144460	229041	430128	422264	232746	175048	260341
224	224	tr|V5PZU0|V5PZU0_PIG	642411	630798	2.02697e+06	549621	681630	385646	135342	134270	157268
225	225	tr|A0A4X1T5Y1|A0A4X1T5Y1_PIG	37533	8257.41	111610	94899.2	97408.7	66835.2	39085.3	35739.3	29942.5
226	226	tr|F1SA41|F1SA41_PIG	523764	580896	196503	327278	411052	380031	629214	159122	471833
227	227	tr|F2Z5J9|F2Z5J9_PIG	392124	246398	589691	1.931e+06	1.86522e+06	2.04721e+06	229804	180372	295866
228	228	tr|A0A4X1UK20|A0A4X1UK20_PIG	120752	70833.1	107051	72872.3	71258.8	90986.4	157329	129318	128602
229	229	tr|A0A287B626|A0A287B626_PIG	4685.38	3748.55	3875.89	8823.16	10248.6	2021.1	5978.29	4061.38	5296.72
230	230	tr|A0A4X1SGG1|A0A4X1SGG1_PIG	125709	128088	134814	103805	123224	106148	63003.1	38631.7	43278
231	231	tr|A0A5G2RAC7|A0A5G2RAC7_PIG	101916	92951.8	149000	367139	286507	357507	204016	122936	113809
232	232	tr|A0A4X1WAJ2|A0A4X1WAJ2_PIG	74854.9	117193	95353.5	669109	692487	853925	191379	135497	249490
233	233	tr|I3LDS3|I3LDS3_PIG	8.37772e+06	2.54852e+06	5.96455e+06	3.08888e+06	2.71686e+06	1.79023e+06	7.01152e+06	6.45656e+06	6.6669e+06
234	234	tr|A0A286ZQ79|A0A286ZQ79_PIG	18741.8	16268.2	21339.9	38257.9	37878.1	30827.9	213377	55904.4	19480.6
235	235	tr|K7GPR7|K7GPR7_PIG	58848.6	54697.4	91090.6	250591	298368	275513	119122	152580	91432.8
236	236	tr|F2Z5D2|F2Z5D2_PIG	84482.6	53773.6	62888.1	240965	240766	252423	101399	198194	116724
237	237	tr|A0A5G2QPX2|A0A5G2QPX2_PIG	146257	71784.3	354292	248249	253351	356767	141787	208926	93942.7
238	238	tr|F2Z4Z8|F2Z4Z8_PIG	163131	129516	256618	551230	594234	627276	262878	153375	341234
239	239	tr|I3LBL7|I3LBL7_PIG	90092.7	86632	137356	1.11359e+06	1.07421e+06	1.54896e+06	72936.1	116247	98887.8
240	240	tr|F1SDR7|F1SDR7_PIG	655615	74586.7	137628	309357	336567	459523	141121	566520	98360.4
241	241	tr|A0A5G2R745|A0A5G2R745_PIG	50038	25570.1	47916.6	152632	129922	119557	67485.9	89210.1	63623.6
242	242	tr|F1SKY2|F1SKY2_PIG	356584	83238.5	250742	604919	557598	548754	295039	228297	596749
243	243	tr|A0A287A178|A0A287A178_PIG	558491	498990	649371	584570	569255	768275	700831	533180	652876
244	244	tr|F6Q936|F6Q936_PIG	28994.6	12266.1	24832.2	76355.7	66992.1	28313.8	28716.6	20060.6	31503.8
245	245	tr|F1S9N9|F1S9N9_PIG	150003	105189	419302	474351	489912	423375	188027	295866	344760
246	246	tr|M3VHA3|M3VHA3_PIG	5574.66	1950.82	9620.15	1641.61	3797.23	926.651	6132.02	16880.4	14912.7
247	247	tr|A0A4X1VDN7|A0A4X1VDN7_PIG	51961.3	61678.2	107480	323642	278496	386789	165441	100924	121805
248	248	tr|A0A4X1T9K3|A0A4X1T9K3_PIG	124552	124744	130875	327740	424706	480456	256258	152076	261441
249	249	tr|A0A4X1SH01|A0A4X1SH01_PIG	23800.1	23826.6	24744.9	36009.4	60264.4	79755.4	65578	193580	99436.2
250	250	tr|I3LHC8|I3LHC8_PIG	375510	136440	424206	494756	459148	424675	438050	356211	120766
251	251	tr|M1TFP4|M1TFP4_PIG	460807	539079	572231	122467	174173	41547.4	194059	131733	190476
252	252	tr|L8B0U8|L8B0U8_PIG	5361.02	3902.23	5105.49	3127.57	3676.19	740.179	8070.7	3760.03	6161.85
253	253	tr|A0A5G2REA6|A0A5G2REA6_PIG	86948	50915	160371	386215	404842	586045	140021	56685.3	130051
254	254	tr|A0A4X1TMB8|A0A4X1TMB8_PIG	97612.9	91824.2	372902	43768.3	46428.5	61111.5	23425	13679.8	7505.81
255	255	tr|F1S715|F1S715_PIG	375571	446117	302533	96700.7	91725	17652.4	234215	229899	168070
256	256	tr|F1RFD6|F1RFD6_PIG	48780.1	46960.3	122638	273510	278705	365909	210261	298089	228585
257	257	tr|A0A5G2QZA1|A0A5G2QZA1_PIG	155077	57123.2	138273	236546	247507	385016	94416.9	76914.6	77720.8
258	258	tr|A0A480SE36|A0A480SE36_PIG	37952.5	10694.4	19514.9	7229.08	11072.2	3713.69	4809.88	470681	811782
259	259	tr|A0A4X1SEA1|A0A4X1SEA1_PIG	146569	89380.1	335932	347540	277653	326298	226340	168598	144226
260	260	tr|A0A4X1W994|A0A4X1W994_PIG	43367.3	22557.3	139352	147844	165646	178733	135520	138263	103291
261	261	tr|A4L2Z4|A4L2Z4_PIG	72059	64576.7	51026.6	343768	305362	256611	67176.9	62491.6	88428.5
262	262	tr|A0A4X1U1K8|A0A4X1U1K8_PIG	98590.9	87207	106886	514085	583086	757137	79505.4	864212	419304
263	263	tr|A0A4X1TJM1|A0A4X1TJM1_PIG	288028	135214	221335	1.82394e+06	1.78714e+06	2.29371e+06	226841	243353	107292
264	264	tr|F1RIF8|F1RIF8_PIG	258987	126328	158684	449553	434548	387756	358031	237379	314458
265	265	tr|A0A4X1UWK0|A0A4X1UWK0_PIG	42806.4	44414.9	73661.9	241594	211957	242297	379298	92867	109875
266	266	tr|A0A4X1VVN2|A0A4X1VVN2_PIG	3514.49	1508.63	1424.36	2339.15	3536.12	1433.16	3357.57	1962.66	4719.47
267	267	tr|K9J6J2|K9J6J2_PIG	222937	200991	223277	718334	740918	814195	187473	145916	147532
268	268	tr|A0A4X1UI38|A0A4X1UI38_PIG	130806	140025	91071	165017	176497	186997	132684	116231	117051
269	269	tr|D6PW25|D6PW25_PIG	67052.5	89716.9	137291	31301.2	37173.2	43237.9	53577.8	45679.3	48030.8
270	270	tr|X4ZFQ2|X4ZFQ2_PIG	38879.4	38285.7	59114.9	345542	262301	147757	84825.1	86085.6	68522.9
271	271	tr|I3LIF2|I3LIF2_PIG	95921.4	96085.5	146187	68920.9	68901.4	14278.6	114957	42949.4	62314
272	272	tr|J9JIK0|J9JIK0_PIG	110110	103649	81083.4	57648.7	57513.2	7773.3	404708	348072	239148
273	273	tr|A0A4X1VDS6|A0A4X1VDS6_PIG	585246	213473	358212	341570	391460	355837	192056	226095	346520
274	274	tr|I3LPL7|I3LPL7_PIG	120853	76394.6	97125.9	44569.4	29595	23881.5	199939	229018	255478
275	275	tr|A0A4X1W4Z7|A0A4X1W4Z7_PIG	300549	328154	303074	100806	100576	35720.7	520786	378315	421919
276	276	tr|F1SC70|F1SC70_PIG	320335	357130	592908	110739	66958.5	26353.6	196479	185312	236275
277	277	tr|F1SQN1|F1SQN1_PIG	30907.7	26930	48109.6	102847	94131.2	57173.6	51013.3	49328	33668.8
278	278	tr|F2Z5W2|F2Z5W2_PIG	45884.5	56475.4	63645.8	56271.8	62989.8	84077.4	151339	178581	170198
279	279	tr|F6Q109|F6Q109_PIG	75748.6	66271.9	144345	200667	325619	363323	143839	181913	135339
280	280	tr|A0A480TAV6|A0A480TAV6_PIG	380925	290925	445951	64270.1	8992.77	41167.2	407725	425975	520242
281	281	tr|A0A0K1TQQ7|A0A0K1TQQ7_PIG	59799.9	39862.9	45190.4	487968	416412	460990	138100	137075	103614
282	282	tr|A0A4X1TBV2|A0A4X1TBV2_PIG	5445.76	3668.6	7284.16	24830.7	15648.8	19708	14862.3	14186.7	9641.62
283	283	tr|K7N7E7|K7N7E7_PIG	77474.3	55251.6	135766	12346.8	23532	4243.53	67376.2	47266.3	68893.8
284	284	tr|A0A5G2QWV3|A0A5G2QWV3_PIG	3340.19	2400.82	14981.9	16783.9	22177.9	7193.5	6410.05	6709.19	10503.1
285	285	tr|A0A4X1VDC5|A0A4X1VDC5_PIG	131522	136862	140543	695851	743211	691958	329936	213631	158391
286	286	tr|A0A4X1U9S3|A0A4X1U9S3_PIG	71674.2	27679	59655.1	500604	289539	310141	75528.3	43283	63915.2
287	287	tr|F1SMW4|F1SMW4_PIG	67307.9	57801.1	88580.1	453728	477460	265079	96482.2	80008.1	97606.9
288	288	tr|A0A5G2QK18|A0A5G2QK18_PIG	11902.9	101045	62591	22422.7	26736.6	7647.46	111597	15946.3	68704.6
289	289	tr|K9IVF7|K9IVF7_PIG	96338	156581	122719	274661	267211	302239	213367	92521.1	130950
290	290	tr|Q19QT8|Q19QT8_PIG	130178	62370	182023	305643	417087	341940	126072	116598	169496
291	291	tr|A0A4X1T6N0|A0A4X1T6N0_PIG	19160.5	11478	33771.2	42582.8	36276.8	77786.4	28928.6	165197	27558.4
292	292	tr|F1RXD5|F1RXD5_PIG	241905	187472	360489	599419	571185	444741	353469	338768	407557
293	293	tr|F1S3B4|F1S3B4_PIG	241950	258126	288730	1.05861e+06	945095	401745	88280.4	110061	148344
294	294	tr|Q58G70|Q58G70_PIG	5086.03	7705.28	6637.76	9408.59	17802.5	23428.8	35419.4	27871.5	18107.9
295	295	tr|A0A4X1TAN5|A0A4X1TAN5_PIG	59436	33013.2	63739.2	209184	215146	204600	107257	219990	174605
296	296	tr|A0A4X1W7G5|A0A4X1W7G5_PIG	25950.7	21102.3	45810.5	253879	220323	261046	66903.2	58403.7	77537.9
297	297	tr|A0A5G2QQW2|A0A5G2QQW2_PIG	138284	160213	337549	325431	319774	331987	298488	218898	326597
298	298	tr|A0A4X1UZR3|A0A4X1UZR3_PIG	191458	193602	175312	207048	273823	298504	308559	146709	322238
299	299	tr|F1S5Z7|F1S5Z7_PIG	302100	126595	218080	158143	212597	161403	83107.3	108743	95260.2
300	300	tr|A0A287BG16|A0A287BG16_PIG	935890	1.1009e+06	1.19617e+06	183880	213239	23149.2	665476	588350	667205
301	301	tr|F1S268|F1S268_PIG	1.15631e+06	1.19721e+06	1.35814e+06	318343	292923	50018.7	1.9887e+06	2.10588e+06	2.42137e+06
302	302	tr|A0A4X1V3D9|A0A4X1V3D9_PIG	83033.4	67350.5	77833.1	665282	631295	751725	97345.6	174682	179719
303	303	tr|A0A4X1SFR5|A0A4X1SFR5_PIG	24384.9	24120.8	34267.7	5688.41	8102.54	954.039	12218	6224.63	13433.5
304	304	tr|A0A4X1VQR6|A0A4X1VQR6_PIG	66889.9	66843.9	83061	263379	257849	247757	104098	96806.1	102426
305	305	tr|B1A8Z3|B1A8Z3_PIG	6601.39	13461.1	13122	29135.6	31577.7	34794.8	50091.4	39635.7	43882.3
306	306	tr|A0A4X1SJ10|A0A4X1SJ10_PIG	854935	1.07868e+06	1.76202e+06	744432	961387	481618	531761	375062	423207
307	307	tr|I3LS93|I3LS93_PIG	2442.48	1086.39	2480.03	8949.21	25580.3	5971.81	14100.4	12795.7	10470.5
308	308	tr|F2XWZ9|F2XWZ9_PIG	92217.4	71901.5	83874.4	887653	779625	1.1432e+06	86088	97367.5	108251
309	309	tr|A8U4R4|A8U4R4_PIG	48744.7	36007.7	71214.2	169917	180314	170267	492964	307355	461801
310	310	tr|F1SK58|F1SK58_PIG	1.46055e+06	1.16536e+06	2.68534e+06	464002	627465	140088	2.04849e+06	440053	2.10707e+06
311	311	tr|A0A5G2R2Z4|A0A5G2R2Z4_PIG	5852.35	15552.3	25669.3	7502.74	5711.11	2496.43	13535	8068.68	21015.1
312	312	tr|A0A5G2R9A9|A0A5G2R9A9_PIG	124061	230074	471371	576888	526402	794841	108132	250795	115558
313	313	tr|F1RQR4|F1RQR4_PIG	180700	177265	343047	309618	304980	287855	150901	134612	112178
314	314	tr|D0G0C5|D0G0C5_PIG	27260.4	64584.9	135633	117981	106210	135050	58459.3	58111.5	65124.4
315	315	tr|A0A5G2R9E4|A0A5G2R9E4_PIG	102169	98434	143199	721776	615659	618972	293410	198038	124787
316	316	tr|A0A4X1V3L7|A0A4X1V3L7_PIG	58299.3	53288.7	120292	157417	148922	109684	51302.8	27902.9	45322.8
317	317	tr|A0A4X1TK49|A0A4X1TK49_PIG	36319.4	29854.6	29396.3	5953.51	27102.4	37890.1	78999.4	35422.2	95474.2
318	318	tr|F1RJY0|F1RJY0_PIG	172725	192145	366905	1.09956e+06	1.05174e+06	891337	416771	158391	168226
319	319	tr|H6TBN0|H6TBN0_PIG	176893	76081.9	88447.6	463649	426548	603609	87561.3	110051	89516.3
320	320	tr|A0A4X1W3M9|A0A4X1W3M9_PIG	23402.4	26953.6	14313.8	12549.9	16910	16082	16377.7	16236.9	27294.2
321	321	tr|F1SES5|F1SES5_PIG	139258	120141	134729	41305	46682.3	26934.7	462441	407263	468261
322	322	tr|A0A480JNF9|A0A480JNF9_PIG	53555	33703	88532.6	291371	276551	261193	55345.3	64242.6	63245
323	323	tr|A0A5G2RIA6|A0A5G2RIA6_PIG	58251	42648	132957	290648	308470	296120	97048.2	42288.9	223783
324	324	tr|A0A5G2QV36|A0A5G2QV36_PIG	73745	87416	68075.6	678013	690077	594691	154492	139942	129853
325	325	tr|A0A4X1UTX4|A0A4X1UTX4_PIG	75556.4	215388	468783	187348	212315	185111	226703	170265	180539
326	326	tr|A0A4X1V4G4|A0A4X1V4G4_PIG	19529.1	22447.9	76289.9	231431	215958	240670	58991	45061	69371
327	327	tr|A0A480TQM9|A0A480TQM9_PIG	31461.6	40147.2	54919.3	182336	176946	196870	77323.3	46696.5	74032.4
328	328	tr|A0A4X1U6G7|A0A4X1U6G7_PIG	79994.8	68863.5	132587	253621	260926	230961	208456	199486	148928
329	329	tr|I3LVS7|I3LVS7_PIG	38079.5	27447.4	619744	88633.8	87776.7	107763	213384	127670	179893
330	330	tr|D3K5J4|D3K5J4_PIG	127459	148315	147163	710046	681891	221856	207393	373260	257124
331	331	tr|A0A4X1V297|A0A4X1V297_PIG	61187	137055	114719	105457	48288.7	37913.3	49907.1	31910.5	176745
332	332	tr|A0A4X1U931|A0A4X1U931_PIG	372264	123652	242734	134962	118883	64299.6	277291	178349	296536
333	333	tr|A9XFX6|A9XFX6_PIG	119089	166767	230440	344089	331977	332165	424775	826298	1.03467e+06
334	334	tr|A0A4X1VWC1|A0A4X1VWC1_PIG	37081.1	49257.1	45641.7	258172	250359	277920	43617.8	38063.5	45401.1
335	335	tr|F1SMS8|F1SMS8_PIG	217732	175115	272929	126740	130901	23667.5	75816.3	248622	239330
336	336	tr|Q06AT6|Q06AT6_PIG	56954.7	51589.7	70109	304731	291119	290223	82089.6	37824.6	117553
337	337	tr|Q0KKC2|Q0KKC2_PIG	238378	282802	507483	76211.7	66410	41161.5	213584	162705	184066
338	338	tr|F1S431|F1S431_PIG	15524.3	17189.7	20645.4	33885.1	28764	30378.5	11724	19062.3	30044.1
339	339	tr|Q8WNR3|Q8WNR3_PIG	7012.96	1206.78	17505.8	4732.66	3395.5	2955.93	6736.4	5243.02	13506.8
340	340	tr|F1SJX5|F1SJX5_PIG	63765.6	65995.9	133304	131850	106094	292984	87594.4	40217.4	49555
341	341	tr|E3UV40|E3UV40_PIG	180576	158655	105189	202255	225379	220845	176920	119085	384163
342	342	tr|A0A4X1TT60|A0A4X1TT60_PIG	11877.7	10395.9	17654.7	24091.8	29348.2	26658.7	13759.8	7748.94	18755
343	343	tr|A0A4X1UGK7|A0A4X1UGK7_PIG	166462	81388.4	161584	357165	345154	297022	291880	331433	534481
344	344	tr|I3LC92|I3LC92_PIG	64652.1	61277.6	98333.8	306194	324472	378863	177743	262211	169145
345	345	tr|A0A4X1VDG8|A0A4X1VDG8_PIG	55158.4	55406.4	84499.5	303368	345165	199457	63260.9	88782.8	147700
346	346	tr|F1S9A4|F1S9A4_PIG	189445	234145	208442	26835.2	43834.9	12269.5	290323	240785	437799
347	347	tr|F1S9G9|F1S9G9_PIG	75177.9	116902	187226	212507	214697	119096	88869.6	73567.8	61060
348	348	tr|A0A5G2RD54|A0A5G2RD54_PIG	185709	278371	477112	156362	167306	125684	50642.7	38688.1	46832.8
349	349	tr|F1SM35|F1SM35_PIG	54953.9	52144	92436.3	37909.7	63455.3	113047	47862.9	30642.8	43326.2
350	350	tr|B2D1T2|B2D1T2_PIG	532344	500521	840367	133819	164395	51140	406566	312837	512684
351	351	tr|B5APU3|B5APU3_PIG	8310.75	5577.35	11605	28953.5	29360.4	48076.3	20201.3	8116.52	12579.9
352	352	tr|F1SGI7|F1SGI7_PIG	301924	25657.7	42283.2	151547	85884.4	30232.5	286493	209705	107352
353	353	tr|F1SSG1|F1SSG1_PIG	112720	64195.5	156920	398985	409118	618247	160967	194862	194912
354	354	tr|A0A287ABE7|A0A287ABE7_PIG	71714.8	57305.7	60258.8	286679	285142	301684	148331	146316	110593
355	355	tr|A0A480SCG8|A0A480SCG8_PIG	5835.26	6260.44	15080.9	56012.6	38900.9	68591	22238.9	23664	5461.42
356	356	tr|A0A4X1VTR6|A0A4X1VTR6_PIG	101833	93504.5	200921	22015.6	21620	12073.3	125712	152610	169307
357	357	tr|I3L7Z6|I3L7Z6_PIG	127994	142970	208467	907868	805732	1.61791e+06	31293.3	337968	46515.8
358	358	tr|A0A5G2R9L8|A0A5G2R9L8_PIG	63663	72521.6	86989.4	163232	179488	138952	87831.1	82088	80419.8
359	359	tr|A0A4X1UGL9|A0A4X1UGL9_PIG	2473.57	910.972	1150.07	2987.69	213.385	1031.29	3645.15	2071.42	1972
360	360	tr|A0A5G2QEL4|A0A5G2QEL4_PIG	3237.08	8385.99	25470.9	8615.46	7294.52	3829.29	15391.4	10458.8	13388.5
361	361	tr|F1SMC0|F1SMC0_PIG	44770.3	21881	46571.9	104237	136751	119956	67511.4	31371	188878
362	362	tr|F1SNA4|F1SNA4_PIG	225549	211815	522472	305105	349183	493196	50886.6	43120.9	39452.5
363	363	tr|A0A480LRK1|A0A480LRK1_PIG	50993.5	23942	75382.6	236634	242293	211933	116371	53587.3	64247.2
364	364	tr|A0A5G2QZL2|A0A5G2QZL2_PIG	13590.7	17645.9	16498.1	64122.1	65069.9	78533	15054.8	14154.2	12830.6
365	365	tr|A0A287AT48|A0A287AT48_PIG	38617.9	42108.3	59667.5	14400.7	10410.9	2806.08	92378.5	133654	91090.9
366	366	tr|F1S6Z8|F1S6Z8_PIG	122858	208342	406053	49395.8	44104.6	32012	36993.9	122174	108166
367	367	tr|F1SBU1|F1SBU1_PIG	62007.4	46187.2	50393	224001	188171	198177	97820.6	115231	87338.2
368	368	tr|F1S0N2|F1S0N2_PIG	4638.85	5459.12	15909	1432.27	3619.46	1622.21	1240.07	1906.84	1382.99
369	369	tr|A0A4X1WBK1|A0A4X1WBK1_PIG	1.55808e+06	202218	303842	839954	188668	235010	1.87044e+06	1.23108e+06	249451
370	370	tr|F2Z5F2|F2Z5F2_PIG	116314	153983	160450	577620	668726	819003	125472	95101.3	241700
371	371	tr|G3CKJ2|G3CKJ2_PIG	160406	13901.8	103754	2441.15	6322.52	7756.91	14371.9	17938.4	21671.7
372	372	tr|A0A4X1W824|A0A4X1W824_PIG	65826.3	37507.1	54677.4	161719	222778	217845	198968	193024	59251.9
373	373	tr|A0A4X1UQ96|A0A4X1UQ96_PIG	51141	32162.1	118015	437649	452237	373041	132030	192920	168301
374	374	tr|A0A5G2QV12|A0A5G2QV12_PIG	48725.5	34722.5	44565.8	65589.9	63854.7	112970	38226.8	56172.5	61999
375	375	tr|A0A4X1TMA3|A0A4X1TMA3_PIG	85743.9	78362.9	157206	410159	450308	368683	117491	64362.5	128575
376	376	tr|F1RI70|F1RI70_PIG	101853	115466	216522	340063	336362	475680	111043	106540	101458
377	377	tr|A0A4X1THI0|A0A4X1THI0_PIG	326313	203433	435868	527653	581172	544589	204403	308642	706729
378	378	tr|A0A4X1TUS0|A0A4X1TUS0_PIG	21267.6	14700.5	3834.98	28929.7	40553.6	19948.7	116164	199857	176656
379	379	tr|A0A5G2QI20|A0A5G2QI20_PIG	30514	20185.5	72900.3	169075	177400	244831	42611.9	30586	38651.8
380	380	tr|A0A5G2Q9S0|A0A5G2Q9S0_PIG	157037	107216	142375	508036	521608	571491	176369	132138	133499
381	381	tr|A0A5G2R0V1|A0A5G2R0V1_PIG	118832	102523	150509	39043.3	55103.4	30109.7	155791	168763	271548
382	382	tr|M3V7Z1|M3V7Z1_PIG	77555	94006.2	97045	224432	258749	211311	92695.2	96924.4	112011
383	383	tr|A0A5G2QZJ9|A0A5G2QZJ9_PIG	10506.1	6888.22	9140.03	27905	15666.6	30147	9221.34	11992	44838.4
384	384	tr|F1RQI7|F1RQI7_PIG	172213	204133	406740	19334.3	37992	42620	49504.4	24692.3	55200.9
385	385	tr|A0A5G2QUN4|A0A5G2QUN4_PIG	93603.3	1.89557e+06	158749	513783	539626	828369	136457	170382	191799
386	386	tr|F1SS24|F1SS24_PIG	1.71085e+06	1.5245e+06	3.24306e+06	251718	309019	231257	621399	538958	480790
387	387	tr|F1RMW6|F1RMW6_PIG	144710	149542	121536	552039	490150	157684	191198	207511	205577
388	388	tr|F1SJ68|F1SJ68_PIG	10184.9	16552.5	34696.5	7045.66	48711.7	21175.9	21972.1	142761	126618
389	389	tr|A0A4X1V548|A0A4X1V548_PIG	32225.1	30381.6	7353.3	23538.5	34097.5	38127.4	17353.3	51844.1	12326.5
390	390	tr|F1S4J6|F1S4J6_PIG	114940	151719	457811	121606	164258	58408.6	186725	115958	174082
391	391	tr|A0A480YWX1|A0A480YWX1_PIG	22511.5	27215.9	28981.2	103084	97615.3	98950.6	50424	85641	68481.8
392	392	tr|A0A481BZ29|A0A481BZ29_PIG	45477.1	48726.7	72320.4	492173	556322	449284	25378.5	56312.6	52320.9
393	393	tr|A8VKH9|A8VKH9_PIG	84254.5	88556	175035	532167	452092	577085	55900	85001.2	43706.9
394	394	tr|F1RJF7|F1RJF7_PIG	87030.9	99142.5	100169	43294.1	53204.4	18406.3	53813.9	49046.7	69918
395	395	tr|K7GPY8|K7GPY8_PIG	270064	411005	238829	392103	348897	308473	551554	429632	297867
396	396	tr|A0A4X1UFT2|A0A4X1UFT2_PIG	182338	268342	407176	62520.5	28974.9	43408.4	117740	69035	102818
397	397	tr|F2Z5G3|F2Z5G3_PIG	296670	123022	468426	2.75746e+06	2.9694e+06	1.62696e+06	210771	128330	136657
398	398	tr|A0A4X1W9M1|A0A4X1W9M1_PIG	73737.8	56877.2	98096.8	367284	388345	421616	83797.5	110500	80603.7
399	399	tr|Q866A8|Q866A8_PIG	8052.01	9369.1	16219.8	19056.5	6822.45	8081.68	43349.7	59772.7	42904.6
400	400	tr|A0A4X1VID5|A0A4X1VID5_PIG	39340.2	55982.8	107775	631216	682829	588502	80593.2	70926.3	67456.4
401	401	tr|B6E241|B6E241_PIG	67294.6	57523.9	48418.8	343189	329530	177526	99583.7	97018.2	147834
402	402	tr|B5APU9|B5APU9_PIG	61263.9	14682.1	83973.8	170271	198979	256401	21632.2	24725.9	66080.6
403	403	tr|A0A5G2QSK0|A0A5G2QSK0_PIG	32284.5	26254.8	83084.4	15504	15710.4	51410.8	116853	40162.8	40550.7
404	404	tr|K9IVF1|K9IVF1_PIG	24675	35825.8	1.28143e+06	296791	304925	358269	449054	124653	140529
405	405	tr|F1SBY4|F1SBY4_PIG	33469.8	10346.7	45100	51825.2	79401.8	83354.5	22344.2	12795.9	19800.7
406	406	tr|A0A4X1U6A2|A0A4X1U6A2_PIG	351266	270258	249751	106862	108959	86946.1	227898	215239	195978
407	407	tr|A0A4X1W1G5|A0A4X1W1G5_PIG	65927.3	31261.9	13058.8	146256	151312	212352	42018	30431.2	337712
408	408	tr|A0A4X1VEM2|A0A4X1VEM2_PIG	41630.3	42168.1	49998.1	354558	326908	418819	31084.5	122824	38124.4
409	409	tr|F1SR05|F1SR05_PIG	193038	202357	256880	2.3546e+06	2.27819e+06	2.15934e+06	197188	157841	236774
410	410	tr|D0G778|D0G778_PIG	18361.9	22885.7	16513.4	34573.2	42050.5	33626	34872.3	92741.3	99511.4
411	411	tr|Q2XQ99|Q2XQ99_PIG	61170	46072.1	93676.7	10404	12995.8	12169.7	96208.7	47850.8	102705
412	412	tr|M3TYG7|M3TYG7_PIG	46085.1	67012.8	88188.8	300648	232329	211357	394533	85696.4	393333
413	413	tr|A0A5G2QRW3|A0A5G2QRW3_PIG	49407.2	32584.2	63749.6	61366.4	64484	57484.5	43055.1	35152.9	37787
414	414	tr|A0A4X1U0V5|A0A4X1U0V5_PIG	71298.9	75618.8	107684	544549	631201	332891	76964.3	56675.1	100968
415	415	tr|F1SH33|F1SH33_PIG	331687	333380	426942	143202	141061	41507.5	214116	165553	193642
416	416	tr|F1SP18|F1SP18_PIG	8124.04	23701.5	29329.8	34663.5	28844.7	34033.3	32446.6	27302.8	28380.1
417	417	tr|F1RM87|F1RM87_PIG	63401.9	91408.5	146710	137509	146903	174031	402094	259800	508046
418	418	tr|A0A4X1VUZ7|A0A4X1VUZ7_PIG	83685.3	137941	96049.8	507990	572517	743602	156062	137290	147450
419	419	tr|A0A5G2R5E5|A0A5G2R5E5_PIG	3062.64	5609.79	11589.2	22303.1	21215.1	19991	5322.15	3453.48	8876.12
420	420	tr|I3LEC2|I3LEC2_PIG	65204.8	88044.3	257073	347370	349623	351493	67771.2	155598	121088
421	421	tr|A0A5G2QU81|A0A5G2QU81_PIG	16483.8	15557.2	30717.6	74413.4	63948.4	66965.1	13882.5	9341.75	12839.5
422	422	tr|I3LBD8|I3LBD8_PIG	249213	237059	484507	140085	165063	113127	225733	237607	327545
423	423	tr|A0A5G2QQU9|A0A5G2QQU9_PIG	56360.4	39558.6	78082.2	71319.7	56875.2	37690	11063.7	22378.7	38804.7
424	424	tr|A0A480M5F4|A0A480M5F4_PIG	188509	64438.5	77016	33984.1	20096.6	10561.7	72467.5	80448.9	133765
425	425	tr|A0A5G2R9X1|A0A5G2R9X1_PIG	272384	126004	729563	96633.3	132597	66164.3	208757	182834	163746
426	426	tr|A0A481CZK5|A0A481CZK5_PIG	939505	27627.6	199848	128761	58394.2	41821.2	259357	242049	238347
427	427	tr|I3LJR6|I3LJR6_PIG	44635.6	101449	80812.7	240148	236795	222265	312277	134420	149801
428	428	tr|F1S5K2|F1S5K2_PIG	131854	65914.1	144649	103668	107255	122346	61023.3	47934.6	44442.3
429	429	tr|F1SE87|F1SE87_PIG	3084.04	1151.23	747.849	1999.98	2455.88	739.032	2887.5	2404.72	1228.71
430	430	tr|B5APU6|B5APU6_PIG	64652	44480.3	205861	91105.4	129941	185277	135123	117392	247537
431	431	tr|A0A4X1TUU0|A0A4X1TUU0_PIG	96946.5	78702.7	65093.4	282706	309872	255849	324160	200524	338970
432	432	tr|A0A480EV23|A0A480EV23_PIG	74420.1	59625.2	47057.6	79022.9	84327.9	116960	78273.3	53761.7	90043.3
433	433	tr|A0A4X1VLZ6|A0A4X1VLZ6_PIG	146403	93199.1	165824	437888	381527	591421	121348	108997	109996
434	434	tr|Q1RLJ4|Q1RLJ4_PIG	8219.29	4088.8	3283.44	5315.09	9380.29	9154.12	141085	6923.4	43791.8
435	435	tr|A0A4X1UED9|A0A4X1UED9_PIG	20825.4	22562.7	38697.6	162200	159673	110940	11855.8	30780.2	11924.4
436	436	tr|A0A4X1SRL5|A0A4X1SRL5_PIG	33300	22244	55314.9	43039.5	38993	27290.8	75895.1	74488.6	153379
437	437	tr|I3LTC6|I3LTC6_PIG	55241.4	43378.8	110710	246953	254176	85293.2	54865.1	101024	42830.5
438	438	tr|F1RX66|F1RX66_PIG	37402.6	16025	29799.8	105584	133060	118429	101001	89677.8	37550.5
439	439	tr|A0A5G2R392|A0A5G2R392_PIG	13822.9	22494.8	22390.6	53863.4	51844.5	62741.8	28473.8	26447.3	48408
440	440	tr|B5APU8|B5APU8_PIG	49642.7	74285.7	183739	27929.6	25204.3	43266.9	59519.9	21400.7	27753.8
441	441	tr|I3L5I2|I3L5I2_PIG	2359.81	3980.96	5331.49	3901.94	2402.25	3602.11	13464.6	2404.42	3430.95
442	442	tr|A0A4X1SUF8|A0A4X1SUF8_PIG	1936.94	1004.56	8406.41	2093.86	905.681	887.665	51170.1	36472.4	54013.9
443	443	tr|F1RMN7|F1RMN7_PIG	5341.6	1185.37	9968.92	5042.54	6245.38	5613.28	11417.5	8597.7	11327.7
444	444	tr|A0A4X1SQ46|A0A4X1SQ46_PIG	30360.5	35656	39993.7	277793	228207	228008	83253.7	57242.1	78390.8
445	445	tr|Q8MI70|Q8MI70_PIG	61263.1	56168.3	25535.7	67686.1	66799.5	3085.68	98527	52379.9	32575.5
446	446	tr|F1SQ01|F1SQ01_PIG	18049.7	20340.5	36895.4	11684	41581	12567.2	30704.5	19594.4	14518.1
447	447	tr|A0A4X1VVM5|A0A4X1VVM5_PIG	5630.57	6723.25	11127.7	7318.33	5161.11	1618.9	3747.11	11417	5902.57
448	448	tr|F1RZY6|F1RZY6_PIG	65958.7	1.3031e+06	76697.4	310654	340992	326164	66774.9	1.49479e+06	1.25909e+06
449	449	tr|K9IVW6|K9IVW6_PIG	75426.1	100443	101440	61653.6	106137	55786.8	164911	164843	124926
450	450	tr|F1S6M1|F1S6M1_PIG	92458.2	104099	124372	45656.8	41320	9872.38	164400	175755	222102
451	451	tr|A0A4X1V840|A0A4X1V840_PIG	212743	205775	248221	1.4194e+06	1.35158e+06	1.7837e+06	125608	143516	110413
452	452	tr|D0G780|D0G780_PIG	27400.9	36677.8	91772.3	140756	134189	120891	54524.1	30304.2	134249
453	453	tr|A0A4X1T5E1|A0A4X1T5E1_PIG	66407.4	57550.1	85116.7	18858.2	26253.3	22764.3	219045	220393	334672
454	454	tr|A0A4X1W0G3|A0A4X1W0G3_PIG	34729.8	54296.7	57307.5	174041	169648	83238.8	35718	37701.1	64457.9
455	455	tr|Q1W2G0|Q1W2G0_PIG	307027	47128.6	35923.1	18423.3	26906.4	24906.3	110326	65585.8	80299.8
456	456	tr|I3L9E5|I3L9E5_PIG	20728.4	22717.3	22024.2	94012.5	81544.9	48804.4	27749.9	21105.1	26027.4
457	457	tr|A5A759|A5A759_PIG	2.85003e+06	1.6129e+06	4.13927e+06	2.05977e+06	1.91271e+06	1.27778e+06	5.37349e+06	5.21447e+06	6.3657e+06
458	458	tr|B7ZEQ3|B7ZEQ3_PIG	150044	138182	159275	46837.4	42883.3	51286.6	132100	114105	147043
459	459	tr|Q0Z8R0|Q0Z8R0_PIG	2389.06	8537.6	5496.09	1353.41	4474.52	6739.5	7777.35	4439.83	1952.66
460	460	tr|C4MQ03|C4MQ03_PIG	143796	44437	702997	130177	158299	330222	224167	162850	237933
461	461	tr|A0A5G2QGK1|A0A5G2QGK1_PIG	52040.6	39737.8	119500	257081	236663	199173	52215.8	37553.8	45397.8
462	462	tr|A0A4X1TPN4|A0A4X1TPN4_PIG	55207.9	21984.3	113051	159710	158703	133386	96661.1	58529.9	81095.3
463	463	tr|F1S340|F1S340_PIG	25034.1	42003.7	49564.7	114636	125866	121916	74580.2	48888	69809.5
464	464	tr|F1SGY1|F1SGY1_PIG	6766.87	8416.74	25011.9	1377.03	7108.01	1457.16	5639.91	7688.18	2765.97
465	465	tr|I3L9J4|I3L9J4_PIG	27214.7	24294	24970.5	10492.3	34882.2	15142.3	24303.1	32963.6	26693.7
466	466	tr|F1S937|F1S937_PIG	93657.3	99086.3	259867	40262.8	30270	32219.4	53645	40620.7	56119.4
467	467	tr|D0G0C7|D0G0C7_PIG	90137.5	51482.8	115768	511128	451612	523472	159347	42402.2	139944
468	468	tr|A0A5G2R1F8|A0A5G2R1F8_PIG	28088.6	48799.7	87490.7	177752	170402	153824	29571.9	23720.1	12583.5
469	469	tr|A0A4X1TXD2|A0A4X1TXD2_PIG	97746.5	85326.3	83101.5	149615	139724	160128	455396	362308	278666
470	470	tr|F1RQ47|F1RQ47_PIG	320134	232520	133899	88437.7	9558.39	22854.3	108808	440557	122782
471	471	tr|K9J4U1|K9J4U1_PIG	33230.2	27838.1	34503.3	213025	211278	181992	18020.5	13019.5	21890.8
472	472	tr|F6QA08|F6QA08_PIG	155599	81595.4	146235	76640.3	56905.7	135550	100185	91351.6	109567
473	473	tr|A0PFK5|A0PFK5_PIG	45443.8	55051.5	179534	271402	273964	237914	619857	57775.6	708705
474	474	tr|A0A4X1SQL6|A0A4X1SQL6_PIG	216387	36385.9	59951.1	90450.3	117468	128985	25937.3	28930.2	37275.4
475	475	tr|Q9TV55|Q9TV55_PIG	636.409	241.599	3803.18	1261.39	1408.1	981.71	4539.99	676.244	1549.48
476	476	tr|A0A4X1U9E7|A0A4X1U9E7_PIG	163255	87431	192233	65866.3	47271.3	42614.1	89227.9	67800.1	41112.1
477	477	tr|A0A4X1V414|A0A4X1V414_PIG	61125.6	57723.5	89110.4	234106	202984	214537	47921	52265.3	29306.5
478	478	tr|F1SB63|F1SB63_PIG	8841.3	10853.7	11425.1	27529.9	14947.3	14892.1	29343.1	25444.8	8283.13
479	479	tr|I3LQA4|I3LQA4_PIG	134691	282839	398992	360634	510928	555928	86528.5	110411	108008
480	480	tr|F1S0C1|F1S0C1_PIG	19708.2	22214.1	27782.7	49651.4	65265.3	67011.1	22022.9	46886.5	45971.5
481	481	tr|A0A4X1V6N7|A0A4X1V6N7_PIG	8116.72	11145.2	26223.2	14373.6	14523.2	25545.2	122301	131693	197012
482	482	tr|Q2EN74|Q2EN74_PIG	40813.1	64473.8	64730.5	62339.5	58671.6	148630	91773.9	88930.7	78034.7
483	483	tr|F1SD45|F1SD45_PIG	23693.4	40356.1	24574.8	145465	125460	121720	40300.8	29252.9	38054.6
484	484	tr|A0A4X1U847|A0A4X1U847_PIG	14099.4	7373.05	16258.4	20196.6	28835.1	29921.4	16211.3	98136.8	91593.7
485	485	tr|A0A4X1TD42|A0A4X1TD42_PIG	53789.5	52461.6	99222.9	333085	331897	334909	91261.3	100236	86832.1
486	486	tr|A0A4X1W4Z5|A0A4X1W4Z5_PIG	55426.7	70518.2	112463	205694	204065	145718	92041.3	176264	130329
487	487	tr|A0A4X1W9A7|A0A4X1W9A7_PIG	47393.3	22026.7	32009.2	107858	75461.1	72042.5	22979.2	33290.6	24460.2
488	488	tr|F1RGR4|F1RGR4_PIG	57826.6	52244.9	92452.4	115728	121254	145173	444486	486414	234069
489	489	tr|I3LCA2|I3LCA2_PIG	51051.3	44007.1	38253.1	153503	146222	82723.2	105004	75666.5	139340
490	490	tr|A0A4X1SN56|A0A4X1SN56_PIG	12689.6	10314.9	6690.21	35312.9	41907.9	60652	23834.6	7629.52	24996
491	491	tr|B5KJG2|B5KJG2_PIG	8036.95	20167.2	24572.7	97368.6	87806.1	36206.3	108882	100577	97606
492	492	tr|A0A287BEF3|A0A287BEF3_PIG	38184.1	49827.8	100754	142971	159966	132906	43917.9	24674.7	53424.8
493	493	tr|A0A4X1VFQ7|A0A4X1VFQ7_PIG	43559.7	59091.7	91448	297934	294533	247281	65035.6	74832.7	169516
494	494	tr|F1RKI3|F1RKI3_PIG	31806.2	30287.3	17818.4	162221	178002	145408	65781.7	51902.7	16566
495	495	tr|I3LUZ1|I3LUZ1_PIG	149984	36514.1	114797	117777	131349	90149	19133	126164	166676
496	496	tr|F1RHN3|F1RHN3_PIG	39394.5	130508	303300	92335.5	69926.7	93269.7	69093.8	99081.7	78570.4
497	497	tr|A0A287A1D1|A0A287A1D1_PIG	81270.9	72358.4	124433	278358	279440	347829	132400	117872	144727
498	498	tr|F1RT87|F1RT87_PIG	71556.8	56233.4	109568	134609	154623	139794	56373.5	97166.4	90865.1
499	499	tr|F1SUP1|F1SUP1_PIG	25396.2	46141.6	27856.1	216067	193949	182725	167994	114535	136139
500	500	tr|A0A4X1V6E9|A0A4X1V6E9_PIG	32657.4	78627.7	46495.6	175864	188292	244633	58899.6	43883.8	44359.5
501	501	tr|A0A4X1W349|A0A4X1W349_PIG	22196.7	232409	74090.6	260321	292269	301963	31875.4	19787.7	17275.6
502	502	tr|D5FGE4|D5FGE4_PIG	218419	188263	394441	55439.3	57906.2	27090.3	150115	197953	255261
503	503	tr|I3LNS9|I3LNS9_PIG	496673	462215	799431	127522	122580	38181.6	159629	146516	170014
504	504	tr|I3LV17|I3LV17_PIG	13691.2	10092.6	17622.4	50197.7	56162.8	63556.5	11915.2	13427.7	15998.1
505	505	tr|A5GHL0|A5GHL0_PIG	117929	172777	85155.8	334249	366618	338181	753386	670343	718839
506	506	tr|F1SMN1|F1SMN1_PIG	8283.42	5174.45	10068.3	5778.02	674.771	4659.46	20848.2	45638.7	3586.01
507	507	tr|A0A4X1T3Z4|A0A4X1T3Z4_PIG	146552	123580	303416	150383	151009	95533.6	148866	142629	157302
508	508	tr|F1STV0|F1STV0_PIG	226972	219659	317500	71151	73934.9	14535.1	170608	126887	179121
509	509	tr|F2Z4Y1|F2Z4Y1_PIG	16852.8	10005	20720.4	55219.1	46223.3	52991.2	32437.1	17042.5	18080.9
510	510	tr|K9IVP5|K9IVP5_PIG	10157.8	2058.57	10540.5	40559.1	24022.8	31157.2	28034.2	12369.5	29254.1
511	511	tr|I3LR80|I3LR80_PIG	37350.7	52753.4	28920.8	97364.1	87485	77539.9	240460	281446	21128.6
512	512	tr|F1RF93|F1RF93_PIG	28976.4	25707.5	66551.4	78275.8	63017.7	98174.2	42264.5	21234.5	49252.7
513	513	tr|A0A5G2R562|A0A5G2R562_PIG	86452.5	80990.2	118631	2158.42	87825	4821.24	34438.5	63218.5	12046.4
514	514	tr|A0A5G2R297|A0A5G2R297_PIG	24345.6	19903.4	88408.1	72400.7	64966.7	69604	127978	61010.2	63062.3
515	515	tr|F1S1A6|F1S1A6_PIG	36580	36762.5	41365.5	9881.96	11868.7	11654.2	25688.6	57366.3	29022.7
516	516	tr|A0A4X1SKU6|A0A4X1SKU6_PIG	17286.3	18455.1	9194.89	8000.75	24343.8	5527.51	26614.3	13615	40202.4
517	517	tr|A0A4X1V2D0|A0A4X1V2D0_PIG	25183	14226.3	13172	137567	122336	168008	16998	11992.6	19248.2
518	518	tr|L8B180|L8B180_PIG	2944.44	1148.4	2818.03	2485.38	1637.97	127.233	15386.4	12294.7	18510.6
519	519	tr|A0A286ZLU2|A0A286ZLU2_PIG	3145.34	4189.18	3728.31	48833	45313.6	45895.7	25953	16989.5	21728.2
520	520	tr|F1SGE5|F1SGE5_PIG	25274	18426.7	37030.6	160674	165384	126262	74946.8	48437.3	107954
521	521	tr|F1S0L5|F1S0L5_PIG	255.043	70.7237	625.895	898.26	214.382	259.896	0	967.03	663.227
522	522	tr|A0A4X1SNQ8|A0A4X1SNQ8_PIG	19378.8	18302.8	25640.9	211334	251654	209263	54603.6	36476.1	52891.1
523	523	tr|A0A5G2R2P5|A0A5G2R2P5_PIG	79006.9	1.08325e+06	109926	153468	146029	121360	47086.7	45136.8	29120.9
524	524	tr|F2Z5M5|F2Z5M5_PIG	10098.7	57814.9	18019.1	79854.1	82572.7	78150	124110	46780.5	118276
525	525	tr|C5H0C6|C5H0C6_PIG	57548.9	32160.6	100774	213399	262542	246349	104845	91284.3	107748
526	526	tr|A0A5G2RCF6|A0A5G2RCF6_PIG	36871	29606.9	78687	75804.3	103351	52311.5	67190.9	51406.2	66556.5
527	527	tr|F1SI89|F1SI89_PIG	36074.3	55939.4	44657.8	140061	134411	66168.6	31485	53926.6	43382.7
528	528	tr|F1S0X3|F1S0X3_PIG	32913.4	41187.9	70940.9	147269	116778	17940.9	86601.7	57030.8	76419.9
529	529	tr|F1SQ45|F1SQ45_PIG	7552.98	8166.45	18755.4	25485.5	16853.4	39699.6	46687.9	42711.1	43925.3
530	530	tr|F1S866|F1S866_PIG	0	638.666	953.534	193.874	0	109.963	597.213	588.493	0
531	531	tr|A0A4X1UKV3|A0A4X1UKV3_PIG	41852.9	33908.3	93972.5	146930	166631	114641	53953.9	53055.5	98795.4
532	532	tr|A0A5G2QPA8|A0A5G2QPA8_PIG	23532.6	21937.8	35713.2	56761.5	54349.3	40116.7	34543.9	20259.5	36341.2
533	533	tr|A0A4X1TS26|A0A4X1TS26_PIG	130793	93709.5	191197	82291.6	81809	32423.9	104750	51034.7	95997.9
534	534	tr|F1RNH1|F1RNH1_PIG	77054.7	126602	173414	112432	120468	140134	133372	83824.9	108886
535	535	tr|A0A4X1TY74|A0A4X1TY74_PIG	45173.6	33980.9	32719.1	317540	268265	193462	56579	43524	47877.1
536	536	tr|I3LQH7|I3LQH7_PIG	12337.2	8566.65	15566.2	81567.5	84994.8	114570	26835.5	18545	30080.8
537	537	tr|A0A5G2QG83|A0A5G2QG83_PIG	36990.4	26406.1	75890.8	34358.2	8215.13	8440.75	50963	29845.9	56199.3
538	538	tr|A0A5G2QZJ5|A0A5G2QZJ5_PIG	19375.4	36525.6	87649.7	78346.9	66678.5	89506.4	38012.2	13811.9	15359.9
539	539	tr|A0A5G2QTA1|A0A5G2QTA1_PIG	4950.66	5322.58	7275.55	77697.9	63186.3	114049	12356.1	10275.6	57440.9
540	540	tr|A0A4X1T1P2|A0A4X1T1P2_PIG	38785	26588.8	49894.6	97800.1	162346	291655	113813	134113	69073.7
541	541	tr|I3LGQ1|I3LGQ1_PIG	27964.4	27468.3	44249.1	92558.8	81329.2	56711.5	4252.48	7516.52	13343.9
542	542	tr|D0G6X4|D0G6X4_PIG	21950.7	19625.7	42676.4	45820.1	41236.3	37326.3	16726.6	34369.8	19984.1
543	543	tr|F6Q625|F6Q625_PIG	120127	47185.7	103990	179985	175733	175525	136609	48662.8	77155.1
544	544	tr|I3LLY4|I3LLY4_PIG	4419.74	5820.45	10163.3	4578.06	0	1403.86	9822.62	25214.8	1966.21
545	545	tr|A0A5G2RB35|A0A5G2RB35_PIG	142291	151007	178411	122558	109080	9694.77	56395.9	63524.6	66607.9
546	546	tr|A0A4X1UEF5|A0A4X1UEF5_PIG	10404.4	7204.57	9088.77	33955.4	50165.7	43230.5	34098	14855.8	6905.28
547	547	tr|A0A480DIZ4|A0A480DIZ4_PIG	75763.6	84791.8	196885	177880	115593	37240.7	40540.7	29511.2	36860.9
548	548	tr|K7GSR6|K7GSR6_PIG	42068.9	41852.7	70569.7	60802.6	54259.2	58304.1	50233.5	155818	178315
549	549	tr|F1S3F3|F1S3F3_PIG	101120	145829	233735	104082	187527	203435	151864	109959	89757.4
550	550	tr|F1RFQ7|F1RFQ7_PIG	19101.3	7091.82	3184.66	60474.2	56368.7	63477.1	9483.93	7734.05	11959.6
551	551	tr|R4HZ39|R4HZ39_PIG	14803.8	14806.1	40987.4	16762.1	28280.8	31954.1	74595.3	52559.4	70222.1
552	552	tr|A0A287B9A0|A0A287B9A0_PIG	11021.7	11293.7	13650.3	33948.4	34510.6	51911	19790.8	19389.8	21880.9
553	553	tr|I3LRS8|I3LRS8_PIG	12468.5	9951.14	25466.1	20458.6	13799.9	27779.9	27112.2	7064.89	16560.3
554	554	tr|A0A4X1WBP3|A0A4X1WBP3_PIG	44649.9	14717.1	21214.5	28490.7	24270.9	14222.9	32844.8	56134	31659.7
555	555	tr|Q5PSB3|Q5PSB3_PIG	72315.7	63332.4	134125	101657	98983.1	201915	90984.5	75815.2	107009
556	556	tr|A0A4X1VRT2|A0A4X1VRT2_PIG	3338.18	2563.95	26140.4	33237.6	31455.5	65640.3	22595.7	21101.9	18181.7
557	557	tr|F1SLP9|F1SLP9_PIG	3436.1	3524.93	5599.87	3836.59	2643.35	625.389	14891	9727.5	11058
558	558	tr|F1S091|F1S091_PIG	15638	17606	24410.4	41474.5	56556	66348.7	30014.6	20973.9	27981.6
559	559	tr|F1SGZ8|F1SGZ8_PIG	87402.2	137524	205007	314500	308597	288994	214247	134097	265650
560	560	tr|A0A165DE67|A0A165DE67_PIG	8775.38	19914.3	45618.5	150505	136761	86592.2	55907	25905.4	91441.1
561	561	tr|F2Z4Z1|F2Z4Z1_PIG	29392.4	14170.2	27342.9	90163.3	99267.2	117154	21775.7	11267.1	11149.9
562	562	tr|F1SPK8|F1SPK8_PIG	50298.7	48061.5	121829	50443.8	55659.4	30657.1	18488.7	40141.2	20003.2
563	563	tr|F1SMJ4|F1SMJ4_PIG	11345.5	22677	27754	26677.8	34871.1	37266.4	60722.7	38811.3	93503.6
564	564	tr|A6YNL5|A6YNL5_PIG	37102.2	6989.29	65541.5	33969.5	35904.3	43665.1	76792.9	33060	46065.6
565	565	tr|A0A5G2QZN1|A0A5G2QZN1_PIG	26463.1	24235.3	31040.1	138599	85282.5	111304	27779.1	139920	41142
566	566	tr|F1RHU4|F1RHU4_PIG	10258.2	9880.21	18851.7	86928.8	70869.6	13666	32356	35037.5	12010.6
567	567	tr|I3LS60|I3LS60_PIG	138942	145580	215711	9945.75	25522.1	53370.9	48476.8	344656	79099.7
568	568	tr|A0A4X1TK34|A0A4X1TK34_PIG	45391.9	46608.2	48404.4	12983.7	13602.2	6224.07	118881	109098	152790
569	569	tr|A0A5G2QV08|A0A5G2QV08_PIG	4058.66	3776.67	7405.68	8115.8	8243.79	4040.03	7378.55	8135.02	5515.09
570	570	tr|A0A4X1TPE0|A0A4X1TPE0_PIG	10642.4	13886.5	36082.1	68894.8	69975.3	59197.2	6557.98	16793.2	6824.97
571	571	tr|F1S7L6|F1S7L6_PIG	745307	660299	1.28927e+06	131317	126022	144227	245561	194113	176166
572	572	tr|F2Z5V4|F2Z5V4_PIG	23081.9	45980.4	18979.9	210658	157154	180241	67557.3	45520.1	55974.1
573	573	tr|K9IVP8|K9IVP8_PIG	6533.05	8534.89	14811.3	55971.5	41001.5	52351.3	4986	4567.85	3024.94
574	574	tr|W6D796|W6D796_PIG	8871.03	11912.9	28857.8	40770.9	39639.1	41178.9	17198.2	12874.8	4133.11
575	575	tr|I3L6Y6|I3L6Y6_PIG	34562.9	27744.5	34837.7	168442	171707	131619	22774.7	55122.1	31904.5
576	576	tr|A0A4X1TH69|A0A4X1TH69_PIG	8547.21	12716.5	26190.7	102335	113240	132627	49027.6	40566.1	63169.5
577	577	tr|G9M4N3|G9M4N3_PIG	28381.3	23710.8	41479.7	124077	106237	99964.8	17847.1	54732.4	58454.3
578	578	tr|A0A4X1TBJ1|A0A4X1TBJ1_PIG	25527.3	5360.64	33058.9	70282.7	52839.2	68405	72596	9990.9	89460.1
579	579	tr|A0A287B6G6|A0A287B6G6_PIG	15900.1	21515.1	33017.1	12452.5	5231.2	5579.16	44237.2	20548.9	21683.4
580	580	tr|I3L855|I3L855_PIG	25501.3	38151.6	25852.1	141707	176058	148787	18781.2	21344.8	25497.5
581	581	tr|A0A4X1TZT4|A0A4X1TZT4_PIG	6608.92	7419.16	9375.64	100786	112536	105134	15792.2	16250.6	19522
582	582	tr|Q06AT7|Q06AT7_PIG	108213	126287	246909	136277	175866	167230	158759	111623	111663
583	583	tr|M3TYQ4|M3TYQ4_PIG	8286.15	5254.98	10198.1	22496	16040.6	8457.5	21179.8	18878.8	17793.7
584	584	tr|A0A5G2QE76|A0A5G2QE76_PIG	3741.05	3788.2	14252.7	17456.5	16530.9	21127.7	2669.27	6795.28	4266.34
585	585	tr|F1SBI1|F1SBI1_PIG	21794	25928.2	12246.9	33389.1	37806.7	26321.4	59377.7	60798.4	16186.8
586	586	tr|Q4R0H5|Q4R0H5_PIG	3739.86	3701.1	7500.28	5471.6	5149.66	7290.89	17164.8	20824.5	11215.1
587	587	tr|F1REY9|F1REY9_PIG	87203.7	103332	206514	14907.1	24278	9510.65	61372.8	54631.5	59792.6
588	588	tr|B0FJ00|B0FJ00_PIG	198391	136317	117049	5183.9	3859.56	32153.1	219313	123625	59424.8
589	589	tr|A0A4X1V1A9|A0A4X1V1A9_PIG	15892.8	122688	53013.1	58592.2	45864.5	65156.2	90222	31642	43522.8
590	590	tr|K9IVV5|K9IVV5_PIG	7022.04	13213.8	16361.9	25082.1	23830.4	26434.8	15883.9	11438.8	7679.49
591	591	tr|F1SGD7|F1SGD7_PIG	40611.1	14958.5	22684.4	85119.1	80170.4	140479	40010.6	29732.1	54056.2
592	592	tr|F1SCC9|F1SCC9_PIG	15666.5	11071.5	8997.95	8533.58	15144.4	2449.7	467183	341439	545048
593	593	tr|A0A2C9F366|A0A2C9F366_PIG	221083	12593.6	22253.7	67730.9	65874.7	53852.9	61347.8	50539.3	49681.8
594	594	tr|A0A4X1W9F7|A0A4X1W9F7_PIG	5806.77	4369.27	7096.97	15832.7	11191.9	28791	14979.9	11700.6	11689.5
595	595	tr|Q0QEQ1|Q0QEQ1_PIG	7495.92	5060.68	13001.8	97022.4	75878.1	102947	22652.5	13920.1	15543.6
596	596	tr|A0A4X1UXD5|A0A4X1UXD5_PIG	132221	15416.6	307911	59057.5	62196.2	45623.7	44063.5	85986.6	60951.6
597	597	tr|A0A5G2QQW3|A0A5G2QQW3_PIG	14062.4	10194.5	12603.9	135502	141148	176514	26117.1	10373.4	16161.9
598	598	tr|K7GQI7|K7GQI7_PIG	18649.7	25809.7	12299.1	32105.1	22301.5	32841.7	7649.81	8222.92	12455.6
599	599	tr|A0A480UGD5|A0A480UGD5_PIG	10787.5	13231.1	13480.4	47554.6	18848.1	44571.4	33737.2	31073.8	28741.4
600	600	tr|A0A4X1TPD0|A0A4X1TPD0_PIG	78792.3	81189.1	173274	23815.1	31642.7	32040.5	141712	113443	122655
601	601	tr|F1SCY4|F1SCY4_PIG	364714	263526	347486	54282.9	64295	41564.3	227004	105256	155178
602	602	tr|A0A4X1TD05|A0A4X1TD05_PIG	18259.6	28627.7	40577.1	56086.3	72259.8	71039.7	90254.4	83672.3	67711.1
603	603	tr|A0A5G2R9K0|A0A5G2R9K0_PIG	11115.4	8955.57	8143.22	8263.49	18065.4	22023.5	39586.4	51392.6	26158.3
604	604	tr|A0A4X1VQE1|A0A4X1VQE1_PIG	468.094	871.466	462.85	1953.14	1661.73	527.692	1376.61	794.841	1613.73
605	605	tr|F1RF26|F1RF26_PIG	158161	187847	359974	46233.3	203818	58792.4	526974	424645	45163
606	606	tr|F1SDJ8|F1SDJ8_PIG	14047.6	17387.9	34254.2	81184.1	80133.3	89758.3	11964.8	36310.9	25196
607	607	tr|A0A4X1VE13|A0A4X1VE13_PIG	13096.9	17877.1	33095.5	52871.6	55991.8	87121	39831.9	36853.2	39599.2
608	608	tr|A0A4X1UVK4|A0A4X1UVK4_PIG	29675	24667.8	29499	48126	53978.5	43074.8	72561.3	316653	451201
609	609	tr|G8ENM3|G8ENM3_PIG	18860.2	5510.88	15430.4	67746	75383.1	56484.5	36374.3	35703.8	39109.4
610	610	tr|D0G0C9|D0G0C9_PIG	57480.6	39606.5	69404.7	70118.3	61308.4	24429.4	32827.3	28131.2	19088.9
611	611	tr|A0A4X1VVT2|A0A4X1VVT2_PIG	64153.8	25996.9	20319.6	4622.82	19340.7	1299.48	34455.1	26017.5	15007.5
612	612	tr|Q8MJ48|Q8MJ48_PIG	10042.8	15039.4	21685.3	46597.5	46409.7	13142.7	20269.5	7873.2	16212.1
613	613	tr|A0A4X1W4H6|A0A4X1W4H6_PIG	607174	844358	1.4585e+06	5294.92	3713.68	3982.98	579348	626382	472360
614	614	tr|A0A480MYX8|A0A480MYX8_PIG	68662.8	72497.9	122798	27213.2	10882.1	26743.3	194086	342883	156210
615	615	tr|I3L9N5|I3L9N5_PIG	75405.2	56527.8	114391	50333.4	48313.3	54768.2	318918	417333	446037
616	616	tr|M3TYI1|M3TYI1_PIG	18590	8748.65	41818.1	25528.9	6430.04	28503.9	70570.2	57572.8	46682
617	617	tr|I3L7V7|I3L7V7_PIG	28624.4	18371.8	31397.5	49296	55991.9	56639.1	6570.18	10006.3	47926.6
618	618	tr|A0A4X1T409|A0A4X1T409_PIG	21809.8	23976.1	55641.4	94430.4	115082	120649	14193.2	22851.4	31052.6
619	619	tr|A0A5G2R0E2|A0A5G2R0E2_PIG	19131.4	21225.9	35225.6	13803.7	13704.2	22701.1	12252.9	74551	62765.3
620	620	tr|A0A5G2R3H5|A0A5G2R3H5_PIG	29223.6	14951	35166.7	76120.5	90258.3	92356.8	124735	39056.5	29035.8
621	621	tr|F1S9H9|F1S9H9_PIG	15337	13492.5	34519.4	71228.2	61732.9	71589.5	81382.7	15321.4	16668
622	622	tr|I3LCP8|I3LCP8_PIG	4202.54	12469.1	22727.1	11941.2	4418.86	1868.06	5506.64	7974.34	6415.09
623	623	tr|F1SKG6|F1SKG6_PIG	23370.1	26297.6	93223.3	138300	115312	73074.8	32545.3	56199.9	52167.5
624	624	tr|B8Y648|B8Y648_PIG	9930.45	9407.55	11587.5	38139.8	28121.2	65819.5	19034.1	4661.83	15557.2
625	625	tr|F1RT53|F1RT53_PIG	13852.9	16364.9	27301	71610.2	69017.8	51152.3	25729.6	15234.7	39088.7
626	626	tr|F1RUH7|F1RUH7_PIG	25434.5	21177.3	60787.4	66506.8	56639.8	86226.4	119370	108975	166759
627	627	tr|I3LL27|I3LL27_PIG	29009.4	19338.2	30641.6	70520.2	100405	6382.4	125696	50786.8	131842
628	628	tr|I3LFQ9|I3LFQ9_PIG	5159.63	2830.98	19587.8	7419.6	11176.1	6577.49	18931.4	9667.75	13042.8
629	629	tr|A0A5G2R489|A0A5G2R489_PIG	41817	23147.2	17204.9	23411.9	15935.7	34278.1	34365.1	30615.3	50180.2
630	630	tr|A0A480Y1Z9|A0A480Y1Z9_PIG	101170	98455.3	113302	24643.1	25173.5	21725.5	71640.4	40695.8	73998.1
631	631	tr|A0A287BA49|A0A287BA49_PIG	536775	103882	165545	382620	106042	133817	659574	297178	125765
632	632	tr|F1RSG9|F1RSG9_PIG	10935.5	31728.3	17535.9	37657.6	29023.6	52223.2	23836.9	22768.1	32341.6
633	633	tr|I3LC64|I3LC64_PIG	5149.57	2818.64	5461.88	2989.06	2680.63	2755.09	18015.7	2389.74	3653.02
634	634	tr|A0A4X1THN6|A0A4X1THN6_PIG	35968.3	33763.4	38500.2	62000.5	69004.4	26926.1	8928.23	9434.21	17227.6
635	635	tr|A0A5G2QY42|A0A5G2QY42_PIG	20575.2	11133.2	20865.1	29687.4	20961.6	20516.9	225107	61444.9	82549.4
636	636	tr|F1RWJ5|F1RWJ5_PIG	13288.5	3054.14	17624.5	31380	24141.2	71149.9	9375.1	6800.68	28359
637	637	tr|F1SSF5|F1SSF5_PIG	21177	15624.1	30941.1	89376.9	102286	146131	19569.1	45320.6	33638.3
638	638	tr|F1RLQ2|F1RLQ2_PIG	67894.5	41548.3	73004.7	61267.2	29585.2	28543.7	160793	91616	188325
639	639	tr|A0A5G2QML3|A0A5G2QML3_PIG	46398.8	2280.88	1899.5	2913.83	1431.2	1658.73	13057.7	10955.9	4062.46
640	640	tr|A0A4X1TSU2|A0A4X1TSU2_PIG	6369.28	3798.24	5299.21	18821.2	11677.5	17050.3	11301.1	6686.71	10189.6
641	641	tr|A0A5G2R1S2|A0A5G2R1S2_PIG	265079	65887.5	117100	34281.1	35030	32953.5	15801.2	7914.48	4815.97
642	642	tr|A0A4X1W0W5|A0A4X1W0W5_PIG	19713.1	15826.7	30326.5	85745.5	98060.5	99829.2	14284.2	17750.5	18253
643	643	tr|M3VJZ7|M3VJZ7_PIG	3890.94	2864.67	3113.96	5823.32	7277.95	10917	12607.2	13525.4	16340.6
644	644	tr|K9IWF3|K9IWF3_PIG	236976	10082.3	16752.9	35596.1	5850.21	6164.93	12168.8	22238.2	14634.2
645	645	tr|A0A4X1UR72|A0A4X1UR72_PIG	4208.22	9962.13	10640.3	75727.2	67049	89547.4	19713.3	4025.85	17320.6
646	646	tr|A0A4X1UGA2|A0A4X1UGA2_PIG	25047.2	108639	157048	66329.4	100605	75631	39320.7	192739	205838
647	647	tr|A0A4X1SXE1|A0A4X1SXE1_PIG	44904.1	65167.7	135407	68421.3	80352	57775.8	117323	12907.4	12335.9
648	648	tr|A0A4X1VIM8|A0A4X1VIM8_PIG	5256.55	4173.77	28713.4	21878.2	16020.9	25183.5	4211.76	24586.3	7013.49
649	649	tr|F1SJ46|F1SJ46_PIG	8966.86	19601.5	32486.4	38731.3	36521.4	26112.2	23777.5	64816.1	26109.6
650	650	tr|A9XFX7|A9XFX7_PIG	38168.5	79727.3	115951	95250	147189	105614	134382	162047	229217
651	651	tr|I3LJ78|I3LJ78_PIG	24920.2	17035.5	30642.9	40620.6	70818.7	59478.6	37412.9	94396.7	14396.4
652	652	tr|A0A4X1TYZ6|A0A4X1TYZ6_PIG	47640.2	12230.4	35606	18785.6	19983.5	54428.8	51079.5	55112.9	64661.7
653	653	tr|I3LU04|I3LU04_PIG	1185.52	759.924	609.178	2171.54	1716.03	129.445	14926.1	13799.4	20615.1
654	654	tr|A0A4X1U1C1|A0A4X1U1C1_PIG	59545.6	64928.2	26096.1	75022.8	92519.5	77924.5	56723.2	76327.1	58278.5
655	655	tr|A0A4X1UM79|A0A4X1UM79_PIG	22394.6	11027.6	17910.3	57542	57847.3	67756.9	11978.1	17986.2	8646.25
656	656	tr|F1S105|F1S105_PIG	20479.2	24768.4	44595.6	54074.7	67327.4	62468.4	36549	26692.8	18275.6
657	657	tr|A0A4X1U3H6|A0A4X1U3H6_PIG	11021.3	9760.19	26655.3	49673.9	40539	41025	55748.4	8371.21	41897.7
658	658	tr|I3L5V7|I3L5V7_PIG	127967	135221	243397	118471	128444	153852	76119.4	101422	212251
659	659	tr|F1SIP0|F1SIP0_PIG	5760.75	8355.4	11658.4	13485.4	12410.2	924.147	23785.7	13235.2	251813
660	660	tr|F1SNT0|F1SNT0_PIG	6621.06	9568.65	26496	16187.8	20117.3	9378.67	47674.5	28230.4	50222.7
661	661	tr|F1S1D6|F1S1D6_PIG	54117.2	52056	72329.4	115814	137854	87637.7	55121.1	38472.3	57101
662	662	tr|I3L5S3|I3L5S3_PIG	81229.1	51459.7	50521.4	46178.9	47044	54827.9	130033	42639.5	147248
663	663	tr|A0A4X1T484|A0A4X1T484_PIG	54973.7	6270.91	10941.3	23135.4	9755.5	32176.4	25425	22147.8	10776.8
664	664	tr|F1SFY5|F1SFY5_PIG	7839.2	5210.77	20125.4	19427.4	12999.3	30808.5	42259.3	21706.1	43347.9
665	665	tr|A0A4X1WAZ4|A0A4X1WAZ4_PIG	17025.3	17134.9	9165.1	14452.8	9091.32	11705.1	16716	16148.9	11389.8
666	666	tr|F1SIC5|F1SIC5_PIG	9811.17	102639	188700	96727.1	98347.4	80536.3	10191.6	94818.2	77115.8
667	667	tr|K9J4U3|K9J4U3_PIG	22870.9	17762.8	6244.07	88610.2	66644.3	82494.7	18567.6	7496.17	21188.6
668	668	tr|I3LKB5|I3LKB5_PIG	1419.88	1878.33	4203.55	9605.13	10329.1	7179.18	4516.03	3422.25	6773.62
669	669	tr|A0A4X1UH20|A0A4X1UH20_PIG	135416	159911	267820	44917.7	30741.6	51689.9	80849.4	163355	279671
670	670	tr|F1S210|F1S210_PIG	9117.29	6655.08	19401.3	23523.9	25864.4	28390.2	13134.1	4138.75	6423.58
671	671	tr|F1SS00|F1SS00_PIG	75969.7	82300.1	141577	304931	275975	221035	10514.9	6244.3	7149.29
672	672	tr|A0A4X1UG34|A0A4X1UG34_PIG	67518.6	69049.9	122689	54999.3	75782.1	47222.4	32242.3	12637	26699.4
673	673	tr|F1RF33|F1RF33_PIG	13315.3	16808.9	18308.3	174141	238363	233919	26693	20937.3	28056.1
674	674	tr|F1RFI2|F1RFI2_PIG	7853.12	6582.11	9397.94	35298.6	25352.4	24026.8	2491.11	5382.99	6538.05
675	675	tr|A0A4X1V2V7|A0A4X1V2V7_PIG	5234.03	6395.72	7346.39	27348.4	29513.8	25529.1	10131.4	7986.78	8651.66
676	676	tr|I3LFW6|I3LFW6_PIG	16327	12585.3	19556.2	90852.9	90415.7	121656	32010	18940.7	18261.3
677	677	tr|A0A480XAC3|A0A480XAC3_PIG	67288.7	54988.2	95438.2	118394	81988.4	33910.1	105147	109033	71813.8
678	678	tr|F1SIN8|F1SIN8_PIG	7103.66	4220.62	11167.6	47355.2	37006.7	56649.2	8025.84	13577.1	15394.4
679	679	tr|K7GM53|K7GM53_PIG	52039.3	11170.3	13881.8	55901.7	57582	28223.6	14010.7	12887.6	16272.4
680	680	tr|A0A4X1W3I2|A0A4X1W3I2_PIG	2716.37	2318.06	15766.1	19164.3	18929.7	21701.7	11938.2	2511.71	2016.73
681	681	tr|K7GSK1|K7GSK1_PIG	14323.2	13764	15240.8	52944.9	34090.6	24080.3	65234.8	38848.2	18912.9
682	682	tr|A0A5G2RBD3|A0A5G2RBD3_PIG	12508.3	13405.7	2.56356e+06	2.0334e+06	4045.5	901188	32015	13039.3	31209.5
683	683	tr|A0A4X1UVQ4|A0A4X1UVQ4_PIG	5664.92	4580.01	2396.53	7135.86	1559.05	730.944	8209.88	10383.2	3596.15
684	684	tr|I3LH60|I3LH60_PIG	19481.9	31136.1	50409.9	224645	210819	289889	27465.4	27784.1	26605.8
685	685	tr|A0A4X1SD18|A0A4X1SD18_PIG	3544.92	7083.38	9370.76	18666.5	17684.7	22121.9	26807	6756.69	16330
686	686	tr|F1SMG8|F1SMG8_PIG	20982.6	29139.1	21567.7	17094	18654.9	30076.5	37723.1	42995.6	7118.41
687	687	tr|A5GFU7|A5GFU7_PIG	847.03	754.664	5325.63	1566.51	1703.23	503.271	20436.7	18680.7	16341.6
688	688	tr|A0A480YP74|A0A480YP74_PIG	5022.58	21906.3	47197.6	46974.7	53777.8	38259.5	42352.2	104718	49610.2
689	689	tr|A0A5G2RH94|A0A5G2RH94_PIG	664.944	709.909	853.521	2143.03	211.21	823.476	16547.7	21907.4	22569
690	690	tr|A0A5G2QPR4|A0A5G2QPR4_PIG	17103.8	67626.3	24605.4	265255	280470	211136	18674.1	15904.6	133698
691	691	tr|A0A5G2RGI4|A0A5G2RGI4_PIG	36146.2	27029.4	48452.6	74956.2	69132.9	86767.1	11412.6	11041.9	14691.8
692	692	tr|F1SDH8|F1SDH8_PIG	4881.96	4042.95	9892.37	953.623	2896	11978.5	8135.87	9303.36	8509.91
693	693	tr|A0A4X1W6U6|A0A4X1W6U6_PIG	42675.4	7783.51	74040.8	5848.06	11356.9	4655.36	10009.8	12999.7	8202.98
694	694	tr|A0A4X1U8C1|A0A4X1U8C1_PIG	146049	90735.8	202978	17782.2	52871.7	28276.4	163607	134493	52708.6
695	695	tr|A0A5G2R9D7|A0A5G2R9D7_PIG	25219.8	26134.7	49960	5436.36	1461.36	588.734	13416.1	9015.84	23959.5
696	696	tr|Q864B5|Q864B5_PIG	15195.3	5597.38	24711.6	23617.8	19666.1	17214.1	37415.9	24158.4	41797
697	697	tr|K9IWA3|K9IWA3_PIG	50386.6	44257.6	33301.5	15285.8	12333.2	3321.89	36852.5	22597.9	26655.7
698	698	tr|F1S7W1|F1S7W1_PIG	9387.66	440.675	306.891	118.668	15246.6	0	9082.68	1819.95	8868.11
699	699	tr|I3LG91|I3LG91_PIG	75505.5	33485.8	58315.8	40144.4	26699.7	21913.8	59363.3	53217.2	22904.9
700	700	tr|F2Z5I5|F2Z5I5_PIG	7793.46	5599.96	3053.23	3657.87	7421.55	5031.48	24629.7	32668.3	18850.5
701	701	tr|F1STU7|F1STU7_PIG	164043	154692	356402	7296.17	5311.88	5485.08	3403.61	6756.58	5243.16
702	702	tr|F1SMW8|F1SMW8_PIG	252481	19809.7	38476	28447.3	19369.2	16197.3	67386.1	62877.1	56034.3
703	703	tr|F1SL45|F1SL45_PIG	2361.23	1563.42	7933.12	2546.76	7172.01	3329.58	4126.56	11014.3	4764.53
704	704	tr|F1SHY5|F1SHY5_PIG	85068.9	100965	134863	84120.8	125716	77633	66657.4	79176.5	78877.3
705	705	tr|F1S3V5|F1S3V5_PIG	81736.4	80839.3	235442	61288.7	37916.1	51062.4	11765.1	22730.3	9802.38
706	706	tr|C3UP60|C3UP60_PIG	39311.4	31805.5	59498	354286	430116	333811	35671.7	50130.2	90024.3
707	707	tr|A0A5G2R2Q3|A0A5G2R2Q3_PIG	15458.7	10767	11806.7	45930.3	56513.5	60620.6	44232	87512.9	76974.1
708	708	tr|A0A4X1TI73|A0A4X1TI73_PIG	43037.1	38018.6	39214	8244.85	3810.08	5432.89	40179.7	40326.4	29038.2
709	709	tr|A0A4X1T074|A0A4X1T074_PIG	69728	23901.7	58646.9	8921.75	6504.66	8140.16	7844.02	20175.8	18922.6
710	710	tr|F1S8J8|F1S8J8_PIG	1.4753e+06	219923	435355	719794	261049	229727	1.56464e+06	1.18078e+06	510727
711	711	tr|A0A4X1W649|A0A4X1W649_PIG	243565	5609.74	18526.9	75107.9	6098.73	26958.7	237432	124007	22807.8
712	712	tr|I6L6E1|I6L6E1_PIG	22406.5	8286.96	22238.7	72467.4	66160	92012.9	45046.4	55043.5	44826.8
713	713	tr|A0A4X1U7V1|A0A4X1U7V1_PIG	30104.4	28471.7	60710.7	48804.2	49879.9	58620.1	21799.2	32704.8	9041.98
714	714	tr|A0A287B7K6|A0A287B7K6_PIG	105453	30855.1	61394.8	42720.2	25698.9	22208.2	83595.4	40719.4	38956.6
715	715	tr|F1SFZ5|F1SFZ5_PIG	65815.5	134642	201752	93768.8	204449	90618.2	19055.2	28894.4	7776.57
716	716	tr|C7S2Z6|C7S2Z6_PIG	11265.7	3775.43	23851.4	28029	33513.4	25357.3	9676.72	9430	11842.8
717	717	tr|F1SQW0|F1SQW0_PIG	6005.13	4678.83	15503.4	26329.6	22119.7	23361.1	12807	25656.9	39202.9
718	718	tr|F1RJJ3|F1RJJ3_PIG	18175.9	9114.83	10322.3	31331.6	34929.2	22849.9	34153.7	22429.7	16890.5
719	719	tr|A0A5G2QZU9|A0A5G2QZU9_PIG	4971.36	11204.5	9945.1	52838.5	33148.8	49282.2	17796.4	15996.9	5090.36
720	720	tr|F1RRT3|F1RRT3_PIG	7891.1	49504.2	52149.6	26808.5	27339.8	3707.27	161596	24803.4	803622
721	721	tr|F1SGN8|F1SGN8_PIG	19001.4	6773.86	32682.7	14659.8	17066.5	13493.6	54013.5	158378	9177.27
722	722	tr|F2Z5R2|F2Z5R2_PIG	15522.5	15336	8914.88	21168.6	34169.2	59303.2	27044.7	18053.4	48815.4
723	723	tr|F1SUB1|F1SUB1_PIG	11885.9	20838.6	52475.7	172946	159388	127305	14050.3	18449.2	12810.3
724	724	tr|A0A5G2R1X9|A0A5G2R1X9_PIG	7478.95	3450.37	8428.1	31260.1	27405.6	26296.9	19676.7	21831.5	11058.6
725	725	tr|I3LJW2|I3LJW2_PIG	35401.6	7128.42	13977.5	21325.2	7633.04	6808.77	85589.2	27058.3	29019.5
726	726	tr|I3LRP8|I3LRP8_PIG	10093.4	26533.9	45057	9385.05	8985.96	11989	99531.3	5583.55	6955.97
727	727	tr|A0A4X1U9M6|A0A4X1U9M6_PIG	16138	9327.57	6796.33	5072.07	3299.03	786.752	16020.1	14428.5	8743.6
728	728	tr|A0A4X1V9D0|A0A4X1V9D0_PIG	28746.2	22219.2	39270.4	194382	158962	16201.8	94304.6	118298	102479
729	729	tr|F1ST81|F1ST81_PIG	4716.9	1697.34	3516.82	11546.5	16233.8	21585.6	11759.8	11471.9	17470.6
730	730	tr|Q9N0Y9|Q9N0Y9_PIG	55050.4	14770.1	95690.9	87696.8	96255.1	78114.9	69242	88254.6	86753.7
731	731	tr|F1RMB2|F1RMB2_PIG	3038.92	1928.04	26830.1	11508.6	1959.66	892.392	17173.5	30880.2	34686.6
732	732	tr|A0A4X1W681|A0A4X1W681_PIG	20000	19481.1	25663.2	79462.3	70378.9	46703.1	47831.1	32037.4	48936.6
733	733	tr|F1RXY7|F1RXY7_PIG	1527.08	1425.12	3638.75	2086.78	2491.85	7290.14	9766.05	9075.34	17018.1
734	734	tr|A0A4X1STE7|A0A4X1STE7_PIG	31141.4	32566.8	40737.3	12497.5	9488.44	4004.52	69664.5	48126.6	55495.1
735	735	tr|A0A4X1W1H4|A0A4X1W1H4_PIG	37599.3	36945	29023.4	189940	148013	170067	47696.2	43188.3	49826.4
736	736	tr|F1SJ30|F1SJ30_PIG	26744.3	7091.29	14956.8	35998	33724.7	24855.6	7090.35	13589.1	27205.7
737	737	tr|F1SE42|F1SE42_PIG	90476.2	72594.5	98973	126183	93562.6	63469.6	56184	15463.8	59270

## Sheet: S-EVs to L-EVs
Row	Index	Peak Name	t-value	p-value	Log 10 p-value	Mean 1	Mean 2	Median 1	Median 2	Sigma 1	Sigma 2	Delta	Fold Change	Log 10 (Fold Change)	Log 2 (Fold Change)
1	409	tr|F1SR05|F1SR05_PIG	-45.5609	6.8599e-07	6.16368	217425	2.268e+06	202357	2.27903e+06	34485.2	80728.1	-2.05058e+06	0.0958663	-1.01833	-3.38283
2	334	tr|A0A4X1VWC1|A0A4X1VWC1_PIG	-31.8433	1.1056e-06	5.9564	43993.3	261800	45641.7	259461	6253.11	11619.2	-217807	0.168041	-0.774584	-2.57311
3	125	tr|A0A4X1T9Q1|A0A4X1T9Q1_PIG	-54.1419	1.5883e-06	5.79907	170065	1.54917e+06	169622	1.55606e+06	36582.7	28476.6	-1.37911e+06	0.109778	-0.959484	-3.18734
4	354	tr|A0A287ABE7|A0A287ABE7_PIG	-27.6265	1.8102e-06	5.74227	63093.1	285547	60258.8	285911	7611.18	13494.8	-222453	0.220956	-0.655695	-2.17817
5	336	tr|Q06AT6|Q06AT6_PIG	-31.8144	1.9015e-06	5.7209	59551.2	291886	56954.7	290671	9528.76	9605.32	-232335	0.204022	-0.690324	-2.29321
6	391	tr|A0A480YWX1|A0A480YWX1_PIG	-24.9709	2.1335e-06	5.67091	26236.2	98095.1	27215.9	98283	3344.27	4267.64	-71858.9	0.267457	-0.572746	-1.90262
7	169	tr|F1RL37|F1RL37_PIG	-24.8346	2.7482e-06	5.56095	207704	1.88103e+06	213846	1.84829e+06	81712.3	96213.6	-1.67333e+06	0.11042	-0.956952	-3.17892
8	19	tr|I3LRS5|I3LRS5_PIG	-22.9157	3.004e-06	5.5223	840211	5.55657e+06	767608	5.55544e+06	231740	312780	-4.71635e+06	0.15121	-0.820418	-2.72537
9	304	tr|A0A4X1VQR6|A0A4X1VQR6_PIG	-20.2345	6.6479e-06	5.17732	72264.9	263372	66889.9	260614	9349.65	15499.8	-191107	0.274384	-0.561641	-1.86573
10	111	tr|M3V836|M3V836_PIG	-36.5104	7.1014e-06	5.14866	265574	3.24689e+06	246960	3.25093e+06	46995.5	154034	-2.98132e+06	0.0817933	-1.08728	-3.61187
11	400	tr|A0A4X1VID5|A0A4X1VID5_PIG	-19.4738	1.026e-05	4.98885	67699.3	628459	55982.8	621253	35690.2	40228.8	-560760	0.107723	-0.967693	-3.21461
12	519	tr|A0A286ZLU2|A0A286ZLU2_PIG	-38.229	1.1128e-05	4.95358	3687.61	45947.5	3728.31	45604.7	523.109	2126.77	-42259.9	0.080257	-1.09552	-3.63923
13	380	tr|A0A5G2Q9S0|A0A5G2Q9S0_PIG	-17.94	1.1317e-05	4.94627	135542	525476	142375	514822	25603.6	31869.3	-389934	0.257942	-0.588478	-1.95488
14	14	tr|A0A4X1TDZ9|A0A4X1TDZ9_PIG	-46.6032	1.1372e-05	4.94416	766575	3.76636e+06	798370	3.76541e+06	97437.1	62566.8	-2.99978e+06	0.203532	-0.691367	-2.29667
15	398	tr|A0A4X1W9M1|A0A4X1W9M1_PIG	-17.4913	1.2527e-05	4.90215	76237.3	385719	73737.8	377814	20723.2	26069.8	-309482	0.19765	-0.704103	-2.33898
16	285	tr|A0A4X1VDC5|A0A4X1VDC5_PIG	-44.0657	1.2802e-05	4.89272	136309	715855	136862	714126	4536.17	25776.9	-579546	0.190414	-0.7203	-2.39279
17	167	tr|Q0R678|Q0R678_PIG	-17.2835	1.3367e-05	4.87397	116187	630034	115150	621151	30070.7	48269.4	-513847	0.184413	-0.734207	-2.43898
18	211	tr|C1PIG4|C1PIG4_PIG	-25.7064	1.5541e-05	4.80852	104045	431145	109584	434420	17827.4	14962.9	-327100	0.241322	-0.617402	-2.05097
19	499	tr|F1SUP1|F1SUP1_PIG	-16.1803	1.6927e-05	4.77142	33131.3	194612	27856.1	189828	11334.2	15070.6	-161481	0.170243	-0.768931	-2.55433
20	494	tr|F1RKI3|F1RKI3_PIG	-16.8632	1.7851e-05	4.74834	26637.3	161560	30287.3	161415	7675.06	13323.8	-134923	0.164875	-0.782844	-2.60055
21	78	tr|D0G7F6|D0G7F6_PIG	-19.2446	1.8364e-05	4.73603	501385	3.53145e+06	467079	3.50651e+06	130615	276433	-3.03006e+06	0.141977	-0.847782	-2.81627
22	144	tr|A0A0B8RVW4|A0A0B8RVW4_PIG	-15.6582	1.9313e-05	4.71415	175275	916448	153581	895716	51958.7	73229.8	-741173	0.191255	-0.718388	-2.38643
23	120	tr|A0A4X1WA37|A0A4X1WA37_PIG	-18.036	2.0826e-05	4.68139	800401	2.54874e+06	729287	2.51898e+06	124960	129485	-1.74834e+06	0.314037	-0.503019	-1.67099
24	675	tr|A0A4X1V2V7|A0A4X1V2V7_PIG	-17.6675	2.326e-05	4.63339	6325.38	28165	6395.72	28431.1	1057.94	2149.41	-21839.6	0.224583	-0.648623	-2.15468
25	32	tr|A0A4X1U350|A0A4X1U350_PIG	-16.6135	3.1482e-05	4.50194	416042	2.64944e+06	425350	2.56498e+06	114341	234215	-2.23339e+06	0.157031	-0.804016	-2.67088
26	315	tr|A0A5G2R9E4|A0A5G2R9E4_PIG	-17.2405	3.2568e-05	4.48721	114601	641158	102169	617315	24837.3	53932.3	-526558	0.17874	-0.747779	-2.48407
27	367	tr|F1SBU1|F1SBU1_PIG	-15.8883	3.3212e-05	4.4787	52862.5	200750	50393	195414	8194.12	16032	-147888	0.263325	-0.579508	-1.92508
28	267	tr|K9J6J2|K9J6J2_PIG	-24.0705	3.365e-05	4.47301	215735	752822	222937	739379	12769.9	42119.7	-537087	0.286569	-0.542771	-1.80305
29	132	tr|A0A5G2R4K5|A0A5G2R4K5_PIG	-25.0839	3.442e-05	4.46319	318057	2.44953e+06	340415	2.41088e+06	45883.3	161478	-2.13147e+06	0.129844	-0.886578	-2.94515
30	431	tr|A0A4X1TUU0|A0A4X1TUU0_PIG	-13.6953	3.813e-05	4.41873	80247.5	287535	78702.7	292209	15982.7	23994.8	-207287	0.279088	-0.554258	-1.84121
31	568	tr|A0A4X1TK34|A0A4X1TK34_PIG	17.7175	3.8423e-05	4.41541	46801.5	11567	46608.2	13220.8	1515.49	3571.73	35234.5	4.04613	0.60704	2.01654
32	221	tr|A0A5G2QKC9|A0A5G2QKC9_PIG	-22.1882	3.986e-05	4.39946	180143	1.02465e+06	155961	1.03874e+06	54415.1	42971.8	-844507	0.175809	-0.754958	-2.50792
33	50	tr|A0A4X1UQ21|A0A4X1UQ21_PIG	-13.5293	4.0092e-05	4.39694	442532	1.08994e+06	435823	1.08341e+06	50952.7	75483	-647405	0.406016	-0.391456	-1.30039
34	581	tr|A0A4X1TZT4|A0A4X1TZT4_PIG	-28.2501	4.0714e-05	4.39026	7801.24	103912	7419.16	102960	1422.38	6603.06	-96110.5	0.0750756	-1.1245	-3.73551
35	344	tr|I3LC92|I3LC92_PIG	-13.1119	4.8215e-05	4.31682	74754.5	333255	64652.1	323982	20489.8	31542.9	-258501	0.224316	-0.64914	-2.1564
36	467	tr|D0G0C7|D0G0C7_PIG	-13.0002	4.8365e-05	4.31547	85796.1	477696	90137.5	481370	32361.7	47314.3	-391900	0.179604	-0.745684	-2.47711
37	12	tr|D0G6X8|D0G6X8_PIG	16.2994	5.0372e-05	4.29781	9.82064e+06	2.48629e+06	9.84752e+06	2.61633e+06	603097	570043	7.33435e+06	3.94992	0.596588	1.98182
38	9	tr|A0A480W754|A0A480W754_PIG	-16.3476	5.1858e-05	4.28518	788046	6.18312e+06	663553	6.0223e+06	253831	591399	-5.39507e+06	0.127451	-0.894656	-2.97198
39	83	tr|A0A4X1W8E1|A0A4X1W8E1_PIG	-28.7547	5.3666e-05	4.2703	673500	4.36068e+06	565136	4.34952e+06	194093	124663	-3.68718e+06	0.154448	-0.811217	-2.6948
40	76	tr|A0A4X1T842|A0A4X1T842_PIG	-13.0003	5.8886e-05	4.22999	235732	1.34012e+06	215204	1.29842e+06	82535.1	140656	-1.10439e+06	0.175904	-0.754725	-2.50714
41	176	tr|F1SNL7|F1SNL7_PIG	-21.3541	6.0264e-05	4.21994	186239	817738	172972	825638	42897.7	32319.6	-631499	0.227749	-0.642544	-2.13448
42	580	tr|I3L855|I3L855_PIG	-14.6737	6.0721e-05	4.21666	29835	157361	25852.1	155839	7204.56	15261.4	-127526	0.189596	-0.722171	-2.399
43	483	tr|F1SD45|F1SD45_PIG	-12.8486	6.329e-05	4.19866	29541.4	129018	24574.8	124444	9376.13	11070.4	-99476.9	0.228971	-0.64022	-2.12676
44	504	tr|I3LV17|I3LV17_PIG	-12.2995	6.3442e-05	4.19762	13802.1	57061.1	13691.2	57245	3766.13	5528.92	-43259	0.241882	-0.616396	-2.04762
45	324	tr|A0A5G2QV36|A0A5G2QV36_PIG	-24.4193	6.4265e-05	4.19203	76412.2	646373	73745	650363	9942.23	45247.6	-569961	0.118217	-0.927321	-3.08049
46	392	tr|A0A481BZ29|A0A481BZ29_PIG	-18.8488	6.5259e-05	4.18536	55508.1	501306	48726.7	499808	14650.3	44174.1	-445798	0.110727	-0.955746	-3.17492
47	7	tr|A0A5G2RI50|A0A5G2RI50_PIG	-22.1004	6.575e-05	4.1821	732885	3.17578e+06	797655	3.16732e+06	162088	117658	-2.4429e+06	0.230773	-0.636815	-2.11545
48	471	tr|K9J4U1|K9J4U1_PIG	-22.8709	6.6054e-05	4.1801	31857.2	203249	33230.2	208989	3538.35	14420.1	-171392	0.15674	-0.80482	-2.67355
49	296	tr|A0A4X1W7G5|A0A4X1W7G5_PIG	-13.6938	6.6518e-05	4.17706	30954.5	235719	25950.7	237101	13092.1	25803.7	-204764	0.13132	-0.88167	-2.92884
50	235	tr|K7GPR7|K7GPR7_PIG	-13.4228	6.8006e-05	4.16745	68212.2	279272	58848.6	284064	19921.7	21443.1	-211059	0.244251	-0.612164	-2.03357
51	44	tr|A0A481CCJ1|A0A481CCJ1_PIG	-26.2564	6.9409e-05	4.15858	694584	8.33849e+06	681861	8.36081e+06	99152.8	570883	-7.64391e+06	0.0832985	-1.07936	-3.58556
52	576	tr|A0A4X1TH69|A0A4X1TH69_PIG	-11.7224	7.9427e-05	4.10003	15818.1	114325	12716.5	111169	9221.63	13002.9	-98506.6	0.138361	-0.858985	-2.85349
53	162	tr|A0A4X1U3B8|A0A4X1U3B8_PIG	-17.371	8.4148e-05	4.07496	152426	1.09083e+06	166167	1.07107e+06	34056.4	100632	-938405	0.139734	-0.854698	-2.83925
54	236	tr|F2Z5D2|F2Z5D2_PIG	-14.641	8.7236e-05	4.0593	67048.1	237942	62888.1	240866	15771.5	14605.3	-170894	0.281783	-0.550086	-1.82734
55	209	tr|F1SSV2|F1SSV2_PIG	-16.2739	8.9097e-05	4.05014	98585	454654	93218.2	448588	30571.6	25859.7	-356069	0.216835	-0.66387	-2.20533
56	301	tr|F1S268|F1S268_PIG	11.3241	0.00011	3.95861	1.23722e+06	238497	1.19721e+06	292814	106699	126227	998724	5.18757	0.714964	2.37506
57	382	tr|M3V7Z1|M3V7Z1_PIG	-12.1622	0.00011	3.95861	89535.4	233184	94006.2	231339	10486	20282.9	-143649	0.383969	-0.415704	-1.38094
58	572	tr|F2Z5V4|F2Z5V4_PIG	-10.9325	0.00011	3.95861	29347.4	181175	23081.9	178444	14549.9	22118.1	-151828	0.161984	-0.790529	-2.62608
59	561	tr|F2Z4Z1|F2Z4Z1_PIG	-10.6771	0.00012	3.92082	23635.2	103559	27342.9	103460	8260.71	11539	-79924.1	0.228229	-0.64163	-2.13145
60	708	tr|A0A4X1TI73|A0A4X1TI73_PIG	19.2635	0.00012	3.92082	40089.9	5942.04	39214	5856.61	2621.38	1845.89	34147.8	6.74682	0.829099	2.75421
61	38	tr|A0A0B8S079|A0A0B8S079_PIG	-11.3425	0.00014	3.85387	559823	2.70866e+06	433451	2.65283e+06	237225	261782	-2.14884e+06	0.206679	-0.684703	-2.27454
62	195	tr|Q06AS8|Q06AS8_PIG	-11.3752	0.00014	3.85387	153741	758786	131275	716541	47943.1	90839.8	-605045	0.202615	-0.693329	-2.30319
63	522	tr|A0A4X1SNQ8|A0A4X1SNQ8_PIG	-19.9894	0.00014	3.85387	21107.5	222877	19378.8	215295	3962.76	19662.2	-201769	0.0947047	-1.02363	-3.40042
64	13	tr|I3LBF1|I3LBF1_PIG	10.26	0.00015	3.82391	1.60465e+06	467394	1.58101e+06	536474	118177	174712	1.13725e+06	3.43318	0.535696	1.77954
65	135	tr|B0LXK8|B0LXK8_PIG	-15.9892	0.00015	3.82391	365928	2.39075e+06	297944	2.4231e+06	182475	140539	-2.02482e+06	0.15306	-0.815138	-2.70783
66	327	tr|A0A480TQM9|A0A480TQM9_PIG	-17.8476	0.00015	3.82391	42176	185854	40147.2	184801	11859.7	8467.07	-143678	0.226931	-0.644107	-2.13968
67	642	tr|A0A4X1W0W5|A0A4X1W0W5_PIG	-10.4426	0.00015	3.82391	21955.4	99729.9	19713.1	98944.8	7505.49	12114.8	-77774.5	0.220149	-0.657283	-2.18345
68	79	tr|I3LD43|I3LD43_PIG	-16.812	0.00016	3.79588	272756	1.32391e+06	255232	1.31596e+06	32742.7	119195	-1.05115e+06	0.206023	-0.686084	-2.27912
69	265	tr|A0A4X1UWK0|A0A4X1UWK0_PIG	-14.3179	0.00016	3.79588	53627.7	230508	44414.9	233889	17368.8	14430.4	-176880	0.23265	-0.633296	-2.10377
70	8	tr|A0A480K7E6|A0A480K7E6_PIG	-12.4357	0.00017	3.76955	1.51253e+06	8.01828e+06	1.37884e+06	7.82076e+06	395009	941653	-6.50575e+06	0.188635	-0.724377	-2.40633
71	130	tr|A0A4X1TFS8|A0A4X1TFS8_PIG	11.6181	0.00019	3.72125	1.36686e+06	330308	1.37144e+06	385519	70907.1	158544	1.03655e+06	4.13814	0.616805	2.04898
72	493	tr|A0A4X1VFQ7|A0A4X1VFQ7_PIG	-11.4313	0.00019	3.72125	64699.8	276596	59091.7	280585	24431.7	24052.7	-211897	0.233914	-0.630943	-2.09595
73	438	tr|F1RX66|F1RX66_PIG	-10.7906	0.0002	3.69897	27742.5	118569	29799.8	117816	10836.3	11261.8	-90826.5	0.233977	-0.630826	-2.09556
74	321	tr|F1SES5|F1SES5_PIG	13.1169	0.00021	3.67778	131376	37745.7	134729	38682.9	9989.82	8411.26	93630.3	3.48055	0.541648	1.79932
75	67	tr|F1SPM6|F1SPM6_PIG	-11.0354	0.00022	3.65758	296543	1.599e+06	249040	1.6351e+06	96674.5	207987	-1.30246e+06	0.185455	-0.731761	-2.43086
76	91	tr|A0A480QBN0|A0A480QBN0_PIG	-13.66	0.00022	3.65758	922397	5.26033e+06	842454	5.21934e+06	450515	364381	-4.33793e+06	0.17535	-0.756095	-2.51169
77	34	tr|F1RPH0|F1RPH0_PIG	-13.9085	0.00023	3.63827	937195	3.35012e+06	980879	3.29617e+06	248231	195527	-2.41293e+06	0.27975	-0.55323	-1.83779
78	41	tr|F1S9Q3|F1S9Q3_PIG	-11.6888	0.00023	3.63827	209109	684796	220999	676223	55091.3	50773.2	-475687	0.30536	-0.515188	-1.71142
79	72	tr|A0A4X1TV95|A0A4X1TV95_PIG	-12.9746	0.00023	3.63827	450137	3.00346e+06	453120	2.84053e+06	127969	364796	-2.55333e+06	0.149873	-0.824278	-2.73819
80	275	tr|A0A4X1W4Z7|A0A4X1W4Z7_PIG	11.3447	0.00023	3.63827	310593	87641.1	303074	100691	15261	35133.3	222951	3.54391	0.549483	1.82534
81	706	tr|C3UP60|C3UP60_PIG	-13.9891	0.00023	3.63827	43538.3	382146	39311.4	382328	14321.9	45497.8	-338607	0.113931	-0.943357	-3.13377
82	25	tr|A0A4X1W2Q8|A0A4X1W2Q8_PIG	-17.3361	0.00026	3.58503	678591	3.55493e+06	650501	3.43081e+06	57868.5	325036	-2.87634e+06	0.190887	-0.719224	-2.38921
83	77	tr|F1S232|F1S232_PIG	-9.22701	0.00026	3.58503	615419	3.02895e+06	561115	3.20838e+06	302674	389270	-2.41353e+06	0.203179	-0.692121	-2.29918
84	444	tr|A0A4X1SQ46|A0A4X1SQ46_PIG	-16.5526	0.00027	3.56864	35336.8	241478	35656	230055	4824.54	24276.4	-206141	0.146335	-0.834651	-2.77265
85	595	tr|Q0QEQ1|Q0QEQ1_PIG	-12.7538	0.00027	3.56864	8519.45	90511.8	7495.92	91611	4068.28	11968.9	-81992.4	0.0941253	-1.02629	-3.40927
86	393	tr|A8VKH9|A8VKH9_PIG	-10.1453	0.00028	3.55284	115949	516455	88556	518322	51215.7	52309.8	-400506	0.224509	-0.648767	-2.15516
87	520	tr|F1SGE5|F1SGE5_PIG	-10.795	0.00028	3.55284	26910.4	157089	25274	163029	9409.27	21532.4	-130178	0.171307	-0.766225	-2.54534
88	609	tr|G8ENM3|G8ENM3_PIG	-9.58673	0.00028	3.55284	13267.2	66757.8	15430.4	67581.8	6932.58	7774.93	-53490.7	0.198736	-0.701724	-2.33108
89	218	tr|F1RIP6|F1RIP6_PIG	10.6613	0.00029	3.5376	123699	25209.1	118790	24710.3	12348.2	11750.2	98490	4.90691	0.690808	2.29482
90	247	tr|A0A4X1VDN7|A0A4X1VDN7_PIG	-8.90968	0.0003	3.52288	73706.4	325826	61678.2	319009	29649.4	45064.6	-252119	0.226214	-0.64548	-2.14424
91	577	tr|G9M4N3|G9M4N3_PIG	-9.08109	0.0003	3.52288	31190.6	115786	28381.3	115157	9211.52	15296.5	-84595.5	0.269381	-0.569633	-1.89228
92	281	tr|A0A0K1TQQ7|A0A0K1TQQ7_PIG	-15.2998	0.00033	3.48149	48284.4	435446	45190.4	438701	10322.3	49186.6	-387162	0.110885	-0.955128	-3.17287
93	302	tr|A0A4X1V3D9|A0A4X1V3D9_PIG	-17.1508	0.00035	3.45593	76072.3	660469	77833.1	648288	7988.36	67520.7	-584396	0.115179	-0.938626	-3.11805
94	655	tr|A0A4X1UM79|A0A4X1UM79_PIG	-9.62974	0.00037	3.4318	17110.9	59397.3	17910.3	57694.6	5725.48	5781.32	-42286.5	0.288074	-0.540495	-1.79549
95	477	tr|A0A4X1V414|A0A4X1V414_PIG	-12.1091	0.00038	3.42022	69319.8	215043	61125.6	211541	17223.4	13556	-145723	0.322353	-0.491668	-1.63329
96	517	tr|A0A4X1V2D0|A0A4X1V2D0_PIG	-11.6649	0.00038	3.42022	17527.1	140233	14226.3	135294	6651.13	19586.5	-122706	0.124986	-0.90314	-3.00017
97	53	tr|A0A4X1U6E3|A0A4X1U6E3_PIG	-14.8001	0.00039	3.40894	458491	1.70223e+06	446288	1.6787e+06	126200	83742.5	-1.24374e+06	0.269347	-0.569688	-1.89246
98	439	tr|A0A5G2R392|A0A5G2R392_PIG	-9.87642	0.00039	3.40894	19569.4	56482.9	22390.6	55672.6	4976.96	4780.14	-36913.4	0.346467	-0.460338	-1.52921
99	690	tr|A0A5G2QPR4|A0A5G2QPR4_PIG	-8.41006	0.00039	3.40894	36445.2	241173	24605.4	238196	27262.9	37139.6	-204728	0.151116	-0.82069	-2.72627
100	724	tr|A0A5G2R1X9|A0A5G2R1X9_PIG	-11.6987	0.00039	3.40894	6452.47	28234.6	7478.95	27690.7	2642.86	2134.04	-21782.1	0.228531	-0.641055	-2.12954
101	263	tr|A0A4X1TJM1|A0A4X1TJM1_PIG	-12.3078	0.00041	3.38722	214859	1.90772e+06	221335	1.80554e+06	76612.5	260475	-1.69286e+06	0.112626	-0.948361	-3.15039
102	667	tr|K9J4U3|K9J4U3_PIG	-8.48473	0.00041	3.38722	15625.9	76742.6	17762.8	75857.9	8516.89	10527.3	-61116.7	0.203615	-0.691191	-2.29609
103	241	tr|A0A5G2R745|A0A5G2R745_PIG	-8.83419	0.00042	3.37675	41174.9	136979	47916.6	137864	13555.7	15014.1	-95804.5	0.300592	-0.522023	-1.73412
104	231	tr|A0A5G2RAC7|A0A5G2RAC7_PIG	-8.26886	0.00044	3.35655	114623	329836	101916	332849	30107	38743.3	-215214	0.347514	-0.459028	-1.52486
105	232	tr|A0A4X1WAJ2|A0A4X1WAJ2_PIG	-13.4069	0.00044	3.35655	95800.3	720280	95353.5	680798	21172.3	89892.6	-624479	0.133004	-0.876134	-2.91045
106	251	tr|M1TFP4|M1TFP4_PIG	8.98076	0.00045	3.34679	524039	124641	539079	141423	57214.4	59553.4	399398	4.20438	0.623702	2.07189
107	372	tr|A0A4X1W824|A0A4X1W824_PIG	-8.90742	0.00045	3.34679	52670.3	198122	54677.4	203996	14265.9	28199.8	-145452	0.265848	-0.575367	-1.91133
108	358	tr|A0A5G2R9L8|A0A5G2R9L8_PIG	-8.01636	0.00049	3.3098	74391.3	160573	72521.6	161926	11775.1	16656.6	-86181.6	0.463287	-0.33415	-1.11002
109	163	tr|A0A4X1TUU9|A0A4X1TUU9_PIG	-15.5765	0.00052	3.284	263745	3.22404e+06	261213	3.0559e+06	30490.1	378464	-2.96029e+06	0.0818057	-1.08722	-3.61165
110	261	tr|A4L2Z4|A4L2Z4_PIG	-11.7392	0.00053	3.27572	62554.1	295703	64576.7	291217	10661.1	37765.9	-233149	0.211543	-0.6746	-2.24097
111	373	tr|A0A4X1UQ96|A0A4X1UQ96_PIG	-11.3737	0.00054	3.26761	67106.1	422496	51141	432353	45098.2	34548.6	-355390	0.158832	-0.799061	-2.65442
112	597	tr|A0A5G2QQW3|A0A5G2QQW3_PIG	-14.9784	0.00055	3.25964	12286.9	150062	12603.9	144116	1953.38	18257.8	-137775	0.0818791	-1.08683	-3.61036
113	203	tr|F1RPC8|F1RPC8_PIG	-10.6681	0.00056	3.25181	46243.7	319701	42592.3	321935	15800.6	47910.1	-273458	0.144647	-0.839692	-2.7894
114	575	tr|I3L6Y6|I3L6Y6_PIG	-12.9629	0.00056	3.25181	32381.7	160328	34562.9	168993	4018.28	19187.4	-127946	0.201971	-0.69471	-2.30778
115	318	tr|F1RJY0|F1RJY0_PIG	-10.1597	0.00058	3.23657	243925	1.01864e+06	192145	1.04182e+06	106946	89490.5	-774711	0.239462	-0.620763	-2.06213
116	684	tr|I3LH60|I3LH60_PIG	-9.43436	0.00058	3.23657	33676	233432	31136.1	217732	15619.7	38313.6	-199756	0.144264	-0.840841	-2.79321
117	707	tr|A0A5G2R2Q3|A0A5G2R2Q3_PIG	-10.7274	0.00058	3.23657	12677.5	56633.3	11806.7	58567	2464.07	7685.29	-43955.8	0.223853	-0.650038	-2.15938
118	73	tr|F1SIC0|F1SIC0_PIG	-8.46663	0.00059	3.22915	448517	1.11963e+06	424614	1.06621e+06	68168.9	137609	-671114	0.400593	-0.397296	-1.31979
119	4	tr|F1RMJ4|F1RMJ4_PIG	-14.8119	0.00061	3.21467	1.18205e+06	5.92214e+06	1.16138e+06	6.08391e+06	48518.2	637582	-4.74008e+06	0.199599	-0.699841	-2.32482
120	363	tr|A0A480LRK1|A0A480LRK1_PIG	-8.58858	0.00061	3.21467	50106	219179	50993.5	224284	25731.8	25832	-169073	0.228607	-0.64091	-2.12906
121	408	tr|A0A4X1VEM2|A0A4X1VEM2_PIG	-14.2197	0.00064	3.19382	44598.8	356589	42168.1	340733	4683.64	43546.8	-311990	0.125071	-0.902845	-2.99919
122	573	tr|K9IVP8|K9IVP8_PIG	-7.99494	0.00064	3.19382	9959.76	47416.1	8534.89	46676.4	4319.16	7932.43	-37456.3	0.21005	-0.677677	-2.25119
123	234	tr|A0A286ZQ79|A0A286ZQ79_PIG	-7.55709	0.00065	3.18709	18783.3	35850.4	18741.8	37157.9	2536.09	3438.92	-17067.1	0.523936	-0.280722	-0.932539
124	412	tr|M3TYG7|M3TYG7_PIG	-8.02518	0.00065	3.18709	67095.6	253380	67012.8	250757	21052	39552.1	-186284	0.264802	-0.577079	-1.91701
125	678	tr|F1SIN8|F1SIN8_PIG	-8.81199	0.00066	3.18046	7497.3	47058.3	7103.66	47288.6	3490.19	8023.63	-39561	0.159319	-0.797731	-2.65001
126	124	tr|B0LY42|B0LY42_PIG	-7.90963	0.00069	3.16115	2.76196e+06	9.16262e+06	2.31537e+06	8.89433e+06	1.01391e+06	1.11745e+06	-6.40065e+06	0.301438	-0.520802	-1.73007
127	435	tr|A0A4X1UED9|A0A4X1UED9_PIG	-8.97066	0.00069	3.16115	27361.9	146431	22562.7	156292	9855.35	23983.5	-119069	0.186859	-0.728487	-2.41998
128	206	tr|B6VNT8|B6VNT8_PIG	-7.37256	0.00072	3.14267	54957.8	289084	68974.5	283939	34164.5	49775.7	-234126	0.19011	-0.720995	-2.39509
129	469	tr|A0A4X1TXD2|A0A4X1TXD2_PIG	-7.41364	0.00073	3.13668	88724.8	145330	85326.3	144670	7891.86	12253.4	-56604.9	0.610507	-0.214309	-0.71192
130	35	tr|Q6QA25|Q6QA25_PIG	-11.2916	0.00075	3.12494	157947	1.18439e+06	154051	1.11563e+06	42596.1	175027	-1.02644e+06	0.133357	-0.874983	-2.90663
131	375	tr|A0A4X1TMA3|A0A4X1TMA3_PIG	-10.0817	0.00077	3.11351	107104	413171	85743.9	416846	43546.3	34032.8	-306066	0.259226	-0.586322	-1.94772
132	509	tr|F2Z4Y1|F2Z4Y1_PIG	-8.26553	0.00079	3.10237	15859.4	49672	16852.8	49607.3	5426.37	5260.96	-33812.6	0.319282	-0.495825	-1.6471
133	42	tr|K7GKR6|K7GKR6_PIG	-7.64398	0.0008	3.09691	793374	2.43413e+06	860429	2.34147e+06	195690	365012	-1.64076e+06	0.325937	-0.486866	-1.61734
134	608	tr|A0A4X1UVK4|A0A4X1UVK4_PIG	-7.1756	0.00086	3.0655	27947.3	47999.3	29499	47472	2841.51	4524.47	-20052	0.582243	-0.234896	-0.780306
135	676	tr|I3LFW6|I3LFW6_PIG	-10.9482	0.00086	3.0655	16156.2	99950.1	16327	93864.2	3488.58	14767.8	-83793.9	0.161642	-0.791445	-2.62912
136	121	tr|A0A4X1UUE4|A0A4X1UUE4_PIG	-25.164	0.00091	3.04096	285632	1.67574e+06	259484	1.68034e+06	93209.4	24953.9	-1.39011e+06	0.170451	-0.7684	-2.55257
137	319	tr|H6TBN0|H6TBN0_PIG	-7.03105	0.00091	3.04096	113807	481421	88447.6	447763	54982.2	83089.5	-367613	0.236399	-0.626354	-2.0807
138	673	tr|F1RF33|F1RF33_PIG	-12.9254	0.00092	3.03621	16144.1	221453	16808.9	236141	2562.03	31630.2	-205308	0.0729011	-1.13727	-3.77792
139	712	tr|I6L6E1|I6L6E1_PIG	-7.06788	0.00092	3.03621	17644.1	73629.1	22238.7	69313.7	8103.92	12783.1	-55985.1	0.239634	-0.620451	-2.06109
140	361	tr|F1SMC0|F1SMC0_PIG	-7.97875	0.00093	3.03152	37741.1	120360	44770.3	120226	13764.7	13276.6	-82618.8	0.313569	-0.503667	-1.67315
141	370	tr|F2Z5F2|F2Z5F2_PIG	-10.6004	0.00095	3.02228	143582	693190	153983	688069	23835.3	99976.8	-549608	0.207133	-0.683752	-2.27137
142	625	tr|F1RT53|F1RT53_PIG	-6.9824	0.00095	3.02228	19172.9	62787.9	16364.9	64194.5	7150.29	9375.62	-43615	0.30536	-0.515188	-1.71142
143	500	tr|A0A4X1V6E9|A0A4X1V6E9_PIG	-6.92858	0.00097	3.01323	52593.5	197578	46495.6	184907	23584	31778.9	-144984	0.266192	-0.574805	-1.90946
144	346	tr|F1S9A4|F1S9A4_PIG	12.4413	0.00101	2.99568	210677	29378.9	208442	30705.6	22433.5	13356.5	181299	7.17104	0.855582	2.84218
145	451	tr|A0A4X1V840|A0A4X1V840_PIG	-12.2142	0.00101	2.99568	222247	1.48034e+06	212743	1.39304e+06	22763	204321	-1.25809e+06	0.150132	-0.823526	-2.7357
146	140	tr|F1S605|F1S605_PIG	-11.4796	0.00102	2.9914	92106.4	579119	95521.4	573366	13707.6	83358.6	-487012	0.159046	-0.798478	-2.65249
147	141	tr|A0A4X1TLV9|A0A4X1TLV9_PIG	-7.23408	0.00103	2.98716	131243	511587	123694	538485	47620.6	89630.4	-380344	0.256542	-0.590842	-1.96274
148	300	tr|A0A287BG16|A0A287BG16_PIG	10.327	0.00106	2.97469	1.07765e+06	159538	1.1009e+06	198560	131686	92163.5	918115	6.75485	0.829616	2.75592
149	99	tr|A0A4X1UFV5|A0A4X1UFV5_PIG	7.44873	0.00112	2.95078	311103	142617	310163	156791	29579.9	29663.8	168487	2.1814	0.338735	1.12525
150	112	tr|Q0PY11|Q0PY11_PIG	-8.01609	0.00115	2.9393	586082	2.4003e+06	556773	2.48754e+06	163895	411181	-1.81421e+06	0.244171	-0.612306	-2.03404
151	191	tr|F1RHW4|F1RHW4_PIG	-8.643	0.00115	2.9393	154745	757319	131731	726324	44323.8	129704	-602574	0.204333	-0.689661	-2.291
152	723	tr|F1SUB1|F1SUB1_PIG	-7.72529	0.00118	2.92812	28400	150575	20838.6	151024	21325.2	19851.7	-122175	0.188611	-0.724433	-2.40651
153	64	tr|A0A480W191|A0A480W191_PIG	-6.57246	0.00122	2.91364	407105	968018	446422	978308	94462.5	131287	-560914	0.420555	-0.376177	-1.24963
154	480	tr|F1S0C1|F1S0C1_PIG	-7.56205	0.00122	2.91364	23235	63322.2	22214.1	66138.2	4132.95	9467.41	-40087.2	0.366933	-0.435414	-1.44641
155	177	tr|A0A286ZT94|A0A286ZT94_PIG	7.18394	0.00124	2.90658	511238	159910	523108	180212	63435.8	64816.7	351328	3.19704	0.504748	1.67674
156	193	tr|A0A4X1TUG7|A0A4X1TUG7_PIG	-9.60428	0.00127	2.8962	291067	1.18165e+06	282761	1.15397e+06	44130.1	178318	-890586	0.246322	-0.608498	-2.02139
157	410	tr|D0G778|D0G778_PIG	-6.58734	0.0013	2.88606	19253.7	37464.3	18361.9	37090.3	3278.4	4029.77	-18210.6	0.513921	-0.289104	-0.960383
158	379	tr|A0A5G2QI20|A0A5G2QI20_PIG	-6.58967	0.00132	2.87943	41200	195703	30514	184453	27934.8	34035.7	-154503	0.210523	-0.6767	-2.24795
159	418	tr|A0A4X1VUZ7|A0A4X1VUZ7_PIG	-8.97107	0.00141	2.85078	105892	593434	96049.8	561072	28435.7	103614	-487542	0.17844	-0.748509	-2.48649
160	515	tr|F1S1A6|F1S1A6_PIG	16.6165	0.00148	2.82974	38236	10893.5	36762.5	10911.6	2711.76	1012.86	27342.5	3.50999	0.545306	1.81147
161	30	tr|A0A4X1SFA8|A0A4X1SFA8_PIG	-6.33071	0.00153	2.81531	641405	2.60689e+06	532556	2.38376e+06	313309	504656	-1.96548e+06	0.246042	-0.60899	-2.02302
162	227	tr|F2Z5J9|F2Z5J9_PIG	-14.4413	0.00154	2.81248	409404	1.9456e+06	392124	1.93498e+06	172297	75369.6	-1.53619e+06	0.210426	-0.676901	-2.24862
163	282	tr|A0A4X1TBV2|A0A4X1TBV2_PIG	-6.85523	0.00155	2.80967	5466.17	20259.5	5445.76	20279.2	1807.87	3777.47	-14793.3	0.269808	-0.568945	-1.88999
164	394	tr|F1RJF7|F1RJF7_PIG	6.81709	0.00156	2.80688	95447.5	36368.3	99142.5	36931.1	7306.98	15140.4	59079.2	2.62447	0.419042	1.39203
165	719	tr|A0A5G2QZU9|A0A5G2QZU9_PIG	-7.56483	0.00156	2.80688	8706.99	44472.4	9945.1	45951.2	3295.86	8656.04	-35765.5	0.195784	-0.708223	-2.35267
166	735	tr|A0A4X1W1H4|A0A4X1W1H4_PIG	-9.6525	0.00162	2.79048	34522.6	159961	36945	159040	4773.61	25399.6	-125438	0.215819	-0.66591	-2.2121
167	199	tr|A0A5G2R862|A0A5G2R862_PIG	15.857	0.00163	2.78781	451352	133513	442003	137269	32998.7	12457.4	317839	3.38059	0.528992	1.75727
168	645	tr|A0A4X1UR72|A0A4X1UR72_PIG	-8.75431	0.0017	2.76955	8270.22	72180.5	9962.13	71388.1	3534.1	14019	-63910.2	0.114577	-0.940903	-3.12561
169	620	tr|A0A5G2R3H5|A0A5G2R3H5_PIG	-8.0137	0.00178	2.74958	26447.1	84416	29223.6	84593.4	10389.9	8085.33	-57968.9	0.313295	-0.504047	-1.67441
170	256	tr|F1RFD6|F1RFD6_PIG	-6.18144	0.00183	2.73755	72792.8	292258	48780.1	276108	43176.8	50561.5	-219465	0.24907	-0.603678	-2.00537
171	27	tr|B8XH67|B8XH67_PIG	-9.50453	0.00186	2.73049	1.30984e+06	1.42506e+07	1.13929e+06	1.31945e+07	437081	2.6759e+06	-1.29408e+07	0.0919146	-1.03662	-3.44356
172	630	tr|A0A480Y1Z9|A0A480Y1Z9_PIG	17.2598	0.00187	2.72816	104309	22945	101170	23184.3	7905.76	2356.91	81364.1	4.54605	0.657634	2.18461
173	550	tr|F1RFQ7|F1RFQ7_PIG	-8.45352	0.00188	2.72584	9792.61	57500.5	7091.82	58421.4	8294.93	5971.41	-47707.9	0.170305	-0.768773	-2.55381
174	458	tr|B7ZEQ3|B7ZEQ3_PIG	15.9835	0.0019	2.72125	149167	47499.7	150044	47914.5	10573.5	3573.8	101667	3.14038	0.496982	1.65094
175	546	tr|A0A4X1UEF5|A0A4X1UEF5_PIG	-8.75383	0.00191	2.71897	8899.25	41151.6	9088.77	40242.6	1608.31	7130.87	-32252.3	0.216255	-0.665033	-2.20919
176	364	tr|A0A5G2QZL2|A0A5G2QZL2_PIG	-9.00741	0.00195	2.70997	15911.5	65059.8	16498.1	64596	2090.25	10642.6	-49148.3	0.244568	-0.611601	-2.03169
177	5	tr|A0A4X1VBU6|A0A4X1VBU6_PIG	-9.24605	0.00199	2.70115	1.98706e+06	2.46089e+07	1.76661e+06	2.27693e+07	805690	4.80404e+06	-2.26218e+07	0.0807455	-1.09288	-3.63047
178	151	tr|A0A4X1SD27|A0A4X1SD27_PIG	-8.07768	0.002	2.69897	248717	1.27786e+06	272629	1.16795e+06	67099.2	242746	-1.02914e+06	0.194636	-0.710778	-2.36115
179	322	tr|A0A480JNF9|A0A480JNF9_PIG	-12.6783	0.00209	2.67985	58596.9	276293	53555	276305	27760.3	12321.9	-217697	0.212082	-0.673496	-2.2373
180	138	tr|A0A480YY66|A0A480YY66_PIG	6.73042	0.00214	2.66959	404347	131451	420390	133623	55069.9	50323.9	272895	3.07601	0.487988	1.62106
181	485	tr|A0A4X1TD42|A0A4X1TD42_PIG	-16.4698	0.00214	2.66959	68491.3	329490	53789.5	332491	26622.6	7714.24	-260999	0.207871	-0.682207	-2.26624
182	262	tr|A0A4X1U1K8|A0A4X1U1K8_PIG	-9.63512	0.00215	2.66756	97561.2	606261	98590.9	576912	9879.61	104975	-508700	0.160923	-0.793383	-2.63556
183	253	tr|A0A5G2REA6|A0A5G2REA6_PIG	-5.91894	0.0022	2.65758	99411.4	442154	86948	398177	55782.4	96247.2	-342742	0.224835	-0.648137	-2.15306
184	560	tr|A0A165DE67|A0A165DE67_PIG	-5.77122	0.00223	2.6517	24769.4	128706	19914.3	138864	18895.3	28658.7	-103937	0.192449	-0.715684	-2.37745
185	239	tr|I3LBL7|I3LBL7_PIG	-9.26156	0.00228	2.64207	104693	1.19939e+06	90092.7	1.0939e+06	28339.2	234120	-1.0947e+06	0.087289	-1.05904	-3.51806
186	671	tr|F1SS00|F1SS00_PIG	-6.22853	0.00228	2.64207	99948.8	273150	82300.1	283316	36189.4	36699.1	-173201	0.365912	-0.436623	-1.45043
187	22	tr|I3LF55|I3LF55_PIG	-7.0508	0.00234	2.63078	1.6953e+06	8.51866e+06	1.39789e+06	8.29925e+06	627316	1.79483e+06	-6.82337e+06	0.19901	-0.701126	-2.32909
188	147	tr|A0A4X1SY80|A0A4X1SY80_PIG	-7.52454	0.00239	2.6216	104972	396236	111383	406704	21409.3	73363.9	-291264	0.264922	-0.576881	-1.91636
189	407	tr|A0A4X1W1G5|A0A4X1W1G5_PIG	-5.78471	0.00242	2.61618	36749.3	164955	31261.9	150606	26858	31669.7	-128206	0.222784	-0.652117	-2.16629
190	295	tr|A0A4X1TAN5|A0A4X1TAN5_PIG	-16.0372	0.00244	2.61261	52062.8	210238	59436	210602	16637.2	4478.13	-158175	0.247638	-0.606183	-2.0137
191	107	tr|F1SD70|F1SD70_PIG	8.58028	0.00246	2.60906	337051	62049.7	321960	70016.1	48414.2	31363.6	275002	5.43196	0.734956	2.44147
192	421	tr|A0A5G2QU81|A0A5G2QU81_PIG	-7.88978	0.00247	2.6073	20919.5	66373	16483.8	65456.8	8498.01	6039.13	-45453.5	0.315181	-0.50144	-1.66575
193	308	tr|F2XWZ9|F2XWZ9_PIG	-9.3532	0.00249	2.6038	82664.5	895501	83874.4	833639	10211.8	173409	-812836	0.0923109	-1.03475	-3.43736
194	674	tr|F1RFI2|F1RFI2_PIG	-7.52681	0.00252	2.5986	7944.39	27950.4	7853.12	26238.2	1410.13	5060.43	-20006.1	0.284231	-0.546328	-1.81486
195	640	tr|A0A4X1TSU2|A0A4X1TSU2_PIG	-6.39577	0.00258	2.58838	5155.58	16175.7	5299.21	17102.1	1291.52	3106.67	-11020.1	0.318723	-0.496586	-1.64962
196	535	tr|A0A4X1TY74|A0A4X1TY74_PIG	-8.67153	0.0027	2.56864	37291.2	263676	33980.9	271851	6855.44	51609.7	-226385	0.141428	-0.849464	-2.82186
197	68	tr|A0A4X1VDN4|A0A4X1VDN4_PIG	-8.91202	0.00274	2.56225	489597	1.01321e+07	464544	9.57097e+06	194579	2.15223e+06	-9.64249e+06	0.0483215	-1.31586	-4.37119
198	536	tr|I3LQH7|I3LQH7_PIG	-8.12843	0.00276	2.55909	12156.7	88337.9	12337.2	83281.1	3503.29	18302.7	-76181.2	0.137616	-0.861332	-2.86128
199	734	tr|A0A4X1STE7|A0A4X1STE7_PIG	6.82916	0.00276	2.55909	34815.2	9829.09	32566.8	10993	5177.99	4218.6	24986.1	3.54205	0.549255	1.82459
200	305	tr|B1A8Z3|B1A8Z3_PIG	-8.30835	0.00279	2.5544	11061.5	32278.9	13122	32592.6	3866.27	2481.07	-21217.4	0.342684	-0.465106	-1.54505
201	248	tr|A0A4X1T9K3|A0A4X1T9K3_PIG	-8.98757	0.00281	2.55129	126724	410888	124744	417677	3596.44	63098.4	-284164	0.308415	-0.510865	-1.69706
202	40	tr|Q06AS6|Q06AS6_PIG	-5.59651	0.00284	2.54668	417676	832893	451466	797975	90538	105301	-415216	0.501477	-0.299749	-0.995745
203	37	tr|I3LJW4|I3LJW4_PIG	-13.7563	0.00287	2.54212	368703	1.70843e+06	323485	1.69127e+06	162513	52205	-1.33973e+06	0.215814	-0.66592	-2.21214
204	415	tr|F1SH33|F1SH33_PIG	6.33291	0.00294	2.53165	364003	112915	333380	133475	54513.5	48224.6	251088	3.2237	0.508354	1.68872
205	355	tr|A0A480SCG8|A0A480SCG8_PIG	-6.11177	0.00318	2.49757	9058.85	52434.5	6260.44	51123.1	5219.54	12851	-43375.6	0.172765	-0.762544	-2.53312
206	123	tr|F1CNZ4|F1CNZ4_PIG	-7.4486	0.00321	2.49349	591184	2.83023e+06	558382	2.83356e+06	132076	581534	-2.23905e+06	0.208882	-0.680099	-2.25924
207	92	tr|E7EI18|E7EI18_PIG	-5.51063	0.00323	2.4908	203993	854881	145875	922997	147576	163604	-650888	0.238622	-0.62229	-2.0672
208	558	tr|F1S091|F1S091_PIG	-5.86337	0.00332	2.47886	19218.1	53662.4	17606	53413.2	4603.02	10478	-34444.3	0.35813	-0.445959	-1.48144
209	450	tr|F1S6M1|F1S6M1_PIG	5.47754	0.00333	2.47756	106976	36287.6	104099	43488.4	16150.2	17843.8	70688.5	2.948	0.469528	1.55974
210	100	tr|F1RLA2|F1RLA2_PIG	-8.25194	0.00342	2.46597	2.47318e+06	1.47156e+07	2.42261e+06	1.38273e+07	274132	2.95023e+06	-1.22424e+07	0.168065	-0.774521	-2.5729
211	238	tr|F2Z4Z8|F2Z4Z8_PIG	-9.85226	0.00346	2.46092	183088	588556	163131	587859	65859.5	31489.1	-405468	0.311081	-0.507127	-1.68464
212	222	tr|F1RP42|F1RP42_PIG	-5.20075	0.00348	2.45842	46883	125802	39121.6	118195	16173.7	23922.4	-78918.9	0.372673	-0.428672	-1.42402
213	197	tr|F1S4Q8|F1S4Q8_PIG	8.37209	0.00351	2.45469	523189	93232.8	567953	111477	79433.6	46225.6	429957	5.61165	0.74909	2.48842
214	54	tr|A0A480S836|A0A480S836_PIG	-9.81279	0.00354	2.451	227930	965715	188747	970015	120424	57233.9	-737784	0.236023	-0.627047	-2.083
215	127	tr|A0A4X1WCU9|A0A4X1WCU9_PIG	-7.90614	0.0036	2.4437	54710.1	233756	57907	241031	5821.17	44791.4	-179046	0.234048	-0.630696	-2.09513
216	345	tr|A0A4X1VDG8|A0A4X1VDG8_PIG	-6.84174	0.0036	2.4437	65021.4	288410	55406.4	304509	16869	62328.8	-223388	0.225448	-0.646953	-2.14913
217	113	tr|A0A4X1SY05|A0A4X1SY05_PIG	-5.15759	0.00366	2.43652	85771.6	150642	93234	144758	14464.5	18810.2	-64870.3	0.569374	-0.244602	-0.812551
218	353	tr|F1SSG1|F1SSG1_PIG	-5.73114	0.00375	2.42597	111278	456515	112720	404414	46379.1	107920	-345237	0.243756	-0.613044	-2.03649
219	668	tr|I3LKB5|I3LKB5_PIG	-5.74098	0.00377	2.42366	2500.58	8860.99	1878.33	8967.87	1492.52	1392.69	-6360.41	0.282201	-0.549441	-1.8252
220	525	tr|C5H0C6|C5H0C6_PIG	-7.93943	0.00381	2.41908	63494.7	242678	57548.9	247385	34691.2	20802.7	-179183	0.261642	-0.582293	-1.93433
221	463	tr|F1S340|F1S340_PIG	-10.8018	0.00383	2.4168	38867.5	121675	42003.7	123100	12562.4	4965.81	-82807.9	0.319436	-0.495616	-1.6464
222	175	tr|G9F6X8|G9F6X8_PIG	5.0643	0.00389	2.41005	520662	212223	515989	215276	66185.8	94850.9	308438	2.45337	0.389763	1.29476
223	94	tr|A0A5G2RHG6|A0A5G2RHG6_PIG	-8.12759	0.00396	2.4023	517896	1.72017e+06	386331	1.69617e+06	229470	131600	-1.20227e+06	0.301073	-0.521328	-1.73182
224	402	tr|B5APU9|B5APU9_PIG	-5.24547	0.00401	2.39686	53306.6	201028	61263.9	188720	35324.6	38840.1	-147721	0.26517	-0.576475	-1.91501
225	86	tr|A0A4X1VQ52|A0A4X1VQ52_PIG	-7.02035	0.00406	2.39147	210081	2.15355e+06	174400	1.91123e+06	115202	537449	-1.94347e+06	0.0975511	-1.01077	-3.3577
226	102	tr|A0A4X1VP44|A0A4X1VP44_PIG	-4.97586	0.00428	2.36856	199469	532962	200418	556830	69318.8	107523	-333494	0.374264	-0.426822	-1.41787
227	397	tr|F2Z5G3|F2Z5G3_PIG	-6.58691	0.00432	2.36452	296039	2.61673e+06	296670	2.86343e+06	172703	675830	-2.3207e+06	0.113133	-0.94641	-3.14391
228	289	tr|K9IVF7|K9IVF7_PIG	-7.81956	0.00449	2.34775	125213	277226	122719	270936	30199	17196.1	-152013	0.451663	-0.345185	-1.14668
229	729	tr|F1ST81|F1ST81_PIG	-5.75677	0.00456	2.34104	3310.35	16222	3516.82	15877.9	1520.33	4127.92	-12911.6	0.204066	-0.690229	-2.29289
230	606	tr|F1SDJ8|F1SDJ8_PIG	-8.96475	0.00463	2.33442	21896.6	82369.2	17387.9	80658.7	10831.6	5057.87	-60472.7	0.265834	-0.575389	-1.9114
231	433	tr|A0A4X1VLZ6|A0A4X1VLZ6_PIG	-5.66489	0.00476	2.32239	135142	446240	146403	409707	37599.1	100889	-311098	0.302846	-0.518779	-1.72335
232	200	tr|F1SMX5|F1SMX5_PIG	-6.58568	0.00504	2.29757	177234	886290	169903	837521	43903.2	209280	-709056	0.199973	-0.699028	-2.32212
233	309	tr|A8U4R4|A8U4R4_PIG	-11.4732	0.00507	2.29499	51988.9	173289	48744.7	171462	17826.1	4839.26	-121300	0.300012	-0.522861	-1.73691
234	541	tr|I3LGQ1|I3LGQ1_PIG	-4.78271	0.00512	2.29073	33227.3	78045.3	27964.4	81455.3	9548.4	15155.4	-44818	0.425744	-0.370852	-1.23194
235	287	tr|F1SMW4|F1SMW4_PIG	-6.83852	0.00514	2.28904	71229.7	407945	67307.9	444620	15759.8	96780	-336715	0.174606	-0.75794	-2.51782
236	326	tr|A0A4X1V4G4|A0A4X1V4G4_PIG	-9.57635	0.00528	2.27737	39422.3	225830	22447.9	223694	31961.6	12392	-186408	0.174566	-0.758041	-2.51816
237	131	tr|F1RJ93|F1RJ93_PIG	-6.15403	0.00536	2.27084	325499	1.82701e+06	362971	1.62795e+06	120570	467694	-1.50151e+06	0.178159	-0.749191	-2.48876
238	290	tr|Q19QT8|Q19QT8_PIG	-5.60552	0.00544	2.2644	124857	363342	130178	365318	60003.9	49391.9	-238485	0.343636	-0.463902	-1.54105
239	279	tr|F6Q109|F6Q109_PIG	-4.77964	0.00559	2.25259	95455.2	312029	75748.6	342063	42604.1	76108.4	-216574	0.305917	-0.514396	-1.70879
240	685	tr|A0A4X1SD18|A0A4X1SD18_PIG	-6.52581	0.00562	2.25026	6666.36	19372.7	7083.38	18842.2	2935.22	1917.63	-12706.4	0.34411	-0.463302	-1.53906
241	89	tr|K7GRY0|K7GRY0_PIG	-7.22757	0.00574	2.24109	323355	907396	288296	924345	125757	70944	-584041	0.356355	-0.448118	-1.48861
242	338	tr|F1S431|F1S431_PIG	-4.60881	0.00588	2.23062	17786.4	29321.8	17189.7	29571.3	2612.17	3994.97	-11535.3	0.606596	-0.217101	-0.721193
243	115	tr|A0A286ZND5|A0A286ZND5_PIG	-6.44961	0.00595	2.22548	241250	1.93671e+06	203733	1.74586e+06	89968.3	515390	-1.69546e+06	0.124567	-0.904597	-3.00501
244	637	tr|F1SSF5|F1SSF5_PIG	-5.79115	0.00602	2.2204	22580.8	106199	21177	95831.5	7754.39	27454.9	-83618.7	0.212626	-0.672384	-2.23361
245	55	tr|A0A287AC59|A0A287AC59_PIG	-4.63564	0.00605	2.21824	181652	493281	148129	457497	80777.7	96831.9	-311628	0.368254	-0.433853	-1.44123
246	732	tr|A0A4X1W681|A0A4X1W681_PIG	-5.94192	0.00623	2.20551	21714.8	64680.9	20000	66279.1	3429.25	13909.4	-42966.2	0.335721	-0.474021	-1.57466
247	186	tr|E7EI20|E7EI20_PIG	-10.3947	0.00641	2.19314	406316	1.19306e+06	446255	1.19361e+06	127785	33792.2	-786739	0.340568	-0.467796	-1.55399
248	565	tr|A0A5G2QZN1|A0A5G2QZN1_PIG	-6.43742	0.00646	2.18977	27246.2	106378	26463.1	100816	3469.34	24256.5	-79132.1	0.256125	-0.591547	-1.96508
249	343	tr|A0A4X1UGK7|A0A4X1UGK7_PIG	-6.51561	0.00658	2.18177	136478	339669	161584	351159	47771.5	29107.6	-203191	0.401798	-0.395993	-1.31546
250	207	tr|Q864U7|Q864U7_PIG	5.03138	0.00677	2.16941	321525	117727	298319	129936	55517.9	49528.9	203798	2.73111	0.436339	1.44949
251	223	tr|A0A4X1VY32|A0A4X1VY32_PIG	-5.12202	0.00678	2.16877	102132	376225	85102.2	422865	36889.9	98183.4	-274093	0.271464	-0.566287	-1.88117
252	601	tr|F1SCY4|F1SCY4_PIG	8.52001	0.0068	2.16749	325242	43727.6	347486	47923.6	54136.8	21430.1	281514	7.43791	0.871451	2.8949
253	2	tr|A0A4X1VQ22|A0A4X1VQ22_PIG	-5.86907	0.00681	2.16685	3.06346e+06	2.39766e+07	2.25261e+06	2.12677e+07	1.58635e+06	6.88712e+06	-2.09131e+07	0.127769	-0.893575	-2.96839
254	351	tr|B5APU3|B5APU3_PIG	-5.32476	0.00682	2.16622	8497.69	34502.9	8310.75	30490.8	3018.15	9124.75	-26005.2	0.246289	-0.608554	-2.02157
255	511	tr|I3LR80|I3LR80_PIG	-5.16605	0.00686	2.16368	39674.9	84346.3	37350.7	82512.5	12085.1	10215.5	-44671.4	0.470382	-0.32755	-1.0881
256	71	tr|A0A4X1VST4|A0A4X1VST4_PIG	-11.1374	0.00687	2.16304	347339	1.1625e+06	363830	1.15796e+06	125459	21012.8	-815164	0.298785	-0.524641	-1.74282
257	376	tr|F1RI70|F1RI70_PIG	-4.60123	0.00688	2.16241	144614	373384	115466	340747	62645.5	68231.1	-228770	0.387305	-0.411946	-1.36846
258	661	tr|F1S1D6|F1S1D6_PIG	-4.58178	0.00697	2.15677	59500.9	116009	54117.2	119273	11157.5	21034.6	-56508.4	0.512898	-0.289969	-0.963257
259	552	tr|A0A287B9A0|A0A287B9A0_PIG	-6.1483	0.00701	2.15428	11988.6	39010.6	11293.7	35091.5	1445.48	8630.16	-27022	0.307315	-0.512416	-1.70221
260	651	tr|I3LJ78|I3LJ78_PIG	-4.55022	0.00707	2.15058	24199.6	58217	24920.2	60714.4	6832.31	12701.2	-34017.4	0.415679	-0.381242	-1.26646
261	505	tr|A5GHL0|A5GHL0_PIG	-8.36887	0.00721	2.14206	125288	351149	117929	351865	44271.8	17324.6	-225862	0.356793	-0.447584	-1.48684
262	486	tr|A0A4X1W4Z5|A0A4X1W4Z5_PIG	-4.79695	0.00727	2.13847	79469.3	185186	70518.2	194667	29553	27897.2	-105717	0.429132	-0.367409	-1.22051
263	414	tr|A0A4X1U0V5|A0A4X1U0V5_PIG	-6.18934	0.00736	2.13312	84867.3	539457	75618.8	587875	19877.8	145090	-454590	0.15732	-0.803217	-2.66823
264	16	tr|Q2QC87|Q2QC87_PIG	-5.81631	0.00752	2.12378	1.51369e+06	8.29961e+06	1.35621e+06	8.75164e+06	467000	2.27024e+06	-6.78591e+06	0.182381	-0.739019	-2.45497
265	6	tr|A0A286ZT13|A0A286ZT13_PIG	6.18649	0.0076	2.11919	111231	35154.1	104327	34665.4	18822.6	11511.4	76077.3	3.16411	0.500251	1.6618
266	539	tr|A0A5G2QTA1|A0A5G2QTA1_PIG	-6.36254	0.00768	2.11464	5849.6	80291.7	5322.58	71966	1248.83	23355.7	-74442.1	0.0728543	-1.13754	-3.77884
267	52	tr|A0A287A7J0|A0A287A7J0_PIG	6.19191	0.00771	2.11295	1.25532e+06	271912	1.13496e+06	320375	243520	147745	983411	4.61665	0.664327	2.20685
268	427	tr|I3LJR6|I3LJR6_PIG	-9.02387	0.00771	2.11295	75632.6	230827	80812.7	230448	28759	8963.59	-155195	0.327659	-0.484578	-1.60973
269	618	tr|A0A4X1T409|A0A4X1T409_PIG	-5.96736	0.00798	2.098	33809.1	108122	23976.1	108705	18938.3	11921.7	-74313.4	0.312692	-0.504883	-1.67718
270	286	tr|A0A4X1U9S3|A0A4X1U9S3_PIG	-5.59996	0.00807	2.09313	53002.8	348111	59655.1	301151	22739.5	102074	-295109	0.152258	-0.81742	-2.71541
271	168	tr|F1STR1|F1STR1_PIG	8.13244	0.00808	2.09259	1.29291e+06	235626	1.17317e+06	253734	214087	80610.1	1.05729e+06	5.48716	0.739347	2.45606
272	190	tr|K9J6M1|K9J6M1_PIG	-4.34833	0.0081	2.09151	84640.2	230716	68579.5	214670	41157	47492.8	-146076	0.366859	-0.435501	-1.4467
273	401	tr|B6E241|B6E241_PIG	-6.03201	0.00814	2.08938	57745.8	290214	57523.9	320071	9439.87	76303.6	-232468	0.198976	-0.701198	-2.32933
274	510	tr|K9IVP5|K9IVP5_PIG	-4.29306	0.00855	2.06803	7585.6	29347.6	10157.8	27590	4790.37	8496.28	-21762	0.258474	-0.587582	-1.95191
275	255	tr|F1S715|F1S715_PIG	6.68506	0.00856	2.06753	374741	71750.1	375571	86323.6	71795.6	36661.6	302991	5.22286	0.717908	2.38484
276	277	tr|F1SQN1|F1SQN1_PIG	-4.27575	0.00874	2.05849	35315.8	86557	30907.7	93103.9	11256.9	20137.6	-51241.2	0.408006	-0.389333	-1.29334
277	691	tr|A0A5G2RGI4|A0A5G2RGI4_PIG	-5.1983	0.00891	2.05012	37209.4	75471.3	36146.2	72992.6	10751.1	7911.41	-38261.9	0.493027	-0.307129	-1.02026
278	591	tr|F1SGD7|F1SGD7_PIG	-4.44942	0.00898	2.04672	26084.7	97915.8	22684.4	85507	13160	28488.5	-71831.1	0.266399	-0.574467	-1.90834
279	617	tr|I3L7V7|I3L7V7_PIG	-6.55778	0.00901	2.04528	26131.2	54537.3	28624.4	56107.1	6861.42	3504.45	-28406.1	0.479144	-0.319534	-1.06147
280	303	tr|A0A4X1SFR5|A0A4X1SFR5_PIG	6.28129	0.00929	2.03198	27591.1	4460.22	24384.9	4392.15	5783.62	3105.35	23130.9	6.18604	0.791413	2.62902
281	718	tr|F1RJJ3|F1RJJ3_PIG	-4.27657	0.00942	2.02595	12537.7	29049.6	10322.3	29209.6	4920.02	5230.13	-16511.9	0.431595	-0.364923	-1.21225
282	328	tr|A0A4X1U6G7|A0A4X1U6G7_PIG	-7.42872	0.00992	2.00349	93814.9	247478	79994.8	249013	34035.3	12920.7	-153663	0.379084	-0.421265	-1.39941
283	153	tr|I3L6U9|I3L6U9_PIG	-5.46611	0.01002	1.99913	238693	1.33367e+06	229271	1.16168e+06	64881.4	393576	-1.09498e+06	0.178974	-0.74721	-2.48218
284	137	tr|F1SA74|F1SA74_PIG	-8.01775	0.01015	1.99353	235532	630565	244388	636858	82461.9	25366.4	-395033	0.373525	-0.42768	-1.42072
285	697	tr|K9IWA3|K9IWA3_PIG	5.54353	0.01015	1.99353	42648.6	11187.3	44257.6	13070.7	8655.45	5380.35	31461.3	3.81224	0.581181	1.93064
286	621	tr|F1S9H9|F1S9H9_PIG	-6.04834	0.01017	1.99268	21116.3	66014.7	15337	66480.6	11644	6296.19	-44898.4	0.319872	-0.495023	-1.64443
287	532	tr|A0A5G2QPA8|A0A5G2QPA8_PIG	-4.2104	0.01069	1.97102	27061.2	51370.4	23532.6	54301.6	7535.14	7591.66	-24309.1	0.526787	-0.278365	-0.92471
288	461	tr|A0A5G2QGK1|A0A5G2QGK1_PIG	-5.80541	0.01075	1.96859	70426.3	230348	52040.6	232570	42942.3	24013.3	-159922	0.305738	-0.51465	-1.70963
289	212	tr|I3LAJ6|I3LAJ6_PIG	-4.26521	0.01079	1.96698	217481	486147	170894	449586	83644.1	80886.3	-268666	0.447356	-0.349346	-1.1605
290	456	tr|I3L9E5|I3L9E5_PIG	-5.61859	0.01094	1.96098	21823.3	77281.6	22024.2	83154.7	1009.58	19706.5	-55458.3	0.282387	-0.549156	-1.82426
291	166	tr|F2Q9A3|F2Q9A3_PIG	-6.55705	0.01108	1.95546	586721	1.44152e+06	520762	1.40226e+06	210736	93621	-854796	0.407017	-0.390388	-1.29684
292	98	tr|F2Z5K3|F2Z5K3_PIG	-4.53661	0.01114	1.95311	74473.7	212030	71466.9	186246	19670.8	56228.5	-137557	0.35124	-0.454395	-1.50947
293	383	tr|A0A5G2QZJ9|A0A5G2QZJ9_PIG	-4.79724	0.01121	1.95039	8844.79	25290.5	9140.03	27674.2	1826.93	6523.72	-16445.7	0.349728	-0.45627	-1.5157
294	174	tr|A0A4X1UNJ4|A0A4X1UNJ4_PIG	-4.76865	0.01132	1.94615	330124	1.03783e+06	220723	1.06875e+06	215537	161738	-707708	0.31809	-0.497449	-1.65249
295	158	tr|Q4R0H3|Q4R0H3_PIG	4.29486	0.01136	1.94462	11571.3	6224.93	11119.6	6363.97	934.558	2243.64	5346.38	1.85887	0.269248	0.894422
296	381	tr|A0A5G2R0V1|A0A5G2R0V1_PIG	5.53953	0.0114	1.9431	123955	36533.5	118832	34576.5	24399.8	14226.7	87421.1	3.3929	0.530571	1.76252
297	489	tr|I3LCA2|I3LCA2_PIG	-5.13609	0.01141	1.94271	44437.2	133126	44007.1	148138	6409.95	33732.9	-88688.4	0.333799	-0.476515	-1.58295
298	159	tr|B2ZGN1|B2ZGN1_PIG	-4.37285	0.01148	1.94006	19739.9	28976.2	19330.7	30361.5	1490.37	3857.94	-9236.27	0.681246	-0.166696	-0.553752
299	602	tr|A0A4X1TD05|A0A4X1TD05_PIG	-5.04652	0.01203	1.91973	29154.8	66621.4	28627.7	69069.7	11168	7360.47	-37466.5	0.43762	-0.358903	-1.19225
300	292	tr|F1RXD5|F1RXD5_PIG	-4.58214	0.01213	1.91614	263289	545211	241905	568342	88468.7	68602.8	-281922	0.482911	-0.316132	-1.05017
301	192	tr|F1SSJ8|F1SSJ8_PIG	-3.81816	0.01251	1.90274	54871	89479.5	58516.7	95101.5	10336.8	13644.4	-34608.5	0.613225	-0.21238	-0.705513
302	508	tr|F1STV0|F1STV0_PIG	5.77244	0.01254	1.9017	254710	55991.2	226972	67747.3	54500.5	27929.5	198719	4.54912	0.657927	2.18559
303	280	tr|A0A480TAV6|A0A480TAV6_PIG	6.96673	0.01255	1.90136	372600	45563.7	380925	52718.7	77847.7	27093.9	327036	8.17756	0.912624	3.03167
304	136	tr|F1RKG8|F1RKG8_PIG	-5.37629	0.01276	1.89415	705359	2.72539e+06	476813	2.6784e+06	582938	334071	-2.02003e+06	0.25881	-0.587019	-1.95004
305	342	tr|A0A4X1TT60|A0A4X1TT60_PIG	-3.93224	0.01276	1.89415	13309.4	30229.5	11877.7	28003.5	3835.35	7378.81	-16920.1	0.440279	-0.356272	-1.18351
306	97	tr|A0A4X1UCS9|A0A4X1UCS9_PIG	6.15881	0.01289	1.88975	702516	178644	747662	167216	137450	61245.5	523872	3.93248	0.594667	1.97544
307	270	tr|X4ZFQ2|X4ZFQ2_PIG	-5.07063	0.01295	1.88773	45426.7	254257	38879.4	261865	11858.1	81222.5	-208830	0.178664	-0.747962	-2.48468
308	75	tr|F1RQ16|F1RQ16_PIG	-3.82204	0.01308	1.88339	922962	2.21708e+06	976271	2.01503e+06	328477	560997	-1.29411e+06	0.416297	-0.380597	-1.26431
309	323	tr|A0A5G2RIA6|A0A5G2RIA6_PIG	-7.86978	0.01414	1.84955	77951.9	299348	58251	299137	48270.1	7685.25	-221396	0.260406	-0.58435	-1.94117
310	454	tr|A0A4X1W0G3|A0A4X1W0G3_PIG	-4.3534	0.01502	1.82333	48778	147015	54296.7	165390	12258.9	42853.8	-98236.9	0.331789	-0.479137	-1.59166
311	165	tr|A0A4X1UA74|A0A4X1UA74_PIG	-4.75742	0.01516	1.8193	82804.2	176614	75284.3	171981	29906	19047.5	-93809.6	0.468843	-0.328972	-1.09282
312	116	tr|I3LPB5|I3LPB5_PIG	-6.42365	0.01517	1.81901	310376	1.10091e+06	305714	1.08855e+06	204185	70656.8	-790533	0.281927	-0.549864	-1.82661
313	497	tr|A0A287A1D1|A0A287A1D1_PIG	-4.10902	0.01526	1.81645	92687.4	266333	81270.9	278899	27851.2	78161.5	-173645	0.348013	-0.458404	-1.52279
314	490	tr|A0A4X1SN56|A0A4X1SN56_PIG	-4.54247	0.01532	1.81474	9898.22	41783.3	10314.9	38610.4	3021.32	13598.3	-31885	0.236894	-0.625445	-2.07768
315	103	tr|F1SUK6|F1SUK6_PIG	-3.72576	0.01557	1.80771	462202	962977	394850	1.04547e+06	170348	183226	-500775	0.479972	-0.318784	-1.05898
316	257	tr|A0A5G2QZA1|A0A5G2QZA1_PIG	-3.58312	0.01594	1.79751	116824	281748	138273	252714	52381	69396.5	-164923	0.414642	-0.382327	-1.27006
317	181	tr|F1RUX1|F1RUX1_PIG	-3.54318	0.01653	1.78173	138860	432840	122876	451405	89324.1	129992	-293979	0.320812	-0.493749	-1.6402
318	468	tr|A0A5G2R1F8|A0A5G2R1F8_PIG	-6.04416	0.01671	1.77702	54793	165096	48799.7	164404	30151.1	10956.7	-110303	0.331886	-0.479011	-1.59124
319	204	tr|A0A5G2QU98|A0A5G2QU98_PIG	-3.62567	0.01757	1.75523	102678	259575	78689	280931	55440.1	58244.3	-156897	0.395562	-0.402785	-1.33802
320	182	tr|F1RGS2|F1RGS2_PIG	6.43255	0.01759	1.75473	509262	96353.7	457734	110489	108105	29988.2	412909	5.28535	0.723073	2.402
321	264	tr|F1RIF8|F1RIF8_PIG	-5.79493	0.01761	1.75424	181333	425079	158684	431503	69168.9	26413.8	-243746	0.426587	-0.369993	-1.22909
322	154	tr|I3L812|I3L812_PIG	5.16139	0.01791	1.7469	1.00056e+06	279723	903076	303353	222863	108611	720841	3.57698	0.553516	1.83874
323	219	tr|E3VWG5|E3VWG5_PIG	4.78518	0.01797	1.74545	291460	83153	259576	99046.6	67763.2	38177.5	208307	3.5051	0.5447	1.80946
324	187	tr|A0A4X1VDW7|A0A4X1VDW7_PIG	-3.7609	0.01844	1.73424	158504	292550	171454	286993	26131.9	64582.8	-134046	0.5418	-0.266161	-0.884167
325	491	tr|B5KJG2|B5KJG2_PIG	-3.9754	0.01855	1.73166	17592.3	74576.1	20167.2	82364.8	8563.32	26909	-56983.9	0.235897	-0.627278	-2.08377
326	105	tr|I3LJJ8|I3LJJ8_PIG	-3.96905	0.01879	1.72607	439569	1.1753e+06	411607	1.1552e+06	265405	208628	-735735	0.374005	-0.427123	-1.41887
327	365	tr|A0A287AT48|A0A287AT48_PIG	5.36053	0.01881	1.72561	46797.9	9537.39	42108.3	10471.4	11281.2	4855.05	37260.5	4.90678	0.690797	2.29478
328	643	tr|M3VJZ7|M3VJZ7_PIG	-4.13071	0.01921	1.71647	3289.86	7911.46	3113.96	7452.75	535.268	2150.63	-4621.6	0.415834	-0.38108	-1.26592
329	567	tr|I3LS60|I3LS60_PIG	5.29951	0.01934	1.71354	166744	27853.1	145580	24047.9	42536.4	18304.3	138891	5.98656	0.777177	2.58173
330	58	tr|A0A4X1UKU8|A0A4X1UKU8_PIG	-6.63943	0.01941	1.71197	642516	1.47133e+06	598743	1.47795e+06	213645	38391.2	-828819	0.436689	-0.359828	-1.19532
331	527	tr|F1SI89|F1SI89_PIG	-3.95525	0.02009	1.69702	45557.1	117349	44657.8	131584	9963.05	34431.1	-71792.2	0.388218	-0.410924	-1.36506
332	272	tr|J9JIK0|J9JIK0_PIG	3.38224	0.02038	1.6908	98280.8	45920.3	103649	57581	15239.8	25475.1	52360.5	2.14025	0.330464	1.09778
333	578	tr|A0A4X1TBJ1|A0A4X1TBJ1_PIG	-4.60374	0.02065	1.68508	21315.6	63458.2	25527.3	65355.4	14321.4	7855.69	-42142.6	0.3359	-0.47379	-1.57389
334	357	tr|I3L7Z6|I3L7Z6_PIG	-4.3715	0.02078	1.68235	159810	1.03033e+06	142970	856800	42797.9	395194	-870524	0.155105	-0.809373	-2.68868
335	487	tr|A0A4X1W9A7|A0A4X1W9A7_PIG	-3.36244	0.02095	1.67882	33809.7	77888.2	32009.2	73751.8	12778.8	21671.7	-44078.5	0.43408	-0.36243	-1.20397
336	531	tr|A0A4X1UKV3|A0A4X1UKV3_PIG	-4.07952	0.02112	1.67531	56577.9	145968	41852.9	151300	32627.4	22386.1	-89390.2	0.387605	-0.411611	-1.36734
337	570	tr|A0A4X1TPE0|A0A4X1TPE0_PIG	-5.3647	0.02167	1.66414	20203.7	65222.3	13886.5	65858.4	13846.5	5103.65	-45018.7	0.309766	-0.508966	-1.69075
338	657	tr|A0A4X1U3H6|A0A4X1U3H6_PIG	-3.98861	0.02178	1.66194	15812.3	41187.5	11021.3	40782	9411.5	6617.71	-25375.2	0.38391	-0.41577	-1.38116
339	588	tr|B0FJ00|B0FJ00_PIG	5.4729	0.0219	1.65956	150586	10487.9	136317	4521.73	42506.4	14562.2	140098	14.358	1.15709	3.84378
340	119	tr|Q29057|Q29057_PIG	-4.29161	0.02259	1.64608	273909	2.82565e+06	238695	3.0294e+06	87862.3	1.18484e+06	-2.55174e+06	0.0969366	-1.01351	-3.36681
341	20	tr|A0A480JGH8|A0A480JGH8_PIG	-3.68986	0.0227	1.64397	1.56119e+06	6.10672e+06	1.12432e+06	6.54896e+06	766351	2.2994e+06	-4.54553e+06	0.255651	-0.592353	-1.96775
342	80	tr|A0A4X1VBI7|A0A4X1VBI7_PIG	4.79306	0.02321	1.63432	1.36761e+06	340618	1.20659e+06	417856	345240	157224	1.02699e+06	4.01508	0.603694	2.00543
343	406	tr|A0A4X1U6A2|A0A4X1U6A2_PIG	5.92012	0.02335	1.63171	290425	103826	270258	107910	53677.9	11495	186599	2.79722	0.446727	1.48399
344	274	tr|I3LPL7|I3LPL7_PIG	4.22665	0.02417	1.61672	98124.4	37410.4	97125.9	37082.2	22245.8	12865.8	60714	2.62292	0.418785	1.39117
345	164	tr|Q95ME5|Q95ME5_PIG	-4.14169	0.02449	1.61101	145622	1.9313e+06	115823	1.58887e+06	78342.8	857538	-1.78568e+06	0.0754011	-1.12262	-3.72927
346	134	tr|F1SJB5|F1SJB5_PIG	-3.25319	0.02459	1.60924	717594	1.40019e+06	670453	1.30247e+06	261931	290906	-682596	0.512498	-0.290308	-0.964383
347	453	tr|A0A4X1T5E1|A0A4X1T5E1_PIG	5.7371	0.0246	1.60906	69691.4	22219.5	66407.4	21883.2	14073.6	3127.76	47471.9	3.1365	0.496445	1.64916
348	230	tr|A0A4X1SGG1|A0A4X1SGG1_PIG	3.24818	0.02523	1.59808	129537	112379	128088	111243	4722.69	9048.39	17157.9	1.15268	0.0617084	0.204991
349	488	tr|F1RGR4|F1RGR4_PIG	-3.88665	0.02526	1.59757	67508	123942	57826.6	118491	21782.1	14515.7	-56434	0.544674	-0.263863	-0.876535
350	419	tr|A0A5G2R5E5|A0A5G2R5E5_PIG	-5.38152	0.02537	1.59568	6753.89	20761.7	5609.79	20603	4376.92	1248.18	-14007.8	0.325306	-0.487708	-1.62013
351	599	tr|A0A480UGD5|A0A480UGD5_PIG	-3.88026	0.0287	1.54212	12499.7	39402.7	13231.1	45604.1	1487.98	13759.7	-26903	0.317229	-0.498627	-1.6564
352	93	tr|K7GK75|K7GK75_PIG	-3.86826	0.02923	1.53417	245942	2.16014e+06	250400	1.74323e+06	95936.3	983477	-1.9142e+06	0.113854	-0.94365	-3.13474
353	335	tr|F1SMS8|F1SMS8_PIG	3.11748	0.0293	1.53313	221925	101888	217732	126491	49041.9	52188.5	120038	2.17814	0.338086	1.1231
354	293	tr|F1S3B4|F1S3B4_PIG	-3.87266	0.02958	1.529	262935	844171	258126	958166	23757.6	298917	-581235	0.311472	-0.506581	-1.68283
355	202	tr|A0A481C9E3|A0A481C9E3_PIG	3.17545	0.02985	1.52506	95667.6	36647.4	103899	40175.3	24676.9	23872.2	59020.2	2.61049	0.416722	1.38432
356	681	tr|K7GSK1|K7GSK1_PIG	-3.85758	0.03031	1.51841	14442.7	39590.1	14323.2	40667.6	745.611	13009.5	-25147.4	0.364806	-0.437939	-1.4548
357	160	tr|F1RGR9|F1RGR9_PIG	-3.01745	0.03085	1.51074	1.80033e+06	4.29403e+06	1.38395e+06	3.64548e+06	793757	1.37544e+06	-2.4937e+06	0.419264	-0.377512	-1.25407
358	172	tr|F1RLV1|F1RLV1_PIG	-4.57986	0.03167	1.49935	223810	402054	206819	399814	64430.1	22885.9	-178244	0.556667	-0.254404	-0.845113
359	45	tr|A0A5G2RJ15|A0A5G2RJ15_PIG	2.97436	0.03172	1.49867	4.38471e+06	2.08689e+06	4.4896e+06	2.67149e+06	772158	1.26187e+06	2.29782e+06	2.10107	0.322441	1.07112
360	244	tr|F6Q936|F6Q936_PIG	-3.15031	0.03224	1.4916	22031	58720.1	24832.2	65105.4	8708.96	21009.7	-36689.1	0.375187	-0.425753	-1.41432
361	183	tr|F2Z5U4|F2Z5U4_PIG	-2.97396	0.03227	1.4912	87616.1	204317	72337	180872	37939.7	65116.3	-116701	0.428825	-0.36772	-1.22154
362	333	tr|A9XFX6|A9XFX6_PIG	-4.63668	0.03254	1.48758	172099	327457	166767	332071	55866.2	18147.4	-155358	0.525561	-0.279377	-0.928069
363	65	tr|A0A4X1SRF3|A0A4X1SRF3_PIG	-4.89709	0.03286	1.48333	278643	595819	262733	594333	109719	26992.3	-317176	0.467664	-0.330066	-1.09646
364	249	tr|A0A4X1SH01|A0A4X1SH01_PIG	-3.71938	0.03369	1.4725	24123.9	57643.1	23826.6	57403.9	538.012	18013.4	-33519.3	0.418504	-0.3783	-1.25669
365	559	tr|F1SGZ8|F1SGZ8_PIG	-4.75738	0.034	1.46852	143311	309573	137524	311548	59015.4	15547.9	-166262	0.462931	-0.334484	-1.11113
366	330	tr|D3K5J4|D3K5J4_PIG	-3.67818	0.03442	1.46319	140979	572861	147163	679772	11723	234445	-431882	0.246096	-0.608895	-2.02271
367	590	tr|K9IVV5|K9IVV5_PIG	-4.70604	0.03487	1.45755	12199.2	25437.2	13213.8	25741.8	4751.86	1242.7	-13237.9	0.479583	-0.319136	-1.06015
368	117	tr|A0A4X1U2I6|A0A4X1U2I6_PIG	4.31324	0.035	1.45593	1.38492e+06	299528	1.3408e+06	345784	414773	154642	1.0854e+06	4.62368	0.664988	2.20904
369	492	tr|A0A287BEF3|A0A287BEF3_PIG	-4.22636	0.03525	1.45284	62921.9	148718	49827.8	151000	33276.6	13113.1	-85796.2	0.423095	-0.373562	-1.24095
370	157	tr|A0A4X1VKX1|A0A4X1VKX1_PIG	-2.8709	0.03537	1.45136	226311	449667	250299	473640	90347.4	115446	-223356	0.503286	-0.298185	-0.99055
371	437	tr|I3LTC6|I3LTC6_PIG	-2.99215	0.03615	1.44189	69776.8	204879	55241.4	240023	35942	80202.2	-135102	0.340576	-0.467786	-1.55395
372	624	tr|B8Y648|B8Y648_PIG	-3.58671	0.03641	1.43878	10308.5	40992.5	9930.45	35014.6	1138.09	17059.3	-30684	0.251473	-0.599508	-1.99152
373	513	tr|A0A5G2R562|A0A5G2R562_PIG	2.93153	0.03698	1.43203	95358	24693.2	86452.5	4394.69	20339.5	42102.5	70664.8	3.86171	0.58678	1.94924
374	350	tr|B2D1T2|B2D1T2_PIG	4.46804	0.03796	1.42067	624411	126524	532344	145281	187699	51908.3	497886	4.93511	0.693296	2.30308
375	84	tr|A0A4X1VI43|A0A4X1VI43_PIG	-3.19601	0.03945	1.40395	60100.3	166211	42298.6	157564	48679.6	35350.1	-106111	0.36159	-0.441783	-1.46757
376	48	tr|K7GMF9|K7GMF9_PIG	-3.8251	0.04034	1.39426	1.39976e+06	2.38321e+06	1.19378e+06	2.43066e+06	415568	184797	-983452	0.587341	-0.23111	-0.76773
377	717	tr|F1SQW0|F1SQW0_PIG	-4.21668	0.04035	1.39416	8729.13	23632.5	6005.13	23040.3	5904.07	1868.19	-14903.4	0.36937	-0.432539	-1.43686
378	529	tr|F1SQ45|F1SQ45_PIG	-2.75133	0.04041	1.39351	11491.6	27944.7	8166.45	27613	6298.11	9495.03	-16453.1	0.411227	-0.385919	-1.28199
379	656	tr|F1S105|F1S105_PIG	-3.71552	0.04047	1.39287	29947.7	59845.8	24768.4	58990.4	12865.4	6189.65	-29898	0.500415	-0.300669	-0.998802
380	503	tr|I3LNS9|I3LNS9_PIG	4.40093	0.04116	1.38552	586106	104633	496673	125051	185546	44414.4	481473	5.60155	0.748308	2.48583
381	133	tr|A0A4X1U2V4|A0A4X1U2V4_PIG	-4.0494	0.04192	1.37758	851373	2.41109e+06	888873	2.34846e+06	638922	221675	-1.55972e+06	0.353107	-0.452094	-1.50182
382	74	tr|A0A4X1UZH2|A0A4X1UZH2_PIG	4.21578	0.04348	1.36171	1.39638e+06	290290	1.17796e+06	343567	442993	117011	1.10609e+06	4.81028	0.68217	2.26612
383	405	tr|F1SBY4|F1SBY4_PIG	-2.81639	0.04409	1.35566	29638.8	66892.7	33469.8	66195.6	17690.5	16810.7	-37253.9	0.443079	-0.353518	-1.17436
384	556	tr|A0A4X1VRT2|A0A4X1VRT2_PIG	-2.6905	0.04417	1.35487	10680.8	41037.8	3338.18	33527.6	13393.9	16432.5	-30356.9	0.260268	-0.584579	-1.94193
385	271	tr|I3LIF2|I3LIF2_PIG	2.82375	0.04566	1.34046	112731	52821.1	96085.5	64042.4	28973.9	26101	59910.4	2.13421	0.329238	1.0937
386	540	tr|A0A4X1T1P2|A0A4X1T1P2_PIG	-3.20844	0.04566	1.34046	38422.8	173623	38785	152518	11657.1	83195.9	-135200	0.2213	-0.655018	-2.17592
387	512	tr|F1RF93|F1RF93_PIG	-2.80392	0.04587	1.33847	40411.8	87370.3	28976.4	88225	22696.5	20858.2	-46958.5	0.462534	-0.334856	-1.11237
388	432	tr|A0A480EV23|A0A480EV23_PIG	-2.64556	0.04626	1.33479	60367.6	91355.9	59625.2	84720.2	13696.4	17282.5	-30988.3	0.660796	-0.179932	-0.597723
389	498	tr|F1RT87|F1RT87_PIG	-3.9363	0.04673	1.3304	79119.3	143792	71556.8	142967	27459.5	8624.39	-64672.5	0.550235	-0.259452	-0.86188
390	146	tr|A0A480KD21|A0A480KD21_PIG	4.02366	0.04674	1.33031	63903.5	36248.8	58697.2	35714.4	11567	3249.28	27654.6	1.76291	0.24623	0.817959
391	614	tr|A0A480MYX8|A0A480MYX8_PIG	3.84001	0.04758	1.32258	87986.1	18213.3	72497.9	18812.7	30208.6	10190.2	69772.8	4.83087	0.684026	2.27228
392	298	tr|A0A4X1UZR3|A0A4X1UZR3_PIG	-3.01598	0.04761	1.3223	186791	251989	191458	251202	9998.76	41665.5	-65198.7	0.741264	-0.130027	-0.431941
393	378	tr|A0A4X1TUS0|A0A4X1TUS0_PIG	-2.68383	0.04764	1.32203	13267.7	31720.1	14700.5	33189	8804.2	9259.12	-18452.3	0.418275	-0.378538	-1.25748
394	242	tr|F1SKY2|F1SKY2_PIG	-4.20067	0.04805	1.31831	230188	568536	250742	560235	137827	24945	-338348	0.404879	-0.392675	-1.30444
395	95	tr|I3LDA5|I3LDA5_PIG	-4.06794	0.04859	1.31345	477917	1.14362e+06	318663	1.15348e+06	277925	64269.8	-665702	0.417899	-0.378929	-1.25877
396	294	tr|Q58G70|Q58G70_PIG	-3.0237	0.04873	1.3122	6476.36	15930.5	6637.76	15442.4	1317.06	6065.64	-9454.18	0.406537	-0.3909	-1.29854
397	276	tr|F1SC70|F1SC70_PIG	3.99103	0.04937	1.30654	423458	74761.5	357130	80976.9	147897	37004.4	348696	5.66411	0.753132	2.50185
398	387	tr|F1RMW6|F1RMW6_PIG	-3.12699	0.05111	1.29149	138596	445046	144710	521095	14970.6	195240	-306450	0.31142	-0.506654	-1.68307
399	452	tr|D0G780|D0G780_PIG	-3.91176	0.05209	1.28325	51950.3	132189	36677.8	133555	34797.3	8277.92	-80238.7	0.393	-0.405607	-1.3474
400	57	tr|F1RRW5|F1RRW5_PIG	-3.10899	0.05217	1.28258	536156	1.30525e+06	530353	1.53166e+06	31453.7	493418	-769091	0.41077	-0.386402	-1.2836
401	478	tr|F1SB63|F1SB63_PIG	-2.96523	0.05258	1.27918	10373.4	20897.3	10853.7	20583.6	1357.22	6923.08	-10524	0.496396	-0.304172	-1.01044
402	585	tr|F1SBI1|F1SBI1_PIG	-2.83121	0.05301	1.27564	19989.7	33682.7	21794	35301.4	7016.89	5283.61	-13693	0.59347	-0.226601	-0.752753
403	312	tr|A0A5G2R9A9|A0A5G2R9A9_PIG	-2.94491	0.0537	1.27003	275169	623973	230074	587324	177992	117785	-348804	0.440995	-0.355567	-1.18117
404	411	tr|Q2XQ99|Q2XQ99_PIG	3.18813	0.05518	1.25822	66972.9	18030	61170	12582.7	24327	12394.2	48943	3.71453	0.569904	1.89318
405	470	tr|F1RQ47|F1RQ47_PIG	3.43325	0.05527	1.25751	228851	33535.1	232520	18072.1	93171.8	37027.6	195316	6.82423	0.834054	2.77067
406	574	tr|W6D796|W6D796_PIG	-3.93484	0.05639	1.2488	16547.2	41178.9	11912.9	40974.9	10769.2	1452.77	-24631.7	0.401838	-0.395949	-1.31531
407	594	tr|A0A4X1W9F7|A0A4X1W9F7_PIG	-2.9075	0.05659	1.24726	5757.67	17381.7	5806.77	14772	1364.51	7839.15	-11624.1	0.331248	-0.479846	-1.59402
408	524	tr|F2Z5M5|F2Z5M5_PIG	-3.62203	0.05738	1.24124	28644.2	83734.1	18019.1	81213.4	25571.1	7314.09	-55089.9	0.342085	-0.465866	-1.54757
409	566	tr|F1RHU4|F1RHU4_PIG	-2.91014	0.05738	1.24124	12996.7	60607.3	10258.2	70917.2	5074.09	32191.6	-47610.6	0.214441	-0.668692	-2.22135
410	695	tr|A0A5G2R9D7|A0A5G2R9D7_PIG	3.852	0.05797	1.2368	33771.5	2303.6	26134.7	1594.66	14027.1	2144.43	31467.9	14.6603	1.16614	3.87384
411	484	tr|A0A4X1U847|A0A4X1U847_PIG	-2.44874	0.05835	1.23396	12577	23492.8	14099.4	24515.8	4634.2	7130.98	-10915.8	0.535354	-0.271359	-0.901435
412	268	tr|A0A4X1UI38|A0A4X1UI38_PIG	-3.30316	0.05894	1.22959	120634	173283	130806	170757	26013.8	10673.1	-52649.1	0.696167	-0.157287	-0.522495
413	17	tr|F1SS26|F1SS26_PIG	3.4619	0.05907	1.22863	3.71288e+06	896432	4.10938e+06	1.08866e+06	1.35296e+06	454771	2.81645e+06	4.14184	0.617193	2.05027
414	252	tr|L8B0U8|L8B0U8_PIG	2.46251	0.05909	1.22849	4789.58	2769.14	5105.49	3330.09	779.015	1372.44	2020.44	1.72963	0.237952	0.790461
415	214	tr|A0A4X1VGS5|A0A4X1VGS5_PIG	2.45895	0.0596	1.22475	9168.87	6120.36	9517.99	6743.01	1164.99	2082.9	3048.52	1.49809	0.175539	0.583129
416	571	tr|F1S7L6|F1S7L6_PIG	3.89536	0.0599	1.22257	898292	130563	745307	128669	341255	10090.7	767729	6.88015	0.837598	2.78244
417	543	tr|F6Q625|F6Q625_PIG	-3.82375	0.06051	1.21817	90434.1	175362	103990	175629	38313.4	4005.33	-84928.1	0.515699	-0.287604	-0.9554
418	623	tr|F1SKG6|F1SKG6_PIG	-2.51622	0.0617	1.20971	47630.4	121595	26297.6	126806	39511.8	37077.2	-73964.5	0.391714	-0.407031	-1.35213
419	694	tr|A0A4X1U8C1|A0A4X1U8C1_PIG	3.49544	0.06179	1.20908	146588	29972.9	146049	24618.8	56123.1	15885.6	116615	4.89068	0.68937	2.29004
420	145	tr|F2Z5K4|F2Z5K4_PIG	-2.87626	0.06251	1.20405	18997.8	58172.9	19605	46740.2	2116.61	27130.5	-39175.2	0.326574	-0.486018	-1.61452
421	583	tr|M3TYQ4|M3TYQ4_PIG	-2.49553	0.063	1.20066	7913.08	15954.9	8286.15	16433.1	2492.59	5766.64	-8041.86	0.495964	-0.30455	-1.01169
422	613	tr|A0A4X1W4H6|A0A4X1W4H6_PIG	3.45248	0.063	1.20066	970011	67502.5	844358	4638.95	439353	126346	902509	14.37	1.15746	3.84499
423	26	tr|A0A480F3G0|A0A480F3G0_PIG	3.73743	0.0632	1.19928	5.56433e+07	5.48578e+06	4.30577e+07	5.46732e+06	2.31555e+07	2.34829e+06	5.01575e+07	10.1432	1.00617	3.34244
424	473	tr|A0PFK5|A0PFK5_PIG	-2.55479	0.06332	1.19846	93343.1	230365	55051.5	254658	74797.9	63612.5	-137022	0.405196	-0.392335	-1.30331
425	670	tr|F1S210|F1S210_PIG	-3.00286	0.06344	1.19764	11724.6	24528.1	9117.29	24694.2	6761.29	3430.23	-12803.6	0.478004	-0.320568	-1.0649
426	46	tr|A0A4X1TM42|A0A4X1TM42_PIG	-2.80247	0.06357	1.19675	1.74822e+06	6.59659e+06	1.47324e+06	8.03263e+06	498608	3.41183e+06	-4.84838e+06	0.265018	-0.576724	-1.91584
427	377	tr|A0A4X1THI0|A0A4X1THI0_PIG	-3.47848	0.0641	1.19314	321871	561159	326313	562880	116281	30008.8	-239288	0.573583	-0.241404	-0.801927
428	104	tr|I3L9V2|I3L9V2_PIG	-3.57666	0.06434	1.19152	1.67755e+06	3.08207e+06	1.29186e+06	3.08575e+06	670376	132722	-1.40452e+06	0.544294	-0.264167	-0.877543
429	90	tr|F1S138|F1S138_PIG	-2.40957	0.06446	1.19071	836643	1.31904e+06	856405	1.43906e+06	180113	342150	-482396	0.634282	-0.197718	-0.656803
430	374	tr|A0A5G2QV12|A0A5G2QV12_PIG	-2.61798	0.06446	1.19071	42671.3	76405.8	44565.8	64722.3	7191.16	24397	-33734.5	0.558483	-0.25299	-0.840416
431	307	tr|I3LS93|I3LS93_PIG	-2.82127	0.06529	1.18515	2002.97	15599.1	2442.48	15422.1	794.004	9594.63	-13596.1	0.128403	-0.891426	-2.96125
432	108	tr|A0A286ZIY5|A0A286ZIY5_PIG	2.48194	0.06615	1.17947	422018	320319	432460	319649	29659.4	74452.6	101700	1.3175	0.119749	0.397798
433	396	tr|A0A4X1UFT2|A0A4X1UFT2_PIG	3.48255	0.06729	1.17205	285952	54302.6	268342	52964.4	113449	23180	231649	5.2659	0.721472	2.39668
434	736	tr|F1SJ30|F1SJ30_PIG	-2.65811	0.0673	1.17198	16264.1	33930.1	14956.8	34861.3	9891.5	6798.9	-17665.9	0.479342	-0.319354	-1.06087
435	194	tr|A0A4X1W077|A0A4X1W077_PIG	-3.61062	0.06775	1.16909	95799.8	216900	81736.1	218090	57932.1	4993.85	-121101	0.441676	-0.354896	-1.17894
436	220	tr|Q1HDU1|Q1HDU1_PIG	-2.611	0.06825	1.1659	4104.35	13520.7	3498.46	14947.3	1734.12	6929.28	-9416.3	0.303562	-0.517753	-1.71994
437	1	tr|A0A480HYV8|A0A480HYV8_PIG	3.58389	0.06891	1.16172	1.38927e+07	834896	1.18525e+07	954191	6.29689e+06	481374	1.30578e+07	16.64	1.22115	4.05659
438	87	tr|I3LHM6|I3LHM6_PIG	-2.41254	0.06967	1.15695	766186	1.06778e+06	750459	1.11329e+06	95208.5	224555	-301595	0.71755	-0.144148	-0.47885
439	28	tr|A5A8V6|A5A8V6_PIG	-2.70361	0.06995	1.15521	243732	1.10812e+06	244172	833920	84477.4	631945	-864385	0.219951	-0.657673	-2.18474
440	669	tr|A0A4X1UH20|A0A4X1UH20_PIG	3.43718	0.07091	1.14929	187716	46447.9	159911	48303.8	70445.3	11837.5	141268	4.04143	0.606535	2.01487
441	722	tr|F2Z5R2|F2Z5R2_PIG	-2.57647	0.07243	1.14008	13257.8	35516.1	15336	30796.3	3762.23	16723.1	-22258.3	0.37329	-0.427954	-1.42163
442	420	tr|I3LEC2|I3LEC2_PIG	-2.84445	0.0731	1.13608	136774	323791	88044.3	348496	104806	51435.8	-187017	0.422414	-0.374262	-1.24327
443	386	tr|F1SS24|F1SS24_PIG	3.46521	0.0739	1.13136	2.15947e+06	271749	1.71085e+06	273360	943031	36380.4	1.88772e+06	7.94655	0.900179	2.99033
444	31	tr|A0A4X1UAN8|A0A4X1UAN8_PIG	-2.3924	0.07457	1.12744	580141	1.19169e+06	483724	1.16296e+06	176507	468863	-611552	0.486821	-0.312631	-1.03854
445	612	tr|Q8MJ48|Q8MJ48_PIG	-2.3931	0.07501	1.12488	15589.2	36145.4	15039.4	42420.7	5840.71	15800.4	-20556.2	0.431291	-0.36523	-1.21327
446	502	tr|D5FGE4|D5FGE4_PIG	3.37231	0.07512	1.12424	267041	48842.4	218419	55186.6	111357	14559.4	218199	5.4674	0.737781	2.45086
447	462	tr|A0A4X1TPN4|A0A4X1TPN4_PIG	-3.16787	0.07613	1.11844	63414.4	149909	55207.9	153269	46084.7	12256.9	-86494.3	0.42302	-0.373639	-1.2412
448	62	tr|A0A4X1W4Y9|A0A4X1W4Y9_PIG	-2.62923	0.07767	1.10975	492138	1.19738e+06	476134	1.42487e+06	30662.5	535294	-705242	0.411012	-0.386145	-1.28275
449	337	tr|Q0KKC2|Q0KKC2_PIG	3.24722	0.07922	1.10117	342888	69913.6	282802	71310.8	144264	22748.1	272974	4.90444	0.69059	2.29409
450	316	tr|A0A4X1V3L7|A0A4X1V3L7_PIG	-2.62915	0.07958	1.0992	77293.5	140348	58299.3	147146	37322.3	21058.4	-63054.8	0.550726	-0.259064	-0.860593
451	161	tr|A0A480EJB5|A0A480EJB5_PIG	-2.3815	0.08021	1.09577	7493.5	15600.6	8325.67	13818.3	2015.68	6398.19	-8107.1	0.480334	-0.318457	-1.05789
452	701	tr|F1STU7|F1STU7_PIG	3.29004	0.08094	1.09184	225045	8607.45	164043	6390.63	113854	5230.37	216438	26.1454	1.4174	4.70849
453	356	tr|A0A4X1VTR6|A0A4X1VTR6_PIG	3.27014	0.08116	1.09066	132086	19003	101833	20961.6	59758.1	4677.45	113083	6.95081	0.842035	2.79718
454	545	tr|A0A5G2RB35|A0A5G2RB35_PIG	2.32054	0.08267	1.08265	157236	89921.2	151007	113716	18848.5	53779.9	67315.2	1.7486	0.242691	0.806202
455	109	tr|A0A4X1VUI6|A0A4X1VUI6_PIG	3.19099	0.08363	1.07764	1.90281e+08	1.73364e+07	2.26472e+08	2.03241e+07	9.34182e+07	1.06634e+07	1.72945e+08	10.9758	1.04044	3.45626
456	579	tr|A0A287B6G6|A0A287B6G6_PIG	2.74847	0.08394	1.07603	23477.4	8677.64	21515.1	8513.44	8725.58	3803.56	14799.8	2.70551	0.432249	1.4359
457	283	tr|K7N7E7|K7N7E7_PIG	3.10624	0.08396	1.07593	89497.3	13902.3	77474.3	13916.8	41581.9	7978.18	75595	6.43759	0.808723	2.68652
458	417	tr|F1RM87|F1RM87_PIG	-2.24143	0.08463	1.07248	100507	170927	91408.5	160467	42392.6	39396.7	-70420.6	0.588009	-0.230616	-0.766091
459	557	tr|F1SLP9|F1SLP9_PIG	2.12651	0.08687	1.06113	4186.97	1864.24	3524.93	1634.37	1224.42	1665.33	2322.73	2.24594	0.351399	1.16732
460	384	tr|F1RQI7|F1RQI7_PIG	3.12918	0.08738	1.05859	261029	30530.1	204133	30083.1	127195	11503.8	230499	8.54987	0.93196	3.0959
461	33	tr|A0A2C9F3F5|A0A2C9F3F5_PIG	-2.2594	0.08955	1.04793	1.45472e+06	2.59956e+06	1.33188e+06	2.81509e+06	317083	944959	-1.14485e+06	0.5596	-0.252123	-0.837533
462	128	tr|F1RX12|F1RX12_PIG	-2.94544	0.08972	1.04711	686638	1.32227e+06	503052	1.35523e+06	366377	85462.5	-635629	0.519289	-0.284591	-0.945392
463	587	tr|F1REY9|F1REY9_PIG	3.06501	0.09029	1.04436	132350	17367	103332	17839.7	64732.3	6509.77	114983	7.62075	0.881998	2.92993
464	155	tr|A0A480UQ82|A0A480UQ82_PIG	2.44918	0.09054	1.04316	392927	159288	465960	193897	147122	86838.1	233639	2.46677	0.392129	1.30262
465	198	tr|A0A286ZZF0|A0A286ZZF0_PIG	3.02834	0.09126	1.03972	456251	116920	355392	117911	192931	24337.4	339331	3.90224	0.591314	1.9643
466	632	tr|F1RSG9|F1RSG9_PIG	-2.15011	0.09132	1.03943	20066.6	37445.9	17535.9	34268.5	10624.9	10527.2	-17379.4	0.535881	-0.270931	-0.900014
467	727	tr|A0A4X1U9M6|A0A4X1U9M6_PIG	2.69424	0.09346	1.02937	10754	2856.54	9327.57	2783.66	4831.42	1801.33	7897.42	3.76469	0.575729	1.91253
468	709	tr|A0A4X1T074|A0A4X1T074_PIG	2.9826	0.09357	1.02886	50758.9	9325.9	58646.9	8530.95	23909.8	3108.41	41433	5.44279	0.735821	2.44435
469	636	tr|F1RWJ5|F1RWJ5_PIG	-2.2149	0.09409	1.02646	11322.4	37907.1	13288.5	28168.7	7481.51	22397	-26584.8	0.298687	-0.524784	-1.74329
470	269	tr|D6PW25|D6PW25_PIG	2.93946	0.0956	1.01954	98020.3	36745.2	89716.9	36220.9	35848.1	4971.78	61275.1	2.66757	0.426115	1.41552
471	69	tr|F1RPA7|F1RPA7_PIG	2.32196	0.09831	1.0074	2.5361e+06	960531	1.98328e+06	725361	1.03326e+06	646711	1.57557e+06	2.64031	0.421655	1.40071
472	584	tr|A0A5G2QE76|A0A5G2QE76_PIG	-2.24194	0.0987	1.00568	7260.66	16463.4	3788.2	16993.7	6055.36	4302.07	-9202.71	0.441019	-0.355543	-1.18109
473	310	tr|F1SK58|F1SK58_PIG	2.69322	0.1002	0.999132	1.77042e+06	475839	1.46055e+06	545734	805975	241012	1.29458e+06	3.72063	0.570616	1.89555
474	479	tr|I3LQA4|I3LQA4_PIG	-2.29021	0.10066	0.997143	272174	471935	282839	485589	132473	83864.4	-199761	0.576719	-0.239036	-0.79406
475	501	tr|A0A4X1W349|A0A4X1W349_PIG	-2.81033	0.10102	0.995593	109565	289458	74090.6	297116	109504	20035.4	-179892	0.37852	-0.421911	-1.40156
476	680	tr|A0A4X1W3I2|A0A4X1W3I2_PIG	-2.7103	0.10275	0.988218	6933.51	19192.3	2716.37	19047	7651.84	1939.98	-12258.8	0.361266	-0.442173	-1.46887
477	208	tr|F1SKE2|F1SKE2_PIG	2.78679	0.10528	0.977654	276321	43317.8	204844	48506.5	143902	18760.7	233003	6.37894	0.804748	2.67332
478	533	tr|A0A4X1TS26|A0A4X1TS26_PIG	2.3993	0.10599	0.974735	138567	64834.2	130793	72310.7	49206.6	23433.7	73732.5	2.13725	0.329855	1.09575
479	633	tr|I3LC64|I3LC64_PIG	2.2311	0.10964	0.960031	4476.7	2379.72	5149.57	2717.86	1444.38	867.091	2096.97	1.88118	0.274431	0.911641
480	544	tr|I3LLY4|I3LLY4_PIG	2.13665	0.10986	0.95916	6801.18	2461.6	5820.45	2634.18	2994.77	2131.18	4339.57	2.7629	0.441366	1.46619
481	716	tr|C7S2Z6|C7S2Z6_PIG	-2.47471	0.11033	0.957306	12964.2	28180.7	11265.7	26926	10145.2	3741.28	-15216.5	0.460038	-0.337206	-1.12017
482	291	tr|A0A4X1T6N0|A0A4X1T6N0_PIG	-1.9669	0.11058	0.956323	21469.9	46371.8	19160.5	39429.8	11324.6	21683.1	-24901.9	0.462995	-0.334424	-1.11093
483	600	tr|A0A4X1TPD0|A0A4X1TPD0_PIG	2.70781	0.11083	0.955343	111085	26372.1	81189.1	27728.9	53870.4	6750.55	84713	4.21223	0.624512	2.07458
484	476	tr|A0A4X1U9E7|A0A4X1U9E7_PIG	2.15197	0.11084	0.955303	147640	69613.7	163255	56568.8	54117.8	36790.8	78026	2.12084	0.326508	1.08464
485	11	tr|I3LTB8|I3LTB8_PIG	2.73519	0.11132	0.953427	2.24106e+06	349228	2.03381e+06	355091	1.19701e+06	56034.2	1.89183e+06	6.41719	0.807345	2.68194
486	3	tr|A0A4X1T1M6|A0A4X1T1M6_PIG	-2.4207	0.1176	0.929593	49878.6	114572	43479.4	119894	44387.8	15162.2	-64693.5	0.435347	-0.361165	-1.19976
487	598	tr|K7GQI7|K7GQI7_PIG	-2.04681	0.11842	0.926575	18919.5	28402.1	18649.7	29232.6	6759.32	4993.64	-9482.61	0.66613	-0.176441	-0.586124
488	260	tr|A0A4X1W994|A0A4X1W994_PIG	-2.52832	0.11847	0.926392	68425.6	161074	43367.3	158860	62299.4	14009.4	-92648.6	0.424808	-0.371807	-1.23512
489	607	tr|A0A4X1VE13|A0A4X1VE13_PIG	-1.97747	0.12048	0.919085	21356.5	52805.9	17877.1	54431.7	10443.5	29433.2	-31449.4	0.404434	-0.393153	-1.30603
490	603	tr|A0A5G2R9K0|A0A5G2R9K0_PIG	-2.01192	0.12395	0.906753	9404.72	15584.4	8955.57	16025.2	1536.13	5881.37	-6179.64	0.603472	-0.219343	-0.728642
491	245	tr|F1S9N9|F1S9N9_PIG	-2.42654	0.13076	0.883525	224832	465443	150003	474242	169901	29002	-240611	0.483049	-0.316009	-1.04976
492	210	tr|F1RPE4|F1RPE4_PIG	2.32708	0.13232	0.878375	434392	143758	394867	164019	210393	58067.2	290634	3.02169	0.48025	1.59536
493	634	tr|A0A4X1THN6|A0A4X1THN6_PIG	-2.02604	0.13254	0.877653	36077.3	56436	35968.3	64906.9	2370.25	19909.8	-20358.8	0.63926	-0.194323	-0.645526
494	129	tr|A0A481B882|A0A481B882_PIG	2.05607	0.13344	0.874714	25063.1	13202.9	20849.8	15526.3	8980.22	5056.98	11860.3	1.89831	0.278367	0.924715
495	216	tr|A0A4X1SHI9|A0A4X1SHI9_PIG	2.44965	0.13389	0.873252	916845	92218.1	1.24073e+06	92723.6	582978	11428.6	824627	9.94214	0.99748	3.31356
496	366	tr|F1S6Z8|F1S6Z8_PIG	2.41188	0.13682	0.86385	245751	43262.4	208342	45820.9	145256	7813.91	202489	5.68048	0.754385	2.50601
497	284	tr|A0A5G2QWV3|A0A5G2QWV3_PIG	-1.82582	0.13777	0.860845	6907.63	16392.6	3340.19	18099.5	7008.27	6516.18	-9484.96	0.421387	-0.375318	-1.24678
498	626	tr|F1RUH7|F1RUH7_PIG	-1.89298	0.13802	0.860058	35799.7	64259.3	25434.5	61573.3	21744.4	16543.5	-28459.5	0.557114	-0.254056	-0.843956
499	139	tr|A0A287AZM6|A0A287AZM6_PIG	2.35368	0.1391	0.856673	1.4446e+06	564916	1.19274e+06	605530	642483	91527.9	879686	2.5572	0.407765	1.35456
500	29	tr|Q8WNW8|Q8WNW8_PIG	2.37442	0.13986	0.854306	6.35691e+06	987116	4.80043e+06	1.11993e+06	3.90935e+06	283720	5.36979e+06	6.43988	0.808878	2.68703
501	331	tr|A0A4X1V297|A0A4X1V297_PIG	1.78778	0.13997	0.853965	104320	50484.2	114719	43101	38988.1	40006.2	53836	2.06639	0.315213	1.04711
502	638	tr|F1RLQ2|F1RLQ2_PIG	1.8046	0.14207	0.847498	60815.9	38372.1	67894.5	31838.7	16880.7	15452.2	22443.8	1.5849	0.200001	0.664391
503	649	tr|F1SJ46|F1SJ46_PIG	-2.00536	0.1421	0.847406	20351.6	35421.8	19601.5	37626.4	11777.7	6399.09	-15070.2	0.574549	-0.240673	-0.799498
504	650	tr|A9XFX7|A9XFX7_PIG	-1.80425	0.14448	0.840192	77948.9	128791	79727.3	126402	38921.7	34004.7	-50841.7	0.605238	-0.218074	-0.724426
505	422	tr|I3LBD8|I3LBD8_PIG	2.27944	0.14596	0.835766	323593	138423	249213	137750	139488	21302.7	185170	2.33771	0.368791	1.2251
506	627	tr|I3LL27|I3LL27_PIG	-1.91101	0.14734	0.831679	26329.7	68157.4	29009.4	82921.1	6109.57	43203.3	-41827.7	0.386307	-0.413067	-1.37218
507	173	tr|F2Z5C1|F2Z5C1_PIG	-1.83214	0.1474	0.831503	555477	821544	481191	774121	209804	160212	-266067	0.676138	-0.169965	-0.564611
508	605	tr|F1RF26|F1RF26_PIG	1.88462	0.14783	0.830237	235328	98723.1	187847	72420.4	108963	72007.5	136605	2.38372	0.377254	1.25321
509	184	tr|A0A4X1UDU6|A0A4X1UDU6_PIG	2.27902	0.14907	0.82661	1.248e+06	223683	1.009e+06	238267	776570	62861.3	1.02431e+06	5.5793	0.74658	2.48008
510	526	tr|A0A5G2RCF6|A0A5G2RCF6_PIG	-1.7654	0.15093	0.821224	48388.3	82313	36871	86794.6	26489.6	23269.7	-33924.7	0.587858	-0.230728	-0.766461
511	320	tr|A0A4X1W3M9|A0A4X1W3M9_PIG	1.90558	0.15114	0.820621	21556.6	13492.1	23402.4	14316	6518.93	3870.25	8064.5	1.59772	0.2035	0.676014
512	699	tr|I3LG91|I3LG91_PIG	2.0689	0.15249	0.816759	55769	29295.8	58315.8	27562.5	21125.3	7739.15	26473.2	1.90365	0.279588	0.92877
513	23	tr|A0A5G2Q7G7|A0A5G2Q7G7_PIG	-1.94194	0.15387	0.812846	3.65619e+06	6.21978e+06	2.72887e+06	6.46121e+06	2.08786e+06	1.07638e+06	-2.56358e+06	0.587834	-0.230746	-0.76652
514	424	tr|A0A480M5F4|A0A480M5F4_PIG	2.19674	0.15528	0.808884	109988	22696.5	77016	23120.2	68291.3	9887.8	87291.2	4.84601	0.685385	2.2768
515	340	tr|F1SJX5|F1SJX5_PIG	-1.70139	0.15686	0.804488	87688.4	169140	65995.9	138741	39519.7	84173.1	-81451.8	0.518436	-0.285305	-0.947762
516	537	tr|A0A5G2QG83|A0A5G2QG83_PIG	1.91724	0.15977	0.796505	46429.1	15055.5	36990.4	8824.41	26057.6	12875.5	31373.6	3.08385	0.489094	1.62473
517	10	tr|A0A4X1UZ02|A0A4X1UZ02_PIG	-2.13168	0.16081	0.793687	4.85028e+06	7.62001e+06	3.8284e+06	7.77651e+06	2.22388e+06	398425	-2.76973e+06	0.636519	-0.196189	-0.651725
518	466	tr|F1S937|F1S937_PIG	2.17364	0.16103	0.793093	150870	32183	99086.3	31244.7	94433.2	5983.93	118687	4.68788	0.670977	2.22894
519	528	tr|F1S0X3|F1S0X3_PIG	-1.69697	0.1664	0.778847	48347.4	100197	41187.9	117789	19999.1	56577.1	-51849.8	0.482523	-0.316482	-1.05133
520	85	tr|F1SU61|F1SU61_PIG	1.99142	0.17297	0.762029	1.00586e+06	462933	758886	504204	460918	118559	542927	2.1728	0.33702	1.11956
521	611	tr|A0A4X1VVT2|A0A4X1VVT2_PIG	1.92898	0.17471	0.757682	36823.5	9180.14	25996.9	8040.2	23838.4	7985.34	27643.3	4.01121	0.603275	2.00404
522	371	tr|G3CKJ2|G3CKJ2_PIG	2.06154	0.17512	0.756664	92687.2	4711.76	103754	4381.83	73876.3	2751.54	87975.5	19.6715	1.29384	4.29803
523	332	tr|A0A4X1U931|A0A4X1U931_PIG	1.9506	0.17945	0.746057	246217	102988	242734	106346	124342	30854.5	143229	2.39073	0.378531	1.25745
524	733	tr|F1RXY7|F1RXY7_PIG	-1.61623	0.18085	0.742681	2196.98	5117.53	1527.08	4890.99	1249.65	3313.46	-2920.55	0.429305	-0.367234	-1.21993
525	688	tr|A0A480YP74|A0A480YP74_PIG	-1.86141	0.18133	0.74153	24708.8	48671.6	21906.3	50376.3	21226.7	7882.53	-23962.7	0.507664	-0.294423	-0.978053
526	56	tr|A0A287BSC3|A0A287BSC3_PIG	1.94802	0.18196	0.740024	1.06945e+06	783383	932052	799618	249822	55191.1	286069	1.36517	0.135187	0.449082
527	118	tr|C4TP28|C4TP28_PIG	-1.66507	0.18982	0.721658	24212.7	44394	24072	33695.7	3411.44	23918.7	-20181.3	0.545405	-0.263281	-0.874601
528	347	tr|F1S9G9|F1S9G9_PIG	-1.57812	0.19094	0.719103	126435	190152	116902	213409	56629	47380.7	-63717.3	0.664914	-0.177234	-0.58876
529	126	tr|C5IWV5|C5IWV5_PIG	1.62158	0.19199	0.716721	1.6904e+07	1.1802e+07	1.43412e+07	1.32071e+07	4.6629e+06	3.25675e+06	5.10197e+06	1.4323	0.156033	0.518329
530	635	tr|A0A5G2QY42|A0A5G2QY42_PIG	-1.58465	0.19463	0.71079	17524.5	23598.3	20575.2	22094.4	5536.92	4229.33	-6073.76	0.742618	-0.129234	-0.429307
531	641	tr|A0A5G2R1S2|A0A5G2R1S2_PIG	1.9124	0.19587	0.708032	149356	35126.1	117100	34655.5	103439	2246.48	114229	4.25198	0.628591	2.08813
532	150	tr|A0A4X1VN86|A0A4X1VN86_PIG	1.84302	0.19659	0.706439	364185	218894	299930	217789	133736	31807.2	145292	1.66375	0.221089	0.734442
533	348	tr|A0A5G2RD54|A0A5G2RD54_PIG	1.8892	0.19682	0.705931	313731	150482	278371	154468	148885	17672.7	163249	2.08485	0.319074	1.05994
534	563	tr|F1SMJ4|F1SMJ4_PIG	-1.53326	0.19813	0.70305	20592.2	29974.6	22677	30774.4	8400.57	7462.58	-9382.49	0.686986	-0.163052	-0.541648
535	178	tr|F1SGG3|F1SGG3_PIG	1.52032	0.20107	0.696653	8.59167e+06	5.49707e+06	9.19394e+06	5.04932e+06	2.7913e+06	2.48686e+06	3.0946e+06	1.56296	0.193947	0.644277
536	106	tr|A0A4X1W3D7|A0A4X1W3D7_PIG	1.64343	0.2013	0.696156	17331.3	12542.9	19344.2	13555.6	4551.52	2517.22	4788.43	1.38176	0.140434	0.466511
537	171	tr|A0A287A853|A0A287A853_PIG	-1.75992	0.2024	0.693789	429893	748126	318451	710389	301157	99292.8	-318233	0.574626	-0.240614	-0.799304
538	472	tr|F6QA08|F6QA08_PIG	1.51266	0.20327	0.691927	127810	83475.8	146235	70723.6	40295.6	35651	44333.8	1.5311	0.185003	0.614566
539	654	tr|A0A4X1U1C1|A0A4X1U1C1_PIG	-1.51057	0.20369	0.69103	50190	73320.7	59545.6	76473.7	21038.8	18647.4	-23130.7	0.684527	-0.16461	-0.546821
540	728	tr|A0A4X1V9D0|A0A4X1V9D0_PIG	-1.60677	0.20424	0.689859	30078.6	101518	28746.2	97744.5	8603.34	88366.9	-71439.7	0.296288	-0.528286	-1.75493
541	615	tr|I3L9N5|I3L9N5_PIG	1.8344	0.20634	0.685417	82108.1	50750.4	75405.2	49960	29508.3	2805.39	31357.7	1.61788	0.208946	0.694105
542	101	tr|A0A480HSJ4|A0A480HSJ4_PIG	-1.78884	0.20666	0.684744	118115	173694	136027	172819	52836.7	11790.1	-55578.6	0.68002	-0.167478	-0.556351
543	258	tr|A0A480SE36|A0A480SE36_PIG	1.76512	0.20861	0.680665	22720.6	8216.95	19514.9	9040.97	13908.9	3481.17	14503.7	2.76509	0.441709	1.46733
544	619	tr|A0A5G2R0E2|A0A5G2R0E2_PIG	1.62925	0.21019	0.677388	25194.3	16238.1	21225.9	14273.5	8750.26	4334.06	8956.19	1.55155	0.190767	0.633714
545	233	tr|I3LDS3|I3LDS3_PIG	1.77665	0.21108	0.675553	5.63026e+06	2.58551e+06	5.96455e+06	2.73146e+06	2.92894e+06	556442	3.04475e+06	2.17762	0.337982	1.12275
546	114	tr|F1SIN0|F1SIN0_PIG	1.80997	0.21169	0.6743	1.21608e+06	103178	758694	112382	1.06431e+06	43904.6	1.1129e+06	11.7862	1.07137	3.55903
547	679	tr|K7GM53|K7GM53_PIG	-1.56672	0.2119	0.673869	25697.2	49082.9	13881.8	55263	22853.2	13958.8	-23385.7	0.523546	-0.281045	-0.933611
548	228	tr|A0A4X1UK20|A0A4X1UK20_PIG	1.60301	0.21299	0.671641	99545.5	73357.4	107051	72065.5	25792.1	13438.5	26188.1	1.35699	0.132578	0.440413
549	81	tr|I3LPA7|I3LPA7_PIG	-1.47314	0.21414	0.669302	1.79003e+06	2.66365e+06	1.32876e+06	2.9673e+06	821602	711828	-873616	0.672023	-0.172616	-0.573417
550	464	tr|F1SGY1|F1SGY1_PIG	1.71287	0.21652	0.664502	13398.5	3154.22	8416.74	2065.91	10091.3	2701.9	10244.3	4.2478	0.628164	2.08672
551	297	tr|A0A5G2QQW2|A0A5G2QQW2_PIG	-1.76928	0.21824	0.661066	212015	323772	160213	322603	109267	6344.17	-111757	0.654829	-0.183872	-0.61081
552	416	tr|F1SP18|F1SP18_PIG	-1.68169	0.2187	0.660151	20385.1	31426.2	23701.5	31439	10985	3395.41	-11041.1	0.648666	-0.187979	-0.624453
553	311	tr|A0A5G2R2Z4|A0A5G2R2Z4_PIG	1.7155	0.21923	0.6591	15691.3	5687.37	15552.3	6375.16	9909.19	2258.74	10003.9	2.75897	0.440747	1.46413
554	24	tr|Q4R0H8|Q4R0H8_PIG	1.71483	0.22026	0.657064	354617	139728	317853	159413	213355	46031.9	214889	2.53791	0.404477	1.34364
555	196	tr|F6Q3P3|F6Q3P3_PIG	-1.50465	0.22491	0.647991	19284.3	52220	18624.2	31723.6	6184.13	43192.3	-32935.7	0.36929	-0.432633	-1.43717
556	726	tr|I3LRP8|I3LRP8_PIG	1.72535	0.22521	0.647412	27228.1	9754.36	26533.9	9185.5	17492.1	1519.21	17473.7	2.79138	0.445818	1.48098
557	506	tr|F1SMN1|F1SMN1_PIG	1.37734	0.22727	0.643458	7842.07	4879.7	8283.42	5218.74	2476.62	3213.29	2962.36	1.60708	0.206037	0.68444
558	542	tr|D0G6X4|D0G6X4_PIG	-1.6332	0.22777	0.642503	28084.3	40484.6	21950.7	39396.1	12690.5	3982.67	-12400.4	0.693702	-0.158827	-0.527613
559	714	tr|A0A287B7K6|A0A287B7K6_PIG	1.63717	0.23325	0.632178	65901	29692	61394.8	26919.8	37502.6	9020.2	36209	2.21948	0.346252	1.15022
560	148	tr|A0A5G2R7M3|A0A5G2R7M3_PIG	1.67227	0.23368	0.631378	579820	126604	336200	116615	466782	57361.2	453216	4.57979	0.660846	2.19528
561	70	tr|B3CL06|B3CL06_PIG	1.59662	0.23648	0.626206	903.696	566.178	885.971	582.121	354.329	106.557	337.518	1.59613	0.20307	0.674582
562	693	tr|A0A4X1W6U6|A0A4X1W6U6_PIG	1.63257	0.23842	0.622657	41499.9	9883.09	42675.4	8602.47	33144.3	5956.8	31616.8	4.19908	0.623155	2.07007
563	518	tr|L8B180|L8B180_PIG	1.35719	0.23846	0.622584	2303.63	1252.55	2818.03	1198.78	1002.45	1029.2	1051.08	1.83916	0.264619	0.879044
564	306	tr|A0A4X1SJ10|A0A4X1SJ10_PIG	1.4954	0.24078	0.61838	1.23188e+06	789144	1.07868e+06	852909	472550	229955	442734	1.56103	0.193411	0.642499
565	246	tr|M3VHA3|M3VHA3_PIG	1.56361	0.24196	0.616256	5715.21	2122.77	5574.66	1883.61	3836.6	1220.12	3592.44	2.69233	0.430129	1.42886
566	530	tr|F1S866|F1S866_PIG	1.59892	0.24437	0.611952	530.733	75.9591	638.666	54.9814	485.843	94.1624	454.774	6.98709	0.844296	2.80469
567	63	tr|A0A4X1UA80|A0A4X1UA80_PIG	1.32801	0.24439	0.611917	133501	91533.7	129514	70107.4	29373.7	53332.3	41967.8	1.4585	0.163905	0.544481
568	434	tr|Q1RLJ4|Q1RLJ4_PIG	-1.39031	0.24562	0.609736	5197.18	7709.38	4088.8	8071.07	2648.02	1926.33	-2512.2	0.674137	-0.171252	-0.568886
569	664	tr|F1SFY5|F1SFY5_PIG	-1.32332	0.24834	0.604953	11058.5	19227.7	7839.2	16551.4	7961.43	8241.66	-8169.21	0.575133	-0.240232	-0.798033
570	217	tr|I3LVL5|I3LVL5_PIG	1.32903	0.2539	0.595337	4909.8	3611	5025.84	4423.29	680.098	1789.8	1298.8	1.35968	0.133436	0.443266
571	705	tr|F1S3V5|F1S3V5_PIG	1.55342	0.25799	0.588397	132673	52422.4	81736.4	55242.4	89002.3	10644.2	80250.3	2.53084	0.403265	1.33962
572	259	tr|A0A4X1SEA1|A0A4X1SEA1_PIG	-1.48722	0.2613	0.582861	190627	304989	146569	301975	129046	38061.3	-114362	0.625029	-0.2041	-0.678004
573	440	tr|B5APU8|B5APU8_PIG	1.50246	0.26278	0.580408	102556	39400.6	74285.7	35598.3	71378.1	16566.5	63155.1	2.6029	0.415457	1.38012
574	179	tr|A0A5G2QDJ2|A0A5G2QDJ2_PIG	-1.28452	0.26898	0.57028	205884	290712	154271	325100	92309.7	77994.9	-84828.5	0.708204	-0.149841	-0.497762
575	425	tr|A0A5G2R9X1|A0A5G2R9X1_PIG	1.5071	0.26941	0.569586	375984	101244	272384	103107	314834	27715.1	274740	3.71364	0.5698	1.89283
576	49	tr|M3UZ54|M3UZ54_PIG	-1.34311	0.27187	0.565639	735243	965622	583798	1.03814e+06	265786	153282	-230378	0.76142	-0.118376	-0.393236
577	622	tr|I3LCP8|I3LCP8_PIG	1.36699	0.2722	0.565112	13132.9	5145.12	12469.1	3385.58	9280.08	4663.82	7987.79	2.5525	0.406966	1.35191
578	604	tr|A0A4X1VQE1|A0A4X1VQE1_PIG	-1.28318	0.27439	0.561632	600.803	1134.98	468.094	1094.71	234.416	787.349	-534.172	0.529354	-0.276254	-0.917697
579	254	tr|A0A4X1TMB8|A0A4X1TMB8_PIG	1.48387	0.27569	0.559579	187446	49707.4	97612.9	46974.8	160636	7764.41	137739	3.771	0.576456	1.91495
580	465	tr|I3L9J4|I3L9J4_PIG	1.31137	0.27742	0.556862	25493.1	17814.1	24970.5	12940.9	1528.86	11577.5	7678.98	1.43106	0.155658	0.517086
581	51	tr|A0A4X1TS37|A0A4X1TS37_PIG	-1.28918	0.27902	0.554365	339885	555757	219217	477310	249995	169785	-215871	0.611572	-0.213552	-0.709406
582	457	tr|A5A759|A5A759_PIG	1.41127	0.2809	0.551448	2.8674e+06	1.80751e+06	2.85003e+06	1.94624e+06	1.26327e+06	358232	1.05989e+06	1.58638	0.200408	0.665741
583	250	tr|I3LHC8|I3LHC8_PIG	-1.37844	0.28622	0.5433	312052	439298	375510	441912	154021	49552.6	-127246	0.710343	-0.148532	-0.493412
584	341	tr|E3UV40|E3UV40_PIG	-1.18216	0.2903	0.537153	148140	189615	158655	211550	38777.9	54023.5	-41474.8	0.781268	-0.1072	-0.356111
585	288	tr|A0A5G2QK18|A0A5G2QK18_PIG	1.38027	0.29279	0.533444	58512.9	22164.9	62591	24579.6	44710.6	10417.6	36348.1	2.6399	0.421587	1.40048
586	672	tr|A0A4X1UG34|A0A4X1UG34_PIG	1.28178	0.30527	0.515316	86419.1	61726.3	69049.9	61950.3	31419.8	12969.9	24692.8	1.40004	0.14614	0.485466
587	188	tr|A0A5G2QC50|A0A5G2QC50_PIG	1.28853	0.315	0.501689	3938.02	1441.17	2731.28	1417.02	3264.26	901.264	2496.85	2.73251	0.436562	1.45023
588	189	tr|F1RW75|F1RW75_PIG	1.32205	0.31528	0.501304	356032	167287	306126	178145	246261	25873.3	188745	2.12827	0.328026	1.08968
589	730	tr|Q9N0Y9|Q9N0Y9_PIG	-1.24838	0.33079	0.480448	55170.4	84860.8	55050.4	82905.8	40460.5	8933.02	-29690.3	0.650129	-0.187001	-0.621202
590	317	tr|A0A4X1TK49|A0A4X1TK49_PIG	1.11943	0.3312	0.47991	31856.7	24011.4	29854.6	26101.1	3871.53	13284.6	7845.3	1.32673	0.122783	0.407877
591	314	tr|D0G0C5|D0G0C5_PIG	-1.22803	0.33451	0.475591	75825.9	115822	64584.9	112095	55053.6	14205.8	-39995.9	0.654677	-0.183973	-0.611144
592	538	tr|A0A5G2QZJ5|A0A5G2QZJ5_PIG	-1.19448	0.33644	0.473092	47850.2	73566	36525.6	72512.7	35518	13111.9	-25715.7	0.65044	-0.186793	-0.620513
593	555	tr|Q5PSB3|Q5PSB3_PIG	-1.05083	0.34165	0.466419	89924.5	125478	72315.7	100506	38541.7	50972.2	-35553.2	0.716657	-0.144689	-0.480645
594	82	tr|F1S682|F1S682_PIG	1.23009	0.34363	0.463909	237336	63836.9	100363	62982.4	244246	5823.75	173499	3.71784	0.570291	1.89447
595	713	tr|A0A4X1U7V1|A0A4X1U7V1_PIG	-1.19974	0.34444	0.462886	39762.3	52616.6	30104.4	51521.1	18160.2	4410.73	-12854.3	0.755698	-0.121652	-0.404118
596	689	tr|A0A5G2RH94|A0A5G2RH94_PIG	-1.11024	0.34552	0.461527	742.791	1235.05	709.909	1292.98	98.495	879.444	-492.262	0.601425	-0.220819	-0.733544
597	313	tr|F1RQR4|F1RQR4_PIG	-1.20117	0.35103	0.454656	233671	299627	180700	300517	94738.4	9657.57	-65956	0.779873	-0.107976	-0.35869
598	455	tr|Q1W2G0|Q1W2G0_PIG	1.19325	0.35502	0.449747	130026	24324.7	47128.6	25906.4	153389	4054.94	105702	5.34544	0.727983	2.41831
599	278	tr|F2Z5W2|F2Z5W2_PIG	-1.01609	0.35658	0.447843	55335.2	64134.1	56475.4	59630.8	8935.39	13910.1	-8798.83	0.862806	-0.064087	-0.212892
600	482	tr|Q2EN74|Q2EN74_PIG	-1.05136	0.35664	0.44777	56672.5	81621	64473.8	60505.5	13735.2	44731.3	-24948.6	0.694337	-0.15843	-0.526293
601	60	tr|A0A4X1UA66|A0A4X1UA66_PIG	1.02734	0.35785	0.446299	855918	484471	1.0467e+06	272354	480146	464240	371447	1.76671	0.247165	0.821063
602	390	tr|F1S4J6|F1S4J6_PIG	1.15527	0.35968	0.444084	241490	113439	151719	115544	188240	43563.3	128052	2.12882	0.328139	1.09005
603	61	tr|F1STP2|F1STP2_PIG	1.17505	0.36006	0.443625	1.11886e+06	705835	801251	720632	607521	45741	413026	1.58516	0.200073	0.664629
604	224	tr|V5PZU0|V5PZU0_PIG	1.15529	0.3636	0.439376	1.10006e+06	559547	642411	585457	802749	127876	540512	1.96598	0.293579	0.975249
605	156	tr|A0A4X1UAN3|A0A4X1UAN3_PIG	1.04975	0.36551	0.437101	25257.4	16602.2	19024.4	17905.8	12443.7	8090.76	8655.18	1.52133	0.182222	0.60533
606	648	tr|A0A4X1VIM8|A0A4X1VIM8_PIG	-1.12249	0.36559	0.437006	12714.6	22015.1	5256.55	23428.1	13866	4272.66	-9300.56	0.577538	-0.23842	-0.792013
607	569	tr|A0A5G2QV08|A0A5G2QV08_PIG	-1.00438	0.3671	0.435216	5080.34	6618.13	4058.66	7094.35	2018.73	1985.76	-1537.8	0.767639	-0.114843	-0.3815
608	225	tr|A0A4X1T5Y1|A0A4X1T5Y1_PIG	-1.11505	0.37127	0.43031	52467	87649.2	37533	93176.5	53270.4	14089.1	-35182.2	0.598602	-0.222862	-0.740332
609	447	tr|A0A4X1VVM5|A0A4X1VVM5_PIG	0.984601	0.37455	0.42649	7827.16	5616.05	6723.25	6239.72	2910.06	2980.13	2211.1	1.39371	0.144173	0.478932
610	665	tr|A0A4X1WAZ4|A0A4X1WAZ4_PIG	1.05236	0.37597	0.424847	14441.8	11415.1	17025.3	11058.1	4570.05	2289.09	3026.65	1.26514	0.10214	0.339302
611	426	tr|A0A481CZK5|A0A481CZK5_PIG	1.12494	0.37656	0.424166	388994	73608.4	199848	61925.6	484471	38079.7	315385	5.28463	0.723015	2.4018
612	442	tr|A0A4X1SUF8|A0A4X1SUF8_PIG	1.11711	0.37665	0.424062	3782.64	1159.07	1936.94	896.673	4031.35	627.104	2623.56	3.2635	0.513684	1.70642
613	185	tr|F1SGX3|F1SGX3_PIG	1.10402	0.37861	0.421808	369642	259866	309886	246873	169501	35214.4	109776	1.42243	0.153031	0.508359
614	18	tr|A0A4X1SGK5|A0A4X1SGK5_PIG	1.09403	0.3825	0.417369	27736.1	9791.38	17120	10522.5	27989.7	5621.24	17944.7	2.83271	0.452202	1.50218
615	596	tr|A0A4X1UXD5|A0A4X1UXD5_PIG	1.09451	0.38736	0.411885	151850	58669	132221	60626.8	147232	9418.5	93180.6	2.58824	0.413005	1.37197
616	702	tr|F1SMW8|F1SMW8_PIG	1.08806	0.38995	0.408991	103589	22318.8	38476	22315.3	129281	5549.47	81269.9	4.64133	0.666642	2.21454
617	21	tr|A0A4X1SQE6|A0A4X1SQE6_PIG	1.07511	0.39132	0.407468	2.60829e+06	1.72358e+06	2.08926e+06	1.72741e+06	1.41217e+06	223005	884716	1.5133	0.179926	0.5977
618	562	tr|F1SPK8|F1SPK8_PIG	1.0521	0.39373	0.404801	73396.5	47230.1	50298.7	51301.9	41959	11259.8	26166.4	1.55402	0.191457	0.636006
619	403	tr|A0A5G2QSK0|A0A5G2QSK0_PIG	0.993764	0.39631	0.401965	47207.9	27431.2	32284.5	21405	31215.9	16879.6	19776.7	1.72095	0.235769	0.783209
620	339	tr|Q8WNR3|Q8WNR3_PIG	1.05322	0.40132	0.396509	8575.19	3533.24	7012.96	3222.19	8261.06	821.679	5041.95	2.427	0.38507	1.27918
621	514	tr|A0A5G2R297|A0A5G2R297_PIG	-1.0503	0.40211	0.395655	44219	67567.6	24345.6	67285.3	38333.2	4182.96	-23348.6	0.654441	-0.184129	-0.611664
622	658	tr|I3L5V7|I3L5V7_PIG	1.01563	0.40839	0.388925	168862	130037	135221	123912	64651.3	16502.7	38825	1.29857	0.113465	0.376924
623	368	tr|F1S0N2|F1S0N2_PIG	0.929845	0.40897	0.388309	8668.98	4607.18	5459.12	2620.83	6283.43	4866.69	4061.8	1.88162	0.274533	0.911978
624	662	tr|I3L5S3|I3L5S3_PIG	1.00332	0.41228	0.384808	61070.1	50680.9	51459.7	50858.4	17464.6	4712.65	10389.2	1.20499	0.0809842	0.269024
625	266	tr|A0A4X1VVN2|A0A4X1VVN2_PIG	-0.884508	0.41746	0.379385	2149.16	3042.19	1508.63	2937.64	1183.16	1486.93	-893.031	0.706452	-0.150918	-0.501337
626	389	tr|A0A4X1V548|A0A4X1V548_PIG	-0.958028	0.41826	0.378554	23320	31540.2	30381.6	32247.4	13858.2	6198.53	-8220.22	0.739373	-0.131136	-0.435625
627	449	tr|K9IVW6|K9IVW6_PIG	0.882075	0.41897	0.377817	92436.3	79305.4	100443	77648.9	14739.7	24428.4	13131	1.16557	0.0665401	0.221041
628	639	tr|A0A5G2QML3|A0A5G2QML3_PIG	1.0035	0.42122	0.375491	16859.7	2034.44	2280.88	1896.37	25582.3	655.313	14825.3	8.28715	0.918405	3.05088
629	47	tr|Q4R0H6|Q4R0H6_PIG	0.988916	0.423	0.37366	8691.31	5966.13	6476.82	5643.37	4719.36	824.273	2725.17	1.45677	0.163392	0.542777
630	507	tr|A0A4X1T3Z4|A0A4X1T3Z4_PIG	0.963686	0.42797	0.368587	191182	135233	146552	147195	97873.2	26654.8	55949.2	1.41372	0.150364	0.4995
631	720	tr|F1RRT3|F1RRT3_PIG	0.924841	0.42886	0.367684	36515	22081	49504.2	27074.2	24824.3	12355.1	14433.9	1.65368	0.218452	0.725681
632	59	tr|F1SGG6|F1SGG6_PIG	0.955874	0.43131	0.36521	1.97214e+06	835306	1.09138e+06	597190	2.00589e+06	541306	1.13683e+06	2.36097	0.373091	1.23938
633	644	tr|K9IWF3|K9IWF3_PIG	0.971799	0.43213	0.364386	87937.1	15175.4	16752.9	9627.72	129115	14017.8	72761.6	5.7947	0.763031	2.53473
634	36	tr|A0A5K1UGB8|A0A5K1UGB8_PIG	-0.933759	0.43454	0.36197	5.87626e+06	7.33005e+06	5.26591e+06	7.41051e+06	2.57237e+06	934461	-1.45379e+06	0.801667	-0.0960058	-0.318924
635	459	tr|Q0Z8R0|Q0Z8R0_PIG	0.868038	0.43595	0.360563	5474.25	3585.68	5496.09	3124.9	3074.32	2516.43	1888.57	1.5267	0.183754	0.610416
636	237	tr|A0A5G2QPX2|A0A5G2QPX2_PIG	-0.926756	0.43614	0.360374	190778	273331	146257	250800	146421	56161.1	-82553.7	0.697972	-0.156162	-0.518759
637	201	tr|K9IVG2|K9IVG2_PIG	0.924884	0.44392	0.352695	607947	445537	487357	445821	295858	81446.7	162411	1.36453	0.134982	0.448402
638	441	tr|I3L5I2|I3L5I2_PIG	0.878878	0.44614	0.350529	3890.75	3055.18	3980.96	3002.18	1487.89	814.693	835.569	1.27349	0.104996	0.34879
639	496	tr|F1RHN3|F1RHN3_PIG	0.933314	0.44837	0.348363	157734	85329.8	130508	89061.4	134043	10794.8	72404.3	1.84852	0.266825	0.886373
640	96	tr|K9IVR7|K9IVR7_PIG	-0.861623	0.45794	0.339191	121612	178334	77493.3	196005	104936	51505.2	-56721.3	0.681937	-0.166256	-0.55229
641	39	tr|A0A4X1VAP6|A0A4X1VAP6_PIG	-0.894069	0.45827	0.338879	776856	926170	667959	901127	282447	72072.5	-149314	0.838783	-0.0763504	-0.253631
642	710	tr|F1S8J8|F1S8J8_PIG	0.84806	0.47329	0.324873	710194	366629	435355	258498	671303	235843	343565	1.93709	0.28715	0.953892
643	523	tr|A0A5G2R2P5|A0A5G2R2P5_PIG	0.859578	0.48054	0.31827	424062	140583	109926	143753	571085	13735.9	283478	3.01644	0.479495	1.59285
644	243	tr|A0A287A178|A0A287A178_PIG	-0.753653	0.48515	0.314124	568951	619077	558491	576913	75734.2	100235	-50125.9	0.919031	-0.0366698	-0.121814
645	725	tr|I3LJW2|I3LJW2_PIG	0.794396	0.49249	0.307603	18835.9	11567.2	13977.5	9067.37	14749.5	6695.11	7268.69	1.62839	0.211758	0.703446
646	229	tr|A0A287B626|A0A287B626_PIG	-0.775795	0.4926	0.307506	4103.28	5804.93	3875.89	5475.02	508.127	4347.46	-1701.66	0.70686	-0.150666	-0.500503
647	737	tr|F1SE42|F1SE42_PIG	-0.738905	0.49624	0.304308	87347.9	98905.2	90476.2	102984	13464.6	27145	-11557.3	0.883148	-0.0539666	-0.179273
648	653	tr|I3LU04|I3LU04_PIG	-0.741271	0.50166	0.299591	851.541	1212.62	759.924	1274.75	298.894	911.035	-361.08	0.702232	-0.153519	-0.509981
649	122	tr|A0A4X1SMZ2|A0A4X1SMZ2_PIG	-0.70929	0.51456	0.288564	747074	947497	573038	1.00338e+06	377311	359945	-200423	0.788471	-0.103214	-0.34287
650	215	tr|I3LVS2|I3LVS2_PIG	-0.692971	0.52114	0.283046	71852.3	80897	64973.2	82343.6	16402.2	17964.4	-9044.72	0.888195	-0.0514918	-0.171052
651	516	tr|A0A4X1SKU6|A0A4X1SKU6_PIG	0.684968	0.52482	0.27999	14978.7	11392	17286.3	7848.43	5042.94	8704.44	3586.7	1.31484	0.118874	0.39489
652	395	tr|K7GPY8|K7GPY8_PIG	-0.736825	0.52592	0.27908	306633	347663	270064	345038	91728.4	34420.6	-41030.6	0.881982	-0.0545404	-0.181179
653	388	tr|F1SJ68|F1SJ68_PIG	-0.667111	0.53425	0.272255	20478	28243.7	16552.5	28608.6	12718.5	18065.2	-7765.7	0.725046	-0.139634	-0.463855
654	731	tr|F1RMB2|F1RMB2_PIG	0.723085	0.5347	0.27189	10599	4473.76	3038.92	2747.01	14067.5	4813.82	6125.27	2.36916	0.374594	1.24437
655	711	tr|A0A4X1W649|A0A4X1W649_PIG	0.72964	0.53676	0.27022	89233.8	31803.9	18526.9	23004.4	133810	30122.7	57429.9	2.80575	0.448049	1.48839
656	369	tr|A0A4X1WBK1|A0A4X1WBK1_PIG	0.70766	0.53831	0.268968	688046	359191	303842	211839	755182	321585	328856	1.91555	0.282293	0.937756
657	329	tr|I3LVS7|I3LVS7_PIG	0.707791	0.55229	0.257833	228424	89838.4	38079.5	88205.2	338935	13439.8	138585	2.54261	0.405279	1.34631
658	696	tr|Q864B5|Q864B5_PIG	-0.665055	0.56413	0.248621	15168.1	19017.7	15195.3	18440.1	9557.15	3497.71	-3849.56	0.79758	-0.0982259	-0.326299
659	360	tr|A0A5G2QEL4|A0A5G2QEL4_PIG	0.661479	0.57027	0.243919	12364.7	7798.26	8385.99	7954.99	11638.7	3164.23	4566.41	1.58557	0.200185	0.664999
660	631	tr|A0A287BA49|A0A287BA49_PIG	0.628091	0.57312	0.241754	268734	172756	165545	119929	234169	142443	95978.5	1.55557	0.19189	0.637446
661	586	tr|Q4R0H5|Q4R0H5_PIG	-0.634969	0.57669	0.239058	4980.41	5838.72	3739.86	5457.16	2182.36	978.979	-858.304	0.852998	-0.069052	-0.229386
662	554	tr|A0A4X1WBP3|A0A4X1WBP3_PIG	0.627501	0.58186	0.235181	26860.5	20776.8	21214.5	20196.9	15744.8	6741.09	6083.66	1.29281	0.111535	0.37051
663	299	tr|F1S5Z7|F1S5Z7_PIG	0.631005	0.58537	0.23257	215592	182501	218080	179632	87779.2	26957.8	33090.7	1.18132	0.0723667	0.240397
664	88	tr|K9J4R3|K9J4R3_PIG	-0.587933	0.59758	0.223604	53938.3	74467.5	27852.9	67410	53948.8	31564.6	-20529.2	0.72432	-0.14007	-0.465301
665	481	tr|A0A4X1V6N7|A0A4X1V6N7_PIG	-0.536689	0.63002	0.200646	15161.7	18483.5	11145.2	17007.6	9698.47	5274.46	-3321.77	0.820284	-0.0860356	-0.285804
666	152	tr|I3LGD4|I3LGD4_PIG	-0.504693	0.63671	0.196058	58446.1	73641	48798.8	58647.4	38029	41200.9	-15194.9	0.793662	-0.100364	-0.333403
667	548	tr|K7GSR6|K7GSR6_PIG	-0.537021	0.64204	0.192438	51497.1	56702.1	42068.9	56281.7	16517.7	3462.81	-5205.02	0.908204	-0.0418165	-0.138912
668	430	tr|B5APU6|B5APU6_PIG	-0.517395	0.64572	0.189956	104998	133127	64652	128064	87930.3	38917.6	-28129.8	0.7887	-0.103088	-0.342451
669	460	tr|C4MQ03|C4MQ03_PIG	0.507731	0.65779	0.181913	297077	190304	143796	150408	355030	93986.5	106773	1.56107	0.193422	0.642532
670	15	tr|A0A480TKF5|A0A480TKF5_PIG	-0.47875	0.66237	0.178899	2.15224e+06	2.39667e+06	1.80513e+06	2.60565e+06	769435	503297	-244430	0.898013	-0.0467175	-0.155192
671	629	tr|A0A5G2R489|A0A5G2R489_PIG	0.472983	0.66739	0.17562	27389.7	23420.8	23147.2	21734.7	12842.8	7857.46	3968.94	1.16946	0.0679863	0.225846
672	592	tr|F1SCC9|F1SCC9_PIG	0.454706	0.66918	0.174457	11912	10270.1	11071.5	11743.2	3412.8	6051.48	1641.83	1.15986	0.0644072	0.213956
673	149	tr|D3KVS6|D3KVS6_PIG	0.447073	0.67653	0.169713	12330.2	8754.38	11072.7	1788.45	6178.08	14317.7	3575.81	1.40846	0.148744	0.494118
674	475	tr|Q9TV55|Q9TV55_PIG	0.47815	0.67661	0.169662	1560.4	1010.87	636.409	1121.55	1952.32	448.721	549.529	1.54362	0.188541	0.626318
675	66	tr|A0A4X1T200|A0A4X1T200_PIG	0.472188	0.67827	0.168597	170721	129346	119529	146894	146852	44237.5	41374.4	1.31987	0.120532	0.400398
676	226	tr|F1SA41|F1SA41_PIG	0.475593	0.67952	0.167798	433721	376155	523764	383145	207413	35232	57565.3	1.15304	0.0618428	0.205437
677	240	tr|F1SDR7|F1SDR7_PIG	-0.470205	0.68188	0.166292	289277	377277	137628	370114	318820	67653.3	-88000.6	0.766748	-0.115347	-0.383175
678	721	tr|F1SGN8|F1SGN8_PIG	0.470422	0.68257	0.165853	19486	15925.8	19001.4	15863.1	12961.2	2262.73	3560.25	1.22355	0.0876228	0.291077
679	325	tr|A0A4X1UTX4|A0A4X1UTX4_PIG	0.471211	0.68356	0.165223	253243	198905	215388	199096	199328	14676.6	54338	1.27319	0.104892	0.348443
680	687	tr|A5GFU7|A5GFU7_PIG	0.450259	0.69089	0.160591	2309.11	1602.03	847.03	1634.87	2612.79	872.939	707.075	1.44136	0.158773	0.527432
681	352	tr|F1SGI7|F1SGI7_PIG	0.441892	0.69618	0.157278	123288	82153.7	42283.2	73417.4	154926	51558.4	41134.6	1.5007	0.176295	0.585639
682	686	tr|F1SMG8|F1SMG8_PIG	0.408436	0.70001	0.154896	23896.4	22293.8	21567.7	21002.3	4549.69	5829.97	1602.66	1.07189	0.0301496	0.100155
683	703	tr|F1SL45|F1SL45_PIG	-0.414191	0.70414	0.152341	3952.59	4910.67	2361.23	4961.96	3470.24	2312.02	-958.077	0.804899	-0.0942586	-0.31312
684	521	tr|F1S0L5|F1S0L5_PIG	-0.402459	0.70464	0.152033	317.221	410.107	255.043	263.892	282.76	326.288	-92.8861	0.773507	-0.111536	-0.370513
685	628	tr|I3LFQ9|I3LFQ9_PIG	0.414289	0.71188	0.147593	9192.82	6897.5	5159.63	6998.54	9077.33	3594.34	2295.32	1.33278	0.124757	0.414434
686	362	tr|F1SNA4|F1SNA4_PIG	-0.408709	0.71245	0.147246	319945	365064	225549	330977	175528	87558.7	-45118.6	0.876409	-0.0572932	-0.190324
687	659	tr|F1SIP0|F1SIP0_PIG	-0.391005	0.71349	0.146612	8591.51	9946.27	8355.4	12687.8	2955.9	6030.75	-1354.76	0.863792	-0.0635907	-0.211244
688	495	tr|I3LUZ1|I3LUZ1_PIG	-0.415507	0.71374	0.14646	100432	114832	114797	118914	58083	17492.5	-14399.8	0.8746	-0.0581903	-0.193304
689	647	tr|A0A4X1SXE1|A0A4X1SXE1_PIG	0.412214	0.71806	0.143839	81826.2	70347.4	65167.7	71630.8	47495.4	9695.9	11478.8	1.16317	0.0656445	0.218066
690	553	tr|I3LRS8|I3LRS8_PIG	-0.381123	0.7219	0.141523	15961.9	18280.7	12468.5	17129.2	8326.57	7457.51	-2318.73	0.87316	-0.0589064	-0.195683
691	551	tr|R4HZ39|R4HZ39_PIG	-0.392275	0.72388	0.140333	23532.4	27235.3	14806.1	30112.5	15116.5	7193.07	-3702.88	0.864041	-0.0634656	-0.210828
692	448	tr|F1RZY6|F1RZY6_PIG	0.38366	0.73816	0.131849	481920	324369	76697.4	322915	711186	12777.2	157551	1.48572	0.171936	0.571158
693	593	tr|A0A2C9F366|A0A2C9F366_PIG	0.356696	0.75529	0.121886	85309.9	61044.5	22253.7	61297	117682	6793.72	24265.5	1.3975	0.145353	0.482853
694	110	tr|F1S2E2|F1S2E2_PIG	-0.340456	0.76587	0.115845	1.31157e+06	1.40502e+06	1.11309e+06	1.40358e+06	475069	20638.4	-93446.8	0.933491	-0.0298899	-0.0992922
695	359	tr|A0A4X1UGL9|A0A4X1UGL9_PIG	0.314456	0.76587	0.115845	1511.54	1268.99	1150.07	937.441	841.676	1198.01	242.549	1.19114	0.0759613	0.252338
696	142	tr|I3LK18|I3LK18_PIG	-0.323334	0.77392	0.111304	72646.8	86335.2	34736.6	93194.8	71048	20943.7	-13688.4	0.841451	-0.0749713	-0.249049
697	692	tr|F1SDH8|F1SDH8_PIG	0.300004	0.7763	0.10997	6272.43	5366.66	4881.96	4267.26	3162.9	4808.65	905.766	1.16878	0.0677314	0.224999
698	170	tr|L8B0W9|L8B0W9_PIG	-0.289263	0.78445	0.105435	1178.45	1302.77	1028.07	1240.4	408.211	718.828	-124.324	0.90457	-0.043558	-0.144697
699	428	tr|F1S5K2|F1S5K2_PIG	0.302815	0.78775	0.103612	114139	106525	131854	105462	42251.1	12201	7614.28	1.07148	0.0299836	0.0996035
700	652	tr|A0A4X1TYZ6|A0A4X1TYZ6_PIG	0.277586	0.79392	0.100223	31825.5	28045.1	35606	19483.1	18005.1	17596.9	3780.42	1.1348	0.0549184	0.182435
701	715	tr|F1SFZ5|F1SFZ5_PIG	-0.270786	0.79908	0.0974097	134070	147801	134642	148068	67970.3	64228.3	-13731	0.907098	-0.0423458	-0.14067
702	704	tr|F1SHY5|F1SHY5_PIG	0.262837	0.80465	0.094393	106966	101935	100965	102194	25433.9	24560	5031.29	1.04936	0.0209237	0.0695071
703	404	tr|K9IVF1|K9IVF1_PIG	0.276604	0.80796	0.0926101	447310	331838	35825.8	331597	722390	36118	115472	1.34798	0.129682	0.430795
704	677	tr|A0A480XAC3|A0A480XAC3_PIG	-0.250301	0.81255	0.0901499	72571.7	77838.1	67288.7	79524.2	20736.1	34603.8	-5266.35	0.932342	-0.0304246	-0.101068
705	683	tr|A0A4X1UVQ4|A0A4X1UVQ4_PIG	-0.247741	0.81641	0.0880917	4213.82	4806.1	4580.01	4347.46	1664.68	4378.08	-592.282	0.876765	-0.057117	-0.189739
706	413	tr|A0A5G2QRW3|A0A5G2QRW3_PIG	-0.244057	0.81711	0.0877195	48580.3	51767	49407.2	59425.5	15599.1	18907.4	-3186.64	0.938443	-0.0275923	-0.0916595
707	213	tr|A7VK02|A7VK02_PIG	0.246638	0.82632	0.0828517	444372	405073	315882	422699	269379	69288.8	39298.9	1.09702	0.0402133	0.133586
708	43	tr|B2CZF8|B2CZF8_PIG	-0.22161	0.83537	0.0781211	3.34726e+06	3.51137e+06	3.42534e+06	3.98832e+06	514562	1.35667e+06	-164110	0.953263	-0.0207872	-0.0690535
709	423	tr|A0A5G2QQU9|A0A5G2QQU9_PIG	0.195211	0.85608	0.0674856	58000.4	55441.7	56360.4	56378.5	19314.1	13777.8	2558.7	1.04615	0.0195945	0.0650914
710	663	tr|A0A4X1T484|A0A4X1T484_PIG	0.200739	0.85685	0.0670952	24062	20808.5	10941.3	20651	26872	9377.17	3253.49	1.15635	0.0630908	0.209583
711	445	tr|Q8MI70|Q8MI70_PIG	-0.180522	0.86399	0.0634913	47655.7	51181.9	56168.3	66977.9	19325.1	32066.2	-3526.18	0.931105	-0.0310014	-0.102984
712	700	tr|F2Z5I5|F2Z5I5_PIG	0.184489	0.86429	0.0633405	5482.22	5189.75	5599.96	4839.8	2372.31	1596.45	292.467	1.05635	0.0238097	0.0790942
713	273	tr|A0A4X1VDS6|A0A4X1VDS6_PIG	0.186526	0.86894	0.0610102	385644	365363	358212	364211	187399	21525.6	20280.7	1.05551	0.0234617	0.0779381
714	399	tr|Q866A8|Q866A8_PIG	-0.169416	0.87218	0.0593939	11213.6	11853	9369.1	10766.5	4385.2	5596.84	-639.334	0.946061	-0.0240807	-0.0799945
715	180	tr|I3L8L8|I3L8L8_PIG	-0.164289	0.8767	0.057149	3713.32	3929.96	3869.66	4155.06	1090.59	2317.31	-216.646	0.944873	-0.0246265	-0.0818074
716	549	tr|F1S3F3|F1S3F3_PIG	-0.166078	0.87789	0.0565599	160228	167654	145829	181548	67469.6	43890.9	-7425.37	0.95571	-0.0196738	-0.0653551
717	385	tr|A0A5G2QUN4|A0A5G2QUN4_PIG	0.170395	0.87997	0.0555321	715973	614670	158749	558264	1.02208e+06	144803	101303	1.16481	0.0662548	0.220094
718	616	tr|M3TYI1|M3TYI1_PIG	-0.142578	0.89393	0.0486965	23052.3	24745.9	18590	27016.4	16980.3	13415.9	-1693.66	0.931558	-0.03079	-0.102282
719	666	tr|F1SIC5|F1SIC5_PIG	0.147634	0.89602	0.0476823	100383	92733.5	102639	96025.2	89465.8	8224.82	7649.9	1.08249	0.0344252	0.114358
720	349	tr|F1SM35|F1SM35_PIG	-0.129906	0.90171	0.0449331	66511.4	69165	54953.9	62851.9	22495.6	31532.6	-2653.59	0.961634	-0.0169902	-0.0564403
721	682	tr|A0A5G2RBD3|A0A5G2RBD3_PIG	0.125107	0.90778	0.0420194	863157	741085	13405.7	463447	1.47259e+06	957550	122072	1.16472	0.0662216	0.219983
722	589	tr|A0A4X1V1A9|A0A4X1V1A9_PIG	0.127538	0.90964	0.0411305	63864.7	59818.2	53013.1	61874.2	54218.3	10353.1	4046.52	1.06765	0.0284277	0.0944348
723	698	tr|F1S7W1|F1S7W1_PIG	-0.10943	0.91712	0.0375738	3378.41	3906.86	440.675	190.386	5204.59	7560.62	-528.447	0.864739	-0.0631151	-0.209664
724	446	tr|F1SQ01|F1SQ01_PIG	0.0751644	0.943	0.0254883	25095.2	24384.3	20340.5	22136.2	10283.2	14722.6	710.838	1.02915	0.0124793	0.0414552
725	143	tr|M3VH45|M3VH45_PIG	0.0768336	0.94365	0.0251891	191800	186247	127797	160212	112390	63639.3	5552.79	1.02981	0.0127588	0.042384
726	474	tr|A0A4X1SQL6|A0A4X1SQL6_PIG	-0.0748316	0.94687	0.0237096	104241	108520	59951.1	107323	97833.1	17832.9	-4279.13	0.960568	-0.0174717	-0.0580397
727	534	tr|F1RNH1|F1RNH1_PIG	0.0724477	0.94835	0.0230314	125690	123631	126602	120978	48186.1	11724.1	2059.77	1.01666	0.00717603	0.0238383
728	547	tr|A0A480DIZ4|A0A480DIZ4_PIG	0.0612257	0.95408	0.0204152	119147	116160	84791.8	124759	67474.5	58746.9	2987.16	1.02572	0.0110271	0.0366313
729	205	tr|A0A5G2RDH1|A0A5G2RDH1_PIG	-0.059852	0.95562	0.0197148	290358	297250	252801	268300	171065	118398	-6891.79	0.976815	-0.0101878	-0.033843
730	610	tr|D0G0C9|D0G0C9_PIG	0.0513345	0.96105	0.017254	55497.3	54806.5	57480.6	62339.2	14997.8	20598	690.726	1.0126	0.0054392	0.0180686
731	429	tr|F1SE87|F1SE87_PIG	0.046761	0.96555	0.0152252	1661.04	1622.95	1151.23	1648.45	1248.75	757.969	38.0871	1.02347	0.0100742	0.0334657
732	436	tr|A0A4X1SRL5|A0A4X1SRL5_PIG	-0.0392676	0.97158	0.0125214	36953	37358.1	33300	39551.1	16835.3	6925.07	-405.172	0.989154	-0.00473592	-0.0157324
733	582	tr|Q06AT7|Q06AT7_PIG	0.0338122	0.9759	0.0105947	160470	158970	126287	161868	75402.1	17075.7	1500	1.00944	0.0040787	0.0135491
734	660	tr|F1SNT0|F1SNT0_PIG	-0.0269892	0.98041	0.00859227	14228.6	14407.5	9568.65	14066.9	10725.6	4730.02	-178.903	0.987583	-0.00542656	-0.0180267
735	443	tr|F1RMN7|F1RMN7_PIG	-0.0233774	0.98343	0.00725655	5498.63	5558.23	5341.6	5472.51	4393.88	513.952	-59.6074	0.989276	-0.0046826	-0.0155553
736	646	tr|A0A4X1UGA2|A0A4X1UGA2_PIG	0.0215104	0.9843	0.00687251	96911.7	96007.2	108639	88118.2	66777.5	33582.4	904.551	1.00942	0.00407264	0.013529
737	564	tr|A6YNL5|A6YNL5_PIG	0.00612997	0.99564	0.00189766	36544.3	36439.6	37102.2	34936.9	29280.1	5046.65	104.774	1.00288	0.00124693	0.00414222

## Sheet: S-EVs to non-EVs-enriched
Row	Index	Peak Name	t-value	p-value	Log 10 p-value	Mean 1	Mean 2	Median 1	Median 2	Sigma 1	Sigma 2	Delta	Fold Change	Log 10 (Fold Change)	Log 2 (Fold Change)
1	505	tr|A5GHL0|A5GHL0_PIG	-16.7683	7.5971e-05	4.11935	125288	714189	117929	718839	44271.8	41715.9	-588902	0.175426	-0.755905	-2.51106
2	491	tr|B5KJG2|B5KJG2_PIG	-14.1608	0.00031	3.50864	17592.3	102355	20167.2	100577	8563.32	5844.39	-84762.9	0.171875	-0.764788	-2.54057
3	56	tr|A0A287BSC3|A0A287BSC3_PIG	-10.3247	0.0005	3.30103	1.06945e+06	3.12193e+06	932052	3.08089e+06	249822	236952	-2.05248e+06	0.342561	-0.465263	-1.54557
4	108	tr|A0A286ZIY5|A0A286ZIY5_PIG	-13.2471	0.00052	3.284	422018	689341	432460	689333	29659.4	18492.5	-267323	0.612206	-0.213103	-0.707912
5	138	tr|A0A480YY66|A0A480YY66_PIG	-17.6523	0.0007	3.1549	404347	1.82177e+06	420390	1.82437e+06	55069.9	127711	-1.41743e+06	0.221952	-0.65374	-2.17168
6	278	tr|F2Z5W2|F2Z5W2_PIG	-11.6424	0.00073	3.13668	55335.2	166706	56475.4	170198	8935.39	13952.8	-111371	0.331933	-0.478949	-1.59103
7	55	tr|A0A287AC59|A0A287AC59_PIG	-31.5058	0.0008	3.09691	181652	1.0462e+07	148129	1.02429e+07	80777.7	559368	-1.02804e+07	0.017363	-1.76037	-5.84784
8	107	tr|F1SD70|F1SD70_PIG	-9.34331	0.00083	3.08092	337051	679112	321960	699873	48414.2	40951.1	-342061	0.496312	-0.304245	-1.01068
9	159	tr|B2ZGN1|B2ZGN1_PIG	-19.4256	0.00099	3.00436	19739.9	72703	19330.7	71013.2	1490.37	4481.01	-52963.1	0.271514	-0.566207	-1.8809
10	599	tr|A0A480UGD5|A0A480UGD5_PIG	-11.1247	0.00106	2.97469	12499.7	31184.1	13231.1	31073.8	1487.98	2499.71	-18684.5	0.400834	-0.397035	-1.31892
11	305	tr|B1A8Z3|B1A8Z3_PIG	-8.88341	0.0013	2.88606	11061.5	44536.5	13122	43882.3	3866.27	5258.45	-33475	0.248369	-0.604903	-2.00944
12	687	tr|A5GFU7|A5GFU7_PIG	-8.43012	0.00137	2.86328	2309.11	18486.3	847.03	18680.7	2612.79	2054.45	-16177.2	0.124909	-0.903406	-3.00105
13	118	tr|C4TP28|C4TP28_PIG	-10.6893	0.00141	2.85078	24212.7	67170.7	24072	64442.6	3411.44	6067.45	-42958	0.360466	-0.443136	-1.47207
14	728	tr|A0A4X1V9D0|A0A4X1V9D0_PIG	-8.69682	0.00154	2.81248	30078.6	105027	28746.2	102479	8603.34	12197.9	-74948.4	0.286389	-0.543043	-1.80395
15	215	tr|I3LVS2|I3LVS2_PIG	-14.5648	0.00166	2.77989	71852.3	471571	64973.2	448419	16402.2	44615.1	-399719	0.152368	-0.817106	-2.71437
16	552	tr|A0A287B9A0|A0A287B9A0_PIG	-7.35712	0.00186	2.73049	11988.6	20353.9	11293.7	19790.8	1445.48	1337.59	-8365.31	0.589006	-0.22988	-0.763645
17	251	tr|M1TFP4|M1TFP4_PIG	9.08913	0.00187	2.72816	524039	172089	539079	190476	57214.4	34995.8	351950	3.04516	0.48361	1.60652
18	321	tr|F1SES5|F1SES5_PIG	-15.5187	0.00202	2.69465	131376	445989	134729	462441	9989.82	33663	-314613	0.294573	-0.530808	-1.7633
19	324	tr|A0A5G2QV36|A0A5G2QV36_PIG	-7.08999	0.00248	2.60555	76412.2	141429	73745	139942	9942.23	12386.8	-65016.9	0.540286	-0.267376	-0.888204
20	158	tr|Q4R0H3|Q4R0H3_PIG	-7.46908	0.00316	2.50031	11571.3	19035.7	11119.6	18371.4	934.558	1457.01	-7464.43	0.607873	-0.216187	-0.718158
21	113	tr|A0A4X1SY05|A0A4X1SY05_PIG	-16.3606	0.00328	2.48413	85771.6	1.22306e+06	93234	1.25242e+06	14464.5	119530	-1.13729e+06	0.0701286	-1.1541	-3.83385
22	293	tr|F1S3B4|F1S3B4_PIG	6.61497	0.0033	2.48149	262935	115562	258126	110061	23757.6	30407.4	147373	2.27528	0.357034	1.18604
23	274	tr|I3LPL7|I3LPL7_PIG	-6.32782	0.00373	2.42829	98124.4	228145	97125.9	229018	22245.8	27779.9	-130021	0.430096	-0.366434	-1.21727
24	230	tr|A0A4X1SGG1|A0A4X1SGG1_PIG	10.2143	0.00407	2.39041	129537	48304.3	128088	43278	4722.69	12939.8	81232.7	2.68169	0.428408	1.42314
25	581	tr|A0A4X1TZT4|A0A4X1TZT4_PIG	-6.55061	0.00411	2.38616	7801.24	17188.2	7419.16	16250.6	1422.38	2034.03	-9386.99	0.453871	-0.343068	-1.13965
26	307	tr|I3LS93|I3LS93_PIG	-9.03946	0.00417	2.37986	2002.97	12455.5	2442.48	12795.7	794.004	1838.7	-10452.6	0.160809	-0.793689	-2.63658
27	634	tr|A0A4X1THN6|A0A4X1THN6_PIG	8.03218	0.00417	2.37986	36077.3	11863.4	35968.3	9434.21	2370.25	4652.49	24213.9	3.04107	0.483026	1.60458
28	583	tr|M3TYQ4|M3TYQ4_PIG	-6.49241	0.00429	2.36754	7913.08	19284.1	8286.15	18878.8	2492.59	1729.04	-11371	0.410342	-0.386854	-1.2851
29	602	tr|A0A4X1TD05|A0A4X1TD05_PIG	-5.52981	0.00525	2.27984	29154.8	80545.9	28627.7	83672.3	11168	11592.3	-51391.1	0.361965	-0.441333	-1.46608
30	451	tr|A0A4X1V840|A0A4X1V840_PIG	5.88933	0.00549	2.26043	222247	126513	212743	125608	22763	16570.1	95734	1.75672	0.244701	0.81288
31	126	tr|C5IWV5|C5IWV5_PIG	-8.90912	0.00557	2.25414	1.6904e+07	4.24842e+07	1.43412e+07	4.23212e+07	4.6629e+06	1.72895e+06	-2.55802e+07	0.39789	-0.400237	-1.32956
32	63	tr|A0A4X1UA80|A0A4X1UA80_PIG	-10.8658	0.00566	2.24718	133501	322966	129514	326365	29373.7	7022.42	-189464	0.413361	-0.38367	-1.27453
33	177	tr|A0A286ZT94|A0A286ZT94_PIG	5.41669	0.00598	2.2233	511238	207603	523108	245222	63435.8	73502.2	303635	2.46258	0.39139	1.30017
34	6	tr|A0A286ZT13|A0A286ZT13_PIG	-11.105	0.00601	2.22113	111231	716252	104327	706379	18822.6	92468.9	-605021	0.155297	-0.808838	-2.6869
35	387	tr|F1RMW6|F1RMW6_PIG	-6.2463	0.00645	2.19044	138596	201429	144710	205577	14970.6	8912.92	-62832.5	0.688066	-0.16237	-0.539382
36	87	tr|I3LHM6|I3LHM6_PIG	-9.09715	0.00662	2.17914	766186	2.44646e+06	750459	2.43435e+06	95208.5	305421	-1.68028e+06	0.313181	-0.504205	-1.67493
37	615	tr|I3L9N5|I3L9N5_PIG	-7.41184	0.00676	2.17005	82108.1	394096	75405.2	417333	29508.3	66669.2	-311988	0.208345	-0.681217	-2.26295
38	13	tr|I3LBF1|I3LBF1_PIG	-10.6876	0.00685	2.16431	1.60465e+06	5.62401e+06	1.58101e+06	5.57093e+06	118177	640573	-4.01936e+06	0.285321	-0.544667	-1.80934
39	643	tr|M3VJZ7|M3VJZ7_PIG	-9.32946	0.00707	2.15058	3289.86	14157.7	3113.96	13525.4	535.268	1945.37	-10867.9	0.232372	-0.633817	-2.10549
40	202	tr|A0A481C9E3|A0A481C9E3_PIG	-11.0471	0.00708	2.14997	95667.6	1.24658e+06	103899	1.24048e+06	24676.9	178754	-1.15091e+06	0.0767442	-1.11495	-3.7038
41	529	tr|F1SQ45|F1SQ45_PIG	-8.62141	0.00719	2.14327	11491.6	44441.4	8166.45	43925.3	6298.11	2038.05	-32949.8	0.258579	-0.587407	-1.95132
42	442	tr|A0A4X1SUF8|A0A4X1SUF8_PIG	-7.34601	0.0073	2.13668	3782.64	47218.8	1936.94	51170.1	4031.35	9414.64	-43436.2	0.0801087	-1.09632	-3.6419
43	144	tr|A0A0B8RVW4|A0A0B8RVW4_PIG	-8.38458	0.00736	2.13312	175275	440596	153581	436898	51958.7	17444.2	-265321	0.397814	-0.40032	-1.32983
44	712	tr|I6L6E1|I6L6E1_PIG	-5.31777	0.00784	2.10568	17644.1	48305.6	22238.7	45046.4	8103.92	5836.25	-30661.5	0.365259	-0.437399	-1.45301
45	93	tr|K7GK75|K7GK75_PIG	-5.11797	0.00786	2.10458	245942	608273	250400	649564	95936.3	76369.9	-362331	0.404328	-0.393266	-1.3064
46	594	tr|A0A4X1W9F7|A0A4X1W9F7_PIG	-5.21337	0.00838	2.07676	5757.67	12790	5806.77	11700.6	1364.51	1896.52	-7032.37	0.450168	-0.346625	-1.15146
47	301	tr|F1S268|F1S268_PIG	-6.5306	0.0084	2.07572	1.23722e+06	2.17198e+06	1.19721e+06	2.10588e+06	106699	223782	-934760	0.569628	-0.244409	-0.811908
48	281	tr|A0A0K1TQQ7|A0A0K1TQQ7_PIG	-6.09199	0.00865	2.06298	48284.4	126263	45190.4	137075	10322.3	19621	-77978.6	0.382411	-0.417469	-1.3868
49	545	tr|A0A5G2RB35|A0A5G2RB35_PIG	8.41646	0.00885	2.05306	157236	62176.1	151007	63524.6	18848.5	5237.87	95060.3	2.52889	0.40293	1.3385
50	256	tr|F1RFD6|F1RFD6_PIG	-4.72727	0.00923	2.0348	72792.8	245645	48780.1	228585	43176.8	46332.9	-172852	0.296333	-0.52822	-1.75471
51	689	tr|A0A5G2RH94|A0A5G2RH94_PIG	-10.2758	0.00928	2.03245	742.791	20341.4	709.909	21907.4	98.495	3302.01	-19598.6	0.0365162	-1.43751	-4.77532
52	221	tr|A0A5G2QKC9|A0A5G2QKC9_PIG	-8.3203	0.00974	2.01144	180143	1.24204e+06	155961	1.25391e+06	54415.1	214255	-1.0619e+06	0.145038	-0.838518	-2.7855
53	156	tr|A0A4X1UAN3|A0A4X1UAN3_PIG	-8.25668	0.01035	1.98506	25257.4	281272	19024.4	257732	12443.7	52244.1	-256014	0.0897972	-1.04674	-3.47719
54	155	tr|A0A480UQ82|A0A480UQ82_PIG	-7.21421	0.0105	1.97881	392927	2.31613e+06	465960	2.24775e+06	147122	437673	-1.9232e+06	0.169648	-0.77045	-2.55938
55	399	tr|Q866A8|Q866A8_PIG	-6.14109	0.01061	1.97428	11213.6	48675.7	9369.1	43349.7	4385.2	9612.93	-37462	0.230375	-0.637565	-2.11795
56	394	tr|F1RJF7|F1RJF7_PIG	4.98483	0.01074	1.969	95447.5	57592.9	99142.5	53813.9	7306.98	10936.8	37854.6	1.65728	0.219396	0.728817
57	499	tr|F1SUP1|F1SUP1_PIG	-6.31625	0.01104	1.95703	33131.3	139556	27856.1	136139	11334.2	26893	-106425	0.237405	-0.62451	-2.07458
58	62	tr|A0A4X1W4Y9|A0A4X1W4Y9_PIG	-9.10787	0.01168	1.93256	492138	3.97663e+06	476134	4.10494e+06	30662.5	661940	-3.4845e+06	0.123757	-0.907429	-3.01441
59	518	tr|L8B180|L8B180_PIG	-6.94467	0.01198	1.92154	2303.63	15397.3	2818.03	15386.4	1002.45	3107.98	-13093.6	0.149613	-0.825031	-2.74069
60	367	tr|F1SBU1|F1SBU1_PIG	-5.02312	0.01286	1.89076	52862.5	100130	50393	97820.6	8194.12	14088.9	-47267.3	0.52794	-0.277416	-0.921555
61	471	tr|K9J4U1|K9J4U1_PIG	4.33165	0.01373	1.86233	31857.2	17643.6	33230.2	18020.5	3538.35	4447.67	14213.6	1.8056	0.256621	0.852476
62	626	tr|F1RUH7|F1RUH7_PIG	-4.40551	0.01473	1.8318	35799.7	131701	25434.5	119370	21744.4	30802.5	-95901.7	0.271825	-0.565711	-1.87925
63	576	tr|A0A4X1TH69|A0A4X1TH69_PIG	-4.14214	0.01569	1.80438	15818.1	50921	12716.5	49027.6	9221.63	11420	-35102.9	0.31064	-0.507742	-1.68668
64	44	tr|A0A481CCJ1|A0A481CCJ1_PIG	5.2567	0.01602	1.79534	694584	364037	681861	370799	99152.8	45065.1	330548	1.90801	0.28058	0.932066
65	45	tr|A0A5G2RJ15|A0A5G2RJ15_PIG	6.61328	0.01617	1.79129	4.38471e+06	1.34428e+06	4.4896e+06	1.33704e+06	772158	194597	3.04042e+06	3.26174	0.513449	1.70564
66	57	tr|F1RRW5|F1RRW5_PIG	-7.61625	0.01654	1.78146	536156	3.14933e+06	530353	3.11551e+06	31453.7	593441	-2.61317e+06	0.170245	-0.768927	-2.55432
67	653	tr|I3LU04|I3LU04_PIG	-7.36889	0.01728	1.76246	851.541	16446.9	759.924	14926.1	298.894	3653.46	-15595.3	0.0517753	-1.28588	-4.27159
68	592	tr|F1SCC9|F1SCC9_PIG	-7.40218	0.01766	1.75301	11912	451223	11071.5	467183	3412.8	102739	-439311	0.0263993	-1.57841	-5.24336
69	12	tr|D0G6X8|D0G6X8_PIG	-6.84304	0.01773	1.75129	9.82064e+06	2.37694e+07	9.84752e+06	2.49962e+07	603097	3.4787e+06	-1.39488e+07	0.413163	-0.383878	-1.27522
70	303	tr|A0A4X1SFR5|A0A4X1SFR5_PIG	4.2263	0.01788	1.74763	27591.1	10625.4	24384.9	12218	5783.62	3859.31	16965.7	2.59672	0.414425	1.37669
71	354	tr|A0A287ABE7|A0A287ABE7_PIG	-5.52846	0.01844	1.73424	63093.1	135080	60258.8	146316	7611.18	21230.2	-71987	0.467079	-0.330609	-1.09826
72	415	tr|F1SH33|F1SH33_PIG	5.01482	0.01844	1.73424	364003	191104	333380	193642	54513.5	24380.6	172899	1.90474	0.279836	0.929595
73	187	tr|A0A4X1VDW7|A0A4X1VDW7_PIG	4.84705	0.01869	1.72839	158504	77529.2	171454	71575.9	26131.9	12425.3	80974.6	2.04444	0.310574	1.03171
74	270	tr|X4ZFQ2|X4ZFQ2_PIG	-3.87199	0.01918	1.71715	45426.7	79811.2	38879.4	84825.1	11858.1	9796.22	-34384.5	0.569177	-0.244753	-0.813051
75	519	tr|A0A286ZLU2|A0A286ZLU2_PIG	-6.85559	0.01922	1.71625	3687.61	21556.9	3728.31	21728.2	523.109	4484.24	-17869.3	0.171064	-0.766841	-2.54739
76	211	tr|C1PIG4|C1PIG4_PIG	-4.19795	0.01971	1.70531	104045	185554	109584	187583	17827.4	28516.2	-81509	0.560726	-0.251249	-0.834633
77	300	tr|A0A287BG16|A0A287BG16_PIG	5.4424	0.01997	1.69962	1.07765e+06	640344	1.1009e+06	665476	131686	45036.3	437309	1.68293	0.226066	0.750974
78	296	tr|A0A4X1W7G5|A0A4X1W7G5_PIG	-3.91311	0.02047	1.68888	30954.5	67614.9	25950.7	66903.2	13092.1	9586.96	-36660.4	0.457806	-0.339319	-1.12719
79	729	tr|F1ST81|F1ST81_PIG	-4.78967	0.02061	1.68592	3310.35	13567.4	3516.82	11759.8	1520.33	3383.28	-10257.1	0.243993	-0.612623	-2.03509
80	309	tr|A8U4R4|A8U4R4_PIG	-6.32437	0.02063	1.6855	51988.9	420707	48744.7	461801	17826.1	99394.7	-368718	0.123575	-0.908069	-3.01654
81	551	tr|R4HZ39|R4HZ39_PIG	-3.83325	0.02083	1.68131	23532.4	65792.3	14806.1	70222.1	15116.5	11666.8	-42259.9	0.357678	-0.446508	-1.48327
82	304	tr|A0A4X1VQR6|A0A4X1VQR6_PIG	-4.9467	0.02112	1.67531	72264.9	101110	66889.9	102426	9349.65	3819.92	-28845.1	0.714716	-0.145866	-0.484558
83	609	tr|G8ENM3|G8ENM3_PIG	-5.75345	0.02145	1.66857	13267.2	37062.5	15430.4	36374.3	6932.58	1804.13	-23795.3	0.357967	-0.446157	-1.4821
84	378	tr|A0A4X1TUS0|A0A4X1TUS0_PIG	-5.92939	0.02256	1.64666	13267.7	164226	14700.5	176656	8804.2	43208.9	-150958	0.0807895	-1.09264	-3.62969
85	223	tr|A0A4X1VY32|A0A4X1VY32_PIG	-3.6606	0.02258	1.64628	102132	222712	85102.2	232746	36889.9	43523.1	-120580	0.458582	-0.338583	-1.12475
86	557	tr|F1SLP9|F1SLP9_PIG	-4.52815	0.02334	1.6319	4186.97	11892.2	3524.93	11058	1224.42	2680.93	-7705.21	0.352077	-0.453362	-1.50604
87	481	tr|A0A4X1V6N7|A0A4X1V6N7_PIG	-5.59645	0.02383	1.62288	15161.7	150335	11145.2	131693	9698.47	40695.2	-135173	0.100853	-0.996312	-3.30968
88	101	tr|A0A480HSJ4|A0A480HSJ4_PIG	-3.59688	0.02502	1.60171	118115	257671	136027	263177	52836.7	41525.7	-139556	0.458396	-0.338759	-1.12533
89	79	tr|I3LD43|I3LD43_PIG	-3.94822	0.02511	1.60015	272756	419651	255232	429880	32742.7	55503.6	-146895	0.649959	-0.187114	-0.62158
90	282	tr|A0A4X1TBV2|A0A4X1TBV2_PIG	-3.82362	0.02529	1.59705	5466.17	12896.9	5445.76	14186.7	1807.87	2839.31	-7430.72	0.423836	-0.372802	-1.23842
91	88	tr|K9J4R3|K9J4R3_PIG	-5.21159	0.02547	1.59397	53938.3	656118	27852.9	710078	53948.8	192723	-602180	0.0822082	-1.08508	-3.60457
92	735	tr|A0A4X1W1H4|A0A4X1W1H4_PIG	-3.66296	0.02573	1.58956	34522.6	46903.6	36945	47696.2	4773.61	3389.28	-12381.1	0.736032	-0.133103	-0.44216
93	568	tr|A0A4X1TK34|A0A4X1TK34_PIG	-6.03913	0.0258	1.58838	46801.5	126923	46608.2	118881	1515.49	22929.1	-80121.3	0.36874	-0.43328	-1.43932
94	601	tr|F1SCY4|F1SCY4_PIG	3.4502	0.02667	1.57398	325242	162479	347486	155178	54136.8	61201.6	162763	2.00175	0.301409	1.00126
95	449	tr|K9IVW6|K9IVW6_PIG	-3.74105	0.02682	1.57154	92436.3	151560	100443	164843	14739.7	23065.9	-59123.4	0.6099	-0.214741	-0.713355
96	450	tr|F1S6M1|F1S6M1_PIG	-4.03013	0.02686	1.57089	106976	187419	104099	175755	16150.2	30568.2	-80442.7	0.570786	-0.243526	-0.808977
97	328	tr|A0A4X1U6G7|A0A4X1U6G7_PIG	-3.39921	0.02744	1.56162	93814.9	185623	79994.8	199486	34035.3	32093.9	-91808.4	0.505405	-0.296361	-0.984489
98	700	tr|F2Z5I5|F2Z5I5_PIG	-4.69993	0.02796	1.55346	5482.22	25382.8	5599.96	24629.7	2372.31	6939.61	-19900.6	0.215982	-0.665583	-2.21102
99	541	tr|I3LGQ1|I3LGQ1_PIG	4.06113	0.02902	1.5373	33227.3	8370.96	27964.4	7516.52	9548.4	4605.54	24856.3	3.96935	0.598719	1.9889
100	522	tr|A0A4X1SNQ8|A0A4X1SNQ8_PIG	-4.32567	0.03004	1.5223	21107.5	47990.3	19378.8	52891.1	3962.76	10008.2	-26882.8	0.439828	-0.356717	-1.18499
101	207	tr|Q864U7|Q864U7_PIG	3.29082	0.03074	1.5123	321525	163354	298319	192032	55517.9	62034.6	158171	1.96827	0.294085	0.976928
102	444	tr|A0A4X1SQ46|A0A4X1SQ46_PIG	-4.44937	0.03118	1.50612	35336.8	72962.2	35656	78390.8	4824.54	13829.5	-37625.5	0.484316	-0.314871	-1.04598
103	152	tr|I3LGD4|I3LGD4_PIG	-3.69316	0.03127	1.50487	58446.1	151789	48798.8	158437	38029	21683.9	-93342.6	0.385049	-0.414484	-1.37689
104	469	tr|A0A4X1TXD2|A0A4X1TXD2_PIG	-5.40019	0.03152	1.50141	88724.8	365457	85326.3	362308	7891.86	88407.1	-276732	0.242778	-0.614791	-2.04229
105	673	tr|F1RF33|F1RF33_PIG	-3.44672	0.03202	1.49458	16144.1	25228.8	16808.9	26693	2562.03	3778.55	-9084.67	0.639909	-0.193882	-0.644062
106	154	tr|I3L812|I3L812_PIG	4.25822	0.03322	1.4786	1.00056e+06	417095	903076	453695	222863	81591.9	583470	2.39889	0.380011	1.26237
107	222	tr|F1RP42|F1RP42_PIG	-3.23806	0.03417	1.46636	46883	95598.9	39121.6	107245	16173.7	20431.6	-48715.9	0.490413	-0.309438	-1.02793
108	453	tr|A0A4X1T5E1|A0A4X1T5E1_PIG	-4.80822	0.03421	1.46585	69691.4	258037	66407.4	220393	14073.6	66371.4	-188345	0.270083	-0.568502	-1.88852
109	218	tr|F1RIP6|F1RIP6_PIG	-4.91941	0.03472	1.45942	123699	332779	118790	314643	12348.2	72570.9	-209080	0.371715	-0.429789	-1.42773
110	365	tr|A0A287AT48|A0A287AT48_PIG	-3.8201	0.03497	1.4563	46797.9	105708	42108.3	92378.5	11281.2	24210.7	-58909.9	0.44271	-0.353881	-1.17557
111	267	tr|K9J6J2|K9J6J2_PIG	3.58478	0.03554	1.44928	215735	160307	222937	147532	12769.9	23540.5	55428.2	1.34576	0.128969	0.428425
112	344	tr|I3LC92|I3LC92_PIG	-4.01337	0.03562	1.44831	74754.5	203033	64652.1	177743	20489.8	51429.9	-128279	0.368189	-0.433929	-1.44148
113	206	tr|B6VNT8|B6VNT8_PIG	-3.2418	0.03592	1.44466	54957.8	163339	68974.5	187749	34164.5	46754.7	-108382	0.336464	-0.473062	-1.57148
114	431	tr|A0A4X1TUU0|A0A4X1TUU0_PIG	-4.62974	0.03705	1.43121	80247.5	287885	78702.7	324160	15982.7	76018.1	-207637	0.278749	-0.554787	-1.84296
115	219	tr|E3VWG5|E3VWG5_PIG	4.94179	0.03732	1.42806	291460	97312	259576	99899.5	67763.2	6206.11	194148	2.9951	0.476412	1.58261
116	272	tr|J9JIK0|J9JIK0_PIG	-4.7064	0.03737	1.42748	98280.8	330643	103649	348072	15239.8	84145.1	-232362	0.297242	-0.52689	-1.75029
117	70	tr|B3CL06|B3CL06_PIG	-3.48233	0.0375	1.42597	903.696	2371.44	885.971	2149.02	354.329	638.276	-1467.74	0.381075	-0.418989	-1.39185
118	214	tr|A0A4X1VGS5|A0A4X1VGS5_PIG	-4.94546	0.03754	1.42551	9168.87	50456.4	9517.99	57403.9	1164.99	14413.1	-41287.5	0.181719	-0.7406	-2.46022
119	209	tr|F1SSV2|F1SSV2_PIG	-4.32633	0.03788	1.42159	98585	177906	93218.2	177156	30571.6	8592.88	-79321	0.554141	-0.25638	-0.851675
120	513	tr|A0A5G2R562|A0A5G2R562_PIG	3.11043	0.0384	1.41567	95358	36567.8	86452.5	34438.5	20339.5	25652.4	58790.2	2.6077	0.416258	1.38278
121	586	tr|Q4R0H5|Q4R0H5_PIG	-3.71955	0.0385	1.41454	4980.41	16401.5	3739.86	17164.8	2182.36	4849.98	-11421.1	0.303656	-0.517618	-1.71949
122	34	tr|F1RPH0|F1RPH0_PIG	3.59409	0.03872	1.41206	937195	363230	980879	301095	248231	122028	573966	2.58017	0.411649	1.36747
123	46	tr|A0A4X1TM42|A0A4X1TM42_PIG	4.78685	0.03878	1.41139	1.74822e+06	360470	1.47324e+06	360188	498608	59412.2	1.38775e+06	4.84982	0.685726	2.27793
124	255	tr|F1S715|F1S715_PIG	3.51705	0.03915	1.40727	374741	210728	375571	229899	71795.6	37005.9	164012	1.77831	0.250008	0.830508
125	660	tr|F1SNT0|F1SNT0_PIG	-2.98918	0.04104	1.38679	14228.6	42042.5	9568.65	47674.5	10725.6	12029.3	-27814	0.338433	-0.470528	-1.56306
126	53	tr|A0A4X1U6E3|A0A4X1U6E3_PIG	-3.35949	0.04182	1.37862	458491	969902	446288	953076	126200	231505	-511411	0.472719	-0.325397	-1.08095
127	675	tr|A0A4X1V2V7|A0A4X1V2V7_PIG	-2.95139	0.04198	1.37696	6325.38	8923.28	6395.72	8651.66	1057.94	1097.81	-2597.9	0.708863	-0.149438	-0.496422
128	536	tr|I3LQH7|I3LQH7_PIG	-3.26073	0.04221	1.37458	12156.7	25153.8	12337.2	26835.5	3503.29	5948.96	-12997.1	0.483295	-0.315787	-1.04902
129	630	tr|A0A480Y1Z9|A0A480Y1Z9_PIG	3.61903	0.04303	1.36623	104309	62111.4	101170	71640.4	7905.76	18583.9	42197.7	1.67939	0.225151	0.747935
130	373	tr|A0A4X1UQ96|A0A4X1UQ96_PIG	-3.09166	0.04332	1.36331	67106.1	164417	51141	168301	45098.2	30630.3	-97310.5	0.408147	-0.389184	-1.29284
131	457	tr|A5A759|A5A759_PIG	-3.42228	0.04351	1.36141	2.8674e+06	5.65122e+06	2.85003e+06	5.37349e+06	1.26327e+06	623848	-2.78382e+06	0.507395	-0.294653	-0.978817
132	43	tr|B2CZF8|B2CZF8_PIG	3.01673	0.0439	1.35754	3.34726e+06	1.83251e+06	3.42534e+06	2.06667e+06	514562	701131	1.51475e+06	1.82659	0.261642	0.869156
133	241	tr|A0A5G2R745|A0A5G2R745_PIG	-2.88968	0.04459	1.35076	41174.9	73439.9	47916.6	67485.9	13555.7	13793.3	-32265	0.560661	-0.251299	-0.834799
134	417	tr|F1RM87|F1RM87_PIG	-3.81043	0.04474	1.3493	100507	389980	91408.5	402094	42392.6	124565	-289473	0.257723	-0.588847	-1.95611
135	482	tr|Q2EN74|Q2EN74_PIG	-3.29789	0.04505	1.34631	56672.5	86246.4	64473.8	88930.7	13735.2	7252.24	-29574	0.657099	-0.182369	-0.605817
136	97	tr|A0A4X1UCS9|A0A4X1UCS9_PIG	-3.72966	0.04648	1.33273	702516	1.60979e+06	747662	1.7784e+06	137450	398286	-907271	0.436403	-0.360112	-1.19627
137	120	tr|A0A4X1WA37|A0A4X1WA37_PIG	2.8465	0.04667	1.33096	800401	516330	729287	585135	124960	119427	284070	1.55017	0.19038	0.632428
138	732	tr|A0A4X1W681|A0A4X1W681_PIG	-3.65479	0.04711	1.32689	21714.8	42935	20000	47831.1	3429.25	9453.81	-21220.3	0.505758	-0.296057	-0.98348
139	707	tr|A0A5G2R2Q3|A0A5G2R2Q3_PIG	-4.3405	0.04715	1.32652	12677.5	69573	11806.7	76974.1	2464.07	22569.7	-56895.5	0.182219	-0.739407	-2.45626
140	671	tr|F1SS00|F1SS00_PIG	4.39371	0.04743	1.32395	99948.8	7969.5	82300.1	7149.29	36189.4	2250.35	91979.3	12.5414	1.09835	3.64863
141	616	tr|M3TYI1|M3TYI1_PIG	-2.9374	0.04853	1.31399	23052.3	58275	18590	57572.8	16980.3	11959.6	-35222.8	0.395577	-0.402769	-1.33797
142	90	tr|F1S138|F1S138_PIG	2.80363	0.04933	1.30689	836643	399040	856405	479639	180113	201609	437602	2.09664	0.321523	1.06808
143	391	tr|A0A480YWX1|A0A480YWX1_PIG	-4.05312	0.04962	1.30434	26236.2	68182.3	27215.9	68481.8	3344.27	17610.4	-41946.1	0.384795	-0.414771	-1.37784
144	734	tr|A0A4X1STE7|A0A4X1STE7_PIG	-3.28218	0.04984	1.30242	34815.2	57762	32566.8	55495.1	5177.99	10946.5	-22946.9	0.602734	-0.219874	-0.730406
145	664	tr|F1SFY5|F1SFY5_PIG	-2.93943	0.05106	1.29192	11058.5	35771.1	7839.2	42259.3	7961.43	12192.8	-24712.7	0.309145	-0.509838	-1.69364
146	488	tr|F1RGR4|F1RGR4_PIG	-4.05697	0.05116	1.29107	67508	388323	57826.6	444486	21782.1	135223	-320815	0.173845	-0.759838	-2.52413
147	294	tr|Q58G70|Q58G70_PIG	-4.07556	0.0512	1.29073	6476.36	27132.9	6637.76	27871.5	1317.06	8679.37	-20656.6	0.23869	-0.622166	-2.06679
148	733	tr|F1RXY7|F1RXY7_PIG	-3.69445	0.05243	1.28042	2196.98	11953.2	1527.08	9766.05	1249.65	4399.92	-9756.17	0.183799	-0.735656	-2.4438
149	172	tr|F1RLV1|F1RLV1_PIG	3.62786	0.05281	1.27728	223810	82771.6	206819	81550.4	64430.1	19568.3	141039	2.70395	0.431999	1.43507
150	691	tr|A0A5G2RGI4|A0A5G2RGI4_PIG	3.93174	0.05283	1.27712	37209.4	12382.1	36146.2	11412.6	10751.1	2008.83	24827.3	3.0051	0.477858	1.58741
151	603	tr|A0A5G2R9K0|A0A5G2R9K0_PIG	-4.0365	0.05356	1.27116	9404.72	39045.8	8955.57	39586.4	1536.13	12625.8	-29641.1	0.240864	-0.618228	-2.05371
152	111	tr|M3V836|M3V836_PIG	2.71116	0.05415	1.2664	265574	166751	246960	165056	46995.5	42158.1	98822.6	1.59263	0.202116	0.671415
153	49	tr|M3UZ54|M3UZ54_PIG	4.01184	0.05672	1.24626	735243	119355	583798	117148	265786	7773.56	615888	6.16013	0.78959	2.62296
154	503	tr|I3LNS9|I3LNS9_PIG	3.98159	0.05692	1.24474	586106	158720	496673	159629	185546	11775.3	427386	3.69271	0.567346	1.88468
155	650	tr|A9XFX7|A9XFX7_PIG	-2.69997	0.05695	1.24451	77948.9	175215	79727.3	162047	38921.7	48769.9	-97266.4	0.444875	-0.351762	-1.16853
156	41	tr|F1S9Q3|F1S9Q3_PIG	-3.04848	0.05817	1.2353	209109	431126	220999	492766	55091.3	113477	-222017	0.48503	-0.314231	-1.04385
157	540	tr|A0A4X1T1P2|A0A4X1T1P2_PIG	-3.30327	0.05983	1.22308	38422.8	105667	38785	113813	11657.1	33276.2	-67243.9	0.363623	-0.439349	-1.45949
158	724	tr|A0A5G2R1X9|A0A5G2R1X9_PIG	-3.05151	0.05995	1.22221	6452.47	17522.3	7478.95	19676.7	2642.86	5700.4	-11069.8	0.368244	-0.433864	-1.44126
159	610	tr|D0G0C9|D0G0C9_PIG	3.01678	0.06136	1.21211	55497.3	26682.5	57480.6	28131.2	14997.8	6982.83	28814.8	2.07991	0.318045	1.05652
160	295	tr|A0A4X1TAN5|A0A4X1TAN5_PIG	-3.37614	0.06218	1.20635	52062.8	167284	59436	174605	16637.2	56722.1	-115221	0.311224	-0.506927	-1.68398
161	74	tr|A0A4X1UZH2|A0A4X1UZH2_PIG	3.74591	0.06262	1.20329	1.39638e+06	433835	1.17796e+06	454539	442993	42896.3	962541	3.21868	0.507678	1.68647
162	401	tr|B6E241|B6E241_PIG	-3.27909	0.06266	1.20301	57745.8	114812	57523.9	99583.7	9439.87	28626.7	-57066.2	0.50296	-0.298467	-0.991485
163	672	tr|A0A4X1UG34|A0A4X1UG34_PIG	3.28301	0.06324	1.19901	86419.1	23859.6	69049.9	26699.4	31419.8	10106.4	62559.6	3.62199	0.558947	1.85678
164	696	tr|Q864B5|Q864B5_PIG	-2.5206	0.06541	1.18436	15168.1	34457.1	15195.3	37415.9	9557.15	9183.99	-19289	0.440203	-0.356347	-1.18376
165	343	tr|A0A4X1UGK7|A0A4X1UGK7_PIG	-3.11626	0.06603	1.18026	136478	385931	161584	331433	47771.5	130159	-249453	0.353634	-0.451446	-1.49967
166	572	tr|F2Z5V4|F2Z5V4_PIG	-2.56219	0.06696	1.17418	29347.4	56350.5	23081.9	55974.1	14549.9	11023.4	-27003.1	0.520801	-0.283328	-0.941195
167	69	tr|F1RPA7|F1RPA7_PIG	3.59239	0.06736	1.1716	2.5361e+06	381654	1.98328e+06	366999	1.03326e+06	106730	2.15445e+06	6.64502	0.822496	2.73227
168	178	tr|F1SGG3|F1SGG3_PIG	-2.58064	0.06746	1.17095	8.59167e+06	1.57179e+07	9.19394e+06	1.7086e+07	2.7913e+06	3.88392e+06	-7.12623e+06	0.546617	-0.262317	-0.871398
169	220	tr|Q1HDU1|Q1HDU1_PIG	-3.46849	0.06805	1.16717	4104.35	24393.8	3498.46	20475.7	1734.12	9982.41	-20289.5	0.168254	-0.774035	-2.57129
170	124	tr|B0LY42|B0LY42_PIG	3.09128	0.06852	1.16418	2.76196e+06	842973	2.31537e+06	695485	1.01391e+06	357871	1.91899e+06	3.27646	0.515404	1.71214
171	8	tr|A0A480K7E6|A0A480K7E6_PIG	3.22038	0.06856	1.16393	1.51253e+06	747528	1.37884e+06	766641	395009	115150	765004	2.02338	0.306077	1.01677
172	595	tr|Q0QEQ1|Q0QEQ1_PIG	-2.48337	0.06905	1.16084	8519.45	17372.1	7495.92	15543.6	4068.28	4644.51	-8852.61	0.490411	-0.30944	-1.02794
173	65	tr|A0A4X1SRF3|A0A4X1SRF3_PIG	-3.05483	0.06946	1.15827	278643	484373	262733	505581	109719	39598.1	-205730	0.575266	-0.240132	-0.7977
174	737	tr|F1SE42|F1SE42_PIG	2.71231	0.07018	1.15379	87347.9	43639.3	90476.2	56184	13464.6	24449.4	43708.6	2.00159	0.301375	1.00115
175	571	tr|F1S7L6|F1S7L6_PIG	3.49798	0.07062	1.15107	898292	205280	745307	194113	341255	36019.7	693012	4.37594	0.641071	2.12959
176	489	tr|I3LCA2|I3LCA2_PIG	-3.31584	0.07209	1.14212	44437.2	106670	44007.1	105004	6409.95	31869.7	-62233.2	0.416584	-0.380297	-1.26332
177	640	tr|A0A4X1TSU2|A0A4X1TSU2_PIG	-2.68543	0.07306	1.13632	5155.58	9392.47	5299.21	10189.6	1291.52	2408.26	-4236.89	0.548905	-0.260503	-0.865371
178	508	tr|F1STV0|F1STV0_PIG	2.70865	0.07355	1.13342	254710	158872	226972	170608	54500.5	28024.9	95838.2	1.60324	0.204999	0.680991
179	423	tr|A0A5G2QQU9|A0A5G2QQU9_PIG	2.46586	0.07549	1.12211	58000.4	24082.4	56360.4	22378.7	19314.1	13948.7	33918	2.40842	0.381732	1.26809
180	463	tr|F1S340|F1S340_PIG	-2.38481	0.07605	1.1189	38867.5	64425.9	42003.7	69809.5	12562.4	13666	-25558.4	0.60329	-0.219474	-0.729077
181	235	tr|K7GPR7|K7GPR7_PIG	-2.50508	0.07666	1.11543	68212.2	121045	58848.6	119122	19921.7	30619	-52832.8	0.563528	-0.249085	-0.827441
182	333	tr|A9XFX6|A9XFX6_PIG	-3.24318	0.07667	1.11537	172099	761915	166767	826298	55866.2	310004	-589816	0.225877	-0.646129	-2.14639
183	15	tr|A0A480TKF5|A0A480TKF5_PIG	3.32216	0.07822	1.10668	2.15224e+06	670622	1.80513e+06	680984	769435	68343.8	1.48162e+06	3.20933	0.506414	1.68227
184	52	tr|A0A287A7J0|A0A287A7J0_PIG	-2.97446	0.07825	1.10652	1.25532e+06	2.65945e+06	1.13496e+06	2.2379e+06	243520	780526	-1.40412e+06	0.472024	-0.326036	-1.08307
185	701	tr|F1STU7|F1STU7_PIG	3.34512	0.07888	1.10303	225045	5134.45	164043	5243.16	113854	1679.12	219911	43.8305	1.64178	5.45386
186	48	tr|K7GMF9|K7GMF9_PIG	2.62271	0.07927	1.10089	1.39976e+06	692597	1.19378e+06	710199	415568	213077	707158	2.02102	0.305571	1.01509
187	160	tr|F1RGR9|F1RGR9_PIG	3.13276	0.08206	1.08587	1.80033e+06	342718	1.38395e+06	284980	793757	139325	1.45761e+06	5.2531	0.720416	2.39317
188	638	tr|F1RLQ2|F1RLQ2_PIG	-2.83456	0.08333	1.0792	60815.9	146911	67894.5	160793	16880.7	49826.7	-86095.6	0.413963	-0.383039	-1.27243
189	510	tr|K9IVP5|K9IVP5_PIG	-2.56314	0.08382	1.07665	7585.6	23219.3	10157.8	28034.2	4790.37	9415.98	-15633.7	0.326694	-0.485858	-1.61399
190	117	tr|A0A4X1U2I6|A0A4X1U2I6_PIG	2.74026	0.08496	1.07079	1.38492e+06	683255	1.3408e+06	742664	414773	157042	701669	2.02695	0.306843	1.01931
191	264	tr|F1RIF8|F1RIF8_PIG	-2.28886	0.08497	1.07073	181333	303289	158684	314458	69168.9	61096.7	-121956	0.597887	-0.223381	-0.742054
192	232	tr|A0A4X1WAJ2|A0A4X1WAJ2_PIG	-2.74373	0.08549	1.06808	95800.3	192122	95353.5	191379	21172.3	57000.3	-96321.5	0.498644	-0.30221	-1.00392
193	275	tr|A0A4X1W4Z7|A0A4X1W4Z7_PIG	-3.01335	0.08554	1.06783	310593	440340	303074	421919	15261	72999.8	-129747	0.705347	-0.151597	-0.503594
194	10	tr|A0A4X1UZ02|A0A4X1UZ02_PIG	3.16212	0.08631	1.06394	4.85028e+06	782658	3.8284e+06	704223	2.22388e+06	136041	4.06762e+06	6.19719	0.792195	2.63161
195	17	tr|F1SS26|F1SS26_PIG	3.13994	0.08739	1.05854	3.71288e+06	1.25561e+06	4.10938e+06	1.27322e+06	1.35296e+06	82493.6	2.45726e+06	2.95702	0.470854	1.56414
196	348	tr|A0A5G2RD54|A0A5G2RD54_PIG	3.11914	0.08886	1.05129	313731	45387.9	278371	46832.8	148885	6106.87	268343	6.91222	0.839617	2.78915
197	520	tr|F1SGE5|F1SGE5_PIG	-2.78101	0.08895	1.05085	26910.4	77112.6	25274	74946.8	9409.27	29817.2	-50202.2	0.348976	-0.457205	-1.5188
198	524	tr|F2Z5M5|F2Z5M5_PIG	-2.34294	0.09412	1.02632	28644.2	96388.9	18019.1	118276	25571.1	43061	-67744.7	0.297173	-0.52699	-1.75062
199	535	tr|A0A4X1TY74|A0A4X1TY74_PIG	-2.18309	0.09448	1.02466	37291.2	49326.7	33980.9	47877.1	6855.44	6647.15	-12035.5	0.756004	-0.121476	-0.403533
200	604	tr|A0A4X1VQE1|A0A4X1VQE1_PIG	-2.37414	0.09454	1.02438	600.803	1261.73	468.094	1376.61	234.416	421.36	-660.924	0.476175	-0.322233	-1.07044
201	384	tr|F1RQI7|F1RQI7_PIG	2.94331	0.09499	1.02232	261029	43132.6	204133	49504.4	127195	16221.7	217896	6.05178	0.781883	2.59736
202	715	tr|F1SFZ5|F1SFZ5_PIG	2.90815	0.09531	1.02086	134070	18575.4	134642	19055.2	67970.3	10567.1	115494	7.2176	0.858393	2.85152
203	396	tr|A0A4X1UFT2|A0A4X1UFT2_PIG	2.82442	0.09539	1.0205	285952	96531.1	268342	102818	113449	24953.8	189421	2.96228	0.471626	1.56671
204	247	tr|A0A4X1VDN7|A0A4X1VDN7_PIG	-2.17694	0.09581	1.01859	73706.4	129390	61678.2	121805	29649.4	32920.4	-55683.7	0.569645	-0.244396	-0.811865
205	1	tr|A0A480HYV8|A0A480HYV8_PIG	2.88738	0.09625	1.0166	1.38927e+07	3.26275e+06	1.18525e+07	3.09393e+06	6.29689e+06	1.00495e+06	1.063e+07	4.25797	0.629203	2.09017
206	150	tr|A0A4X1VN86|A0A4X1VN86_PIG	2.90825	0.09633	1.01624	364185	137466	299930	135883	133736	18622	226720	2.64928	0.423128	1.4056
207	627	tr|I3LL27|I3LL27_PIG	-2.90752	0.0966	1.01502	26329.7	102775	29009.4	125696	6109.57	45127.8	-76445.3	0.256188	-0.591441	-1.96473
208	386	tr|F1SS24|F1SS24_PIG	2.95323	0.09679	1.01417	2.15947e+06	547049	1.71085e+06	538958	943031	70652.9	1.61242e+06	3.94749	0.596321	1.98093
209	139	tr|A0A287AZM6|A0A287AZM6_PIG	2.95374	0.09702	1.01314	1.4446e+06	346496	1.19274e+06	356693	642483	42998.2	1.09811e+06	4.16917	0.62005	2.05976
210	85	tr|F1SU61|F1SU61_PIG	2.96317	0.09707	1.01291	1.00586e+06	216561	758886	226167	460918	20329.3	789299	4.64469	0.666957	2.21558
211	306	tr|A0A4X1SJ10|A0A4X1SJ10_PIG	2.84943	0.09782	1.00957	1.23188e+06	443343	1.07868e+06	423207	472550	80266.5	788535	2.77861	0.443828	1.47436
212	353	tr|F1SSG1|F1SSG1_PIG	-2.48749	0.09839	1.00705	111278	183580	112720	194862	46379.1	19583.9	-72301.9	0.606156	-0.217415	-0.722238
213	607	tr|A0A4X1VE13|A0A4X1VE13_PIG	-2.85097	0.09851	1.00652	21356.5	38761.5	17877.1	39599.2	10443.5	1656.64	-17405	0.550972	-0.25887	-0.859948
214	563	tr|F1SMJ4|F1SMJ4_PIG	-2.6333	0.09991	1.00039	20592.2	64345.9	22677	60722.7	8400.57	27525.6	-43753.7	0.320023	-0.494819	-1.64375
215	122	tr|A0A4X1SMZ2|A0A4X1SMZ2_PIG	2.83404	0.10103	0.99555	747074	124067	573038	107361	377311	51110.1	623007	6.02153	0.779707	2.59013
216	697	tr|K9IWA3|K9IWA3_PIG	2.12802	0.10226	0.990294	42648.6	28702	44257.6	26655.7	8655.45	7344.33	13946.6	1.48591	0.171992	0.571345
217	302	tr|A0A4X1V3D9|A0A4X1V3D9_PIG	-2.75411	0.10366	0.984389	76072.3	150582	77833.1	174682	7988.36	46173.1	-74510	0.505188	-0.296547	-0.985109
218	330	tr|D3K5J4|D3K5J4_PIG	-2.78744	0.10386	0.983552	140979	279259	147163	257124	11723	85120.6	-138280	0.504832	-0.296853	-0.986124
219	228	tr|A0A4X1UK20|A0A4X1UK20_PIG	-2.20343	0.10453	0.980759	99545.5	138416	107051	129318	25792.1	16382.6	-38870.8	0.719174	-0.143166	-0.475586
220	476	tr|A0A4X1U9E7|A0A4X1U9E7_PIG	2.38545	0.10453	0.980759	147640	66046.7	163255	67800.1	54117.8	24105.8	81593	2.23538	0.349352	1.16052
221	115	tr|A0A286ZND5|A0A286ZND5_PIG	-2.38746	0.10504	0.978645	241250	376690	203733	367021	89968.3	39501.8	-135440	0.640448	-0.193516	-0.642847
222	477	tr|A0A4X1V414|A0A4X1V414_PIG	2.14661	0.10591	0.975063	69319.8	43164.3	61125.6	47921	17223.4	12196.2	26155.6	1.60595	0.205733	0.683431
223	674	tr|F1RFI2|F1RFI2_PIG	2.16117	0.10622	0.973794	7944.39	4804.05	7853.12	5382.99	1410.13	2084.66	3140.34	1.65369	0.218453	0.725685
224	166	tr|F2Q9A3|F2Q9A3_PIG	2.22192	0.1079	0.966979	586721	275548	520762	340401	210736	120123	311173	2.12929	0.328235	1.09037
225	410	tr|D0G778|D0G778_PIG	-2.74072	0.10932	0.9613	19253.7	75708.3	18361.9	92741.3	3278.4	35526.7	-56454.7	0.254314	-0.59463	-1.97532
226	104	tr|I3L9V2|I3L9V2_PIG	2.71282	0.11057	0.956363	1.67755e+06	621606	1.29186e+06	647100	670376	71578.4	1.05594e+06	2.69873	0.43116	1.43228
227	362	tr|F1SNA4|F1SNA4_PIG	2.71664	0.11273	0.94796	319945	44486.7	225549	43120.9	175528	5838.1	275459	7.19194	0.856846	2.84638
228	248	tr|A0A4X1T9K3|A0A4X1T9K3_PIG	-2.70532	0.11297	0.947037	126724	223258	124744	256258	3596.44	61700.4	-96534.4	0.567611	-0.245949	-0.817026
229	4	tr|F1RMJ4|F1RMJ4_PIG	-2.68242	0.11359	0.94466	1.18205e+06	2.04598e+06	1.16138e+06	2.0939e+06	48518.2	555729	-863929	0.577744	-0.238265	-0.791498
230	208	tr|F1SKE2|F1SKE2_PIG	2.67111	0.11472	0.940361	276321	53701.3	204844	57945.3	143902	11427.9	222620	5.14552	0.711429	2.36332
231	709	tr|A0A4X1T074|A0A4X1T074_PIG	2.44683	0.11686	0.932334	50758.9	15647.5	58646.9	18922.6	23909.8	6786.99	35111.4	3.2439	0.511067	1.69773
232	428	tr|F1S5K2|F1S5K2_PIG	2.5293	0.11741	0.930295	114139	51133.4	131854	47934.6	42251.1	8741.12	63005.6	2.23218	0.348729	1.15845
233	200	tr|F1SMX5|F1SMX5_PIG	-2.18101	0.11751	0.929925	177234	297994	169903	282401	43903.2	85261.7	-120759	0.594759	-0.225659	-0.749624
234	418	tr|A0A4X1VUZ7|A0A4X1VUZ7_PIG	-2.37366	0.11835	0.926832	105892	146934	96049.8	147450	28435.7	9397.09	-41042	0.720678	-0.142259	-0.472574
235	614	tr|A0A480MYX8|A0A480MYX8_PIG	-2.40134	0.1185	0.926282	87986.1	231059	72497.9	194086	30208.6	98676	-143073	0.380794	-0.41931	-1.39292
236	436	tr|A0A4X1SRL5|A0A4X1SRL5_PIG	-2.31143	0.11949	0.922668	36953	101254	33300	75895.1	16835.3	45146.6	-64301.1	0.364953	-0.437763	-1.45422
237	406	tr|A0A4X1U6A2|A0A4X1U6A2_PIG	2.39213	0.12005	0.920638	290425	213038	270258	215239	53677.9	16073.1	77386.7	1.36325	0.134576	0.447053
238	81	tr|I3LPA7|I3LPA7_PIG	2.6108	0.12045	0.919193	1.79003e+06	550941	1.32876e+06	545740	821602	26716.1	1.23909e+06	3.24905	0.511756	1.70002
239	497	tr|A0A287A1D1|A0A287A1D1_PIG	-2.18308	0.12062	0.918581	92687.4	131666	81270.9	132400	27851.2	13442.5	-38978.6	0.703958	-0.152453	-0.506438
240	141	tr|A0A4X1TLV9|A0A4X1TLV9_PIG	-2.25212	0.12071	0.918257	131243	292874	123694	295857	47620.6	114823	-161631	0.448122	-0.348604	-1.15804
241	438	tr|F1RX66|F1RX66_PIG	-2.35597	0.12113	0.916748	27742.5	76076.3	29799.8	89677.8	10836.3	33841.3	-48333.9	0.364666	-0.438104	-1.45535
242	276	tr|F1SC70|F1SC70_PIG	2.50566	0.12149	0.915459	423458	206022	357130	196479	147897	26788.2	217436	2.0554	0.312897	1.03942
243	598	tr|K7GQI7|K7GQI7_PIG	2.26368	0.12251	0.911828	18919.5	9442.78	18649.7	8222.92	6759.32	2624.88	9476.74	2.0036	0.30181	1.00259
244	327	tr|A0A480TQM9|A0A480TQM9_PIG	-2.00701	0.12309	0.909777	42176	66017.4	40147.2	74032.4	11859.7	16813.1	-23841.4	0.638862	-0.194593	-0.646424
245	652	tr|A0A4X1TYZ6|A0A4X1TYZ6_PIG	-2.25383	0.12363	0.907876	31825.5	56951.3	35606	55112.9	18005.1	6975.23	-25125.8	0.55882	-0.252728	-0.839544
246	127	tr|A0A4X1WCU9|A0A4X1WCU9_PIG	1.94402	0.12383	0.907174	54710.1	45385.1	57907	47183.3	5821.17	5927.96	9324.99	1.20546	0.0811541	0.269588
247	61	tr|F1STP2|F1STP2_PIG	2.49574	0.12501	0.903055	1.11886e+06	234416	801251	208421	607521	87617.3	884445	4.77298	0.678789	2.25489
248	22	tr|I3LF55|I3LF55_PIG	2.32392	0.12673	0.897121	1.6953e+06	817247	1.39789e+06	823357	627316	186402	878050	2.0744	0.316892	1.05269
249	279	tr|F6Q109|F6Q109_PIG	-2.0463	0.12709	0.895889	95455.2	153697	75748.6	143839	42604.1	24802.2	-58241.9	0.621061	-0.206866	-0.687194
250	718	tr|F1RJJ3|F1RJJ3_PIG	-2.05106	0.12867	0.890523	12537.7	24491.3	10322.3	22429.7	4920.02	8814.3	-11953.7	0.511923	-0.290796	-0.966002
251	39	tr|A0A4X1VAP6|A0A4X1VAP6_PIG	2.35296	0.12913	0.888973	776856	381603	667959	367030	282447	69831.8	395253	2.03577	0.308729	1.02557
252	236	tr|F2Z5D2|F2Z5D2_PIG	-2.28507	0.12993	0.886291	67048.1	138772	62888.1	116724	15771.5	52027.9	-71724.1	0.483152	-0.315916	-1.04945
253	249	tr|A0A4X1SH01|A0A4X1SH01_PIG	-2.49145	0.13032	0.884989	24123.9	119531	23826.6	99436.2	538.012	66325	-95407.6	0.20182	-0.695035	-2.30886
254	198	tr|A0A286ZZF0|A0A286ZZF0_PIG	2.2608	0.1343	0.871924	456251	194333	355392	193933	192931	55161.4	261919	2.34779	0.370658	1.2313
255	558	tr|F1S091|F1S091_PIG	-1.86199	0.13615	0.865982	19218.1	26323.4	17606	27981.6	4603.02	4743.01	-7105.22	0.730079	-0.13663	-0.453875
256	76	tr|A0A4X1T842|A0A4X1T842_PIG	-1.95833	0.13715	0.862804	235732	344670	215204	321063	82535.1	49712.1	-108938	0.683936	-0.164984	-0.548066
257	38	tr|A0A0B8S079|A0A0B8S079_PIG	2.17824	0.13806	0.859932	559823	245427	433451	235011	237225	78882.8	314397	2.28102	0.358129	1.18968
258	695	tr|A0A5G2R9D7|A0A5G2R9D7_PIG	1.9829	0.13869	0.857955	33771.5	15463.8	26134.7	13416.1	14027.1	7679.38	18307.7	2.1839	0.339234	1.12691
259	299	tr|F1S5Z7|F1S5Z7_PIG	2.34077	0.13892	0.857235	215592	95703.6	218080	95260.2	87779.2	12823.8	119888	2.2527	0.352704	1.17166
260	21	tr|A0A4X1SQE6|A0A4X1SQE6_PIG	2.38395	0.13934	0.855924	2.60829e+06	662247	2.08926e+06	642889	1.41217e+06	69730	1.94605e+06	3.93855	0.595336	1.97767
261	72	tr|A0A4X1TV95|A0A4X1TV95_PIG	-1.91499	0.13938	0.8558	450137	708694	453120	708373	127969	195738	-258558	0.635163	-0.197115	-0.654801
262	717	tr|F1SQW0|F1SQW0_PIG	-2.05547	0.13962	0.855052	8729.13	25888.9	6005.13	25656.9	5904.07	13199.5	-17159.8	0.337176	-0.472143	-1.56843
263	269	tr|D6PW25|D6PW25_PIG	2.34886	0.14015	0.853407	98020.3	49096	89716.9	48030.8	35848.1	4055.54	48924.3	1.9965	0.30027	0.997475
264	573	tr|K9IVP8|K9IVP8_PIG	2.24917	0.14035	0.852788	9959.76	4192.93	8534.89	4567.85	4319.16	1032.89	5766.83	2.37537	0.375731	1.24815
265	668	tr|I3LKB5|I3LKB5_PIG	-1.83463	0.14177	0.848416	2500.58	4903.97	1878.33	4516.03	1492.52	1709.03	-2403.38	0.50991	-0.292506	-0.971684
266	112	tr|Q0PY11|Q0PY11_PIG	2.34619	0.14337	0.843542	586082	363990	556773	364288	163895	4492.27	222092	1.61016	0.206869	0.687203
267	119	tr|Q29057|Q29057_PIG	2.21962	0.1434	0.843451	273909	158106	238695	155849	87862.3	21121.3	115803	1.73244	0.238658	0.792805
268	641	tr|A0A5G2R1S2|A0A5G2R1S2_PIG	2.33816	0.14359	0.842876	149356	9510.55	117100	7914.48	103439	5663.87	139845	15.7042	1.19602	3.97308
269	47	tr|Q4R0H6|Q4R0H6_PIG	-1.93474	0.14538	0.837495	8691.31	19650	6476.82	16314.8	4719.36	8600.96	-10958.7	0.442305	-0.354279	-1.17689
270	14	tr|A0A4X1TDZ9|A0A4X1TDZ9_PIG	-1.81778	0.14656	0.833985	766575	929847	798370	862743	97437.1	121280	-163272	0.82441	-0.0838569	-0.278567
271	287	tr|F1SMW4|F1SMW4_PIG	-1.87651	0.1474	0.831503	71229.7	91365.8	67307.9	96482.2	15759.8	9852.1	-20136.1	0.779611	-0.108122	-0.359175
272	705	tr|F1S3V5|F1S3V5_PIG	2.28756	0.14789	0.830061	132673	14765.9	81736.4	11765.1	89002.3	6966.79	117907	8.98507	0.953522	3.16753
273	193	tr|A0A4X1TUG7|A0A4X1TUG7_PIG	1.81299	0.14893	0.827018	291067	232907	282761	251441	44130.1	33761.2	58159.7	1.24971	0.09681	0.321596
274	608	tr|A0A4X1UVK4|A0A4X1UVK4_PIG	-2.27547	0.15061	0.822146	27947.3	280138	29499	316653	2841.51	191943	-252191	0.0997624	-1.00103	-3.32536
275	163	tr|A0A4X1TUU9|A0A4X1TUU9_PIG	1.83562	0.15072	0.821829	263745	205579	261213	179894	30490.1	45636	58166.1	1.28294	0.108206	0.359452
276	704	tr|F1SHY5|F1SHY5_PIG	2.1021	0.15276	0.81599	106966	74903.7	100965	78877.3	25433.9	7143.06	32062.1	1.42804	0.154742	0.51404
277	479	tr|I3LQA4|I3LQA4_PIG	2.21866	0.15428	0.81169	272174	101649	282839	108008	132473	13150	170525	2.67758	0.427742	1.42093
278	427	tr|I3LJR6|I3LJR6_PIG	-2.07866	0.15447	0.811156	75632.6	198833	80812.7	149801	28759	98546.3	-123200	0.380383	-0.419779	-1.39448
279	486	tr|A0A4X1W4Z5|A0A4X1W4Z5_PIG	-1.79646	0.15513	0.809304	79469.3	132878	70518.2	130329	29553	42169.3	-53408.9	0.598061	-0.223254	-0.741634
280	129	tr|A0A481B882|A0A481B882_PIG	-1.7611	0.15533	0.808745	25063.1	39319	20849.8	39521.1	8980.22	10767.4	-14255.9	0.63743	-0.195567	-0.649661
281	439	tr|A0A5G2R392|A0A5G2R392_PIG	-1.96396	0.15614	0.806486	19569.4	34443	22390.6	28473.8	4976.96	12136.4	-14873.6	0.568168	-0.245523	-0.81561
282	412	tr|M3TYG7|M3TYG7_PIG	-2.16592	0.15921	0.79803	67095.6	291187	67012.8	393333	21052	177961	-224092	0.230421	-0.637479	-2.11766
283	372	tr|A0A4X1W824|A0A4X1W824_PIG	-2.10877	0.16163	0.791478	52670.3	150414	54677.4	193024	14265.9	79005	-97744.2	0.350168	-0.455724	-1.51388
284	528	tr|F1S0X3|F1S0X3_PIG	-1.7314	0.16396	0.785262	48347.4	73350.8	41187.9	76419.9	19999.1	15022.5	-25003.4	0.659126	-0.181031	-0.601374
285	547	tr|A0A480DIZ4|A0A480DIZ4_PIG	2.13627	0.16442	0.784045	119147	35637.6	84791.8	36860.9	67474.5	5615.62	83509.2	3.34329	0.524174	1.74127
286	212	tr|I3LAJ6|I3LAJ6_PIG	1.75766	0.16444	0.783993	217481	115664	170894	110889	83644.1	55412.6	101817	1.88028	0.274224	0.910951
287	484	tr|A0A4X1U847|A0A4X1U847_PIG	-2.12213	0.16526	0.781832	12577	68647.3	14099.4	91593.7	4634.2	45528.6	-56070.3	0.183211	-0.737048	-2.44842
288	317	tr|A0A4X1TK49|A0A4X1TK49_PIG	-2.11089	0.16536	0.78157	31856.7	69965.2	29854.6	78999.4	3871.53	31028.6	-38108.5	0.455322	-0.341681	-1.13504
289	731	tr|F1RMB2|F1RMB2_PIG	-1.74917	0.16651	0.77856	10599	27580.1	3038.92	30880.2	14067.5	9211.11	-16981.1	0.3843	-0.41533	-1.37969
290	688	tr|A0A480YP74|A0A480YP74_PIG	-1.76136	0.16679	0.77783	24708.8	65560.2	21906.3	49610.2	21226.7	34105.4	-40851.3	0.376888	-0.423788	-1.40779
291	246	tr|M3VHA3|M3VHA3_PIG	-1.74127	0.16685	0.777674	5715.21	12641.7	5574.66	14912.7	3836.6	5722.78	-6926.51	0.452091	-0.344774	-1.14531
292	381	tr|A0A5G2R0V1|A0A5G2R0V1_PIG	-1.90522	0.16766	0.775571	123955	198701	118832	168763	24399.8	63420.4	-74746.1	0.623826	-0.204937	-0.680785
293	201	tr|K9IVG2|K9IVG2_PIG	1.83407	0.16909	0.771882	607947	261799	487357	198254	295858	139026	346149	2.32219	0.365899	1.21549
294	308	tr|F2XWZ9|F2XWZ9_PIG	-1.67474	0.16977	0.770139	82664.5	97235.6	83874.4	97367.5	10211.8	11082.3	-14571.2	0.850146	-0.0705066	-0.234218
295	292	tr|F1RXD5|F1RXD5_PIG	-1.87177	0.16991	0.769781	263289	366598	241905	353469	88468.7	36225.1	-103309	0.718195	-0.143758	-0.477553
296	35	tr|Q6QA25|Q6QA25_PIG	-1.68216	0.17164	0.765381	157947	224674	154051	239900	42596.1	53908.7	-66727.5	0.703004	-0.153043	-0.508396
297	349	tr|F1SM35|F1SM35_PIG	1.85366	0.17425	0.758827	66511.4	40610.6	54953.9	43326.2	22495.6	8925.49	25900.8	1.63778	0.214256	0.711744
298	224	tr|V5PZU0|V5PZU0_PIG	2.06625	0.17471	0.757682	1.10006e+06	142293	642411	135342	802749	12979.8	957766	7.73093	0.888232	2.95064
299	146	tr|A0A480KD21|A0A480KD21_PIG	1.82835	0.17537	0.756045	63903.5	50648.4	58697.2	52016.2	11567	4886.62	13255	1.26171	0.100959	0.335377
300	635	tr|A0A5G2QY42|A0A5G2QY42_PIG	-2.04879	0.17604	0.754389	17524.5	123034	20575.2	82549.4	5536.92	89025.6	-105509	0.142437	-0.846378	-2.81161
301	388	tr|F1SJ68|F1SJ68_PIG	-1.98723	0.17627	0.753822	20478	97117.1	16552.5	126618	12718.5	65576	-76639.1	0.210858	-0.676009	-2.24565
302	140	tr|F1S605|F1S605_PIG	-2.00712	0.17654	0.753157	92106.4	194747	95521.4	233456	13707.6	87506.9	-102641	0.472954	-0.325181	-1.08023
303	350	tr|B2D1T2|B2D1T2_PIG	1.74056	0.17862	0.74807	624411	410696	532344	406566	187699	99987.5	213715	1.52037	0.18195	0.604426
304	91	tr|A0A480QBN0|A0A480QBN0_PIG	1.99342	0.17881	0.747608	922397	398017	842454	365295	450515	68056.7	524381	2.31748	0.365017	1.21256
305	157	tr|A0A4X1VKX1|A0A4X1VKX1_PIG	-1.88929	0.17976	0.745307	226311	568658	250299	521956	90347.4	300569	-342347	0.397974	-0.400145	-1.32925
306	443	tr|F1RMN7|F1RMN7_PIG	-1.83276	0.18134	0.741506	5498.63	10447.6	5341.6	11327.7	4393.88	1602.71	-4949	0.526304	-0.278763	-0.926032
307	722	tr|F2Z5R2|F2Z5R2_PIG	-1.92255	0.18141	0.741339	13257.8	31304.5	15336	27044.7	3762.23	15817.2	-18046.7	0.42351	-0.373136	-1.23953
308	678	tr|F1SIN8|F1SIN8_PIG	-1.6142	0.18242	0.738928	7497.3	12332.5	7103.66	13577.1	3490.19	3838.72	-4835.16	0.607932	-0.216145	-0.718018
309	562	tr|F1SPK8|F1SPK8_PIG	1.87168	0.18386	0.735513	73396.5	26211	50298.7	20003.2	41959	12087.6	47185.5	2.80022	0.447191	1.48554
310	681	tr|K7GSK1|K7GSK1_PIG	-1.97853	0.18619	0.730044	14442.7	40998.6	14323.2	38848.2	745.611	23235.7	-26556	0.352272	-0.453122	-1.50524
311	548	tr|K7GSR6|K7GSR6_PIG	-1.88651	0.18646	0.729414	51497.1	128122	42068.9	155818	16517.7	68385.1	-76625.2	0.401937	-0.395842	-1.31496
312	580	tr|I3L855|I3L855_PIG	1.73172	0.18675	0.728739	29835	21874.5	25852.1	21344.8	7204.56	3389.36	7960.49	1.36392	0.134788	0.447755
313	368	tr|F1S0N2|F1S0N2_PIG	1.97034	0.18681	0.7286	8668.98	1509.97	5459.12	1382.99	6283.43	351.054	7159.02	5.74118	0.759001	2.52135
314	587	tr|F1REY9|F1REY9_PIG	1.97044	0.18683	0.728553	132350	58599	103332	59792.6	64732.3	3525.58	73750.7	2.25857	0.353833	1.17541
315	533	tr|A0A4X1TS26|A0A4X1TS26_PIG	1.65957	0.18913	0.72324	138567	83927.6	130793	95997.9	49206.6	28820.3	54639.2	1.65103	0.217754	0.723364
316	285	tr|A0A4X1VDC5|A0A4X1VDC5_PIG	-1.92948	0.19277	0.714961	136309	233986	136862	213631	4536.17	87565.3	-97677.3	0.582551	-0.234666	-0.779543
317	217	tr|I3LVL5|I3LVL5_PIG	-1.76813	0.1932	0.713993	4909.8	6976.52	5025.84	6442.56	680.098	1906.89	-2066.72	0.703761	-0.152575	-0.506842
318	468	tr|A0A5G2R1F8|A0A5G2R1F8_PIG	1.81338	0.19344	0.713454	54793	21958.5	48799.7	23720.1	30151.1	8630.11	32834.5	2.49529	0.397122	1.31921
319	346	tr|F1S9A4|F1S9A4_PIG	-1.85392	0.19374	0.712781	210677	322969	208442	290323	22433.5	102483	-112291	0.652315	-0.185543	-0.616359
320	525	tr|C5H0C6|C5H0C6_PIG	-1.82936	0.1943	0.711527	63494.7	101292	57548.9	104845	34691.2	8787.84	-37797.6	0.626846	-0.202839	-0.673816
321	27	tr|B8XH67|B8XH67_PIG	1.66962	0.19438	0.711348	1.30984e+06	836908	1.13929e+06	875554	437081	222853	472931	1.56509	0.19454	0.646248
322	366	tr|F1S6Z8|F1S6Z8_PIG	1.78178	0.19566	0.708498	245751	89111.1	208342	108166	145256	45675	156640	2.7578	0.440563	1.46352
323	566	tr|F1RHU4|F1RHU4_PIG	-1.7187	0.19676	0.706063	12996.7	26468	10258.2	32356	5074.09	12592.1	-13471.3	0.491033	-0.308889	-1.02611
324	458	tr|B7ZEQ3|B7ZEQ3_PIG	1.59887	0.19728	0.704917	149167	131083	150044	132100	10573.5	16492.4	18084.3	1.13796	0.0561275	0.186451
325	315	tr|A0A5G2R9E4|A0A5G2R9E4_PIG	-1.78484	0.19743	0.704587	114601	205412	102169	198038	24837.3	84552.9	-90811.5	0.557906	-0.253439	-0.841907
326	175	tr|G9F6X8|G9F6X8_PIG	1.57331	0.19843	0.702393	520662	416697	515989	371927	66185.8	93376.8	103965	1.2495	0.0967352	0.321347
327	337	tr|Q0KKC2|Q0KKC2_PIG	1.84547	0.19874	0.701715	342888	186785	282802	184066	144264	25547.9	156102	1.83573	0.263809	0.876355
328	393	tr|A8VKH9|A8VKH9_PIG	1.70007	0.19895	0.701256	115949	61536	88556	55900	51215.7	21216.2	54412.5	1.88424	0.275136	0.913981
329	480	tr|F1S0C1|F1S0C1_PIG	-1.77533	0.19913	0.700863	23235	38293.6	22214.1	45971.5	4132.95	14098.3	-15058.6	0.606759	-0.216984	-0.720805
330	31	tr|A0A4X1UAN8|A0A4X1UAN8_PIG	1.61999	0.19927	0.700558	580141	390662	483724	347120	176507	99431.3	189479	1.48502	0.171733	0.570484
331	313	tr|F1RQR4|F1RQR4_PIG	1.81074	0.202	0.694649	233671	132564	180700	134612	94738.4	19442.7	101107	1.7627	0.246179	0.81779
332	254	tr|A0A4X1TMB8|A0A4X1TMB8_PIG	1.85848	0.20357	0.691286	187446	14870.2	97612.9	13679.8	160636	8026.1	172576	12.6055	1.10056	3.65598
333	466	tr|F1S937|F1S937_PIG	1.84062	0.20509	0.688056	150870	50128.4	99086.3	53645	94433.2	8326.32	100742	3.00968	0.47852	1.58961
334	184	tr|A0A4X1UDU6|A0A4X1UDU6_PIG	1.84981	0.2055	0.687188	1.248e+06	418516	1.009e+06	420823	776570	12836.8	829481	2.98196	0.474502	1.57626
335	421	tr|A0A5G2QU81|A0A5G2QU81_PIG	1.74651	0.20563	0.686914	20919.5	12021.3	16483.8	12839.5	8498.01	2378.41	8898.25	1.74021	0.240601	0.79926
336	23	tr|A0A5G2Q7G7|A0A5G2Q7G7_PIG	1.77998	0.20642	0.685248	3.65619e+06	1.46217e+06	2.72887e+06	1.24998e+06	2.08786e+06	445930	2.19402e+06	2.50053	0.398032	1.32223
337	473	tr|A0PFK5|A0PFK5_PIG	-1.77026	0.20825	0.681415	93343.1	462113	55051.5	619857	74797.9	352973	-368770	0.201992	-0.694666	-2.30763
338	229	tr|A0A287B626|A0A287B626_PIG	-1.59355	0.20876	0.680353	4103.28	5112.13	3875.89	5296.72	508.127	971.695	-1008.85	0.802655	-0.095471	-0.317148
339	137	tr|F1SA74|F1SA74_PIG	1.71678	0.21091	0.675903	235532	150634	244388	158833	82461.9	23161.7	84898.1	1.5636	0.194127	0.644876
340	561	tr|F2Z4Z1|F2Z4Z1_PIG	1.50178	0.21353	0.670541	23635.2	14730.9	27342.9	11267.1	8260.71	6101.28	8904.29	1.60446	0.20533	0.682091
341	186	tr|E7EI20|E7EI20_PIG	1.67397	0.21372	0.670155	406316	276310	446255	269542	127785	42022.5	130007	1.47051	0.167468	0.556318
342	151	tr|A0A4X1SD27|A0A4X1SD27_PIG	-1.69259	0.21397	0.669647	248717	317070	272629	316114	67099.2	19756.6	-68353.8	0.784421	-0.105451	-0.350301
343	227	tr|F2Z5J9|F2Z5J9_PIG	1.65846	0.21591	0.665727	409404	235348	392124	229804	172297	57946.3	174057	1.73957	0.240442	0.798733
344	36	tr|A0A5K1UGB8|A0A5K1UGB8_PIG	1.74742	0.2163	0.664943	5.87626e+06	3.24675e+06	5.26591e+06	3.23435e+06	2.57237e+06	419734	2.62951e+06	1.80989	0.257652	0.855901
345	591	tr|F1SGD7|F1SGD7_PIG	-1.46474	0.21724	0.66306	26084.7	41266.3	22684.4	40010.6	13160	12210.6	-15181.6	0.632106	-0.19921	-0.661762
346	168	tr|F1STR1|F1STR1_PIG	1.48724	0.21799	0.661563	1.29291e+06	1.06622e+06	1.17317e+06	1.0004e+06	214087	154484	226691	1.21261	0.0837214	0.278117
347	585	tr|F1SBI1|F1SBI1_PIG	-1.67644	0.21895	0.659655	19989.7	45454.3	21794	59377.7	7016.89	25356.3	-25464.6	0.439776	-0.356769	-1.18516
348	29	tr|Q8WNW8|Q8WNW8_PIG	1.70977	0.22014	0.657301	6.35691e+06	2.42155e+06	4.80043e+06	2.65834e+06	3.90935e+06	781137	3.93535e+06	2.62513	0.419152	1.39239
349	511	tr|I3LR80|I3LR80_PIG	-1.74247	0.22171	0.654215	39674.9	181011	37350.7	240460	12085.1	139971	-141336	0.219185	-0.659189	-2.18978
350	371	tr|G3CKJ2|G3CKJ2_PIG	1.74907	0.22178	0.654078	92687.2	17994	103754	17938.4	73876.3	3650.17	74693.2	5.151	0.711892	2.36485
351	67	tr|F1SPM6|F1SPM6_PIG	-1.50039	0.22179	0.654058	296543	456301	249040	442458	96674.5	157054	-159757	0.649886	-0.187163	-0.621742
352	685	tr|A0A4X1SD18|A0A4X1SD18_PIG	-1.65176	0.22206	0.65353	6666.36	16631.2	7083.38	16330	2935.22	10028.5	-9964.86	0.400834	-0.397036	-1.31892
353	359	tr|A0A4X1UGL9|A0A4X1UGL9_PIG	-1.44436	0.22294	0.651812	1511.54	2562.86	1150.07	2071.42	841.676	938.609	-1051.32	0.589787	-0.229305	-0.761735
354	713	tr|A0A4X1U7V1|A0A4X1U7V1_PIG	1.48435	0.22299	0.651715	39762.3	21182	30104.4	21799.2	18160.2	11843.5	18580.3	1.87717	0.273505	0.908563
355	560	tr|A0A165DE67|A0A165DE67_PIG	-1.50891	0.22302	0.651656	24769.4	57751.2	19914.3	55907	18895.3	32806.7	-32981.8	0.428898	-0.367646	-1.22129
356	258	tr|A0A480SE36|A0A480SE36_PIG	-1.7365	0.22432	0.649132	22720.6	429091	19514.9	470681	13908.9	405090	-406370	0.0529506	-1.27613	-4.23921
357	271	tr|I3LIF2|I3LIF2_PIG	1.44299	0.22663	0.644683	112731	73406.8	96085.5	62314	28973.9	37263.3	39324.7	1.53571	0.186309	0.618906
358	180	tr|I3L8L8|I3L8L8_PIG	-1.59972	0.22825	0.641589	3713.32	6901.94	3869.66	8611.93	1090.59	3275.6	-3188.62	0.538011	-0.269209	-0.894293
359	195	tr|Q06AS8|Q06AS8_PIG	1.42535	0.22877	0.640601	153741	101775	131275	98902.4	47943.1	41099.2	51966.3	1.5106	0.17915	0.595122
360	2	tr|A0A4X1VQ22|A0A4X1VQ22_PIG	1.52387	0.23221	0.634119	3.06346e+06	1.53437e+06	2.25261e+06	1.56804e+06	1.58635e+06	710018	1.5291e+06	1.99656	0.300283	0.997519
361	316	tr|A0A4X1V3L7|A0A4X1V3L7_PIG	1.579	0.23345	0.631806	77293.5	41509.5	58299.3	45322.8	37322.3	12157.1	35784	1.86207	0.269995	0.896905
362	73	tr|F1SIC0|F1SIC0_PIG	-1.39713	0.23557	0.62788	448517	530476	424614	534407	68168.9	75345.5	-81959.3	0.845499	-0.0728871	-0.242126
363	204	tr|A0A5G2QU98|A0A5G2QU98_PIG	1.63141	0.2396	0.620513	102678	49936.4	78689	52889.1	55440.1	7867.04	52741.8	2.05618	0.313061	1.03997
364	478	tr|F1SB63|F1SB63_PIG	-1.63444	0.24027	0.6193	10373.4	21023.7	10853.7	25444.8	1357.22	11204.5	-10650.3	0.493413	-0.306789	-1.01913
365	280	tr|A0A480TAV6|A0A480TAV6_PIG	-1.3838	0.24275	0.614841	372600	451314	380925	425975	77847.7	60386.9	-78713.8	0.82559	-0.0832357	-0.276503
366	440	tr|B5APU8|B5APU8_PIG	1.54748	0.24459	0.611561	102556	36224.8	74285.7	27753.8	71378.1	20422.7	66331	2.83109	0.451954	1.50136
367	613	tr|A0A4X1W4H6|A0A4X1W4H6_PIG	1.59338	0.24465	0.611455	970011	559363	844358	579348	439353	78932.1	410648	1.73413	0.239083	0.794216
368	693	tr|A0A4X1W6U6|A0A4X1W6U6_PIG	1.62068	0.24523	0.610426	41499.9	10404.1	42675.4	10009.8	33144.3	2422.55	31095.8	3.98879	0.600841	1.99595
369	677	tr|A0A480XAC3|A0A480XAC3_PIG	-1.35326	0.24741	0.606583	72571.7	95331.2	67288.7	105147	20736.1	20459.1	-22759.5	0.761259	-0.118468	-0.393541
370	260	tr|A0A4X1W994|A0A4X1W994_PIG	-1.51977	0.24807	0.605426	68425.6	125691	43367.3	135520	62299.4	19448	-57265.6	0.544395	-0.264086	-0.877275
371	490	tr|A0A4X1SN56|A0A4X1SN56_PIG	-1.51978	0.24817	0.605251	9898.22	18820	10314.9	23834.6	3021.32	9708.65	-8921.8	0.525941	-0.279063	-0.927027
372	347	tr|F1S9G9|F1S9G9_PIG	1.54254	0.24973	0.602529	126435	74499.1	116902	73567.8	56629	13928.2	51935.9	1.69713	0.229716	0.763101
373	569	tr|A0A5G2QV08|A0A5G2QV08_PIG	-1.37644	0.25041	0.601348	5080.34	7009.55	4058.66	7378.55	2018.73	1348.38	-1929.22	0.724773	-0.139798	-0.464399
374	683	tr|A0A4X1UVQ4|A0A4X1UVQ4_PIG	-1.43368	0.25082	0.600638	4213.82	7396.4	4580.01	8209.88	1664.68	3465.87	-3182.58	0.569713	-0.244344	-0.811693
375	485	tr|A0A4X1TD42|A0A4X1TD42_PIG	-1.53042	0.2514	0.599635	68491.3	92776.4	53789.5	91261.3	26622.6	6829.18	-24285.1	0.738241	-0.131802	-0.437837
376	456	tr|I3L9E5|I3L9E5_PIG	-1.51241	0.25182	0.59891	21823.3	24960.8	22024.2	26027.4	1009.58	3448.4	-3137.49	0.874303	-0.0583379	-0.193794
377	262	tr|A0A4X1U1K8|A0A4X1U1K8_PIG	-1.56983	0.25688	0.59027	97561.2	454341	98590.9	419304	9879.61	393525	-356779	0.214731	-0.668105	-2.2194
378	364	tr|A0A5G2QZL2|A0A5G2QZL2_PIG	1.38685	0.25793	0.588498	15911.5	14013.2	16498.1	14154.2	2090.25	1118.78	1898.32	1.13547	0.0551741	0.183285
379	516	tr|A0A4X1SKU6|A0A4X1SKU6_PIG	-1.44126	0.25963	0.585645	14978.7	26810.6	17286.3	26614.3	5042.94	13294.8	-11831.8	0.558688	-0.252831	-0.839885
380	676	tr|I3LFW6|I3LFW6_PIG	-1.40927	0.26029	0.584543	16156.2	23070.7	16327	18940.7	3488.58	7749.13	-6914.49	0.700291	-0.154722	-0.513974
381	382	tr|M3V7Z1|M3V7Z1_PIG	-1.30625	0.26158	0.582395	89535.4	100544	94006.2	96924.4	10486	10153.8	-11008.1	0.890514	-0.0503592	-0.16729
382	395	tr|K7GPY8|K7GPY8_PIG	-1.32445	0.26234	0.581135	306633	426351	270064	429632	91728.4	126875	-119718	0.719202	-0.143149	-0.475531
383	170	tr|L8B0W9|L8B0W9_PIG	-1.44692	0.26592	0.575249	1178.45	2338.59	1028.07	1681.43	408.211	1327.42	-1160.15	0.503912	-0.297645	-0.988757
384	265	tr|A0A4X1UWK0|A0A4X1UWK0_PIG	-1.50446	0.26865	0.570813	53627.7	194013	44414.9	109875	17368.8	160686	-140386	0.276412	-0.558442	-1.85511
385	20	tr|A0A480JGH8|A0A480JGH8_PIG	1.3528	0.27097	0.567079	1.56119e+06	892702	1.12432e+06	876607	766351	381128	668485	1.74883	0.242749	0.806393
386	514	tr|A0A5G2R297|A0A5G2R297_PIG	-1.27566	0.27112	0.566838	44219	84016.9	24345.6	63062.3	38333.2	38085.4	-39797.9	0.526311	-0.278758	-0.926013
387	578	tr|A0A4X1TBJ1|A0A4X1TBJ1_PIG	-1.41035	0.27155	0.56615	21315.6	57349	25527.3	72596	14321.4	41871.1	-36033.4	0.371683	-0.429828	-1.42786
388	213	tr|A7VK02|A7VK02_PIG	1.39234	0.27305	0.563758	444372	213307	315882	195571	269379	100285	231065	2.08325	0.318741	1.05884
389	123	tr|F1CNZ4|F1CNZ4_PIG	1.42331	0.27323	0.563472	591184	478057	558382	462837	132076	38833	113128	1.23664	0.0922435	0.306426
390	37	tr|I3LJW4|I3LJW4_PIG	-1.28679	0.27483	0.560936	368703	516372	323485	482533	162513	114442	-147669	0.714026	-0.146286	-0.485951
391	147	tr|A0A4X1SY80|A0A4X1SY80_PIG	-1.44512	0.27581	0.55939	104972	192371	111383	168902	21409.3	102541	-87399.4	0.545673	-0.263067	-0.873891
392	725	tr|I3LJW2|I3LJW2_PIG	-1.35198	0.27655	0.558226	18835.9	47222.3	13977.5	29019.5	14749.5	33241.2	-28386.5	0.398876	-0.399162	-1.32599
393	66	tr|A0A4X1T200|A0A4X1T200_PIG	-1.29943	0.27723	0.55716	170721	299564	119529	335259	146852	89042.3	-128843	0.569898	-0.244203	-0.811224
394	434	tr|Q1RLJ4|Q1RLJ4_PIG	-1.46671	0.27978	0.553183	5197.18	63933.2	4088.8	43791.8	2648.02	69311.4	-58736.1	0.0812907	-1.08996	-3.62077
395	351	tr|B5APU3|B5APU3_PIG	-1.30495	0.28519	0.544866	8497.69	13632.6	8310.75	12579.9	3018.15	6110.76	-5134.88	0.623337	-0.205277	-0.681915
396	83	tr|A0A4X1W8E1|A0A4X1W8E1_PIG	1.24213	0.28751	0.541347	673500	438861	565136	350136	194093	263395	234638	1.53465	0.18601	0.617912
397	416	tr|F1SP18|F1SP18_PIG	-1.37636	0.28999	0.537617	20385.1	29376.5	23701.5	28380.1	10985	2712.77	-8991.39	0.693926	-0.158687	-0.527147
398	145	tr|F2Z5K4|F2Z5K4_PIG	-1.23398	0.29129	0.535674	18997.8	21592.8	19605	20633	2116.61	2964.4	-2595.06	0.879819	-0.0556068	-0.184722
399	662	tr|I3L5S3|I3L5S3_PIG	-1.34356	0.29265	0.533651	61070.1	106640	51459.7	130033	17464.6	56090.5	-45570	0.572675	-0.242092	-0.804213
400	345	tr|A0A4X1VDG8|A0A4X1VDG8_PIG	-1.30039	0.29697	0.527287	65021.4	99914.7	55406.4	88782.8	16869	43306.4	-34893.2	0.65077	-0.186573	-0.619781
401	132	tr|A0A5G2R4K5|A0A5G2R4K5_PIG	-1.19923	0.29747	0.526557	318057	360545	340415	339541	45883.3	40747.7	-42487.7	0.882157	-0.0544542	-0.180893
402	559	tr|F1SGZ8|F1SGZ8_PIG	-1.19725	0.29813	0.525594	143311	204665	137524	214247	59015.4	66298.2	-61353.7	0.700223	-0.154763	-0.514113
403	657	tr|A0A4X1U3H6|A0A4X1U3H6_PIG	-1.2951	0.29886	0.524532	15812.3	35339.1	11021.3	41897.7	9411.5	24360	-19526.8	0.447445	-0.349261	-1.16022
404	16	tr|Q2QC87|Q2QC87_PIG	1.32331	0.29922	0.524009	1.51369e+06	1.14094e+06	1.35621e+06	1.21091e+06	467000	141224	372753	1.32671	0.122775	0.407849
405	464	tr|F1SGY1|F1SGY1_PIG	1.33929	0.30019	0.522604	13398.5	5364.68	8416.74	5639.91	10091.3	2472.62	8033.81	2.49754	0.397512	1.32051
406	397	tr|F2Z5G3|F2Z5G3_PIG	1.33326	0.30024	0.522531	296039	158586	296670	136657	172703	45384.6	137453	1.86674	0.271084	0.900523
407	501	tr|A0A4X1W349|A0A4X1W349_PIG	1.36608	0.3041	0.516984	109565	22979.6	74090.6	19787.7	109504	7805.7	86585.9	4.76795	0.678332	2.25337
408	196	tr|F6Q3P3|F6Q3P3_PIG	-1.27912	0.30421	0.516827	19284.3	32120.2	18624.2	40817.2	6184.13	16243.6	-12835.9	0.600379	-0.221575	-0.736055
409	355	tr|A0A480SCG8|A0A480SCG8_PIG	-1.22612	0.3078	0.511731	9058.85	17121.5	6260.44	22238.9	5219.54	10123	-8062.6	0.529094	-0.276467	-0.918405
410	539	tr|A0A5G2QTA1|A0A5G2QTA1_PIG	-1.35301	0.30821	0.511153	5849.6	26690.8	5322.58	12356.1	1248.83	26650.6	-20841.3	0.219161	-0.659237	-2.18994
411	99	tr|A0A4X1UFV5|A0A4X1UFV5_PIG	-1.19215	0.31337	0.503943	311103	351351	310163	361733	29579.9	50441.4	-40247.6	0.885449	-0.0528365	-0.175519
412	358	tr|A0A5G2R9L8|A0A5G2R9L8_PIG	-1.26478	0.31362	0.503596	74391.3	83446.3	72521.6	82088	11775.1	3887.84	-9054.99	0.891487	-0.0498849	-0.165714
413	190	tr|K9J6M1|K9J6M1_PIG	-1.18063	0.31445	0.502448	84640.2	137419	68579.5	104829	41157	65586.1	-52779.1	0.615927	-0.210471	-0.699169
414	629	tr|A0A5G2R489|A0A5G2R489_PIG	-1.15331	0.31561	0.500849	27389.7	38386.9	23147.2	34365.1	12842.8	10384	-10997.2	0.713518	-0.146595	-0.486979
415	637	tr|F1SSF5|F1SSF5_PIG	-1.1813	0.31601	0.500299	22580.8	32842.6	21177	33638.3	7754.39	12894.2	-10261.9	0.687544	-0.162699	-0.540476
416	173	tr|F2Z5C1|F2Z5C1_PIG	1.31378	0.31627	0.499942	555477	395196	481191	407235	209804	25186.4	160281	1.40557	0.147853	0.491158
417	649	tr|F1SJ46|F1SJ46_PIG	-1.19662	0.31798	0.4976	20351.6	38234.4	19601.5	26109.6	11777.7	23050	-17882.9	0.532284	-0.273857	-0.909733
418	266	tr|A0A4X1VVN2|A0A4X1VVN2_PIG	-1.14168	0.31864	0.4967	2149.16	3346.57	1508.63	3357.57	1183.16	1378.44	-1197.4	0.642199	-0.19233	-0.638907
419	363	tr|A0A480LRK1|A0A480LRK1_PIG	-1.14448	0.32025	0.494511	50106	78068.5	50993.5	64247.2	25731.8	33596.3	-27962.4	0.641822	-0.192586	-0.639756
420	692	tr|F1SDH8|F1SDH8_PIG	-1.27931	0.32185	0.492346	6272.43	8649.72	4881.96	8509.91	3162.9	596.169	-2377.29	0.72516	-0.139566	-0.463629
421	474	tr|A0A4X1SQL6|A0A4X1SQL6_PIG	1.29939	0.32263	0.491295	104241	30714.3	59951.1	28930.2	97833.1	5875.83	73527	3.3939	0.530699	1.76294
422	234	tr|A0A286ZQ79|A0A286ZQ79_PIG	-1.30168	0.32264	0.491282	18783.3	96254	18741.8	55904.4	2536.09	103053	-77470.7	0.195143	-0.709647	-2.3574
423	619	tr|A0A5G2R0E2|A0A5G2R0E2_PIG	-1.24785	0.32501	0.488103	25194.3	49856.4	21225.9	62765.3	8750.26	33094.5	-24662.1	0.505337	-0.296419	-0.984682
424	556	tr|A0A4X1VRT2|A0A4X1VRT2_PIG	-1.26843	0.32649	0.48613	10680.8	20626.4	3338.18	21101.9	13393.9	2245.11	-9945.61	0.517822	-0.285819	-0.949471
425	298	tr|A0A4X1UZR3|A0A4X1UZR3_PIG	-1.27734	0.32747	0.484828	186791	259169	191458	308559	9998.76	97632.8	-72378.2	0.720729	-0.142228	-0.47247
426	374	tr|A0A5G2QV12|A0A5G2QV12_PIG	-1.14393	0.33073	0.480526	42671.3	52132.8	44565.8	56172.5	7191.16	12390.3	-9461.48	0.818512	-0.086975	-0.288925
427	509	tr|F2Z4Y1|F2Z4Y1_PIG	-1.13415	0.33084	0.480382	15859.4	22520.2	16852.8	18080.9	5426.37	8603.98	-6660.8	0.70423	-0.152286	-0.505882
428	506	tr|F1SMN1|F1SMN1_PIG	-1.26269	0.33108	0.480067	7842.07	23357.6	8283.42	20848.2	2476.62	21138.4	-15515.6	0.335739	-0.473999	-1.57459
429	554	tr|A0A4X1WBP3|A0A4X1WBP3_PIG	-1.10459	0.3323	0.47847	26860.5	40212.8	21214.5	32844.8	15744.8	13800.8	-13352.3	0.667958	-0.175251	-0.58217
430	570	tr|A0A4X1TPE0|A0A4X1TPE0_PIG	1.16947	0.33539	0.47445	20203.7	10058.7	13886.5	6824.97	13846.5	5833.74	10145	2.00857	0.302888	1.00617
431	277	tr|F1SQN1|F1SQN1_PIG	-1.09684	0.33579	0.473932	35315.8	44670	30907.7	49328	11256.9	9564.53	-9354.26	0.790592	-0.102048	-0.338995
432	620	tr|A0A5G2R3H5|A0A5G2R3H5_PIG	-1.22207	0.33843	0.470531	26447.1	64275.7	29223.6	39056.5	10389.9	52598.2	-37828.6	0.411464	-0.385669	-1.28116
433	435	tr|A0A4X1UED9|A0A4X1UED9_PIG	1.08111	0.34105	0.467182	27361.9	18186.8	22562.7	11924.4	9855.35	10906.2	9175.11	1.50449	0.17739	0.589277
434	494	tr|F1RKI3|F1RKI3_PIG	-1.18338	0.34199	0.465987	26637.3	44750.2	30287.3	51902.7	7675.06	25375.5	-18112.9	0.595245	-0.225304	-0.748445
435	538	tr|A0A5G2QZJ5|A0A5G2QZJ5_PIG	1.15985	0.34246	0.46539	47850.2	22394.7	36525.6	15359.9	35518	13547.3	25455.5	2.13668	0.329739	1.09537
436	721	tr|F1SGN8|F1SGN8_PIG	-1.21288	0.34325	0.464389	19486	73856.1	19001.4	54013.5	12961.2	76553.8	-54370.1	0.263837	-0.578664	-1.92228
437	720	tr|F1RRT3|F1RRT3_PIG	-1.22032	0.34595	0.460987	36515	330007	49504.2	161596	24824.3	415826	-293492	0.110649	-0.956052	-3.17594
438	361	tr|F1SMC0|F1SMC0_PIG	-1.20469	0.34598	0.460949	37741.1	95920.2	44770.3	67511.4	13764.7	82507	-58179.1	0.393463	-0.405096	-1.3457
439	71	tr|A0A4X1VST4|A0A4X1VST4_PIG	-1.06986	0.34639	0.460435	347339	449057	363830	389157	125459	106670	-101719	0.773484	-0.111549	-0.370557
440	134	tr|F1SJB5|F1SJB5_PIG	1.09162	0.34761	0.458908	717594	523613	670453	575530	261931	161629	193981	1.37047	0.136868	0.454667
441	622	tr|I3LCP8|I3LCP8_PIG	1.20251	0.34855	0.457735	13132.9	6632.02	12469.1	6415.09	9280.08	1248.07	6500.89	1.98023	0.296715	0.985666
442	661	tr|F1S1D6|F1S1D6_PIG	1.06053	0.34911	0.457038	59500.9	50231.5	54117.2	55121.1	11157.5	10231.8	9269.4	1.18453	0.0735474	0.244319
443	546	tr|A0A4X1UEF5|A0A4X1UEF5_PIG	-1.19628	0.35148	0.454099	8899.25	18619.7	9088.77	14855.8	1608.31	13981.6	-9720.43	0.477949	-0.320619	-1.06507
444	161	tr|A0A480EJB5|A0A480EJB5_PIG	-1.19904	0.35324	0.45193	7493.5	88130.1	8325.67	31494.6	2015.68	116465	-80636.6	0.0850276	-1.07044	-3.55592
445	565	tr|A0A5G2QZN1|A0A5G2QZN1_PIG	-1.19612	0.35356	0.451537	27246.2	69613.6	26463.1	41142	3469.34	61252.4	-42367.4	0.391392	-0.407389	-1.35332
446	642	tr|A0A4X1W0W5|A0A4X1W0W5_PIG	1.15158	0.35393	0.451083	21955.4	16762.6	19713.1	17750.5	7505.49	2160.97	5192.87	1.30979	0.117202	0.389335
447	58	tr|A0A4X1UKU8|A0A4X1UKU8_PIG	-1.05025	0.355	0.449772	642516	809961	598743	870767	213645	174965	-167446	0.793267	-0.100581	-0.334121
448	273	tr|A0A4X1VDS6|A0A4X1VDS6_PIG	1.10897	0.35564	0.448989	385644	254890	358212	226095	187399	81158.6	130753	1.51298	0.179833	0.597392
449	94	tr|A0A5G2RHG6|A0A5G2RHG6_PIG	1.08621	0.35871	0.445257	517896	357327	386331	397591	229470	113578	160569	1.44936	0.161177	0.535417
450	472	tr|F6QA08|F6QA08_PIG	1.15052	0.35942	0.444398	127810	100368	146235	100185	40295.6	9109.15	27441.8	1.27341	0.104969	0.3487
451	340	tr|F1SJX5|F1SJX5_PIG	1.05689	0.36003	0.443661	87688.4	59122.3	65995.9	49555	39519.7	25095.7	28566.1	1.48317	0.171191	0.568684
452	18	tr|A0A4X1SGK5|A0A4X1SGK5_PIG	1.17322	0.36016	0.443505	27736.1	8713.62	17120	7487.43	27989.7	2290.08	19022.5	3.18307	0.502847	1.67042
453	283	tr|K7N7E7|K7N7E7_PIG	1.1328	0.36016	0.443505	89497.3	61178.7	77474.3	67376.2	41581.9	12072.4	28318.5	1.46288	0.165209	0.548813
454	238	tr|F2Z4Z8|F2Z4Z8_PIG	-1.04473	0.36158	0.441796	183088	252496	163131	262878	65859.5	94358.9	-69407.4	0.725115	-0.139593	-0.463719
455	169	tr|F1RL37|F1RL37_PIG	-1.02925	0.36217	0.441088	207704	280471	213846	290577	81712.3	91204.9	-72767.2	0.740553	-0.130444	-0.433324
456	523	tr|A0A5G2R2P5|A0A5G2R2P5_PIG	1.16329	0.36467	0.4381	424062	40448.1	109926	45136.8	571085	9857.99	383614	10.4841	1.02053	3.39013
457	242	tr|F1SKY2|F1SKY2_PIG	-1.03384	0.36582	0.436733	230188	373362	250742	295039	137827	196316	-143174	0.616529	-0.210047	-0.69776
458	432	tr|A0A480EV23|A0A480EV23_PIG	-1.0274	0.36688	0.435476	60367.6	74026.1	59625.2	78273.3	13696.4	18509.9	-13658.5	0.815491	-0.0885807	-0.294259
459	114	tr|F1SIN0|F1SIN0_PIG	1.14158	0.36779	0.4344	1.21608e+06	507245	758694	423805	1.06431e+06	154494	708831	2.39741	0.379743	1.26148
460	80	tr|A0A4X1VBI7|A0A4X1VBI7_PIG	1.08457	0.3682	0.433916	1.36761e+06	1.13531e+06	1.20659e+06	1.06366e+06	345240	135782	232301	1.20461	0.0808482	0.268572
461	383	tr|A0A5G2QZJ9|A0A5G2QZJ9_PIG	-1.14672	0.36849	0.433574	8844.79	22017.3	9140.03	11992	1826.93	19812.2	-13172.5	0.401721	-0.396075	-1.31573
462	181	tr|F1RUX1|F1RUX1_PIG	-1.06917	0.36863	0.433409	138860	199417	122876	180677	89324.1	40561.9	-60557.3	0.696329	-0.157186	-0.522159
463	291	tr|A0A4X1T6N0|A0A4X1T6N0_PIG	-1.13674	0.36953	0.43235	21469.9	73894.8	19160.5	28928.6	11324.6	79073.3	-52424.9	0.290547	-0.536784	-1.78316
464	597	tr|A0A5G2QQW3|A0A5G2QQW3_PIG	-1.11195	0.37118	0.430415	12286.9	17550.8	12603.9	16161.9	1953.38	7963.2	-5263.83	0.70008	-0.154852	-0.514409
465	191	tr|F1RHW4|F1RHW4_PIG	-1.13568	0.37241	0.428979	154745	495402	131731	212380	44323.8	517649	-340656	0.312363	-0.50534	-1.6787
466	398	tr|A0A4X1W9M1|A0A4X1W9M1_PIG	-1.00869	0.37295	0.428349	76237.3	91633.9	73737.8	83797.5	20723.2	16416.8	-15396.6	0.831977	-0.0798886	-0.265384
467	492	tr|A0A287BEF3|A0A287BEF3_PIG	1.05995	0.37335	0.427884	62921.9	40672.5	49827.8	43917.9	33276.6	14647.2	22249.5	1.54704	0.189502	0.62951
468	493	tr|A0A4X1VFQ7|A0A4X1VFQ7_PIG	-1.06222	0.37394	0.427198	64699.8	103128	59091.7	74832.7	24431.7	57701.9	-38428.3	0.627373	-0.202474	-0.672604
469	261	tr|A4L2Z4|A4L2Z4_PIG	-1.00662	0.37447	0.426583	62554.1	72699	64576.7	67176.9	10661.1	13822.1	-10144.9	0.860454	-0.0652725	-0.21683
470	659	tr|F1SIP0|F1SIP0_PIG	-1.12641	0.37688	0.423797	8591.51	96277.9	8355.4	23785.7	2955.9	134800	-87686.4	0.0892366	-1.04946	-3.48622
471	210	tr|F1RPE4|F1RPE4_PIG	-1.03285	0.37788	0.422646	434392	708590	394867	797836	210393	408865	-274198	0.613037	-0.212513	-0.705954
472	730	tr|Q9N0Y9|Q9N0Y9_PIG	-1.08708	0.37877	0.421624	55170.4	81416.8	55050.4	86753.7	40460.5	10570.4	-26246.3	0.67763	-0.169007	-0.56143
473	257	tr|A0A5G2QZA1|A0A5G2QZA1_PIG	1.0985	0.38002	0.420194	116824	83017.4	138273	77720.8	52381	9880.45	33807	1.40723	0.148364	0.492856
474	655	tr|A0A4X1UM79|A0A4X1UM79_PIG	0.988728	0.3806	0.419531	17110.9	12870.2	17910.3	11978.1	5725.48	4733.44	4240.66	1.32949	0.123687	0.410878
475	312	tr|A0A5G2R9A9|A0A5G2R9A9_PIG	1.03785	0.38101	0.419064	275169	158162	230074	115558	177992	80308.5	117007	1.73979	0.240498	0.798917
476	405	tr|F1SBY4|F1SBY4_PIG	1.0679	0.3843	0.41533	29638.8	18313.6	33469.8	19800.7	17690.5	4944.79	11325.2	1.61841	0.209088	0.694574
477	130	tr|A0A4X1TFS8|A0A4X1TFS8_PIG	-1.09498	0.38568	0.413773	1.36686e+06	1.79551e+06	1.37144e+06	1.53794e+06	70907.1	674331	-428653	0.761264	-0.118465	-0.393531
478	413	tr|A0A5G2QRW3|A0A5G2QRW3_PIG	1.06606	0.38671	0.412615	48580.3	38665	49407.2	37787	15599.1	4023.55	9915.33	1.25644	0.0991424	0.329344
479	483	tr|F1SD45|F1SD45_PIG	-0.992282	0.38724	0.41202	29541.4	35869.4	24574.8	38054.6	9376.13	5839.09	-6328	0.823582	-0.084293	-0.280015
480	645	tr|A0A4X1UR72|A0A4X1UR72_PIG	-1.02409	0.38923	0.409794	8270.22	13686.6	9962.13	17320.6	3534.1	8451.53	-5416.34	0.604258	-0.218777	-0.726762
481	723	tr|F1SUB1|F1SUB1_PIG	1.06969	0.39318	0.405409	28400	15103.3	20838.6	14050.3	21325.2	2963.24	13296.8	1.88039	0.274247	0.91103
482	654	tr|A0A4X1U1C1|A0A4X1U1C1_PIG	-0.993192	0.3938	0.404724	50190	63776.2	59545.6	58278.5	21038.8	10897.1	-13586.3	0.78697	-0.104042	-0.34562
483	549	tr|F1S3F3|F1S3F3_PIG	1.00003	0.3947	0.403733	160228	117193	145829	109959	67469.6	31678.9	43034.8	1.36721	0.135836	0.451237
484	430	tr|B5APU6|B5APU6_PIG	-0.947588	0.39933	0.398668	104998	166684	64652	135123	87930.3	70580.2	-61686.2	0.629921	-0.200714	-0.666757
485	297	tr|A0A5G2QQW2|A0A5G2QQW2_PIG	-0.978278	0.40055	0.397343	212015	281328	160213	298488	109267	55862.5	-69312.6	0.753624	-0.122846	-0.408084
486	231	tr|A0A5G2RAC7|A0A5G2RAC7_PIG	-0.963335	0.40062	0.397267	114623	146920	101916	122936	30107	49656.6	-32297.9	0.780167	-0.107812	-0.358144
487	376	tr|F1RI70|F1RI70_PIG	1.05493	0.40099	0.396866	144614	106347	115466	106540	62645.5	4795.53	38266.6	1.35983	0.133484	0.443424
488	425	tr|A0A5G2R9X1|A0A5G2R9X1_PIG	1.04738	0.40388	0.393748	375984	185112	272384	182834	314834	22592	190871	2.03111	0.307733	1.02227
489	719	tr|A0A5G2QZU9|A0A5G2QZU9_PIG	-0.966415	0.40796	0.389382	8706.99	12961.2	9945.1	15996.9	3295.86	6875.51	-4254.25	0.671771	-0.172778	-0.573958
490	596	tr|A0A4X1UXD5|A0A4X1UXD5_PIG	1.0269	0.40878	0.38851	151850	63667.2	132221	60951.6	147232	21093.1	88182.4	2.38505	0.377498	1.25402
491	651	tr|I3LJ78|I3LJ78_PIG	-1.01796	0.41099	0.386169	24199.6	48735.4	24920.2	37412.9	6832.31	41184.5	-24535.8	0.49655	-0.304037	-1.00999
492	89	tr|K7GRY0|K7GRY0_PIG	-0.915653	0.41181	0.385303	323355	414849	288296	390065	125757	118908	-91494.8	0.779451	-0.108211	-0.359471
493	98	tr|F2Z5K3|F2Z5K3_PIG	-1.02192	0.41379	0.38322	74473.7	293229	71466.9	85631.7	19670.8	370244	-218755	0.253978	-0.595204	-1.97723
494	625	tr|F1RT53|F1RT53_PIG	-0.93392	0.41406	0.382937	19172.9	26684.3	16364.9	25729.6	7150.29	11955.7	-7511.42	0.718508	-0.143568	-0.476923
495	461	tr|A0A5G2QGK1|A0A5G2QGK1_PIG	1.00868	0.41428	0.382706	70426.3	45055.8	52040.6	45397.8	42942.3	7337.01	25370.5	1.56309	0.193984	0.644401
496	64	tr|A0A480W191|A0A480W191_PIG	-1.00879	0.41653	0.380354	407105	851490	446422	475891	94462.5	757118	-444385	0.478109	-0.320473	-1.06459
497	243	tr|A0A287A178|A0A287A178_PIG	-0.905007	0.41745	0.379396	568951	628962	558491	652876	75734.2	86346	-60011.6	0.904586	-0.04355	-0.14467
498	703	tr|F1SL45|F1SL45_PIG	-0.902115	0.41841	0.378398	3952.59	6635.15	2361.23	4764.53	3470.24	3805.89	-2682.55	0.595706	-0.224968	-0.747329
499	433	tr|A0A4X1VLZ6|A0A4X1VLZ6_PIG	0.983169	0.4236	0.373044	135142	113447	146403	109996	37599.1	6860.6	21694.9	1.19123	0.0759969	0.252456
500	407	tr|A0A4X1W1G5|A0A4X1W1G5_PIG	-0.982612	0.42535	0.371254	36749.3	136720	31261.9	42018	26858	174160	-99971	0.268792	-0.570584	-1.89544
501	502	tr|D5FGE4|D5FGE4_PIG	0.927114	0.42547	0.371131	267041	201110	218419	197953	111357	52644.1	65931.4	1.32784	0.123145	0.409079
502	618	tr|A0A4X1T409|A0A4X1T409_PIG	0.928268	0.42703	0.369542	33809.1	22699.1	23976.1	22851.4	18938.3	8430.7	11110	1.48945	0.173025	0.574777
503	682	tr|A0A5G2RBD3|A0A5G2RBD3_PIG	0.985313	0.42833	0.368222	863157	25421.3	13405.7	31209.5	1.47259e+06	10730.7	837735	33.9541	1.53089	5.08551
504	632	tr|F1RSG9|F1RSG9_PIG	-0.913419	0.43004	0.366491	20066.6	26315.5	17535.9	23836.9	10624.9	5246	-6248.94	0.762538	-0.117739	-0.391119
505	326	tr|A0A4X1V4G4|A0A4X1V4G4_PIG	-0.930844	0.43083	0.365694	39422.3	57807.7	22447.9	58991	31961.6	12198.1	-18385.4	0.681956	-0.166243	-0.552248
506	171	tr|A0A287A853|A0A287A853_PIG	0.967427	0.43132	0.3652	429893	259654	318451	251926	301157	46911.3	170238	1.65563	0.218964	0.727384
507	496	tr|F1RHN3|F1RHN3_PIG	0.969079	0.4325	0.364014	157734	82248.6	130508	78570.4	134043	15328.6	75485.4	1.91777	0.282797	0.93943
508	341	tr|E3UV40|E3UV40_PIG	-0.940804	0.43452	0.36199	148140	226723	158655	176920	38777.9	139380	-78583	0.653396	-0.184823	-0.61397
509	86	tr|A0A4X1VQ52|A0A4X1VQ52_PIG	-0.895084	0.43756	0.358962	210081	276772	174400	258845	115202	58164.7	-66691.3	0.759039	-0.119736	-0.397754
510	644	tr|K9IWF3|K9IWF3_PIG	0.959575	0.43824	0.358288	87937.1	16347.1	16752.9	14634.2	129115	5248.71	71590	5.37937	0.730732	2.42744
511	252	tr|L8B0U8|L8B0U8_PIG	-0.911165	0.44102	0.355542	4789.58	5997.53	5105.49	6161.85	779.015	2160.03	-1207.95	0.798592	-0.097675	-0.324469
512	465	tr|I3L9J4|I3L9J4_PIG	-0.913777	0.44132	0.355246	25493.1	27986.8	24970.5	26693.7	1528.86	4472.73	-2493.72	0.910896	-0.040531	-0.134641
513	40	tr|Q06AS6|Q06AS6_PIG	0.914261	0.44136	0.355207	417676	367223	451466	376469	90538	30641.2	50453.1	1.13739	0.0559097	0.185728
514	50	tr|A0A4X1UQ21|A0A4X1UQ21_PIG	-0.855079	0.44143	0.355138	442532	480611	435823	500188	50952.7	57906.5	-38078.5	0.920771	-0.0358486	-0.119086
515	133	tr|A0A4X1U2V4|A0A4X1U2V4_PIG	-0.937465	0.44173	0.354843	851373	1.20335e+06	888873	1.25514e+06	638922	121211	-351982	0.7075	-0.150274	-0.499199
516	577	tr|G9M4N3|G9M4N3_PIG	-0.891391	0.44605	0.350616	31190.6	43677.9	28381.3	54732.4	9211.52	22447.4	-12487.3	0.714105	-0.146238	-0.485793
517	116	tr|I3LPB5|I3LPB5_PIG	0.928082	0.44653	0.350149	310376	199333	305714	200686	204185	35424.4	111042	1.55707	0.192308	0.638834
518	392	tr|A0A481BZ29|A0A481BZ29_PIG	0.841355	0.44834	0.348393	55508.1	44670.6	48726.7	52320.9	14650.3	16826.3	10837.4	1.24261	0.094334	0.313371
519	708	tr|A0A4X1TI73|A0A4X1TI73_PIG	0.886409	0.44871	0.348034	40089.9	36514.8	39214	40179.7	2621.38	6475.3	3575.1	1.09791	0.0405661	0.134758
520	385	tr|A0A5G2QUN4|A0A5G2QUN4_PIG	0.931298	0.44989	0.346894	715973	166213	158749	170382	1.02208e+06	27905.5	549761	4.30758	0.634233	2.10688
521	698	tr|F1S7W1|F1S7W1_PIG	-0.837086	0.4519	0.344958	3378.41	6590.25	440.675	8868.11	5204.59	4132.59	-3211.84	0.512638	-0.29019	-0.963989
522	82	tr|F1S682|F1S682_PIG	-0.886381	0.45548	0.341531	237336	368329	100363	355106	244246	76582	-130994	0.644357	-0.190873	-0.634067
523	77	tr|F1S232|F1S232_PIG	0.864265	0.4569	0.340179	615419	450922	561115	449769	302674	130639	164497	1.3648	0.135069	0.448691
524	487	tr|A0A4X1W9A7|A0A4X1W9A7_PIG	0.857175	0.45988	0.337355	33809.7	26910	32009.2	24460.2	12778.8	5575.16	6899.75	1.2564	0.0991283	0.329297
525	128	tr|F1RX12|F1RX12_PIG	0.883439	0.46351	0.333941	686638	495613	503052	466024	366377	77670.4	191025	1.38543	0.141585	0.470336
526	19	tr|I3LRS5|I3LRS5_PIG	0.837312	0.46548	0.332099	840211	715333	767608	766699	231740	114128	124877	1.17457	0.0698798	0.232136
527	153	tr|I3L6U9|I3L6U9_PIG	0.801574	0.46772	0.330014	238693	195871	229271	221237	64881.4	65969.4	42821.3	1.21862	0.085868	0.285247
528	136	tr|F1RKG8|F1RKG8_PIG	0.885669	0.46884	0.328975	705359	406911	476813	395706	582938	28918.5	298447	1.73344	0.23891	0.793642
529	706	tr|C3UP60|C3UP60_PIG	-0.826439	0.4697	0.328179	43538.3	58608.7	39311.4	50130.2	14321.9	28150.8	-15070.4	0.742864	-0.129091	-0.42883
530	670	tr|F1S210|F1S210_PIG	0.806087	0.47061	0.327339	11724.6	7898.8	9117.29	6423.58	6761.29	4675.59	3825.76	1.48435	0.171536	0.569829
531	51	tr|A0A4X1TS37|A0A4X1TS37_PIG	0.867498	0.47674	0.321718	339885	214521	219217	213994	249995	12402.6	125364	1.58439	0.199862	0.663928
532	179	tr|A0A5G2QDJ2|A0A5G2QDJ2_PIG	-0.826083	0.47762	0.320917	205884	326288	154271	406871	92309.7	234970	-120404	0.630988	-0.199979	-0.664317
533	526	tr|A0A5G2RCF6|A0A5G2RCF6_PIG	-0.825843	0.48158	0.317332	48388.3	61717.9	36871	66556.5	26489.6	8935.8	-13329.5	0.784025	-0.10567	-0.351029
534	679	tr|K7GM53|K7GM53_PIG	0.854525	0.48196	0.316989	25697.2	14390.3	13881.8	14010.7	22853.2	1724.03	11306.9	1.78573	0.251817	0.836517
535	628	tr|I3LFQ9|I3LFQ9_PIG	-0.794747	0.4849	0.314348	9192.82	13880.7	5159.63	13042.8	9077.33	4688.32	-4687.85	0.662275	-0.178962	-0.594498
536	647	tr|A0A4X1SXE1|A0A4X1SXE1_PIG	0.772881	0.48498	0.314276	81826.2	47522.1	65167.7	12907.4	47495.4	60450	34304.1	1.72186	0.235997	0.783965
537	244	tr|F6Q936|F6Q936_PIG	-0.775918	0.48637	0.313033	22031	26760.3	24832.2	28716.6	8708.96	5967.13	-4729.33	0.823271	-0.0844574	-0.280561
538	336	tr|Q06AT6|Q06AT6_PIG	-0.826871	0.48749	0.312034	59551.2	79155.9	56954.7	82089.6	9528.76	39945.3	-19604.7	0.752328	-0.123593	-0.410567
539	448	tr|F1RZY6|F1RZY6_PIG	-0.759673	0.48997	0.309831	481920	940217	76697.4	1.25909e+06	711186	765548	-458298	0.512562	-0.290254	-0.964202
540	26	tr|A0A480F3G0|A0A480F3G0_PIG	0.810129	0.49113	0.308804	5.56433e+07	4.43163e+07	4.30577e+07	4.47135e+07	2.31555e+07	7.09129e+06	1.1327e+07	1.25559	0.0988495	0.328371
541	42	tr|K7GKR6|K7GKR6_PIG	-0.757523	0.49122	0.308724	793374	920111	860429	798456	195690	213726	-126738	0.862258	-0.0643626	-0.213808
542	710	tr|F1S8J8|F1S8J8_PIG	-0.757916	0.49272	0.3074	710194	1.08538e+06	435355	1.18078e+06	671303	533396	-375190	0.654325	-0.184206	-0.61192
543	611	tr|A0A4X1VVT2|A0A4X1VVT2_PIG	0.784343	0.49686	0.303766	36823.5	25160.1	25996.9	26017.5	23838.4	9752.11	11663.4	1.46357	0.165413	0.549489
544	646	tr|A0A4X1UGA2|A0A4X1UGA2_PIG	-0.74427	0.5019	0.299383	96911.7	145966	108639	192739	66777.5	92589.4	-49054.2	0.663934	-0.177875	-0.590888
545	352	tr|F1SGI7|F1SGI7_PIG	-0.753281	0.50272	0.298674	123288	201183	42283.2	209705	154926	89873.6	-77895	0.612816	-0.21267	-0.706475
546	544	tr|I3LLY4|I3LLY4_PIG	-0.785619	0.50618	0.295695	6801.18	12334.5	5820.45	9822.62	2994.77	11826.1	-5533.37	0.551393	-0.258539	-0.858848
547	564	tr|A6YNL5|A6YNL5_PIG	-0.72419	0.51156	0.291103	36544.3	51972.8	37102.2	46065.6	29280.1	22456.9	-15428.5	0.703143	-0.152956	-0.508109
548	176	tr|F1SNL7|F1SNL7_PIG	-0.7444	0.51513	0.288083	186239	206386	172972	213677	42897.7	18902.7	-20147.1	0.902381	-0.0446099	-0.148191
549	84	tr|A0A4X1VI43|A0A4X1VI43_PIG	0.765938	0.51998	0.284013	60100.3	38268.1	42298.6	34629	48679.6	8228.67	21832.2	1.57051	0.19604	0.65123
550	658	tr|I3L5V7|I3L5V7_PIG	0.694665	0.52596	0.279047	168862	129931	135221	101422	64651.3	72405.3	38930.8	1.29963	0.113819	0.378098
551	121	tr|A0A4X1UUE4|A0A4X1UUE4_PIG	-0.700877	0.52734	0.277909	285632	353655	259484	340734	93209.4	139895	-68023.1	0.807657	-0.0927729	-0.308185
552	574	tr|W6D796|W6D796_PIG	0.70393	0.5275	0.277778	16547.2	11402	11912.9	12874.8	10769.2	6655.87	5145.22	1.45125	0.161744	0.537301
553	323	tr|A0A5G2RIA6|A0A5G2RIA6_PIG	-0.711682	0.52797	0.277391	77951.9	121040	58251	97048.2	48270.1	93095.2	-43088.1	0.644018	-0.191102	-0.634828
554	390	tr|F1S4J6|F1S4J6_PIG	0.744909	0.5289	0.276626	241490	158922	151719	174082	188240	37740.7	82568.2	1.51955	0.181715	0.603646
555	621	tr|F1S9H9|F1S9H9_PIG	-0.730931	0.53013	0.275618	21116.3	37790.7	15337	16668	11644	37757.8	-16674.4	0.55877	-0.252767	-0.839674
556	584	tr|A0A5G2QE76|A0A5G2QE76_PIG	0.72598	0.53058	0.275249	7260.66	4576.96	3788.2	4266.34	6055.36	2080.47	2683.7	1.58635	0.200399	0.66571
557	411	tr|Q2XQ99|Q2XQ99_PIG	-0.685694	0.53208	0.274023	66972.9	82254.7	61170	96208.7	24327	29971.1	-15281.8	0.814214	-0.0892614	-0.29652
558	582	tr|Q06AT7|Q06AT7_PIG	0.71568	0.5349	0.271727	160470	127348	126287	111663	75402.1	27202.2	33121.5	1.26009	0.1004	0.333522
559	30	tr|A0A4X1SFA8|A0A4X1SFA8_PIG	0.724729	0.5359	0.270916	641405	505870	532556	488392	313309	82232.1	135536	1.26793	0.103094	0.34247
560	521	tr|F1S0L5|F1S0L5_PIG	-0.687763	0.53841	0.268887	317.221	543.419	255.043	663.227	282.76	494.522	-226.198	0.58375	-0.233773	-0.776578
561	507	tr|A0A4X1T3Z4|A0A4X1T3Z4_PIG	0.733828	0.53868	0.268669	191182	149599	146552	148866	97873.2	7363.76	41583.7	1.27797	0.10652	0.353852
562	467	tr|D0G0C7|D0G0C7_PIG	-0.690069	0.53981	0.267759	85796.1	113898	90137.5	139944	32361.7	62672.5	-28101.8	0.753272	-0.123048	-0.408757
563	369	tr|A0A4X1WBK1|A0A4X1WBK1_PIG	-0.668007	0.54091	0.266875	688046	1.11699e+06	303842	1.23108e+06	755182	816494	-428942	0.615983	-0.210431	-0.699037
564	666	tr|F1SIC5|F1SIC5_PIG	0.687311	0.54222	0.265824	100383	60708.5	102639	77115.8	89465.8	44635.4	39674.9	1.65353	0.218412	0.725549
565	409	tr|F1SR05|F1SR05_PIG	0.666166	0.54238	0.265696	217425	197268	202357	197188	34485.2	39466.6	20157.6	1.10218	0.0422541	0.140365
566	422	tr|I3LBD8|I3LBD8_PIG	0.691547	0.54544	0.263253	323593	263628	249213	237607	139488	55670.8	59964.4	1.22746	0.0890067	0.295674
567	441	tr|I3L5I2|I3L5I2_PIG	-0.700208	0.54952	0.260016	3890.75	6433.34	3980.96	3430.95	1487.89	6110.88	-2542.59	0.604779	-0.218403	-0.72552
568	684	tr|I3LH60|I3LH60_PIG	0.708142	0.55207	0.258006	33676	27285.1	31136.1	27465.4	15619.7	609.47	6390.9	1.23423	0.0913951	0.303608
569	727	tr|A0A4X1U9M6|A0A4X1U9M6_PIG	-0.649294	0.5533	0.257039	10754	13064.1	9327.57	14428.5	4831.42	3825.34	-2310.12	0.82317	-0.0845103	-0.280737
570	633	tr|I3LC64|I3LC64_PIG	-0.697358	0.55442	0.256161	4476.7	8019.48	5149.57	3653.02	1444.38	8679.98	-3542.79	0.558228	-0.253189	-0.841075
571	24	tr|Q4R0H8|Q4R0H8_PIG	0.693325	0.55731	0.253903	354617	268335	317853	256677	213355	30664.8	86281.7	1.32154	0.121082	0.402225
572	694	tr|A0A4X1U8C1|A0A4X1U8C1_PIG	0.639204	0.55748	0.253771	146588	116936	146049	134493	56123.1	57495.9	29651.5	1.25357	0.0981485	0.326042
573	699	tr|I3LG91|I3LG91_PIG	0.638772	0.55792	0.253428	55769	45161.8	58315.8	53217.2	21125.3	19518.5	10607.2	1.23487	0.091622	0.304362
574	402	tr|B5APU9|B5APU9_PIG	0.634993	0.56365	0.24899	53306.6	37479.5	61263.9	24725.9	35324.6	24817.5	15827.1	1.42229	0.152987	0.508211
575	68	tr|A0A4X1VDN4|A0A4X1VDN4_PIG	0.63136	0.5638	0.248875	489597	399168	464544	331605	194579	153893	90429.3	1.22654	0.0886834	0.2946
576	408	tr|A0A4X1VEM2|A0A4X1VEM2_PIG	-0.655805	0.57833	0.237824	44598.8	64010.9	42168.1	38124.4	4683.64	51055	-19412.1	0.696738	-0.15693	-0.521312
577	182	tr|F1RGS2|F1RGS2_PIG	0.629766	0.58494	0.232889	509262	368527	457734	170948	108105	371661	140735	1.38188	0.140472	0.466637
578	403	tr|A0A5G2QSK0|A0A5G2QSK0_PIG	-0.597199	0.58589	0.232184	47207.9	65855.5	32284.5	40550.7	31215.9	44165.5	-18647.6	0.716841	-0.144577	-0.480275
579	445	tr|Q8MI70|Q8MI70_PIG	-0.600239	0.58845	0.23029	47655.7	61160.8	56168.3	52379.9	19325.1	33841.2	-13505.1	0.779187	-0.108358	-0.359958
580	624	tr|B8Y648|B8Y648_PIG	-0.63393	0.58845	0.23029	10308.5	13084.4	9930.45	15557.2	1138.09	7498.42	-2775.85	0.787849	-0.103557	-0.344008
581	233	tr|I3LDS3|I3LDS3_PIG	-0.636588	0.58851	0.230246	5.63026e+06	6.71166e+06	5.96455e+06	6.6669e+06	2.92894e+06	280172	-1.0814e+06	0.838877	-0.0763015	-0.253468
582	11	tr|I3LTB8|I3LTB8_PIG	-0.600677	0.58874	0.230076	2.24106e+06	2.71631e+06	2.03381e+06	2.93797e+06	1.19701e+06	667181	-475253	0.825037	-0.0835264	-0.277469
583	605	tr|F1RF26|F1RF26_PIG	-0.607774	0.5904	0.228854	235328	332260	187847	424645	108963	253844	-96932.8	0.708263	-0.149806	-0.497644
584	429	tr|F1SE87|F1SE87_PIG	-0.587056	0.5926	0.227238	1661.04	2173.64	1151.23	2404.72	1248.75	853.199	-512.604	0.764173	-0.116808	-0.388029
585	60	tr|A0A4X1UA66|A0A4X1UA66_PIG	-0.613222	0.59311	0.226865	855918	1.42587e+06	1.0467e+06	551256	480146	1.53657e+06	-569954	0.600277	-0.221648	-0.7363
586	579	tr|A0A287B6G6|A0A287B6G6_PIG	-0.580222	0.59758	0.223604	23477.4	28823.2	21515.1	21683.4	8725.58	13361	-5345.72	0.814534	-0.0890909	-0.295954
587	380	tr|A0A5G2Q9S0|A0A5G2Q9S0_PIG	-0.569103	0.59973	0.222044	135542	147335	142375	133499	25603.6	25152.7	-11792.9	0.919959	-0.0362317	-0.120359
588	452	tr|D0G780|D0G780_PIG	-0.565376	0.60698	0.216826	51950.3	73025.9	36677.8	54524.1	34797.3	54386.4	-21075.5	0.711396	-0.147888	-0.491275
589	9	tr|A0A480W754|A0A480W754_PIG	0.55165	0.6153	0.210913	788046	691956	663553	716261	253831	163071	96089.8	1.13887	0.056473	0.187599
590	110	tr|F1S2E2|F1S2E2_PIG	0.542839	0.61863	0.208569	1.31157e+06	1.05864e+06	1.11309e+06	972437	475069	652410	252936	1.23893	0.0930453	0.30909
591	25	tr|A0A4X1W2Q8|A0A4X1W2Q8_PIG	-0.570412	0.62031	0.207391	678591	757536	650501	877668	57868.5	232626	-78945	0.895787	-0.0477952	-0.158772
592	54	tr|A0A480S836|A0A480S836_PIG	-0.545726	0.62379	0.204962	227930	270407	188747	291233	120424	60601	-42476.2	0.842917	-0.0742149	-0.246537
593	534	tr|F1RNH1|F1RNH1_PIG	0.54332	0.62482	0.204245	125690	108694	126602	108886	48186.1	24774.1	16996	1.15637	0.0630951	0.209597
594	225	tr|A0A4X1T5Y1|A0A4X1T5Y1_PIG	0.568313	0.62638	0.203162	52467	34922.3	37533	35739.3	53270.4	4625.82	17544.6	1.50239	0.176783	0.587259
595	335	tr|F1SMS8|F1SMS8_PIG	0.540965	0.62663	0.202989	221925	187923	217732	239330	49041.9	97198	34002.8	1.18094	0.072228	0.239936
596	319	tr|H6TBN0|H6TBN0_PIG	0.556025	0.62948	0.201018	113807	95709.5	88447.6	89516.3	54982.2	12458.4	18097.9	1.18909	0.0752154	0.24986
597	106	tr|A0A4X1W3D7|A0A4X1W3D7_PIG	0.528005	0.63271	0.198795	17331.3	15744.7	19344.2	15282.5	4551.52	2524.29	1586.61	1.10077	0.0416969	0.138514
598	702	tr|F1SMW8|F1SMW8_PIG	0.555315	0.63431	0.197698	103589	62099.1	38476	62877.1	129281	5715.77	41489.6	1.66812	0.222227	0.738222
599	462	tr|A0A4X1TPN4|A0A4X1TPN4_PIG	-0.532581	0.63539	0.19696	63414.4	78762.1	55207.9	81095.3	46084.7	19172.4	-15347.7	0.805138	-0.0941297	-0.312692
600	289	tr|K9IVF7|K9IVF7_PIG	-0.514079	0.64374	0.19129	125213	145613	122719	130950	30199	61742.9	-20400.1	0.859902	-0.065551	-0.217756
601	185	tr|F1SGX3|F1SGX3_PIG	0.52634	0.64403	0.191094	369642	315856	309886	335949	169501	50958.7	53785.8	1.17029	0.068292	0.226861
602	531	tr|A0A4X1UKV3|A0A4X1UKV3_PIG	-0.498042	0.64576	0.189929	56577.9	68601.6	41852.9	53953.9	32627.4	26152.4	-12023.7	0.824732	-0.0836873	-0.278003
603	532	tr|A0A5G2QPA8|A0A5G2QPA8_PIG	-0.496021	0.64649	0.189438	27061.2	30381.6	23532.6	34543.9	7535.14	8811.88	-3320.35	0.890712	-0.0502628	-0.166969
604	377	tr|A0A4X1THI0|A0A4X1THI0_PIG	-0.506904	0.65014	0.186993	321871	406591	326313	308642	116281	265101	-84720	0.791633	-0.101476	-0.337096
605	325	tr|A0A4X1UTX4|A0A4X1UTX4_PIG	0.521898	0.65178	0.185899	253243	192502	215388	180539	199328	30060.9	60740.2	1.31553	0.119101	0.395644
606	105	tr|I3LJJ8|I3LJJ8_PIG	-0.495802	0.65255	0.185386	439569	594410	411607	332987	265405	471339	-154840	0.739506	-0.131059	-0.435367
607	286	tr|A0A4X1U9S3|A0A4X1U9S3_PIG	-0.489123	0.65282	0.185207	53002.8	60908.8	59655.1	63915.2	22739.5	16331.5	-7906.06	0.870198	-0.0603817	-0.200584
608	542	tr|D0G6X4|D0G6X4_PIG	0.481764	0.65718	0.182316	28084.3	23693.5	21950.7	19984.1	12690.5	9388.3	4390.75	1.18531	0.0738337	0.24527
609	183	tr|F2Z5U4|F2Z5U4_PIG	-0.477499	0.65826	0.181603	87616.1	101599	72337	86522.3	37939.7	33662.6	-13982.9	0.862372	-0.0643056	-0.213619
610	203	tr|F1RPC8|F1RPC8_PIG	0.480468	0.65866	0.181339	46243.7	38636.3	42592.3	26219.1	15800.6	22414.9	7607.43	1.1969	0.0780573	0.259301
611	165	tr|A0A4X1UA74|A0A4X1UA74_PIG	-0.480561	0.6592	0.180983	82804.2	97619.5	75284.3	97333.7	29906	44237.6	-14815.4	0.848234	-0.0714845	-0.237466
612	95	tr|I3LDA5|I3LDA5_PIG	0.478413	0.65968	0.180667	477917	383275	318663	287908	277925	200407	94642.5	1.24693	0.0958425	0.318382
613	426	tr|A0A481CZK5|A0A481CZK5_PIG	0.508997	0.6613	0.179601	388994	246584	199848	242049	484471	11215.1	142409	1.57753	0.197977	0.657666
614	148	tr|A0A5G2R7M3|A0A5G2R7M3_PIG	0.499248	0.66357	0.178113	579820	442362	336200	480157	466782	97654.2	137458	1.31074	0.117516	0.390379
615	639	tr|A0A5G2QML3|A0A5G2QML3_PIG	0.499478	0.66419	0.177708	16859.7	9358.7	2280.88	10955.9	25582.3	4705.53	7501.02	1.8015	0.255635	0.849201
616	455	tr|Q1W2G0|Q1W2G0_PIG	0.498392	0.66577	0.176676	130026	85403.9	47128.6	80299.8	153389	22802.6	44622.4	1.52249	0.182554	0.60643
617	5	tr|A0A4X1VBU6|A0A4X1VBU6_PIG	-0.472056	0.66839	0.17497	1.98706e+06	2.23656e+06	1.76661e+06	2.1705e+06	805690	434683	-249504	0.888443	-0.0513703	-0.170649
618	245	tr|F1S9N9|F1S9N9_PIG	-0.473733	0.66961	0.174178	224832	276217	150003	295866	169901	80192.5	-51385.7	0.813966	-0.0893935	-0.296959
619	404	tr|K9IVF1|K9IVF1_PIG	0.486324	0.66994	0.173964	447310	238079	35825.8	140529	722390	182883	209231	1.87883	0.273888	0.909837
620	446	tr|F1SQ01|F1SQ01_PIG	0.457833	0.67186	0.172721	25095.2	21605.6	20340.5	19594.4	10283.2	8278.53	3489.54	1.16151	0.0650233	0.216003
621	690	tr|A0A5G2QPR4|A0A5G2QPR4_PIG	-0.469113	0.67496	0.170722	36445.2	56092.4	24605.4	18674.1	27262.9	67223.1	-19647.2	0.649735	-0.187264	-0.622077
622	237	tr|A0A5G2QPX2|A0A5G2QPX2_PIG	0.46832	0.67587	0.170137	190778	148218	146257	141787	146421	57760.7	42559.2	1.28714	0.109625	0.364167
623	356	tr|A0A4X1VTR6|A0A4X1VTR6_PIG	-0.465772	0.67845	0.168482	132086	149210	101833	152610	59758.1	21995.2	-17123.8	0.885237	-0.0529404	-0.175864
624	314	tr|D0G0C5|D0G0C5_PIG	0.478892	0.67884	0.168233	75825.9	60565.1	64584.9	58459.3	55053.6	3952.35	15260.9	1.25197	0.0975955	0.324205
625	631	tr|A0A287BA49|A0A287BA49_PIG	-0.443975	0.68051	0.167165	268734	360839	165545	297178	234169	272539	-92104.7	0.744748	-0.12799	-0.425175
626	686	tr|F1SMG8|F1SMG8_PIG	-0.468512	0.68144	0.166572	23896.4	29279	21567.7	37723.1	4549.69	19371.9	-5382.58	0.816162	-0.0882234	-0.293072
627	600	tr|A0A4X1TPD0|A0A4X1TPD0_PIG	-0.461282	0.68484	0.164411	111085	125937	81189.1	122655	53870.4	14417.3	-14851.8	0.88207	-0.0544971	-0.181035
628	714	tr|A0A287B7K6|A0A287B7K6_PIG	0.439542	0.68598	0.163689	65901	54423.8	61394.8	40719.4	37502.6	25278.7	11477.2	1.21089	0.083103	0.276062
629	636	tr|F1RWJ5|F1RWJ5_PIG	-0.437366	0.68824	0.16226	11322.4	14844.9	13288.5	9375.1	7481.51	11774.1	-3522.56	0.762709	-0.117641	-0.390795
630	593	tr|A0A2C9F366|A0A2C9F366_PIG	0.462233	0.68908	0.16173	85309.9	53856.3	22253.7	50539.3	117682	6501.99	31453.6	1.58403	0.199763	0.663599
631	475	tr|Q9TV55|Q9TV55_PIG	-0.427718	0.69091	0.160579	1560.4	2255.24	636.409	1549.48	1952.32	2026.25	-694.839	0.6919	-0.159957	-0.531365
632	338	tr|F1S431|F1S431_PIG	-0.450103	0.69127	0.160352	17786.4	20276.8	17189.7	19062.3	2612.17	9220.24	-2490.34	0.877183	-0.0569099	-0.189051
633	716	tr|C7S2Z6|C7S2Z6_PIG	0.448206	0.69659	0.157023	12964.2	10316.5	11265.7	9676.72	10145.2	1327.56	2647.67	1.25664	0.0992124	0.329576
634	239	tr|I3LBL7|I3LBL7_PIG	0.420021	0.69739	0.156524	104693	96023.6	90092.7	98887.8	28339.2	21797	8669.88	1.09029	0.0375416	0.124711
635	575	tr|I3L6Y6|I3L6Y6_PIG	-0.425955	0.70775	0.15012	32381.7	36600.4	34562.9	31904.5	4018.28	16677.2	-4218.71	0.884736	-0.0531863	-0.176681
636	460	tr|C4MQ03|C4MQ03_PIG	0.430305	0.70799	0.149973	297077	208317	143796	224167	355030	39972.3	88759.8	1.42608	0.154144	0.512055
637	530	tr|F1S866|F1S866_PIG	0.394884	0.71523	0.145554	530.733	395.235	638.666	588.493	485.843	342.312	135.498	1.34283	0.12802	0.425275
638	711	tr|A0A4X1W649|A0A4X1W649_PIG	-0.392206	0.7158	0.145208	89233.8	128082	18526.9	124007	133810	107370	-38848.6	0.696691	-0.15696	-0.52141
639	414	tr|A0A4X1U0V5|A0A4X1U0V5_PIG	0.387665	0.71823	0.143736	84867.3	78202.4	75618.8	76964.3	19877.8	22172.4	6664.91	1.08523	0.0355203	0.117996
640	334	tr|A0A4X1VWC1|A0A4X1VWC1_PIG	0.385693	0.72317	0.14076	43993.3	42360.8	45641.7	43617.8	6253.11	3826.9	1632.51	1.03854	0.0164225	0.0545545
641	78	tr|D0G7F6|D0G7F6_PIG	-0.380796	0.72545	0.139393	501385	553264	467079	497997	130615	196524	-51878.7	0.906232	-0.0427608	-0.142048
642	109	tr|A0A4X1VUI6|A0A4X1VUI6_PIG	0.390905	0.73245	0.135222	1.90281e+08	1.69014e+08	2.26472e+08	1.69416e+08	9.34182e+07	1.23432e+07	2.12667e+07	1.12583	0.0514719	0.170986
643	167	tr|Q0R678|Q0R678_PIG	-0.386666	0.73364	0.134517	116187	123042	115150	125046	30070.7	6232.54	-6855.72	0.944282	-0.0248984	-0.0827108
644	149	tr|D3KVS6|D3KVS6_PIG	0.386489	0.73422	0.134174	12330.2	10927.8	11072.7	11066.6	6178.08	1153.73	1402.41	1.12833	0.0524377	0.174194
645	263	tr|A0A4X1TJM1|A0A4X1TJM1_PIG	0.363063	0.73495	0.133742	214859	192496	221335	226841	76612.5	74248.8	22363.4	1.11618	0.0477327	0.158565
646	96	tr|K9IVR7|K9IVR7_PIG	0.37752	0.73936	0.131144	121612	98221.1	77493.3	90455.6	104936	22484.9	23391.1	1.23815	0.0927723	0.308183
647	194	tr|A0A4X1W077|A0A4X1W077_PIG	0.377099	0.74025	0.130622	95799.8	82968.6	81736.1	77717.6	57932.1	10825.2	12831.2	1.15465	0.0624507	0.207457
648	331	tr|A0A4X1V297|A0A4X1V297_PIG	0.356723	0.74551	0.127547	104320	86187.4	114719	49907.1	38988.1	78939.4	18132.7	1.21039	0.0829243	0.275469
649	310	tr|F1SK58|F1SK58_PIG	0.332459	0.75663	0.121116	1.77042e+06	1.53187e+06	1.46055e+06	2.04849e+06	805975	945996	238546	1.15572	0.0628534	0.208794
650	164	tr|Q95ME5|Q95ME5_PIG	-0.345658	0.75913	0.119684	145622	161765	115823	170886	78342.8	20125.5	-16142.2	0.900212	-0.0456553	-0.151664
651	188	tr|A0A5G2QC50|A0A5G2QC50_PIG	0.340316	0.76141	0.118381	3938.02	3266.94	2731.28	3033.09	3264.26	1005.1	671.082	1.20542	0.081137	0.269531
652	420	tr|I3LEC2|I3LEC2_PIG	0.334264	0.76251	0.117754	136774	114819	88044.3	121088	104806	44247.9	21954.9	1.19121	0.0759894	0.252431
653	517	tr|A0A4X1V2D0|A0A4X1V2D0_PIG	0.329115	0.76283	0.117572	17527.1	16079.6	14226.3	16998	6651.13	3713.99	1447.5	1.09002	0.0374348	0.124356
654	424	tr|A0A480M5F4|A0A480M5F4_PIG	0.328849	0.76457	0.116583	109988	95560.4	77016	80448.9	68291.3	33325.8	14427.3	1.15098	0.0610662	0.202858
655	33	tr|A0A2C9F3F5|A0A2C9F3F5_PIG	-0.324097	0.7647	0.116509	1.45472e+06	1.56414e+06	1.33188e+06	1.79947e+06	317083	491379	-109427	0.93004	-0.0314983	-0.104635
656	617	tr|I3L7V7|I3L7V7_PIG	0.334808	0.76529	0.116174	26131.2	21501	28624.4	10006.3	6861.42	22949.6	4630.22	1.21535	0.0847009	0.28137
657	59	tr|F1SGG6|F1SGG6_PIG	0.333011	0.7653	0.116168	1.97214e+06	1.56401e+06	1.09138e+06	1.9403e+06	2.00589e+06	694603	408129	1.26095	0.100698	0.334512
658	290	tr|Q19QT8|Q19QT8_PIG	-0.32736	0.76601	0.115766	124857	137389	130178	126072	60003.9	28206.6	-12531.3	0.908789	-0.0415369	-0.137983
659	588	tr|B0FJ00|B0FJ00_PIG	0.313398	0.77428	0.111102	150586	134121	136317	123625	42506.4	80459.1	16465	1.12276	0.050288	0.167053
660	459	tr|Q0Z8R0|Q0Z8R0_PIG	0.306639	0.77445	0.111007	5474.25	4723.28	5496.09	4439.83	3074.32	2922.67	750.971	1.15899	0.0640811	0.212873
661	527	tr|F1SI89|F1SI89_PIG	0.302973	0.77722	0.109456	45557.1	42931.4	44657.8	43382.7	9963.05	11227.6	2625.69	1.06116	0.0257809	0.0856423
662	656	tr|F1S105|F1S105_PIG	0.304521	0.77746	0.109322	29947.7	27172.5	24768.4	26692.8	12865.4	9146.17	2775.27	1.10214	0.0422349	0.140301
663	320	tr|A0A4X1W3M9|A0A4X1W3M9_PIG	0.302191	0.77758	0.109255	21556.6	19969.6	23402.4	16377.7	6518.93	6343.69	1587	1.07947	0.0332108	0.110324
664	726	tr|I3LRP8|I3LRP8_PIG	-0.309856	0.7814	0.107127	27228.1	37356.9	26533.9	6955.97	17492.1	53849	-10128.8	0.728863	-0.137354	-0.45628
665	419	tr|A0A5G2R5E5|A0A5G2R5E5_PIG	0.291368	0.7878	0.103584	6753.89	5883.92	5609.79	5322.15	4376.92	2754.62	869.974	1.14786	0.0598875	0.198942
666	135	tr|B0LXK8|B0LXK8_PIG	-0.302379	0.78955	0.10262	365928	398234	297944	380773	182475	30757.1	-32305.5	0.918878	-0.0367422	-0.122055
667	143	tr|M3VH45|M3VH45_PIG	0.297376	0.79071	0.101983	191800	171735	127797	184595	112390	32033.4	20064.8	1.11684	0.0479893	0.159417
668	447	tr|A0A4X1VVM5|A0A4X1VVM5_PIG	0.28391	0.79175	0.101412	7827.16	7022.21	6723.25	5902.57	2910.06	3955.61	804.944	1.11463	0.0471301	0.156563
669	606	tr|F1SDJ8|F1SDJ8_PIG	-0.27554	0.79673	0.0986888	21896.6	24490.6	17387.9	25196	10831.6	12188.4	-2593.98	0.894082	-0.0486225	-0.16152
670	663	tr|A0A4X1T484|A0A4X1T484_PIG	0.285808	0.79852	0.0977142	24062	19449.9	10941.3	22147.8	26872	7687.73	4612.08	1.23713	0.0924141	0.306993
671	75	tr|F1RQ16|F1RQ16_PIG	-0.268438	0.80238	0.0956199	922962	1.00573e+06	976271	1.13628e+06	328477	421052	-82764.6	0.917707	-0.0372961	-0.123895
672	680	tr|A0A4X1W3I2|A0A4X1W3I2_PIG	0.264033	0.80594	0.0936973	6933.51	5488.89	2716.37	2511.71	7651.84	5590.78	1444.62	1.26319	0.101468	0.337071
673	329	tr|I3LVS7|I3LVS7_PIG	0.277669	0.80661	0.0933364	228424	173649	38079.5	179893	338935	43197	54774.9	1.31543	0.119069	0.39554
674	389	tr|A0A4X1V548|A0A4X1V548_PIG	-0.26091	0.80912	0.0919871	23320	27174.6	30381.6	17353.3	13858.2	21511.7	-3854.65	0.858153	-0.0664355	-0.220694
675	102	tr|A0A4X1VP44|A0A4X1VP44_PIG	0.25507	0.82097	0.0856727	199469	189064	200418	196705	69318.8	13664.5	10404.6	1.05503	0.0232658	0.0772872
676	28	tr|A5A8V6|A5A8V6_PIG	0.246486	0.82138	0.0854559	243732	230251	244172	239206	84477.4	42873.5	13481.5	1.05855	0.024712	0.0820915
677	454	tr|A0A4X1W0G3|A0A4X1W0G3_PIG	0.241751	0.82164	0.0853184	48778	45959	54296.7	37701.1	12258.9	16051.2	2819	1.06134	0.0258535	0.0858833
678	400	tr|A0A4X1VID5|A0A4X1VID5_PIG	-0.252304	0.82294	0.0846318	67699.3	72992	55982.8	70926.3	35690.2	6807.68	-5292.64	0.92749	-0.0326907	-0.108596
679	589	tr|A0A4X1V1A9|A0A4X1V1A9_PIG	0.242331	0.82332	0.0844313	63864.7	55128.9	53013.1	43522.8	54218.3	30966.6	8735.74	1.15846	0.0638811	0.212209
680	142	tr|I3LK18|I3LK18_PIG	0.243782	0.82466	0.0837251	72646.8	61765.4	34736.6	47897.5	71048	30483.9	10881.4	1.17617	0.0704714	0.234101
681	500	tr|A0A4X1V6E9|A0A4X1V6E9_PIG	0.244875	0.82513	0.0834776	52593.5	49047.6	46495.6	44359.5	23584	8535.34	3545.92	1.0723	0.0303145	0.100702
682	253	tr|A0A5G2REA6|A0A5G2REA6_PIG	-0.228746	0.83071	0.0805506	99411.4	108919	86948	130051	55782.4	45509.7	-9507.68	0.912709	-0.0396678	-0.131773
683	379	tr|A0A5G2QI20|A0A5G2QI20_PIG	0.237207	0.83285	0.0794332	41200	37283.2	30514	38651.8	27934.8	6128.67	3916.71	1.10505	0.043383	0.144115
684	284	tr|A0A5G2QWV3|A0A5G2QWV3_PIG	-0.227124	0.83812	0.0766938	6907.63	7874.11	3340.19	6709.19	7008.27	2281.67	-966.475	0.877259	-0.0568721	-0.188925
685	370	tr|F2Z5F2|F2Z5F2_PIG	-0.22481	0.84002	0.0757104	143582	154091	153983	125472	23835.3	77376.2	-10508.7	0.931802	-0.0306763	-0.101904
686	311	tr|A0A5G2R2Z4|A0A5G2R2Z4_PIG	0.217053	0.84038	0.0755243	15691.3	14206.3	15552.3	13535	9909.19	6499.23	1485.04	1.10453	0.0431792	0.143438
687	216	tr|A0A4X1SHI9|A0A4X1SHI9_PIG	0.222152	0.84255	0.0744043	916845	839498	1.24073e+06	785185	582978	154286	77346.7	1.09213	0.0382761	0.12715
688	189	tr|F1RW75|F1RW75_PIG	-0.220484	0.84324	0.0740488	356032	388711	306126	403654	246261	72520.4	-32679.2	0.915929	-0.038138	-0.126692
689	3	tr|A0A4X1T1M6|A0A4X1T1M6_PIG	-0.211419	0.84602	0.0726194	49878.6	55994.6	43479.4	68016.1	44387.8	23243.2	-6115.97	0.890776	-0.0502316	-0.166866
690	103	tr|F1SUK6|F1SUK6_PIG	0.200473	0.85155	0.0697898	462202	437431	394850	377336	170348	129564	24771.5	1.05663	0.0239228	0.0794697
691	357	tr|I3L7Z6|I3L7Z6_PIG	0.206401	0.85371	0.0686896	159810	138593	142970	46515.8	42797.9	172832	21217.8	1.15309	0.061865	0.205511
692	197	tr|F1S4Q8|F1S4Q8_PIG	-0.195374	0.85737	0.0668317	523189	533349	567953	553452	79433.6	42450.1	-10159.3	0.980952	-0.00835228	-0.0277457
693	669	tr|A0A4X1UH20|A0A4X1UH20_PIG	0.185502	0.86282	0.0640798	187716	174625	159911	163355	70445.3	99888.9	13090.8	1.07497	0.0313945	0.10429
694	288	tr|A0A5G2QK18|A0A5G2QK18_PIG	-0.182454	0.86414	0.0634159	58512.9	65416.1	62591	68704.6	44710.6	47910.2	-6903.13	0.894473	-0.0484326	-0.160889
695	512	tr|F1RF93|F1RF93_PIG	0.181554	0.8662	0.0623818	40411.8	37583.9	28976.4	42264.5	22696.5	14583.7	2827.85	1.07524	0.0315058	0.10466
696	612	tr|Q8MJ48|Q8MJ48_PIG	0.161869	0.8793	0.0558629	15589.2	14784.9	15039.4	16212.1	5840.71	6320.18	804.247	1.0544	0.0230039	0.0764174
697	590	tr|K9IVV5|K9IVV5_PIG	0.146668	0.89063	0.0503027	12199.2	11667.4	13213.8	11438.8	4751.86	4106.97	531.843	1.04558	0.0193588	0.0643085
698	100	tr|F1RLA2|F1RLA2_PIG	-0.1489	0.89271	0.0492896	2.47318e+06	2.54194e+06	2.42261e+06	2.31626e+06	274132	751334	-68755.1	0.972952	-0.0119087	-0.0395599
699	322	tr|A0A480JNF9|A0A480JNF9_PIG	-0.144252	0.89784	0.0468011	58596.9	60944.3	53555	63245	27760.3	4874.47	-2347.36	0.961483	-0.0170582	-0.0566661
700	259	tr|A0A4X1SEA1|A0A4X1SEA1_PIG	0.13913	0.90008	0.0457189	190627	179722	146569	168598	129046	42171.9	10905.3	1.06068	0.0255839	0.084988
701	437	tr|I3LTC6|I3LTC6_PIG	0.129573	0.9033	0.044168	69776.8	66239.7	55241.4	54865.1	35942	30718.8	3537.03	1.0534	0.0225923	0.0750499
702	553	tr|I3LRS8|I3LRS8_PIG	-0.126308	0.90578	0.0429773	15961.9	16912.5	12468.5	16560.3	8326.57	10028.3	-950.527	0.943797	-0.0251213	-0.0834512
703	498	tr|F1RT87|F1RT87_PIG	-0.115717	0.91371	0.0391916	79119.3	81468.3	71556.8	90865.1	27459.5	21960	-2349.06	0.971166	-0.0127065	-0.0422102
704	375	tr|A0A4X1TMA3|A0A4X1TMA3_PIG	0.113339	0.9155	0.0383417	107104	103476	85743.9	117491	43546.3	34323.9	3628.28	1.03506	0.0149672	0.0497199
705	174	tr|A0A4X1UNJ4|A0A4X1UNJ4_PIG	0.113906	0.91827	0.0370296	330124	315317	220723	341978	215537	65149.4	14807.9	1.04696	0.0199309	0.0662091
706	32	tr|A0A4X1U350|A0A4X1U350_PIG	0.106577	0.92036	0.0360423	416042	406743	425350	410553	114341	98818.6	9299.09	1.02286	0.00981718	0.032612
707	162	tr|A0A4X1U3B8|A0A4X1U3B8_PIG	-0.103332	0.92302	0.0347889	152426	155795	166167	135838	34056.4	45053.2	-3369.34	0.978373	-0.00949539	-0.031543
708	360	tr|A0A5G2QEL4|A0A5G2QEL4_PIG	-0.10405	0.92592	0.0334265	12364.7	13079.6	8385.99	13388.5	11638.7	2480.75	-714.88	0.945344	-0.0244103	-0.0810891
709	192	tr|F1SSJ8|F1SSJ8_PIG	0.101595	0.92649	0.0331593	54871	53159.4	58516.7	40527.2	10336.8	27289.2	1711.65	1.0322	0.0137632	0.0457205
710	665	tr|A0A4X1WAZ4|A0A4X1WAZ4_PIG	-0.0988866	0.92677	0.033028	14441.8	14751.5	17025.3	16148.9	4570.05	2925.17	-309.785	0.979	-0.00921738	-0.0306195
711	567	tr|I3LS60|I3LS60_PIG	0.0960287	0.93131	0.0309057	166744	157411	145580	79099.7	42536.4	162881	9333.32	1.05929	0.025016	0.0831012
712	92	tr|E7EI18|E7EI18_PIG	-0.0961429	0.93177	0.0306913	203993	212295	145875	199436	147576	24342.5	-8302.37	0.960892	-0.0173253	-0.0575532
713	543	tr|F6Q625|F6Q625_PIG	0.0868438	0.93507	0.0291559	90434.1	87475.7	103990	77155.1	38313.4	44872.3	2958.4	1.03382	0.0144448	0.0479846
714	240	tr|F1SDR7|F1SDR7_PIG	0.0869252	0.93508	0.0291512	289277	268667	137628	141121	318820	258833	20609.4	1.07671	0.0320987	0.10663
715	268	tr|A0A4X1UI38|A0A4X1UI38_PIG	-0.0849834	0.93861	0.0275148	120634	121989	130806	117051	26013.8	9271.28	-1355.01	0.988892	-0.004851	-0.0161147
716	515	tr|F1S1A6|F1S1A6_PIG	0.0862018	0.93884	0.0274084	38236	37359.2	36762.5	29022.7	2711.76	17406.7	876.755	1.02347	0.0100744	0.0334663
717	648	tr|A0A4X1VIM8|A0A4X1VIM8_PIG	0.0759593	0.94327	0.025364	12714.6	11937.2	5256.55	7013.49	13866	11043.7	777.396	1.06512	0.0274001	0.0910213
718	226	tr|F1SA41|F1SA41_PIG	0.0747389	0.94408	0.0249912	433721	420056	523764	471833	207413	239284	13664.3	1.03253	0.0139026	0.0461833
719	495	tr|I3LUZ1|I3LUZ1_PIG	-0.064327	0.952	0.0213631	100432	103991	114797	126164	58083	76229.8	-3559.29	0.965773	-0.0151249	-0.0502438
720	125	tr|A0A4X1T9Q1|A0A4X1T9Q1_PIG	0.0617942	0.95379	0.0205472	170065	168371	169622	159097	36582.7	30270.4	1694.03	1.01006	0.00434772	0.0144428
721	332	tr|A0A4X1U931|A0A4X1U931_PIG	-0.0559491	0.95893	0.0182131	246217	250725	242734	277291	124342	63414.1	-4508.73	0.982017	-0.00788087	-0.0261797
722	555	tr|Q5PSB3|Q5PSB3_PIG	-0.0560368	0.95928	0.0180546	89924.5	91269.7	72315.7	90984.5	38541.7	15599.1	-1345.19	0.985261	-0.00644856	-0.0214216
723	250	tr|I3LHC8|I3LHC8_PIG	0.0540942	0.95947	0.0179686	312052	305009	375510	356211	154021	164722	7043.05	1.02309	0.00991439	0.0329349
724	7	tr|A0A5G2RI50|A0A5G2RI50_PIG	0.052437	0.96091	0.0173173	732885	726802	797655	729004	162088	118733	6082.83	1.00837	0.00361962	0.0120241
725	205	tr|A0A5G2RDH1|A0A5G2RDH1_PIG	0.0530639	0.96153	0.0170372	290358	284749	252801	312818	171065	65296.5	5609.63	1.0197	0.00847255	0.0281452
726	199	tr|A0A5G2R862|A0A5G2R862_PIG	-0.0510312	0.9625	0.0165993	451352	453455	442003	427971	32998.7	63274.9	-2102.55	0.995363	-0.00201839	-0.00670495
727	537	tr|A0A5G2QG83|A0A5G2QG83_PIG	0.0445198	0.96724	0.0144658	46429.1	45669.4	36990.4	50963	26057.6	13951.4	759.729	1.01664	0.00716524	0.0238024
728	470	tr|F1RQ47|F1RQ47_PIG	0.0397038	0.97088	0.0128344	228851	224049	232520	122782	93171.8	187632	4802.17	1.02143	0.00921012	0.0305954
729	318	tr|F1RJY0|F1RJY0_PIG	-0.036977	0.97243	0.0121417	243925	247796	192145	168226	106946	146419	-3870.89	0.984379	-0.00683777	-0.0227146
730	736	tr|F1SJ30|F1SJ30_PIG	0.0367425	0.97245	0.0121327	16264.1	15961.7	14956.8	13589.1	9891.5	10265.4	302.407	1.01895	0.00815107	0.0270773
731	342	tr|A0A4X1TT60|A0A4X1TT60_PIG	-0.0288554	0.97852	0.00943029	13309.4	13421.2	11877.7	13759.8	3835.35	5510.84	-111.855	0.991666	-0.00363464	-0.012074
732	623	tr|F1SKG6|F1SKG6_PIG	0.0275316	0.98015	0.00870746	47630.4	46970.9	26297.6	52167.5	39511.8	12654.6	659.48	1.01404	0.00605517	0.0201148
733	667	tr|K9J4U3|K9J4U3_PIG	-0.0193216	0.98553	0.00633015	15625.9	15750.8	17762.8	18567.6	8516.89	7267.87	-124.899	0.99207	-0.00345755	-0.0114857
734	339	tr|Q8WNR3|Q8WNR3_PIG	0.0147602	0.98914	0.00474224	8575.19	8495.41	7012.96	6736.4	8261.06	4403.78	79.7773	1.00939	0.00405927	0.0134846
735	550	tr|F1RFQ7|F1RFQ7_PIG	0.0134998	0.99033	0.00422006	9792.61	9725.87	7091.82	9483.93	8294.93	2123.16	66.7359	1.00686	0.00296982	0.00986552
736	504	tr|I3LV17|I3LV17_PIG	0.00877027	0.99354	0.00281464	13802.1	13780.3	13691.2	13427.7	3766.13	2064.18	21.7463	1.00158	0.000684808	0.00227488
737	131	tr|F1RJ93|F1RJ93_PIG	-0.00459681	0.99666	0.00145297	325499	325842	362971	320451	120570	46667.3	-343.122	0.998947	-0.000457567	-0.00152001

## Sheet: L-EVs vs non-EVs-enriched
Row	Index	Peak Name	t-value	p-value	Log 10 p-value	Mean 1	Mean 2	Median 1	Median 2	Sigma 1	Sigma 2	Delta	Fold Change	Log 10 (Fold Change)	Log 2 (Fold Change)
1	125	tr|A0A4X1T9Q1|A0A4X1T9Q1_PIG	61.2535	1.8345e-07	6.73648	1.54917e+06	168371	1.55606e+06	159097	28476.6	30270.4	1.3808e+06	9.20093	0.963832	3.20178
2	485	tr|A0A4X1TD42|A0A4X1TD42_PIG	42.9161	2.4223e-07	6.61577	329490	92776.4	332491	91261.3	7714.24	6829.18	236714	3.55144	0.550405	1.8284
3	409	tr|F1SR05|F1SR05_PIG	44.6747	3.6546e-07	6.43716	2.268e+06	197268	2.27903e+06	197188	80728.1	39466.6	2.07074e+06	11.4971	1.06059	3.5232
4	227	tr|F2Z5J9|F2Z5J9_PIG	33.9386	4.5224e-07	6.34463	1.9456e+06	235348	1.93498e+06	229804	75369.6	57946.3	1.71025e+06	8.26692	0.917343	3.04735
5	176	tr|F1SNL7|F1SNL7_PIG	31.3516	8.7197e-07	6.0595	817738	206386	825638	213677	32319.6	18902.7	611352	3.96218	0.597934	1.98629
6	104	tr|I3L9V2|I3L9V2_PIG	31.4731	1.1579e-06	5.93633	3.08207e+06	621606	3.08575e+06	647100	132722	71578.4	2.46046e+06	4.95823	0.695327	2.30983
7	34	tr|F1RPH0|F1RPH0_PIG	24.7866	2.2924e-06	5.63971	3.35012e+06	363230	3.29617e+06	301095	195527	122028	2.98689e+06	9.22314	0.964879	3.20526
8	137	tr|F1SA74|F1SA74_PIG	26.04	2.9783e-06	5.52603	630565	150634	636858	158833	25366.4	23161.7	479931	4.18608	0.621807	2.0656
9	267	tr|K9J6J2|K9J6J2_PIG	23.6395	3.9173e-06	5.40701	752822	160307	739379	147532	42119.7	23540.5	592515	4.69613	0.67174	2.23147
10	7	tr|A0A5G2RI50|A0A5G2RI50_PIG	27.1107	4.2987e-06	5.36666	3.17578e+06	726802	3.16732e+06	729004	117658	118733	2.44898e+06	4.36953	0.640435	2.12748
11	322	tr|A0A480JNF9|A0A480JNF9_PIG	31.7938	4.4528e-06	5.35137	276293	60944.3	276305	63245	12321.9	4874.47	215349	4.53354	0.656438	2.18064
12	334	tr|A0A4X1VWC1|A0A4X1VWC1_PIG	35.305	6.159e-06	5.21049	261800	42360.8	259461	43617.8	11619.2	3826.9	219439	6.18025	0.791006	2.62767
13	169	tr|F1RL37|F1RL37_PIG	22.4408	7.1056e-06	5.1484	1.88103e+06	280471	1.84829e+06	290577	96213.6	91204.9	1.60056e+06	6.70668	0.826508	2.7456
14	468	tr|A0A5G2R1F8|A0A5G2R1F8_PIG	19.329	7.5629e-06	5.12131	165096	21958.5	164404	23720.1	10956.7	8630.11	143137	7.51852	0.876133	2.91045
15	120	tr|A0A4X1WA37|A0A4X1WA37_PIG	21.4883	7.6172e-06	5.1182	2.54874e+06	516330	2.51898e+06	585135	129485	119427	2.03241e+06	4.93627	0.693399	2.30342
16	10	tr|A0A4X1UZ02|A0A4X1UZ02_PIG	31.9298	7.9211e-06	5.10121	7.62001e+06	782658	7.77651e+06	704223	398425	136041	6.83735e+06	9.73606	0.988383	3.28334
17	116	tr|I3LPB5|I3LPB5_PIG	22.0858	7.9467e-06	5.09981	1.10091e+06	199333	1.08855e+06	200686	70656.8	35424.4	901576	5.52296	0.742172	2.46544
18	172	tr|F1RLV1|F1RLV1_PIG	19.8553	8.2139e-06	5.08545	402054	82771.6	399814	81550.4	22885.9	19568.3	319282	4.85739	0.686403	2.28018
19	111	tr|M3V836|M3V836_PIG	38.134	8.4866e-06	5.07127	3.24689e+06	166751	3.25093e+06	165056	154034	42158.1	3.08014e+06	19.4715	1.2894	4.28329
20	19	tr|I3LRS5|I3LRS5_PIG	28.5274	9.5785e-06	5.0187	5.55657e+06	715333	5.55544e+06	766699	312780	114128	4.84123e+06	7.7678	0.890298	2.95751
21	186	tr|E7EI20|E7EI20_PIG	31.0075	1.0049e-05	4.99788	1.19306e+06	276310	1.19361e+06	269542	33792.2	42022.5	916746	4.31782	0.635265	2.1103
22	398	tr|A0A4X1W9M1|A0A4X1W9M1_PIG	18.2473	1.0073e-05	4.99684	385719	91633.9	377814	83797.5	26069.8	16416.8	294085	4.20935	0.624215	2.0736
23	380	tr|A0A5G2Q9S0|A0A5G2Q9S0_PIG	17.5396	1.2196e-05	4.91378	525476	147335	514822	133499	31869.3	25152.7	378141	3.56653	0.552246	1.83452
24	78	tr|D0G7F6|D0G7F6_PIG	16.6544	1.426e-05	4.84588	3.53145e+06	553264	3.50651e+06	497997	276433	196524	2.97819e+06	6.38294	0.805021	2.67422
25	501	tr|A0A4X1W349|A0A4X1W349_PIG	24.2589	1.429e-05	4.84497	289458	22979.6	297116	19787.7	20035.4	7805.7	266478	12.5963	1.10024	3.65493
26	477	tr|A0A4X1V414|A0A4X1V414_PIG	17.586	1.7433e-05	4.75863	215043	43164.3	211541	47921	13556	12196.2	171879	4.98197	0.697401	2.31672
27	326	tr|A0A4X1V4G4|A0A4X1V4G4_PIG	17.9125	2.3553e-05	4.62795	225830	57807.7	223694	58991	12392	12198.1	168023	3.90658	0.591797	1.96591
28	126	tr|C5IWV5|C5IWV5_PIG	-16.0641	2.8129e-05	4.55085	1.1802e+07	4.24842e+07	1.32071e+07	4.23212e+07	3.25675e+06	1.72895e+06	-3.06821e+07	0.277799	-0.55627	-1.84789
29	581	tr|A0A4X1TZT4|A0A4X1TZT4_PIG	24.7486	2.9039e-05	4.53702	103912	17188.2	102960	16250.6	6603.06	2034.03	86723.5	6.04551	0.781433	2.59586
30	471	tr|K9J4U1|K9J4U1_PIG	24.2505	3.1194e-05	4.50593	203249	17643.6	208989	18020.5	14420.1	4447.67	185605	11.5197	1.06144	3.52603
31	94	tr|A0A5G2RHG6|A0A5G2RHG6_PIG	14.6707	3.5559e-05	4.44905	1.72017e+06	357327	1.69617e+06	397591	131600	113578	1.36284e+06	4.81399	0.682505	2.26723
32	675	tr|A0A4X1V2V7|A0A4X1V2V7_PIG	15.422	3.8106e-05	4.41901	28165	8923.28	28431.1	8651.66	2149.41	1097.81	19241.7	3.15635	0.499185	1.65826
33	522	tr|A0A4X1SNQ8|A0A4X1SNQ8_PIG	15.3363	3.949e-05	4.40351	222877	47990.3	215295	52891.1	19662.2	10008.2	174887	4.64421	0.666912	2.21543
34	392	tr|A0A481BZ29|A0A481BZ29_PIG	18.9247	4.2156e-05	4.37514	501306	44670.6	499808	52320.9	44174.1	16826.3	456635	11.2223	1.05008	3.48829
35	162	tr|A0A4X1U3B8|A0A4X1U3B8_PIG	16.5078	4.3247e-05	4.36404	1.09083e+06	155795	1.07107e+06	135838	100632	45053.2	935036	7.00169	0.845203	2.8077
36	135	tr|B0LXK8|B0LXK8_PIG	27.4911	4.3435e-05	4.36216	2.39075e+06	398234	2.4231e+06	380773	140539	30757.1	1.99251e+06	6.00338	0.778396	2.58577
37	25	tr|A0A4X1W2Q8|A0A4X1W2Q8_PIG	13.2683	4.3509e-05	4.36142	3.55493e+06	757536	3.43081e+06	877668	325036	232626	2.7974e+06	4.69276	0.671428	2.23044
38	32	tr|A0A4X1U350|A0A4X1U350_PIG	17.2163	4.4171e-05	4.35486	2.64944e+06	406743	2.56498e+06	410553	234215	98818.6	2.24269e+06	6.51378	0.813833	2.7035
39	132	tr|A0A5G2R4K5|A0A5G2R4K5_PIG	24.8403	4.6914e-05	4.3287	2.44953e+06	360545	2.41088e+06	339541	161478	40747.7	2.08898e+06	6.79397	0.832123	2.76425
40	483	tr|F1SD45|F1SD45_PIG	14.3726	4.7821e-05	4.32038	129018	35869.4	124444	38054.6	11070.4	5839.09	93148.9	3.59689	0.555927	1.84675
41	107	tr|F1SD70|F1SD70_PIG	-21.7497	5.1335e-05	4.28959	62049.7	679112	70016.1	699873	31363.6	40951.1	-617062	0.0913689	-1.0392	-3.45215
42	209	tr|F1SSV2|F1SSV2_PIG	19.9833	5.2003e-05	4.28397	454654	177906	448588	177156	25859.7	8592.88	276748	2.55559	0.40749	1.35365
43	400	tr|A0A4X1VID5|A0A4X1VID5_PIG	27.1028	6.4433e-05	4.19089	628459	72992	621253	70926.3	40228.8	6807.68	555467	8.60997	0.935002	3.10601
44	54	tr|A0A480S836|A0A480S836_PIG	15.3827	6.46e-05	4.18977	965715	270407	970015	291233	57233.9	60601	695308	3.57134	0.552832	1.83647
45	128	tr|F1RX12|F1RX12_PIG	13.3455	6.4807e-05	4.18838	1.32227e+06	495613	1.35523e+06	466024	85462.5	77670.4	826654	2.66794	0.426177	1.41573
46	91	tr|A0A480QBN0|A0A480QBN0_PIG	26.0882	6.5125e-05	4.18625	5.26033e+06	398017	5.21934e+06	365295	364381	68056.7	4.86232e+06	13.2164	1.12111	3.72425
47	109	tr|A0A4X1VUI6|A0A4X1VUI6_PIG	-17.0423	6.6538e-05	4.17693	1.73364e+07	1.69014e+08	2.03241e+07	1.69416e+08	1.06634e+07	1.23432e+07	-1.51678e+08	0.102574	-0.988965	-3.28527
48	421	tr|A0A5G2QU81|A0A5G2QU81_PIG	16.3851	6.772e-05	4.16928	66373	12021.3	65456.8	12839.5	6039.13	2378.41	54351.7	5.5213	0.742041	2.46501
49	324	tr|A0A5G2QV36|A0A5G2QV36_PIG	21.2812	6.774e-05	4.16915	646373	141429	650363	139942	45247.6	12386.8	504944	4.5703	0.659945	2.19229
50	50	tr|A0A4X1UQ21|A0A4X1UQ21_PIG	12.0851	7.1489e-05	4.14576	1.08994e+06	480611	1.08341e+06	500188	75483	57906.5	609326	2.26782	0.355608	1.1813
51	561	tr|F2Z4Z1|F2Z4Z1_PIG	13.1405	7.1606e-05	4.14505	103559	14730.9	103460	11267.1	11539	6101.28	88828.4	7.03007	0.84696	2.81354
52	393	tr|A8VKH9|A8VKH9_PIG	15.7514	7.2562e-05	4.13929	516455	61536	518322	55900	52309.8	21216.2	454919	8.39272	0.923903	3.06914
53	197	tr|F1S4Q8|F1S4Q8_PIG	-13.0645	7.3939e-05	4.13113	93232.8	533349	111477	553452	46225.6	42450.1	-440116	0.174806	-0.757443	-2.51617
54	14	tr|A0A4X1TDZ9|A0A4X1TDZ9_PIG	36.986	7.4218e-05	4.12949	3.76636e+06	929847	3.76541e+06	862743	62566.8	121280	2.83651e+06	4.05051	0.60751	2.0181
55	302	tr|A0A4X1V3D9|A0A4X1V3D9_PIG	11.8533	7.5773e-05	4.12049	660469	150582	648288	174682	67520.7	46173.1	509886	4.3861	0.642078	2.13294
56	44	tr|A0A481CCJ1|A0A481CCJ1_PIG	27.8219	9.039e-05	4.04388	8.33849e+06	364037	8.36081e+06	370799	570883	45065.1	7.97446e+06	22.9056	1.35994	4.51763
57	233	tr|I3LDS3|I3LDS3_PIG	-12.821	9.1362e-05	4.03923	2.58551e+06	6.71166e+06	2.73146e+06	6.6669e+06	556442	280172	-4.12615e+06	0.385227	-0.414284	-1.37622
58	655	tr|A0A4X1UM79|A0A4X1UM79_PIG	11.6961	9.1939e-05	4.0365	59397.3	12870.2	57694.6	11978.1	5781.32	4733.44	46527.1	4.61511	0.664182	2.20636
59	706	tr|C3UP60|C3UP60_PIG	11.5721	9.3479e-05	4.02929	382146	58608.7	382328	50130.2	45497.8	28150.8	323537	6.52029	0.814267	2.70494
60	79	tr|I3LD43|I3LD43_PIG	13.3634	9.5167e-05	4.02151	1.32391e+06	419651	1.31596e+06	429880	119195	55503.6	904256	3.15478	0.498969	1.65754
61	523	tr|A0A5G2R2P5|A0A5G2R2P5_PIG	11.2263	9.8056e-05	4.00853	140583	40448.1	143753	45136.8	13735.9	9857.99	100135	3.47565	0.541036	1.79728
62	38	tr|A0A0B8S079|A0A0B8S079_PIG	17.7738	0.0001	4	2.70866e+06	245427	2.65283e+06	235011	261782	78882.8	2.46323e+06	11.0365	1.04283	3.46422
63	304	tr|A0A4X1VQR6|A0A4X1VQR6_PIG	20.1377	0.0001	4	263372	101110	260614	102426	15499.8	3819.92	162262	2.6048	0.415775	1.38117
64	618	tr|A0A4X1T409|A0A4X1T409_PIG	11.1001	0.0001	4	108122	22699.1	108705	22851.4	11921.7	8430.7	85423.4	4.7633	0.677908	2.25196
65	444	tr|A0A4X1SQ46|A0A4X1SQ46_PIG	11.5987	0.00011	3.95861	241478	72962.2	230055	78390.8	24276.4	13829.5	168516	3.30963	0.519779	1.72667
66	195	tr|Q06AS8|Q06AS8_PIG	12.8211	0.00012	3.92082	758786	101775	716541	98902.4	90839.8	41099.2	657011	7.45553	0.872479	2.89831
67	9	tr|A0A480W754|A0A480W754_PIG	17.6948	0.00013	3.88606	6.18312e+06	691956	6.0223e+06	716261	591399	163071	5.49116e+06	8.93571	0.951129	3.15958
68	504	tr|I3LV17|I3LV17_PIG	14.3771	0.00013	3.88606	57061.1	13780.3	57245	13427.7	5528.92	2064.18	43280.7	4.14076	0.617081	2.0499
69	597	tr|A0A5G2QQW3|A0A5G2QQW3_PIG	12.9643	0.00013	3.88606	150062	17550.8	144116	16161.9	18257.8	7963.2	132511	8.55017	0.931975	3.09595
70	550	tr|F1RFQ7|F1RFQ7_PIG	14.8022	0.00014	3.85387	57500.5	9725.87	58421.4	9483.93	5971.41	2123.16	47774.6	5.91212	0.771743	2.56368
71	375	tr|A0A4X1TMA3|A0A4X1TMA3_PIG	11.8565	0.00016	3.79588	413171	103476	416846	117491	34032.8	34323.9	309694	3.99291	0.601289	1.99744
72	382	tr|M3V7Z1|M3V7Z1_PIG	11.3234	0.00016	3.79588	233184	100544	231339	96924.4	20282.9	10153.8	132641	2.31924	0.365345	1.21365
73	159	tr|B2ZGN1|B2ZGN1_PIG	-13.55	0.00017	3.76955	28976.2	72703	30361.5	71013.2	3857.94	4481.01	-43726.8	0.398555	-0.399511	-1.32715
74	587	tr|F1REY9|F1REY9_PIG	-10.7404	0.00017	3.76955	17367	58599	17839.7	59792.6	6509.77	3525.58	-41231.9	0.296371	-0.528165	-1.75452
75	72	tr|A0A4X1TV95|A0A4X1TV95_PIG	10.6947	0.00018	3.74473	3.00346e+06	708694	2.84053e+06	708373	364796	195738	2.29477e+06	4.23802	0.627163	2.08339
76	167	tr|Q0R678|Q0R678_PIG	20.7771	0.00018	3.74473	630034	123042	621151	125046	48269.4	6232.54	506991	5.12046	0.709309	2.35627
77	525	tr|C5H0C6|C5H0C6_PIG	12.217	0.00018	3.74473	242678	101292	247385	104845	20802.7	8787.84	141385	2.39582	0.379454	1.26052
78	570	tr|A0A4X1TPE0|A0A4X1TPE0_PIG	13.0545	0.00018	3.74473	65222.3	10058.7	65858.4	6824.97	5103.65	5833.74	55163.6	6.48417	0.811854	2.69692
79	373	tr|A0A4X1UQ96|A0A4X1UQ96_PIG	10.4396	0.00019	3.72125	422496	164417	432353	168301	34548.6	30630.3	258080	2.56967	0.409877	1.36158
80	461	tr|A0A5G2QGK1|A0A5G2QGK1_PIG	14.5533	0.00021	3.67778	230348	45055.8	232570	45397.8	24013.3	7337.01	185292	5.11251	0.708634	2.35403
81	580	tr|I3L855|I3L855_PIG	17.1989	0.00021	3.67778	157361	21874.5	155839	21344.8	15261.4	3389.36	135486	7.19381	0.856959	2.84676
82	76	tr|A0A4X1T842|A0A4X1T842_PIG	13.1051	0.00022	3.65758	1.34012e+06	344670	1.29842e+06	321063	140656	49712.1	995451	3.88813	0.589741	1.95908
83	124	tr|B0LY42|B0LY42_PIG	13.9661	0.00022	3.65758	9.16262e+06	842973	8.89433e+06	695485	1.11745e+06	357871	8.31964e+06	10.8694	1.03621	3.4422
84	232	tr|A0A4X1WAJ2|A0A4X1WAJ2_PIG	9.48113	0.00023	3.63827	720280	192122	680798	191379	89892.6	57000.3	528158	3.74908	0.573924	1.90654
85	166	tr|F2Q9A3|F2Q9A3_PIG	13.9349	0.00024	3.61979	1.44152e+06	275548	1.40226e+06	340401	93621	120123	1.16597e+06	5.23145	0.718622	2.38721
86	691	tr|A0A5G2RGI4|A0A5G2RGI4_PIG	15.3046	0.00025	3.60206	75471.3	12382.1	72992.6	11412.6	7911.41	2008.83	63089.2	6.09519	0.784988	2.60767
87	158	tr|Q4R0H3|Q4R0H3_PIG	-9.13637	0.00027	3.56864	6224.93	19035.7	6363.97	18371.4	2243.64	1457.01	-12810.8	0.327013	-0.485435	-1.61258
88	667	tr|K9J4U3|K9J4U3_PIG	9.06062	0.00027	3.56864	76742.6	15750.8	75857.9	18567.6	10527.3	7267.87	60991.8	4.87229	0.687733	2.2846
89	39	tr|A0A4X1VAP6|A0A4X1VAP6_PIG	10.0706	0.00028	3.55284	926170	381603	901127	367030	72072.5	69831.8	544567	2.42705	0.385079	1.2792
90	281	tr|A0A0K1TQQ7|A0A0K1TQQ7_PIG	11.4187	0.00028	3.55284	435446	126263	438701	137075	49186.6	19621	309183	3.44872	0.537659	1.78606
91	296	tr|A0A4X1W7G5|A0A4X1W7G5_PIG	11.974	0.00028	3.55284	235719	67614.9	237101	66903.2	25803.7	9586.96	168104	3.48619	0.542351	1.80165
92	203	tr|F1RPC8|F1RPC8_PIG	10.323	0.00029	3.5376	319701	38636.3	321935	26219.1	47910.1	22414.9	281065	8.27464	0.917749	3.0487
93	77	tr|F1S232|F1S232_PIG	12.3505	0.00031	3.50864	3.02895e+06	450922	3.20838e+06	449769	389270	130639	2.57803e+06	6.71724	0.827191	2.74787
94	572	tr|F2Z5V4|F2Z5V4_PIG	9.7828	0.00031	3.50864	181175	56350.5	178444	55974.1	22118.1	11023.4	124825	3.21515	0.507201	1.68488
95	133	tr|A0A4X1U2V4|A0A4X1U2V4_PIG	9.21366	0.00033	3.48149	2.41109e+06	1.20335e+06	2.34846e+06	1.25514e+06	221675	121211	1.20774e+06	2.00364	0.30182	1.00263
96	575	tr|I3L6Y6|I3L6Y6_PIG	9.10283	0.00033	3.48149	160328	36600.4	168993	31904.5	19187.4	16677.2	123728	4.3805	0.641524	2.1311
97	595	tr|Q0QEQ1|Q0QEQ1_PIG	11.1532	0.00033	3.48149	90511.8	17372.1	91611	15543.6	11968.9	4644.51	73139.8	5.2102	0.716854	2.38134
98	83	tr|A0A4X1W8E1|A0A4X1W8E1_PIG	23.8627	0.00034	3.46852	4.36068e+06	438861	4.34952e+06	350136	124663	263395	3.92182e+06	9.93635	0.997227	3.31272
99	48	tr|K7GMF9|K7GMF9_PIG	10.9883	0.00037	3.4318	2.38321e+06	692597	2.43066e+06	710199	184797	213077	1.69061e+06	3.44097	0.536681	1.78282
100	278	tr|F2Z5W2|F2Z5W2_PIG	-9.63778	0.00038	3.42022	64134.1	166706	59630.8	170198	13910.1	13952.8	-102572	0.384714	-0.414862	-1.37814
101	367	tr|F1SBU1|F1SBU1_PIG	8.81066	0.0004	3.39794	200750	100130	195414	97820.6	16032	14088.9	100620	2.0049	0.302092	1.00353
102	263	tr|A0A4X1TJM1|A0A4X1TJM1_PIG	12.5098	0.00041	3.38722	1.90772e+06	192496	1.80554e+06	226841	260475	74248.8	1.71522e+06	9.91046	0.996094	3.30895
103	261	tr|A4L2Z4|A4L2Z4_PIG	10.8783	0.00042	3.37675	295703	72699	291217	67176.9	37765.9	13822.1	223004	4.0675	0.609328	2.02414
104	676	tr|I3LFW6|I3LFW6_PIG	8.90471	0.00042	3.37675	99950.1	23070.7	93864.2	18940.7	14767.8	7749.13	76879.4	4.33234	0.636723	2.11515
105	67	tr|F1SPM6|F1SPM6_PIG	8.28203	0.00043	3.36653	1.599e+06	456301	1.6351e+06	442458	207987	157054	1.1427e+06	3.50427	0.544598	1.80912
106	4	tr|F1RMJ4|F1RMJ4_PIG	8.56993	0.00044	3.35655	5.92214e+06	2.04598e+06	6.08391e+06	2.0939e+06	637582	555729	3.87616e+06	2.89452	0.461577	1.53332
107	435	tr|A0A4X1UED9|A0A4X1UED9_PIG	9.46846	0.00044	3.35655	146431	18186.8	156292	11924.4	23983.5	10906.2	128244	8.05151	0.905877	3.00926
108	163	tr|A0A4X1TUU9|A0A4X1TUU9_PIG	15.7987	0.00045	3.34679	3.22404e+06	205579	3.0559e+06	179894	378464	45636	3.01846e+06	15.6827	1.19542	3.97111
109	300	tr|A0A287BG16|A0A287BG16_PIG	-9.087	0.00045	3.34679	159538	640344	198560	665476	92163.5	45036.3	-480806	0.249144	-0.60355	-2.00495
110	348	tr|A0A5G2RD54|A0A5G2RD54_PIG	11.0465	0.00045	3.34679	150482	45387.9	154468	46832.8	17672.7	6106.87	105094	3.31546	0.520544	1.72921
111	492	tr|A0A287BEF3|A0A287BEF3_PIG	10.0972	0.00046	3.33724	148718	40672.5	151000	43917.9	13113.1	14647.2	108046	3.65648	0.563063	1.87046
112	8	tr|A0A480K7E6|A0A480K7E6_PIG	15.2908	0.00049	3.3098	8.01828e+06	747528	7.82076e+06	766641	941653	115150	7.27075e+06	10.7264	1.03045	3.42309
113	370	tr|F2Z5F2|F2Z5F2_PIG	8.04131	0.0005	3.30103	693190	154091	688069	125472	99976.8	77376.2	539099	4.49858	0.653075	2.16947
114	702	tr|F1SMW8|F1SMW8_PIG	-9.22654	0.0005	3.30103	22318.8	62099.1	22315.3	62877.1	5549.47	5715.77	-39780.4	0.359406	-0.444415	-1.47632
115	144	tr|A0A0B8RVW4|A0A0B8RVW4_PIG	12.5307	0.00054	3.26761	916448	440596	895716	436898	73229.8	17444.2	475852	2.08002	0.318068	1.0566
116	194	tr|A0A4X1W077|A0A4X1W077_PIG	19.9	0.00059	3.22915	216900	82968.6	218090	77717.6	4993.85	10825.2	133932	2.61425	0.417347	1.3864
117	642	tr|A0A4X1W0W5|A0A4X1W0W5_PIG	13.4153	0.00059	3.22915	99729.9	16762.6	98944.8	17750.5	12114.8	2160.97	82967.3	5.94956	0.774485	2.57278
118	171	tr|A0A287A853|A0A287A853_PIG	8.6373	0.0006	3.22185	748126	259654	710389	251926	99292.8	46911.3	488471	2.88124	0.459579	1.52669
119	316	tr|A0A4X1V3L7|A0A4X1V3L7_PIG	7.81075	0.00065	3.18709	140348	41509.5	147146	45322.8	21058.4	12157.1	98838.8	3.38111	0.52906	1.7575
120	723	tr|F1SUB1|F1SUB1_PIG	13.45	0.00066	3.18046	150575	15103.3	151024	14050.3	19851.7	2963.24	135471	9.96966	0.99868	3.31754
121	671	tr|F1SS00|F1SS00_PIG	14.4155	0.00069	3.16115	273150	7969.5	283316	7149.29	36699.1	2250.35	265180	34.2744	1.53497	5.09906
122	138	tr|A0A480YY66|A0A480YY66_PIG	-21.6961	0.0007	3.1549	131451	1.82177e+06	133623	1.82437e+06	50323.9	127711	-1.69032e+06	0.0721558	-1.14173	-3.79274
123	35	tr|Q6QA25|Q6QA25_PIG	10.3324	0.00072	3.14267	1.18439e+06	224674	1.11563e+06	239900	175027	53908.7	959712	5.27157	0.72194	2.39823
124	517	tr|A0A4X1V2D0|A0A4X1V2D0_PIG	12.3841	0.00072	3.14267	140233	16079.6	135294	16998	19586.5	3713.99	124153	8.72118	0.940575	3.12452
125	290	tr|Q19QT8|Q19QT8_PIG	7.63821	0.00073	3.13668	363342	137389	365318	126072	49391.9	28206.6	225953	2.64463	0.422365	1.40307
126	136	tr|F1RKG8|F1RKG8_PIG	13.8113	0.00074	3.13077	2.72539e+06	406911	2.6784e+06	395706	334071	28918.5	2.31848e+06	6.69775	0.825929	2.74368
127	212	tr|I3LAJ6|I3LAJ6_PIG	7.18449	0.00082	3.08619	486147	115664	449586	110889	80886.3	55412.6	370483	4.2031	0.62357	2.07145
128	55	tr|A0A287AC59|A0A287AC59_PIG	-30.5265	0.00084	3.07572	493281	1.0462e+07	457497	1.02429e+07	96831.9	559368	-9.96875e+06	0.0471496	-1.32652	-4.40661
129	451	tr|A0A4X1V840|A0A4X1V840_PIG	13.1942	0.00086	3.0655	1.48034e+06	126513	1.39304e+06	125608	204321	16570.1	1.35383e+06	11.7011	1.06823	3.54858
130	428	tr|F1S5K2|F1S5K2_PIG	6.99616	0.00092	3.03621	106525	51133.4	105462	47934.6	12201	8741.12	55391.3	2.08327	0.318746	1.05885
131	37	tr|I3LJW4|I3LJW4_PIG	16.7795	0.00095	3.02228	1.70843e+06	516372	1.69127e+06	482533	52205	114442	1.19206e+06	3.30853	0.519634	1.72619
132	301	tr|F1S268|F1S268_PIG	-13.4464	0.00096	3.01773	238497	2.17198e+06	292814	2.10588e+06	126227	223782	-1.93348e+06	0.109806	-0.959373	-3.18697
133	674	tr|F1RFI2|F1RFI2_PIG	8.26099	0.00096	3.01773	27950.4	4804.05	26238.2	5382.99	5060.43	2084.66	23146.4	5.8181	0.764781	2.54055
134	673	tr|F1RF33|F1RF33_PIG	12.291	0.00097	3.01323	221453	25228.8	236141	26693	31630.2	3778.55	196224	8.77777	0.943384	3.13385
135	73	tr|F1SIC0|F1SIC0_PIG	7.23755	0.00098	3.00877	1.11963e+06	530476	1.06621e+06	534407	137609	75345.5	589154	2.11061	0.324409	1.07766
136	80	tr|A0A4X1VBI7|A0A4X1VBI7_PIG	-7.15809	0.00098	3.00877	340618	1.13531e+06	417856	1.06366e+06	157224	135782	-794689	0.300022	-0.522846	-1.73686
137	716	tr|C7S2Z6|C7S2Z6_PIG	8.83674	0.00099	3.00436	28180.7	10316.5	26926	9676.72	3741.28	1327.56	17864.2	2.73161	0.436418	1.44975
138	678	tr|F1SIN8|F1SIN8_PIG	7.57661	0.00102	2.9914	47058.3	12332.5	47288.6	13577.1	8023.63	3838.72	34725.8	3.81581	0.581586	1.93199
139	36	tr|A0A5K1UGB8|A0A5K1UGB8_PIG	7.75796	0.00104	2.98297	7.33005e+06	3.24675e+06	7.41051e+06	3.23435e+06	934461	419734	4.0833e+06	2.25765	0.353658	1.17482
140	174	tr|A0A4X1UNJ4|A0A4X1UNJ4_PIG	8.101	0.00108	2.96658	1.03783e+06	315317	1.06875e+06	341978	161738	65149.4	722515	3.2914	0.51738	1.7187
141	23	tr|A0A5G2Q7G7|A0A5G2Q7G7_PIG	7.97453	0.00109	2.96257	6.21978e+06	1.46217e+06	6.46121e+06	1.24998e+06	1.07638e+06	445930	4.75761e+06	4.2538	0.628777	2.08875
142	406	tr|A0A4X1U6A2|A0A4X1U6A2_PIG	-10.0052	0.00109	2.96257	103826	213038	107910	215239	11495	16073.1	-109212	0.48736	-0.31215	-1.03694
143	402	tr|B5APU9|B5APU9_PIG	6.77673	0.0011	2.95861	201028	37479.5	188720	24725.9	38840.1	24817.5	163548	5.36367	0.729462	2.42322
144	645	tr|A0A4X1UR72|A0A4X1UR72_PIG	6.84889	0.00111	2.95468	72180.5	13686.6	71388.1	17320.6	14019	8451.53	58493.9	5.27382	0.722125	2.39885
145	42	tr|K7GKR6|K7GKR6_PIG	6.87235	0.00113	2.94692	2.43413e+06	920111	2.34147e+06	798456	365012	213726	1.51402e+06	2.64548	0.422504	1.40353
146	247	tr|A0A4X1VDN7|A0A4X1VDN7_PIG	6.66379	0.00115	2.9393	325826	129390	319009	121805	45064.6	32920.4	196436	2.51817	0.401084	1.33237
147	211	tr|C1PIG4|C1PIG4_PIG	13.5806	0.00116	2.93554	431145	185554	434420	187583	14962.9	28516.2	245591	2.32356	0.366153	1.21633
148	21	tr|A0A4X1SQE6|A0A4X1SQE6_PIG	8.95276	0.00117	2.93181	1.72358e+06	662247	1.72741e+06	642889	223005	69730	1.06133e+06	2.60262	0.415411	1.37996
149	576	tr|A0A4X1TH69|A0A4X1TH69_PIG	6.8473	0.00122	2.91364	114325	50921	111169	49027.6	13002.9	11420	63403.7	2.24514	0.351243	1.1668
150	268	tr|A0A4X1UI38|A0A4X1UI38_PIG	6.78628	0.00125	2.90309	173283	121989	170757	117051	10673.1	9271.28	51294.1	1.42048	0.152436	0.506381
151	193	tr|A0A4X1TUG7|A0A4X1TUG7_PIG	10.3955	0.00127	2.8962	1.18165e+06	232907	1.15397e+06	251441	178318	33761.2	948746	5.0735	0.705308	2.34298
152	354	tr|A0A287ABE7|A0A287ABE7_PIG	10.754	0.00128	2.89279	285547	135080	285911	146316	13494.8	21230.2	150467	2.11391	0.325086	1.07991
153	108	tr|A0A286ZIY5|A0A286ZIY5_PIG	-9.52878	0.0013	2.88606	320319	689341	319649	689333	74452.6	18492.5	-369022	0.464674	-0.332852	-1.10571
154	313	tr|F1RQR4|F1RQR4_PIG	13.6715	0.00132	2.87943	299627	132564	300517	134612	9657.57	19442.7	167063	2.26025	0.354156	1.17648
155	408	tr|A0A4X1VEM2|A0A4X1VEM2_PIG	7.98385	0.00135	2.86967	356589	64010.9	340733	38124.4	43546.8	51055	292578	5.57076	0.745914	2.47787
156	541	tr|I3LGQ1|I3LGQ1_PIG	8.67599	0.00137	2.86328	78045.3	8370.96	81455.3	7516.52	15155.4	4605.54	69674.3	9.32333	0.969571	3.22085
157	573	tr|K9IVP8|K9IVP8_PIG	10.7767	0.0014	2.85387	47416.1	4192.93	46676.4	4567.85	7932.43	1032.89	43223.1	11.3086	1.05341	3.49934
158	500	tr|A0A4X1V6E9|A0A4X1V6E9_PIG	8.92819	0.00147	2.83268	197578	49047.6	184907	44359.5	31778.9	8535.34	148530	4.02828	0.60512	2.01016
159	426	tr|A0A481CZK5|A0A481CZK5_PIG	-8.60116	0.00148	2.82974	73608.4	246584	61925.6	242049	38079.7	11215.1	-172976	0.298512	-0.525038	-1.74414
160	474	tr|A0A4X1SQL6|A0A4X1SQL6_PIG	8.15578	0.00151	2.82102	108520	30714.3	107323	28930.2	17832.9	5875.83	77806.1	3.53322	0.548171	1.82098
161	321	tr|F1SES5|F1SES5_PIG	-20.53	0.00152	2.81816	37745.7	445989	38682.9	462441	8411.26	33663	-408243	0.0846339	-1.07246	-3.56262
162	613	tr|A0A4X1W4H6|A0A4X1W4H6_PIG	-6.31443	0.00154	2.81248	67502.5	559363	4638.95	579348	126346	78932.1	-491861	0.120677	-0.918374	-3.05077
163	49	tr|M3UZ54|M3UZ54_PIG	11.0231	0.00155	2.80967	965622	119355	1.03814e+06	117148	153282	7773.56	846267	8.09033	0.907966	3.0162
164	312	tr|A0A5G2R9A9|A0A5G2R9A9_PIG	6.2146	0.00158	2.80134	623973	158162	587324	115558	117785	80308.5	465811	3.94516	0.596065	1.98008
165	40	tr|Q06AS6|Q06AS6_PIG	8.38393	0.00164	2.78516	832893	367223	797975	376469	105301	30641.2	465669	2.26808	0.355659	1.18147
166	467	tr|D0G0C7|D0G0C7_PIG	8.41516	0.00165	2.78252	477696	113898	481370	139944	47314.3	62672.5	363798	4.19407	0.622636	2.06835
167	598	tr|K7GQI7|K7GQI7_PIG	6.49127	0.00167	2.77728	28402.1	9442.78	29232.6	8222.92	4993.64	2624.88	18959.3	3.00781	0.478251	1.58872
168	684	tr|I3LH60|I3LH60_PIG	10.7592	0.00171	2.767	233432	27285.1	217732	27465.4	38313.6	609.47	206147	8.55531	0.932236	3.09682
169	358	tr|A0A5G2R9L8|A0A5G2R9L8_PIG	8.94171	0.00172	2.76447	160573	83446.3	161926	82088	16656.6	3887.84	77126.6	1.92427	0.284265	0.944309
170	505	tr|A5GHL0|A5GHL0_PIG	-14.184	0.0018	2.74473	351149	714189	351865	718839	17324.6	41715.9	-363040	0.491675	-0.308322	-1.02422
171	215	tr|I3LVS2|I3LVS2_PIG	-14.3211	0.00186	2.73049	80897	471571	82343.6	448419	17964.4	44615.1	-390674	0.171548	-0.765614	-2.54332
172	27	tr|B8XH67|B8XH67_PIG	9.97954	0.00198	2.70333	1.42506e+07	836908	1.31945e+07	875554	2.6759e+06	222853	1.34137e+07	17.0277	1.23116	4.08981
173	379	tr|A0A5G2QI20|A0A5G2QI20_PIG	9.1141	0.002	2.69897	195703	37283.2	184453	38651.8	34035.7	6128.67	158420	5.24908	0.720083	2.39207
174	687	tr|A5GFU7|A5GFU7_PIG	-13.359	0.002	2.69897	1602.03	18486.3	1634.87	18680.7	872.939	2054.45	-16884.3	0.0866604	-1.06218	-3.52848
175	327	tr|A0A480TQM9|A0A480TQM9_PIG	11.316	0.00213	2.67162	185854	66017.4	184801	74032.4	8467.07	16813.1	119837	2.81523	0.449514	1.49325
176	319	tr|H6TBN0|H6TBN0_PIG	9.14813	0.00218	2.66154	481421	95709.5	447763	89516.3	83089.5	12458.4	385711	5.03002	0.70157	2.33056
177	364	tr|A0A5G2QZL2|A0A5G2QZL2_PIG	9.52298	0.00218	2.66154	65059.8	14013.2	64596	14154.2	10642.6	1118.78	51046.6	4.64275	0.666775	2.21498
178	112	tr|Q0PY11|Q0PY11_PIG	9.90387	0.00219	2.65956	2.4003e+06	363990	2.48754e+06	364288	411181	4492.27	2.03631e+06	6.5944	0.819175	2.72124
179	239	tr|I3LBL7|I3LBL7_PIG	9.37166	0.00234	2.63078	1.19939e+06	96023.6	1.0939e+06	98887.8	234120	21797	1.10337e+06	12.4906	1.09658	3.64277
180	100	tr|F1RLA2|F1RLA2_PIG	7.91745	0.00235	2.62893	1.47156e+07	2.54194e+06	1.38273e+07	2.31626e+06	2.95023e+06	751334	1.21736e+07	5.78912	0.762613	2.53334
181	5	tr|A0A4X1VBU6|A0A4X1VBU6_PIG	9.26353	0.00244	2.61261	2.46089e+07	2.23656e+06	2.27693e+07	2.1705e+06	4.80404e+06	434683	2.23723e+07	11.003	1.04151	3.45983
182	457	tr|A5A759|A5A759_PIG	-9.55534	0.00247	2.6073	1.80751e+06	5.65122e+06	1.94624e+06	5.37349e+06	358232	623848	-3.84371e+06	0.319844	-0.495062	-1.64456
183	705	tr|F1S3V5|F1S3V5_PIG	5.64474	0.00247	2.6073	52422.4	14765.9	55242.4	11765.1	10644.2	6966.79	37656.5	3.55023	0.550257	1.82791
184	56	tr|A0A287BSC3|A0A287BSC3_PIG	-16.7567	0.00249	2.6038	783383	3.12193e+06	799618	3.08089e+06	55191.1	236952	-2.33855e+06	0.250929	-0.60045	-1.99465
185	420	tr|I3LEC2|I3LEC2_PIG	5.76481	0.0025	2.60206	323791	114819	348496	121088	51435.8	44247.9	208972	2.82001	0.450251	1.4957
186	479	tr|I3LQA4|I3LQA4_PIG	8.68931	0.00251	2.60033	471935	101649	485589	108008	83864.4	13150	370286	4.64278	0.666778	2.21499
187	253	tr|A0A5G2REA6|A0A5G2REA6_PIG	6.07767	0.00258	2.58838	442154	108919	398177	130051	96247.2	45509.7	333235	4.05947	0.608469	2.02129
188	735	tr|A0A4X1W1H4|A0A4X1W1H4_PIG	8.79844	0.00258	2.58838	159961	46903.6	159040	47696.2	25399.6	3389.28	113057	3.41041	0.532806	1.76994
189	308	tr|F2XWZ9|F2XWZ9_PIG	9.18178	0.00262	2.5817	895501	97235.6	833639	97367.5	173409	11082.3	798265	9.20959	0.96424	3.20314
190	225	tr|A0A4X1T5Y1|A0A4X1T5Y1_PIG	6.9987	0.00263	2.58004	87649.2	34922.3	93176.5	35739.3	14089.1	4625.82	52726.9	2.50983	0.399645	1.32759
191	600	tr|A0A4X1TPD0|A0A4X1TPD0_PIG	-11.0847	0.00265	2.57675	26372.1	125937	27728.9	122655	6750.55	14417.3	-99564.8	0.209407	-0.679009	-2.25562
192	241	tr|A0A5G2R745|A0A5G2R745_PIG	5.8058	0.00267	2.57349	136979	73439.9	137864	67485.9	15014.1	13793.3	63539.5	1.86519	0.270723	0.899323
193	314	tr|D0G0C5|D0G0C5_PIG	7.40663	0.00267	2.57349	115822	60565.1	112095	58459.3	14205.8	3952.35	55256.8	1.91235	0.281568	0.935349
194	68	tr|A0A4X1VDN4|A0A4X1VDN4_PIG	9.01381	0.00273	2.56384	1.01321e+07	399168	9.57097e+06	331605	2.15223e+06	153893	9.73292e+06	25.383	1.40454	4.66579
195	274	tr|I3LPL7|I3LPL7_PIG	-11.0374	0.00274	2.56225	37410.4	228145	37082.2	229018	12865.8	27779.9	-190735	0.163976	-0.785219	-2.60844
196	63	tr|A0A4X1UA80|A0A4X1UA80_PIG	-8.58026	0.0028	2.55284	91533.7	322966	70107.4	326365	53332.3	7022.42	-231432	0.283416	-0.547575	-1.81901
197	235	tr|K7GPR7|K7GPR7_PIG	7.65301	0.00284	2.54668	279272	121045	284064	119122	21443.1	30619	158227	2.30717	0.36308	1.20612
198	276	tr|F1SC70|F1SC70_PIG	-5.4431	0.00285	2.54516	74761.5	206022	80976.9	196479	37004.4	26788.2	-131260	0.362881	-0.440235	-1.46243
199	30	tr|A0A4X1SFA8|A0A4X1SFA8_PIG	8.18294	0.00296	2.52871	2.60689e+06	505870	2.38376e+06	488392	504656	82232.1	2.10102e+06	5.15328	0.712084	2.36549
200	337	tr|Q0KKC2|Q0KKC2_PIG	-6.27459	0.00299	2.52433	69913.6	186785	71310.8	184066	22748.1	25547.9	-116872	0.3743	-0.426781	-1.41773
201	22	tr|I3LF55|I3LF55_PIG	8.52074	0.00305	2.5157	8.51866e+06	817247	8.29925e+06	823357	1.79483e+06	186402	7.70142e+06	10.4236	1.01802	3.38178
202	280	tr|A0A480TAV6|A0A480TAV6_PIG	-10.8478	0.00305	2.5157	45563.7	451314	52718.7	425975	27093.9	60386.9	-405750	0.100958	-0.99586	-3.30817
203	127	tr|A0A4X1WCU9|A0A4X1WCU9_PIG	8.31451	0.00307	2.51286	233756	45385.1	241031	47183.3	44791.4	5927.96	188371	5.1505	0.71185	2.36471
204	418	tr|A0A4X1VUZ7|A0A4X1VUZ7_PIG	8.57166	0.00307	2.51286	593434	146934	561072	147450	103614	9397.09	446500	4.03878	0.60625	2.01392
205	121	tr|A0A4X1UUE4|A0A4X1UUE4_PIG	16.177	0.0031	2.50864	1.67574e+06	353655	1.68034e+06	340734	24953.9	139895	1.32209e+06	4.73835	0.675627	2.24438
206	719	tr|A0A5G2QZU9|A0A5G2QZU9_PIG	5.36566	0.00315	2.50169	44472.4	12961.2	45951.2	15996.9	8656.04	6875.51	31511.2	3.43119	0.535445	1.77871
207	535	tr|A0A4X1TY74|A0A4X1TY74_PIG	8.21617	0.00321	2.49349	263676	49326.7	271851	47877.1	51609.7	6647.15	214349	5.34549	0.727988	2.41832
208	609	tr|G8ENM3|G8ENM3_PIG	7.37847	0.00325	2.48812	66757.8	37062.5	67581.8	36374.3	7774.93	1804.13	29695.3	1.80122	0.255567	0.848977
209	230	tr|A0A4X1SGG1|A0A4X1SGG1_PIG	7.33631	0.00328	2.48413	112379	48304.3	111243	43278	9048.39	12939.8	64074.7	2.32648	0.3667	1.21815
210	140	tr|F1S605|F1S605_PIG	5.86868	0.00331	2.48017	579119	194747	573366	233456	83358.6	87506.9	384372	2.9737	0.473297	1.57226
211	315	tr|A0A5G2R9E4|A0A5G2R9E4_PIG	7.81334	0.00342	2.46597	641158	205412	617315	198038	53932.3	84552.9	435746	3.12133	0.494339	1.64216
212	254	tr|A0A4X1TMB8|A0A4X1TMB8_PIG	5.76279	0.00344	2.46344	49707.4	14870.2	46974.8	13679.8	7764.41	8026.1	34837.1	3.34275	0.524103	1.74103
213	299	tr|F1S5Z7|F1S5Z7_PIG	5.64409	0.00345	2.46218	182501	95703.6	179632	95260.2	26957.8	12823.8	86797.4	1.90694	0.280337	0.931259
214	318	tr|F1RJY0|F1RJY0_PIG	8.05922	0.00348	2.45842	1.01864e+06	247796	1.04182e+06	168226	89490.5	146419	770841	4.11079	0.613925	2.03941
215	13	tr|I3LBF1|I3LBF1_PIG	-13.5696	0.00349	2.45717	467394	5.62401e+06	536474	5.57093e+06	174712	640573	-5.15662e+06	0.0831069	-1.08036	-3.58889
216	536	tr|I3LQH7|I3LQH7_PIG	6.46408	0.00354	2.451	88337.9	25153.8	83281.1	26835.5	18302.7	5948.96	63184.2	3.51192	0.545544	1.81226
217	113	tr|A0A4X1SY05|A0A4X1SY05_PIG	-15.3976	0.00359	2.44491	150642	1.22306e+06	144758	1.25242e+06	18810.2	119530	-1.07242e+06	0.123168	-0.909503	-3.0213
218	92	tr|E7EI18|E7EI18_PIG	7.74195	0.00365	2.43771	854881	212295	922997	199436	163604	24342.5	642585	4.02685	0.604965	2.00965
219	123	tr|F1CNZ4|F1CNZ4_PIG	8.06561	0.00381	2.41908	2.83023e+06	478057	2.83356e+06	462837	581534	38833	2.35218e+06	5.92029	0.772343	2.56567
220	661	tr|F1S1D6|F1S1D6_PIG	5.45298	0.00384	2.41567	116009	50231.5	119273	55121.1	21034.6	10231.8	65777.8	2.30949	0.363517	1.20758
221	84	tr|A0A4X1VI43|A0A4X1VI43_PIG	6.99051	0.00386	2.41341	166211	38268.1	157564	34629	35350.1	8228.67	127943	4.34333	0.637823	2.1188
222	151	tr|A0A4X1SD27|A0A4X1SD27_PIG	7.88126	0.004	2.39794	1.27786e+06	317070	1.16795e+06	316114	242746	19756.6	960787	4.0302	0.605327	2.01085
223	87	tr|I3LHM6|I3LHM6_PIG	-6.59512	0.00408	2.38934	1.06778e+06	2.44646e+06	1.11329e+06	2.43435e+06	224555	305421	-1.37868e+06	0.436459	-0.360057	-1.19608
224	376	tr|F1RI70|F1RI70_PIG	7.80178	0.00418	2.37882	373384	106347	340747	106540	68231.1	4795.53	267037	3.511	0.54543	1.81188
225	61	tr|F1STP2|F1STP2_PIG	8.49164	0.00431	2.36552	705835	234416	720632	208421	45741	87617.3	471419	3.01104	0.478716	1.59026
226	168	tr|F1STR1|F1STR1_PIG	-8.4863	0.00432	2.36452	235626	1.06622e+06	253734	1.0004e+06	80610.1	154484	-830598	0.220991	-0.655626	-2.17794
227	134	tr|F1SJB5|F1SJB5_PIG	5.07238	0.00441	2.35556	1.40019e+06	523613	1.30247e+06	575530	290906	161629	876577	2.67409	0.427176	1.41905
228	450	tr|F1S6M1|F1S6M1_PIG	-7.64233	0.00454	2.34294	36287.6	187419	43488.4	175755	17843.8	30568.2	-151131	0.193618	-0.713055	-2.36872
229	62	tr|A0A4X1W4Y9|A0A4X1W4Y9_PIG	-5.95675	0.00458	2.33913	1.19738e+06	3.97663e+06	1.42487e+06	4.10494e+06	535294	661940	-2.77925e+06	0.301104	-0.521284	-1.73167
230	519	tr|A0A286ZLU2|A0A286ZLU2_PIG	8.71451	0.00485	2.31426	45947.5	21556.9	45604.7	21728.2	2126.77	4484.24	24390.6	2.13145	0.328676	1.09184
231	204	tr|A0A5G2QU98|A0A5G2QU98_PIG	7.11261	0.00488	2.31158	259575	49936.4	280931	52889.1	58244.3	7867.04	209639	5.19811	0.715846	2.37799
232	363	tr|A0A480LRK1|A0A480LRK1_PIG	6.05531	0.00488	2.31158	219179	78068.5	224284	64247.2	25832	33596.3	141111	2.80753	0.448324	1.4893
233	362	tr|F1SNA4|F1SNA4_PIG	7.30096	0.0051	2.29243	365064	44486.7	330977	43120.9	87558.7	5838.1	320577	8.20615	0.914139	3.0367
234	397	tr|F2Z5G3|F2Z5G3_PIG	7.25268	0.00519	2.28483	2.61673e+06	158586	2.86343e+06	136657	675830	45384.6	2.45815e+06	16.5004	1.21749	4.04443
235	345	tr|A0A4X1VDG8|A0A4X1VDG8_PIG	4.71774	0.00526	2.27901	288410	99914.7	304509	88782.8	62328.8	43306.4	188495	2.88656	0.460381	1.52935
236	419	tr|A0A5G2R5E5|A0A5G2R5E5_PIG	8.70833	0.00526	2.27901	20761.7	5883.92	20603	5322.15	1248.18	2754.62	14877.8	3.52855	0.547596	1.81907
237	228	tr|A0A4X1UK20|A0A4X1UK20_PIG	-5.60745	0.00548	2.26122	73357.4	138416	72065.5	129318	13438.5	16382.6	-65058.9	0.529977	-0.275743	-0.915999
238	187	tr|A0A4X1VDW7|A0A4X1VDW7_PIG	6.5003	0.00553	2.25727	292550	77529.2	286993	71575.9	64582.8	12425.3	215021	3.77342	0.576735	1.91587
239	86	tr|A0A4X1VQ52|A0A4X1VQ52_PIG	6.93011	0.00558	2.25337	2.15355e+06	276772	1.91123e+06	258845	537449	58164.7	1.87678e+06	7.78094	0.891032	2.95994
240	6	tr|A0A286ZT13|A0A286ZT13_PIG	-12.6843	0.00564	2.24872	35154.1	716252	34665.4	706379	11511.4	92468.9	-681098	0.0490807	-1.30909	-4.3487
241	15	tr|A0A480TKF5|A0A480TKF5_PIG	6.77619	0.00564	2.24872	2.39667e+06	670622	2.60565e+06	680984	503297	68343.8	1.72605e+06	3.57381	0.553132	1.83746
242	538	tr|A0A5G2QZJ5|A0A5G2QZJ5_PIG	5.01397	0.00589	2.22988	73566	22394.7	72512.7	15359.9	13111.9	13547.3	51171.3	3.28498	0.516532	1.71588
243	255	tr|F1S715|F1S715_PIG	-4.93683	0.00601	2.22113	71750.1	210728	86323.6	229899	36661.6	37005.9	-138978	0.340486	-0.4679	-1.55433
244	71	tr|A0A4X1VST4|A0A4X1VST4_PIG	11.4195	0.00616	2.21042	1.1625e+06	449057	1.15796e+06	389157	21012.8	106670	713445	2.58876	0.413092	1.37226
245	584	tr|A0A5G2QE76|A0A5G2QE76_PIG	4.82465	0.00627	2.20273	16463.4	4576.96	16993.7	4266.34	4302.07	2080.47	11886.4	3.59701	0.555941	1.8468
246	200	tr|F1SMX5|F1SMX5_PIG	5.08729	0.00631	2.19997	886290	297994	837521	282401	209280	85261.7	588297	2.97419	0.473369	1.5725
247	275	tr|A0A4X1W4Z7|A0A4X1W4Z7_PIG	-7.72432	0.00647	2.1891	87641.1	440340	100691	421919	35133.3	72999.8	-352699	0.199031	-0.70108	-2.32894
248	494	tr|F1RKI3|F1RKI3_PIG	7.25795	0.00653	2.18509	161560	44750.2	161415	51902.7	13323.8	25375.5	116810	3.61027	0.55754	1.85211
249	508	tr|F1STV0|F1STV0_PIG	-4.81356	0.00655	2.18376	55991.2	158872	67747.3	170608	27929.5	28024.9	-102881	0.352429	-0.452928	-1.5046
250	202	tr|A0A481C9E3|A0A481C9E3_PIG	-11.6461	0.00662	2.17914	36647.4	1.24658e+06	40175.3	1.24048e+06	23872.2	178754	-1.20993e+06	0.0293984	-1.53168	-5.08812
251	103	tr|F1SUK6|F1SUK6_PIG	4.4435	0.00674	2.17134	962977	437431	1.04547e+06	377336	183226	129564	525546	2.20144	0.342707	1.13845
252	184	tr|A0A4X1UDU6|A0A4X1UDU6_PIG	-6.03333	0.00674	2.17134	223683	418516	238267	420823	62861.3	12836.8	-194832	0.534468	-0.272078	-0.903823
253	287	tr|F1SMW4|F1SMW4_PIG	6.49751	0.00681	2.16685	407945	91365.8	444620	96482.2	96780	9852.1	316579	4.46496	0.649818	2.15865
254	224	tr|V5PZU0|V5PZU0_PIG	6.48154	0.00686	2.16368	559547	142293	585457	135342	127876	12979.8	417254	3.93235	0.594652	1.97539
255	2	tr|A0A4X1VQ22|A0A4X1VQ22_PIG	6.47147	0.00687	2.16304	2.39766e+07	1.53437e+06	2.12677e+07	1.56804e+06	6.88712e+06	710018	2.24422e+07	15.6264	1.19386	3.96591
256	414	tr|A0A4X1U0V5|A0A4X1U0V5_PIG	6.26145	0.00687	2.16304	539457	78202.4	587875	76964.3	145090	22172.4	461255	6.89822	0.838737	2.78622
257	433	tr|A0A4X1VLZ6|A0A4X1VLZ6_PIG	6.57699	0.00688	2.16241	446240	113447	409707	109996	100889	6860.6	332793	3.93347	0.594776	1.9758
258	24	tr|Q4R0H8|Q4R0H8_PIG	-4.42901	0.00689	2.16178	139728	268335	159413	256677	46031.9	30664.8	-128607	0.520721	-0.283395	-0.941417
259	385	tr|A0A5G2QUN4|A0A5G2QUN4_PIG	6.04616	0.00691	2.16052	614670	166213	558264	170382	144803	27905.5	448457	3.6981	0.567978	1.88678
260	405	tr|F1SBY4|F1SBY4_PIG	5.47252	0.007	2.1549	66892.7	18313.6	66195.6	19800.7	16810.7	4944.79	48579.2	3.65263	0.562606	1.86894
261	102	tr|A0A4X1VP44|A0A4X1VP44_PIG	6.32896	0.00703	2.15304	532962	189064	556830	196705	107523	13664.5	343898	2.81895	0.450087	1.49516
262	26	tr|A0A480F3G0|A0A480F3G0_PIG	-9.11685	0.00712	2.14752	5.48578e+06	4.43163e+07	5.46732e+06	4.47135e+07	2.34829e+06	7.09129e+06	-3.88305e+07	0.123787	-0.907325	-3.01407
263	637	tr|F1SSF5|F1SSF5_PIG	4.69751	0.00719	2.14327	106199	32842.6	95831.5	33638.3	27454.9	12894.2	73356.8	3.23358	0.509684	1.69313
264	90	tr|F1S138|F1S138_PIG	4.44618	0.0072	2.14267	1.31904e+06	399040	1.43906e+06	479639	342150	201609	919998	3.30553	0.519241	1.72488
265	131	tr|F1RJ93|F1RJ93_PIG	6.37725	0.00721	2.14206	1.82701e+06	325842	1.62795e+06	320451	467694	46667.3	1.50117e+06	5.60704	0.748734	2.48724
266	425	tr|A0A5G2R9X1|A0A5G2R9X1_PIG	-4.40702	0.00731	2.13608	101244	185112	103107	182834	27715.1	22592	-83868.4	0.546933	-0.262066	-0.870565
267	689	tr|A0A5G2RH94|A0A5G2RH94_PIG	-9.76572	0.00731	2.13608	1235.05	20341.4	1292.98	21907.4	879.444	3302.01	-19106.3	0.0607162	-1.2167	-4.04177
268	89	tr|K7GRY0|K7GRY0_PIG	6.37401	0.00733	2.1349	907396	414849	924345	390065	70944	118908	492546	2.18729	0.339906	1.12914
269	231	tr|A0A5G2RAC7|A0A5G2RAC7_PIG	5.28652	0.00747	2.12668	329836	146920	332849	122936	38743.3	49656.6	182916	2.245	0.351216	1.16671
270	99	tr|A0A4X1UFV5|A0A4X1UFV5_PIG	-6.38687	0.0075	2.12494	142617	351351	156791	361733	29663.8	50441.4	-208734	0.405909	-0.391571	-1.30077
271	283	tr|K7N7E7|K7N7E7_PIG	-5.88688	0.00752	2.12378	13902.3	61178.7	13916.8	67376.2	7978.18	12072.4	-47276.4	0.227241	-0.643514	-2.13771
272	672	tr|A0A4X1UG34|A0A4X1UG34_PIG	4.34071	0.00758	2.12033	61726.3	23859.6	61950.3	26699.4	12969.9	10106.4	37866.7	2.58707	0.412808	1.37132
273	285	tr|A0A4X1VDC5|A0A4X1VDC5_PIG	9.236	0.00768	2.11464	715855	233986	714126	213631	25776.9	87565.3	481869	3.05939	0.485635	1.61324
274	356	tr|A0A4X1VTR6|A0A4X1VTR6_PIG	-10.0838	0.00774	2.11126	19003	149210	20961.6	152610	4677.45	21995.2	-130207	0.127357	-0.894976	-2.97304
275	12	tr|D0G6X8|D0G6X8_PIG	-10.4918	0.00781	2.10735	2.48629e+06	2.37694e+07	2.61633e+06	2.49962e+07	570043	3.4787e+06	-2.12831e+07	0.1046	-0.980467	-3.25704
276	16	tr|Q2QC87|Q2QC87_PIG	6.29031	0.00787	2.10403	8.29961e+06	1.14094e+06	8.75164e+06	1.21091e+06	2.27024e+06	141224	7.15866e+06	7.27435	0.861794	2.86282
277	292	tr|F1RXD5|F1RXD5_PIG	4.44591	0.00788	2.10347	545211	366598	568342	353469	68602.8	36225.1	178613	1.48722	0.172375	0.572616
278	558	tr|F1S091|F1S091_PIG	4.62473	0.00794	2.10018	53662.4	26323.4	53413.2	27981.6	10478	4743.01	27339.1	2.03859	0.309329	1.02757
279	606	tr|F1SDJ8|F1SDJ8_PIG	7.74029	0.00806	2.09366	82369.2	24490.6	80658.7	25196	5057.87	12188.4	57878.7	3.36331	0.526766	1.74988
280	371	tr|G3CKJ2|G3CKJ2_PIG	-5.27755	0.00807	2.09313	4711.76	17994	4381.83	17938.4	2751.54	3650.17	-13282.3	0.261851	-0.581945	-1.93318
281	150	tr|A0A4X1VN86|A0A4X1VN86_PIG	4.24175	0.00872	2.05948	218894	137466	217789	135883	31807.2	18622	81428	1.59235	0.202039	0.67116
282	115	tr|A0A286ZND5|A0A286ZND5_PIG	6.03018	0.00874	2.05849	1.93671e+06	376690	1.74586e+06	367021	515390	39501.8	1.56002e+06	5.14139	0.711081	2.36216
283	153	tr|I3L6U9|I3L6U9_PIG	5.67652	0.0089	2.05061	1.33367e+06	195871	1.16168e+06	221237	393576	65969.4	1.1378e+06	6.80892	0.833078	2.76743
284	670	tr|F1S210|F1S210_PIG	5.19955	0.00895	2.04818	24528.1	7898.8	24694.2	6423.58	3430.23	4675.59	16629.3	3.1053	0.492104	1.63473
285	336	tr|Q06AT6|Q06AT6_PIG	9.03039	0.0092	2.03621	291886	79155.9	290671	82089.6	9605.32	39945.3	212731	3.68749	0.566731	1.88264
286	462	tr|A0A4X1TPN4|A0A4X1TPN4_PIG	5.62314	0.00923	2.0348	149909	78762.1	153269	81095.3	12256.9	19172.4	71146.6	1.90331	0.279509	0.92851
287	557	tr|F1SLP9|F1SLP9_PIG	-5.7055	0.00935	2.02919	1864.24	11892.2	1634.37	11058	1665.33	2680.93	-10027.9	0.156762	-0.804761	-2.67336
288	399	tr|Q866A8|Q866A8_PIG	-5.92422	0.00946	2.02411	11853	48675.7	10766.5	43349.7	5596.84	9612.93	-36822.7	0.243509	-0.613485	-2.03795
289	81	tr|I3LPA7|I3LPA7_PIG	5.93044	0.00948	2.02319	2.66365e+06	550941	2.9673e+06	545740	711828	26716.1	2.11271e+06	4.83473	0.684372	2.27343
290	641	tr|A0A5G2R1S2|A0A5G2R1S2_PIG	7.40854	0.00949	2.02273	35126.1	9510.55	34655.5	7914.48	2246.48	5663.87	25615.6	3.69338	0.567425	1.88494
291	257	tr|A0A5G2QZA1|A0A5G2QZA1_PIG	5.65152	0.00951	2.02182	281748	83017.4	252714	77720.8	69396.5	9880.45	198730	3.39384	0.530691	1.76292
292	656	tr|F1S105|F1S105_PIG	5.33822	0.00967	2.01457	59845.8	27172.5	58990.4	26692.8	6189.65	9146.17	32673.3	2.20244	0.342904	1.1391
293	286	tr|A0A4X1U9S3|A0A4X1U9S3_PIG	5.53372	0.00976	2.01055	348111	60908.8	301151	63915.2	102074	16331.5	287203	5.71529	0.757038	2.51483
294	355	tr|A0A480SCG8|A0A480SCG8_PIG	4.06554	0.00991	2.00393	52434.5	17121.5	51123.1	22238.9	12851	10123	35313	3.0625	0.486076	1.61471
295	160	tr|F1RGR9|F1RGR9_PIG	5.7066	0.00992	2.00349	4.29403e+06	342718	3.64548e+06	284980	1.37544e+06	139325	3.95131e+06	12.5293	1.09793	3.64724
296	386	tr|F1SS24|F1SS24_PIG	-6.16387	0.01047	1.98005	271749	547049	273360	538958	36380.4	70652.9	-275300	0.496755	-0.303858	-1.00939
297	734	tr|A0A4X1STE7|A0A4X1STE7_PIG	-7.19428	0.01052	1.97798	9829.09	57762	10993	55495.1	4218.6	10946.5	-47932.9	0.170165	-0.769129	-2.55499
298	458	tr|B7ZEQ3|B7ZEQ3_PIG	-8.6274	0.01065	1.97265	47499.7	131083	47914.5	132100	3573.8	16492.4	-83583	0.362364	-0.440854	-1.46449
299	518	tr|L8B180|L8B180_PIG	-7.57729	0.01084	1.96497	1252.55	15397.3	1198.78	15386.4	1029.2	3107.98	-14144.7	0.0813486	-1.08965	-3.61974
300	708	tr|A0A4X1TI73|A0A4X1TI73_PIG	-7.93941	0.01097	1.95979	5942.04	36514.8	5856.61	40179.7	1845.89	6475.3	-30572.7	0.16273	-0.788533	-2.61945
301	139	tr|A0A287AZM6|A0A287AZM6_PIG	4.19524	0.01098	1.9594	564916	346496	605530	356693	91527.9	42998.2	218419	1.63037	0.212285	0.705195
302	199	tr|A0A5G2R862|A0A5G2R862_PIG	-8.63331	0.01103	1.95742	133513	453455	137269	427971	12457.4	63274.9	-319942	0.294435	-0.53101	-1.76398
303	456	tr|I3L9E5|I3L9E5_PIG	5.20481	0.01134	1.94539	77281.6	24960.8	83154.7	26027.4	19706.5	3448.4	52320.8	3.09612	0.490818	1.63046
304	643	tr|M3VJZ7|M3VJZ7_PIG	-4.0171	0.01146	1.94082	7911.46	14157.7	7452.75	13525.4	2150.63	1945.37	-6246.27	0.558808	-0.252737	-0.839574
305	173	tr|F2Z5C1|F2Z5C1_PIG	5.23672	0.01155	1.93742	821544	395196	774121	407235	160212	25186.4	426348	2.07883	0.317818	1.05577
306	155	tr|A0A480UQ82|A0A480UQ82_PIG	-8.41221	0.01161	1.93517	159288	2.31613e+06	193897	2.24775e+06	86838.1	437673	-2.15684e+06	0.0687735	-1.16258	-3.862
307	156	tr|A0A4X1UAN3|A0A4X1UAN3_PIG	-8.69673	0.01162	1.93479	16602.2	281272	17905.8	257732	8090.76	52244.1	-264669	0.0590256	-1.22896	-4.08252
308	568	tr|A0A4X1TK34|A0A4X1TK34_PIG	-8.63568	0.01177	1.92922	11567	126923	13220.8	118881	3571.73	22929.1	-115356	0.091134	-1.04032	-3.45587
309	347	tr|F1S9G9|F1S9G9_PIG	4.62281	0.01217	1.91471	190152	74499.1	213409	73567.8	47380.7	13928.2	115653	2.55241	0.406951	1.35186
310	449	tr|K9IVW6|K9IVW6_PIG	-3.99854	0.01219	1.914	79305.4	151560	77648.9	164843	24428.4	23065.9	-72254.4	0.523261	-0.281281	-0.934396
311	463	tr|F1S340|F1S340_PIG	6.92128	0.01224	1.91222	121675	64425.9	123100	69809.5	4965.81	13666	57249.5	1.88861	0.276142	0.917325
312	454	tr|A0A4X1W0G3|A0A4X1W0G3_PIG	4.32879	0.01225	1.91186	147015	45959	165390	37701.1	42853.8	16051.2	101056	3.19883	0.504991	1.67754
313	615	tr|I3L9N5|I3L9N5_PIG	-8.91414	0.01225	1.91186	50750.4	394096	49960	417333	2805.39	66669.2	-343346	0.128777	-0.890163	-2.95706
314	57	tr|F1RRW5|F1RRW5_PIG	-4.36774	0.0126	1.89963	1.30525e+06	3.14933e+06	1.53166e+06	3.11551e+06	493418	593441	-1.84408e+06	0.414453	-0.382525	-1.27072
315	353	tr|F1SSG1|F1SSG1_PIG	4.95057	0.01296	1.88739	456515	183580	404414	194862	107920	19583.9	272935	2.48673	0.395629	1.31425
316	577	tr|G9M4N3|G9M4N3_PIG	4.79171	0.01325	1.87778	115786	43677.9	115157	54732.4	15296.5	22447.4	72108.1	2.65091	0.423394	1.40649
317	248	tr|A0A4X1T9K3|A0A4X1T9K3_PIG	3.94304	0.01336	1.87419	410888	223258	417677	256258	63098.4	61700.4	187629	1.84041	0.264916	0.880031
318	401	tr|B6E241|B6E241_PIG	4.21864	0.01336	1.87419	290214	114812	320071	99583.7	76303.6	28626.7	175402	2.52774	0.402732	1.33785
319	442	tr|A0A4X1SUF8|A0A4X1SUF8_PIG	-8.45975	0.01342	1.87225	1159.07	47218.8	896.673	51170.1	627.104	9414.64	-46059.8	0.0245468	-1.61	-5.34832
320	551	tr|R4HZ39|R4HZ39_PIG	-5.04947	0.01348	1.87031	27235.3	65792.3	30112.5	70222.1	7193.07	11666.8	-38557	0.413959	-0.383043	-1.27244
321	357	tr|I3L7Z6|I3L7Z6_PIG	4.02841	0.0136	1.86646	1.03033e+06	138593	856800	46515.8	395194	172832	891741	7.43427	0.871238	2.89419
322	216	tr|A0A4X1SHI9|A0A4X1SHI9_PIG	-8.37195	0.01363	1.8655	92218.1	839498	92723.6	785185	11428.6	154286	-747280	0.109849	-0.959204	-3.18641
323	574	tr|W6D796|W6D796_PIG	7.61397	0.01379	1.86044	41178.9	11402	40974.9	12874.8	1452.77	6655.87	29776.9	3.61154	0.557693	1.85262
324	512	tr|F1RF93|F1RF93_PIG	3.71436	0.0138	1.86012	87370.3	37583.9	88225	42264.5	20858.2	14583.7	49786.4	2.32467	0.366362	1.21703
325	259	tr|A0A4X1SEA1|A0A4X1SEA1_PIG	4.05357	0.01429	1.84497	304989	179722	301975	168598	38061.3	42171.9	125267	1.69701	0.229684	0.762992
326	625	tr|F1RT53|F1RT53_PIG	4.32692	0.01433	1.84375	62787.9	26684.3	64194.5	25729.6	9375.62	11955.7	36103.6	2.35299	0.37162	1.23449
327	487	tr|A0A4X1W9A7|A0A4X1W9A7_PIG	4.50983	0.01444	1.84043	77888.2	26910	73751.8	24460.2	21671.7	5575.16	50978.2	2.8944	0.461558	1.53326
328	679	tr|K7GM53|K7GM53_PIG	4.92091	0.01464	1.83446	49082.9	14390.3	55263	14010.7	13958.8	1724.03	34692.6	3.41084	0.532862	1.77013
329	531	tr|A0A4X1UKV3|A0A4X1UKV3_PIG	4.11625	0.01468	1.83327	145968	68601.6	151300	53953.9	22386.1	26152.4	77366.6	2.12777	0.327924	1.08934
330	148	tr|A0A5G2R7M3|A0A5G2R7M3_PIG	-4.99172	0.01506	1.82218	126604	442362	116615	480157	57361.2	97654.2	-315758	0.2862	-0.54333	-1.8049
331	653	tr|I3LU04|I3LU04_PIG	-7.05959	0.01525	1.81673	1212.62	16446.9	1274.75	14926.1	911.035	3653.46	-15234.2	0.0737296	-1.13236	-3.76161
332	351	tr|B5APU3|B5APU3_PIG	3.61869	0.01531	1.81502	34502.9	13632.6	30490.8	12579.9	9124.75	6110.76	20870.3	2.53091	0.403277	1.33966
333	509	tr|F2Z4Y1|F2Z4Y1_PIG	4.83042	0.0155	1.80967	49672	22520.2	49607.3	18080.9	5260.96	8603.98	27151.8	2.20566	0.343539	1.14121
334	293	tr|F1S3B4|F1S3B4_PIG	4.8417	0.01578	1.80189	844171	115562	958166	110061	298917	30407.4	728609	7.30492	0.863616	2.86887
335	269	tr|D6PW25|D6PW25_PIG	-3.61664	0.01582	1.80079	36745.2	49096	36220.9	48030.8	4971.78	4055.54	-12350.8	0.748436	-0.125845	-0.418048
336	218	tr|F1RIP6|F1RIP6_PIG	-7.26965	0.01654	1.78146	25209.1	332779	24710.3	314643	11750.2	72570.9	-307570	0.0757534	-1.1206	-3.72255
337	95	tr|I3LDA5|I3LDA5_PIG	6.33174	0.01662	1.77937	1.14362e+06	383275	1.15348e+06	287908	64269.8	200407	760345	2.98381	0.474771	1.57716
338	527	tr|F1SI89|F1SI89_PIG	4.04543	0.01724	1.76346	117349	42931.4	131584	43382.7	34431.1	11227.6	74417.8	2.73341	0.436705	1.4507
339	634	tr|A0A4X1THN6|A0A4X1THN6_PIG	4.32285	0.01733	1.7612	56436	11863.4	64906.9	9434.21	19909.8	4652.49	44572.7	4.75717	0.677349	2.2501
340	592	tr|F1SCC9|F1SCC9_PIG	-7.42429	0.01741	1.7592	10270.1	451223	11743.2	467183	6051.48	102739	-440953	0.0227607	-1.64282	-5.45731
341	146	tr|A0A480KD21|A0A480KD21_PIG	-4.42297	0.01749	1.75721	36248.8	50648.4	35714.4	52016.2	3249.28	4886.62	-14399.6	0.715696	-0.145272	-0.482582
342	277	tr|F1SQN1|F1SQN1_PIG	3.64753	0.01799	1.74497	86557	44670	93103.9	49328	20137.6	9564.53	41887	1.9377	0.287286	0.954343
343	365	tr|A0A287AT48|A0A287AT48_PIG	-6.77863	0.01806	1.74328	9537.39	105708	10471.4	92378.5	4855.05	24210.7	-96170.4	0.0902241	-1.04468	-3.47034
344	20	tr|A0A480JGH8|A0A480JGH8_PIG	4.45426	0.01815	1.74112	6.10672e+06	892702	6.54896e+06	876607	2.2994e+06	381128	5.21402e+06	6.84072	0.835102	2.77415
345	122	tr|A0A4X1SMZ2|A0A4X1SMZ2_PIG	4.51502	0.01815	1.74112	947497	124067	1.00338e+06	107361	359945	51110.1	823430	7.63697	0.882921	2.933
346	342	tr|A0A4X1TT60|A0A4X1TT60_PIG	3.45008	0.01832	1.73707	30229.5	13421.2	28003.5	13759.8	7378.81	5510.84	16808.2	2.25236	0.352638	1.17144
347	238	tr|F2Z4Z8|F2Z4Z8_PIG	5.92619	0.0187	1.72816	588556	252496	587859	262878	31489.1	94358.9	336060	2.33095	0.367534	1.22092
348	616	tr|M3TYI1|M3TYI1_PIG	-3.48292	0.01919	1.71693	24745.9	58275	27016.4	57572.8	13415.9	11959.6	-33529.1	0.42464	-0.371979	-1.23569
349	279	tr|F6Q109|F6Q109_PIG	3.89413	0.01947	1.71063	312029	153697	342063	143839	76108.4	24802.2	158332	2.03016	0.30753	1.02159
350	58	tr|A0A4X1UKU8|A0A4X1UKU8_PIG	6.43211	0.01953	1.7093	1.47133e+06	809961	1.47795e+06	870767	38391.2	174965	661373	1.81655	0.259247	0.861201
351	65	tr|A0A4X1SRF3|A0A4X1SRF3_PIG	4.19785	0.01961	1.70752	595819	484373	594333	505581	26992.3	39598.1	111446	1.23008	0.0899344	0.298756
352	82	tr|F1S682|F1S682_PIG	-6.8718	0.02007	1.69745	63836.9	368329	62982.4	355106	5823.75	76582	-304492	0.173315	-0.761164	-2.52853
353	119	tr|Q29057|Q29057_PIG	4.50184	0.02043	1.68973	2.82565e+06	158106	3.0294e+06	155849	1.18484e+06	21121.3	2.66755e+06	17.8719	1.25217	4.15962
354	552	tr|A0A287B9A0|A0A287B9A0_PIG	4.25599	0.02101	1.67757	39010.6	20353.9	35091.5	19790.8	8630.16	1337.59	18656.7	1.91662	0.282536	0.938563
355	591	tr|F1SGD7|F1SGD7_PIG	3.56436	0.02109	1.67592	97915.8	41266.3	85507	40010.6	28488.5	12210.6	56649.5	2.37278	0.375257	1.24658
356	206	tr|B6VNT8|B6VNT8_PIG	3.42479	0.02124	1.67285	289084	163339	283939	187749	49775.7	46754.7	125745	1.76984	0.247933	0.823617
357	712	tr|I6L6E1|I6L6E1_PIG	3.50481	0.02129	1.67182	73629.1	48305.6	69313.7	45046.4	12783.1	5836.25	25323.6	1.52424	0.183052	0.608087
358	623	tr|F1SKG6|F1SKG6_PIG	3.745	0.02131	1.67142	121595	46970.9	126806	52167.5	37077.2	12654.6	74624	2.58873	0.413086	1.37224
359	520	tr|F1SGE5|F1SGE5_PIG	3.93886	0.02176	1.66234	157089	77112.6	163029	74946.8	21532.4	29817.2	79976.1	2.03713	0.30902	1.02654
360	272	tr|J9JIK0|J9JIK0_PIG	-5.66914	0.02197	1.65817	45920.3	330643	57581	348072	25475.1	84145.1	-284723	0.138882	-0.857355	-2.84807
361	270	tr|X4ZFQ2|X4ZFQ2_PIG	4.25445	0.02206	1.65639	254257	79811.2	261865	84825.1	81222.5	9796.22	174446	3.18573	0.503209	1.67163
362	590	tr|K9IVV5|K9IVV5_PIG	5.61753	0.02242	1.64936	25437.2	11667.4	25741.8	11438.8	1242.7	4106.97	13769.8	2.18019	0.338495	1.12446
363	75	tr|F1RQ16|F1RQ16_PIG	3.26352	0.02247	1.6484	2.21708e+06	1.00573e+06	2.01503e+06	1.13628e+06	560997	421052	1.21135e+06	2.20445	0.343301	1.14042
364	640	tr|A0A4X1TSU2|A0A4X1TSU2_PIG	3.25378	0.02288	1.64054	16175.7	9392.47	17102.1	10189.6	3106.67	2408.26	6783.25	1.7222	0.236084	0.784253
365	85	tr|F1SU61|F1SU61_PIG	4.07695	0.02309	1.63658	462933	216561	504204	226167	118559	20329.3	246371	2.13765	0.329937	1.09603
366	97	tr|A0A4X1UCS9|A0A4X1UCS9_PIG	-6.16923	0.02322	1.63414	178644	1.60979e+06	167216	1.7784e+06	61245.5	398286	-1.43114e+06	0.110974	-0.954779	-3.17171
367	53	tr|A0A4X1U6E3|A0A4X1U6E3_PIG	5.2285	0.0233	1.63264	1.70223e+06	969902	1.6787e+06	953076	83742.5	231505	732328	1.75505	0.24429	0.811515
368	350	tr|B2D1T2|B2D1T2_PIG	-4.48971	0.0236	1.62709	126524	410696	145281	406566	51908.3	99987.5	-284171	0.308073	-0.511346	-1.69866
369	493	tr|A0A4X1VFQ7|A0A4X1VFQ7_PIG	4.89767	0.02404	1.61907	276596	103128	280585	74832.7	24052.7	57701.9	173468	2.68207	0.42847	1.42334
370	690	tr|A0A5G2QPR4|A0A5G2QPR4_PIG	4.30171	0.02444	1.6119	241173	56092.4	238196	18674.1	37139.6	67223.1	185081	4.29958	0.633426	2.10419
371	178	tr|F1SGG3|F1SGG3_PIG	-3.98619	0.02482	1.6052	5.49707e+06	1.57179e+07	5.04932e+06	1.7086e+07	2.48686e+06	3.88392e+06	-1.02208e+07	0.349733	-0.456263	-1.51567
372	11	tr|I3LTB8|I3LTB8_PIG	-6.12893	0.02496	1.60276	349228	2.71631e+06	355091	2.93797e+06	56034.2	667181	-2.36709e+06	0.128567	-0.890871	-2.95941
373	453	tr|A0A4X1T5E1|A0A4X1T5E1_PIG	-6.14885	0.02524	1.59791	22219.5	258037	21883.2	220393	3127.76	66371.4	-235817	0.0861098	-1.06495	-3.53768
374	152	tr|I3LGD4|I3LGD4_PIG	-3.24181	0.02528	1.59722	73641	151789	58647.4	158437	41200.9	21683.9	-78147.7	0.485155	-0.31412	-1.04348
375	189	tr|F1RW75|F1RW75_PIG	-5.05272	0.02541	1.595	167287	388711	178145	403654	25873.3	72520.4	-221424	0.430364	-0.366164	-1.21637
376	715	tr|F1SFZ5|F1SFZ5_PIG	3.95323	0.02543	1.59465	147801	18575.4	148068	19055.2	64228.3	10567.1	129225	7.95681	0.900739	2.99219
377	164	tr|Q95ME5|Q95ME5_PIG	4.1255	0.02575	1.58922	1.9313e+06	161765	1.58887e+06	170886	857538	20125.5	1.76954e+06	11.939	1.07697	3.57761
378	443	tr|F1RMN7|F1RMN7_PIG	-5.09127	0.0268	1.57187	5558.23	10447.6	5472.51	11327.7	513.952	1602.71	-4889.39	0.532009	-0.274081	-0.910476
379	51	tr|A0A4X1TS37|A0A4X1TS37_PIG	4.0054	0.02718	1.56575	555757	214521	477310	213994	169785	12402.6	341236	2.59069	0.413415	1.37333
380	3	tr|A0A4X1T1M6|A0A4X1T1M6_PIG	3.80058	0.02765	1.5583	114572	55994.6	119894	68016.1	15162.2	23243.2	58577.5	2.04613	0.310933	1.0329
381	117	tr|A0A4X1U2I6|A0A4X1U2I6_PIG	-3.22024	0.02805	1.55207	299528	683255	345784	742664	154642	157042	-383726	0.438385	-0.358145	-1.18973
382	344	tr|I3LC92|I3LC92_PIG	3.87316	0.02836	1.54729	333255	203033	323982	177743	31542.9	51429.9	130222	1.64138	0.21521	0.714913
383	498	tr|F1RT87|F1RT87_PIG	4.65383	0.02844	1.54607	143792	81468.3	142967	90865.1	8624.39	21960	62323.5	1.765	0.246745	0.81967
384	481	tr|A0A4X1V6N7|A0A4X1V6N7_PIG	-5.57679	0.02901	1.53745	18483.5	150335	17007.6	131693	5274.46	40695.2	-131852	0.122949	-0.910276	-3.02387
385	727	tr|A0A4X1U9M6|A0A4X1U9M6_PIG	-4.27963	0.02949	1.53033	2856.54	13064.1	2783.66	14428.5	1801.33	3825.34	-10207.5	0.218656	-0.660239	-2.19327
386	532	tr|A0A5G2QPA8|A0A5G2QPA8_PIG	3.3066	0.02957	1.52915	51370.4	30381.6	54301.6	34543.9	7591.66	8811.88	20988.8	1.69084	0.228103	0.75774
387	378	tr|A0A4X1TUS0|A0A4X1TUS0_PIG	-5.22239	0.03012	1.52115	31720.1	164226	33189	176656	9259.12	43208.9	-132506	0.193149	-0.714107	-2.37221
388	697	tr|K9IWA3|K9IWA3_PIG	-3.48786	0.0305	1.5157	11187.3	28702	13070.7	26655.7	5380.35	7344.33	-17514.8	0.389773	-0.409188	-1.35929
389	181	tr|F1RUX1|F1RUX1_PIG	3.3787	0.03091	1.5099	432840	199417	451405	180677	129992	40561.9	233422	2.17052	0.336564	1.11804
390	52	tr|A0A287A7J0|A0A287A7J0_PIG	-5.22835	0.031	1.50864	271912	2.65945e+06	320375	2.2379e+06	147745	780526	-2.38754e+06	0.102244	-0.990363	-3.28991
391	502	tr|D5FGE4|D5FGE4_PIG	-4.87198	0.03173	1.49853	48842.4	201110	55186.6	197953	14559.4	52644.1	-152267	0.242864	-0.614636	-2.04178
392	214	tr|A0A4X1VGS5|A0A4X1VGS5_PIG	-5.28669	0.03178	1.49785	6120.36	50456.4	6743.01	57403.9	2082.9	14413.1	-44336	0.1213	-0.916139	-3.04335
393	731	tr|F1RMB2|F1RMB2_PIG	-3.95836	0.03213	1.49309	4473.76	27580.1	2747.01	30880.2	4813.82	9211.11	-23106.3	0.16221	-0.789923	-2.62407
394	282	tr|A0A4X1TBV2|A0A4X1TBV2_PIG	2.94396	0.03225	1.49147	20259.5	12896.9	20279.2	14186.7	3777.47	2839.31	7362.57	1.57088	0.196143	0.651572
395	668	tr|I3LKB5|I3LKB5_PIG	3.27655	0.03235	1.49013	8860.99	4903.97	8967.87	4516.03	1392.69	1709.03	3957.02	1.8069	0.256935	0.853519
396	88	tr|K9J4R3|K9J4R3_PIG	-5.17563	0.03252	1.48785	74467.5	656118	67410	710078	31564.6	192723	-581651	0.113497	-0.945015	-3.13927
397	700	tr|F2Z5I5|F2Z5I5_PIG	-4.94282	0.03296	1.48201	5189.75	25382.8	4839.8	24629.7	1596.45	6939.61	-20193	0.204459	-0.689393	-2.29011
398	437	tr|I3LTC6|I3LTC6_PIG	3.16181	0.03348	1.47521	204879	66239.7	240023	54865.1	80202.2	30718.8	138639	3.09299	0.490378	1.629
399	713	tr|A0A4X1U7V1|A0A4X1U7V1_PIG	4.37523	0.03394	1.46929	52616.6	21182	51521.1	21799.2	4410.73	11843.5	31434.6	2.48403	0.395156	1.31268
400	46	tr|A0A4X1TM42|A0A4X1TM42_PIG	3.65485	0.03532	1.45198	6.59659e+06	360470	8.03263e+06	360188	3.41183e+06	59412.2	6.23612e+06	18.3	1.26245	4.19377
401	529	tr|F1SQ45|F1SQ45_PIG	-3.37276	0.0365	1.43771	27944.7	44441.4	27613	43925.3	9495.03	2038.05	-16496.7	0.628799	-0.201488	-0.66933
402	423	tr|A0A5G2QQU9|A0A5G2QQU9_PIG	2.95905	0.03673	1.43498	55441.7	24082.4	56378.5	22378.7	13777.8	13948.7	31359.3	2.30217	0.362137	1.20299
403	346	tr|F1S9A4|F1S9A4_PIG	-4.93059	0.03683	1.4338	29378.9	322969	30705.6	290323	13356.5	102483	-293590	0.0909651	-1.04112	-3.45854
404	70	tr|B3CL06|B3CL06_PIG	-4.84842	0.03685	1.43356	566.178	2371.44	582.121	2149.02	106.557	638.276	-1805.26	0.238749	-0.622059	-2.06644
405	1	tr|A0A480HYV8|A0A480HYV8_PIG	-3.86508	0.03701	1.43168	834896	3.26275e+06	954191	3.09393e+06	481374	1.00495e+06	-2.42785e+06	0.255887	-0.591951	-1.96642
406	129	tr|A0A481B882|A0A481B882_PIG	-3.89147	0.03706	1.43109	13202.9	39319	15526.3	39521.1	5056.98	10767.4	-26116.1	0.335788	-0.473934	-1.57438
407	31	tr|A0A4X1UAN8|A0A4X1UAN8_PIG	3.31885	0.03828	1.41703	1.19169e+06	390662	1.16296e+06	347120	468863	99431.3	801031	3.05045	0.484363	1.60902
408	497	tr|A0A287A1D1|A0A287A1D1_PIG	3.37986	0.03848	1.41476	266333	131666	278899	132400	78161.5	13442.5	134667	2.02279	0.305951	1.01635
409	537	tr|A0A5G2QG83|A0A5G2QG83_PIG	-2.96893	0.03849	1.41465	15055.5	45669.4	8824.41	50963	12875.5	13951.4	-30613.8	0.329664	-0.481929	-1.60093
410	114	tr|F1SIN0|F1SIN0_PIG	-4.39878	0.03877	1.4115	103178	507245	112382	423805	43904.6	154494	-404067	0.203408	-0.691632	-2.29755
411	652	tr|A0A4X1TYZ6|A0A4X1TYZ6_PIG	-2.98732	0.03899	1.40905	28045.1	56951.3	19483.1	55112.9	17596.9	6975.23	-28906.2	0.49244	-0.307646	-1.02198
412	737	tr|F1SE42|F1SE42_PIG	2.82222	0.03951	1.40329	98905.2	43639.3	102984	56184	27145	24449.4	55265.9	2.26643	0.355342	1.18042
413	624	tr|B8Y648|B8Y648_PIG	2.91761	0.03953	1.40307	40992.5	13084.4	35014.6	15557.2	17059.3	7498.42	27908.1	3.13294	0.495952	1.64752
414	560	tr|A0A165DE67|A0A165DE67_PIG	2.9875	0.0397	1.40121	128706	57751.2	138864	55907	28658.7	32806.7	70954.9	2.22863	0.348038	1.15616
415	332	tr|A0A4X1U931|A0A4X1U931_PIG	-3.71856	0.04	1.39794	102988	250725	106346	277291	30854.5	63414.1	-147737	0.41076	-0.386412	-1.28363
416	175	tr|G9F6X8|G9F6X8_PIG	-2.84773	0.04057	1.39179	212223	416697	215276	371927	94850.9	93376.8	-204474	0.509299	-0.293027	-0.973416
417	305	tr|B1A8Z3|B1A8Z3_PIG	-3.73748	0.04057	1.39179	32278.9	44536.5	32592.6	43882.3	2481.07	5258.45	-12257.6	0.724774	-0.139797	-0.464397
418	455	tr|Q1W2G0|Q1W2G0_PIG	-4.58542	0.04066	1.39083	24324.7	85403.9	25906.4	80299.8	4054.94	22802.6	-61079.1	0.28482	-0.54543	-1.81188
419	466	tr|F1S937|F1S937_PIG	-3.1693	0.04082	1.38913	32183	50128.4	31244.7	53645	5983.93	8326.32	-17945.4	0.642012	-0.192457	-0.639328
420	237	tr|A0A5G2QPX2|A0A5G2QPX2_PIG	2.86982	0.04091	1.38817	273331	148218	250800	141787	56161.1	57760.7	125113	1.84411	0.265787	0.882926
421	680	tr|A0A4X1W3I2|A0A4X1W3I2_PIG	4.06577	0.04156	1.38132	19192.3	5488.89	19047	2511.71	1939.98	5590.78	13703.4	3.49657	0.543642	1.80594
422	415	tr|F1SH33|F1SH33_PIG	-2.80043	0.04174	1.37945	112915	191104	133475	193642	48224.6	24380.6	-78188.9	0.590856	-0.228518	-0.759121
423	381	tr|A0A5G2R0V1|A0A5G2R0V1_PIG	-4.34761	0.04294	1.36714	36533.5	198701	34576.5	168763	14226.7	63420.4	-162167	0.183862	-0.735508	-2.4433
424	626	tr|F1RUH7|F1RUH7_PIG	-3.43857	0.04419	1.35468	64259.3	131701	61573.3	119370	16543.5	30802.5	-67442.1	0.487916	-0.311655	-1.03529
425	245	tr|F1S9N9|F1S9N9_PIG	3.90019	0.04438	1.35281	465443	276217	474242	295866	29002	80192.5	189225	1.68506	0.226615	0.7528
426	223	tr|A0A4X1VY32|A0A4X1VY32_PIG	2.78361	0.04539	1.34304	376225	222712	422865	232746	98183.4	43523.1	153513	1.68929	0.227705	0.756419
427	660	tr|F1SNT0|F1SNT0_PIG	-3.76666	0.04552	1.3418	14407.5	42042.5	14066.9	47674.5	4730.02	12029.3	-27635.1	0.342688	-0.465101	-1.54503
428	41	tr|F1S9Q3|F1S9Q3_PIG	3.61032	0.0458	1.33913	684796	431126	676223	492766	50773.2	113477	253670	1.58839	0.200957	0.667564
429	183	tr|F2Z5U4|F2Z5U4_PIG	2.70896	0.04581	1.33904	204317	101599	180872	86522.3	65116.3	33662.6	102718	2.01101	0.303415	1.00792
430	96	tr|K9IVR7|K9IVR7_PIG	2.77786	0.04603	1.33696	178334	98221.1	196005	90455.6	51505.2	22484.9	80112.4	1.81563	0.259028	0.860473
431	490	tr|A0A4X1SN56|A0A4X1SN56_PIG	2.60597	0.04791	1.31957	41783.3	18820	38610.4	23834.6	13598.3	9708.65	22963.2	2.22015	0.346382	1.15066
432	469	tr|A0A4X1TXD2|A0A4X1TXD2_PIG	-4.28194	0.04796	1.31912	145330	365457	144670	362308	12253.4	88407.1	-220127	0.397666	-0.400482	-1.33037
433	422	tr|I3LBD8|I3LBD8_PIG	-3.6977	0.04817	1.31722	138423	263628	137750	237607	21302.7	55670.8	-125206	0.525068	-0.279785	-0.929425
434	539	tr|A0A5G2QTA1|A0A5G2QTA1_PIG	2.77489	0.04915	1.30848	80291.7	26690.8	71966	12356.1	23355.7	26650.6	53600.9	3.00821	0.478308	1.58891
435	309	tr|A8U4R4|A8U4R4_PIG	-4.30767	0.04958	1.30469	173289	420707	171462	461801	4839.26	99394.7	-247418	0.4119	-0.385208	-1.27963
436	244	tr|F6Q936|F6Q936_PIG	2.89088	0.05025	1.29886	58720.1	26760.3	65105.4	28716.6	21009.7	5967.13	31959.8	2.1943	0.341295	1.13376
437	93	tr|K7GK75|K7GK75_PIG	3.14328	0.05043	1.29731	2.16014e+06	608273	1.74323e+06	649564	983477	76369.9	1.55187e+06	3.55127	0.550384	1.82834
438	306	tr|A0A4X1SJ10|A0A4X1SJ10_PIG	2.7895	0.05078	1.29431	789144	443343	852909	423207	229955	80266.5	345801	1.77998	0.250416	0.831865
439	147	tr|A0A4X1SY80|A0A4X1SY80_PIG	2.92719	0.05081	1.29405	396236	192371	406704	168902	73363.9	102541	203865	2.05975	0.313814	1.04247
440	499	tr|F1SUP1|F1SUP1_PIG	3.19006	0.05102	1.29226	194612	139556	189828	136139	15070.6	26893	55055.9	1.39451	0.144421	0.479756
441	411	tr|Q2XQ99|Q2XQ99_PIG	-3.49426	0.05195	1.28441	18030	82254.7	12582.7	96208.7	12394.2	29971.1	-64224.7	0.219197	-0.659166	-2.1897
442	638	tr|F1RLQ2|F1RLQ2_PIG	-3.64386	0.05503	1.2594	38372.1	146911	31838.7	160793	15452.2	49826.7	-108539	0.261192	-0.58304	-1.93682
443	424	tr|A0A480M5F4|A0A480M5F4_PIG	-3.66782	0.05523	1.25782	22696.5	95560.4	23120.2	80448.9	9887.8	33325.8	-72863.9	0.23751	-0.624318	-2.07394
444	141	tr|A0A4X1TLV9|A0A4X1TLV9_PIG	2.73323	0.05647	1.24818	511587	292874	538485	295857	89630.4	114823	218713	1.74678	0.242238	0.804698
445	213	tr|A7VK02|A7VK02_PIG	2.84212	0.05661	1.24711	405073	213307	422699	195571	69288.8	100285	191766	1.89901	0.278528	0.92525
446	360	tr|A0A5G2QEL4|A0A5G2QEL4_PIG	-2.47469	0.05672	1.24626	7798.26	13079.6	7954.99	13388.5	3164.23	2480.75	-5281.29	0.596218	-0.224595	-0.746088
447	732	tr|A0A4X1W681|A0A4X1W681_PIG	2.45972	0.05732	1.24169	64680.9	42935	66279.1	47831.1	13909.4	9453.81	21745.9	1.50648	0.177964	0.591184
448	130	tr|A0A4X1TFS8|A0A4X1TFS8_PIG	-3.68778	0.05861	1.23203	330308	1.79551e+06	385519	1.53794e+06	158544	674331	-1.4652e+06	0.183963	-0.735269	-2.44251
449	289	tr|K9IVF7|K9IVF7_PIG	3.58917	0.05895	1.22952	277226	145613	270936	130950	17196.1	61742.9	131613	1.90386	0.279634	0.928925
450	586	tr|Q4R0H5|Q4R0H5_PIG	-3.71589	0.05964	1.22446	5838.72	16401.5	5457.16	17164.8	978.979	4849.98	-10562.8	0.355987	-0.448566	-1.4901
451	264	tr|F1RIF8|F1RIF8_PIG	3.23344	0.05983	1.22308	425079	303289	431503	314458	26413.8	61096.7	121789	1.40156	0.146612	0.487035
452	571	tr|F1S7L6|F1S7L6_PIG	-3.49157	0.06213	1.2067	130563	205280	128669	194113	10090.7	36019.7	-74717.1	0.636023	-0.196527	-0.652849
453	66	tr|A0A4X1T200|A0A4X1T200_PIG	-3.04149	0.06255	1.20377	129346	299564	146894	335259	44237.5	89042.3	-170217	0.431783	-0.364735	-1.21162
454	614	tr|A0A480MYX8|A0A480MYX8_PIG	-3.72122	0.06365	1.1962	18213.3	231059	18812.7	194086	10190.2	98676	-212846	0.0788251	-1.10334	-3.6652
455	260	tr|A0A4X1W994|A0A4X1W994_PIG	2.67364	0.06391	1.19443	161074	125691	158860	135520	14009.4	19448	35383	1.28151	0.107721	0.357842
456	101	tr|A0A480HSJ4|A0A480HSJ4_PIG	-3.4014	0.06513	1.18622	173694	257671	172819	263177	11790.1	41525.7	-83977.1	0.674092	-0.171281	-0.568983
457	328	tr|A0A4X1U6G7|A0A4X1U6G7_PIG	3.1521	0.06577	1.18197	247478	185623	249013	199486	12920.7	32093.9	61854.9	1.33323	0.124904	0.414923
458	188	tr|A0A5G2QC50|A0A5G2QC50_PIG	-2.48498	0.06579	1.18184	1441.17	3266.94	1417.02	3033.09	901.264	1005.1	-1825.77	0.441139	-0.355425	-1.1807
459	630	tr|A0A480Y1Z9|A0A480Y1Z9_PIG	-3.62856	0.06586	1.18138	22945	62111.4	23184.3	71640.4	2356.91	18583.9	-39166.4	0.369417	-0.432483	-1.43668
460	610	tr|D0G0C9|D0G0C9_PIG	2.54287	0.06611	1.17973	54806.5	26682.5	62339.2	28131.2	20598	6982.83	28124.1	2.05403	0.312606	1.03845
461	601	tr|F1SCY4|F1SCY4_PIG	-3.21614	0.06742	1.17121	43727.6	162479	47923.6	155178	21430.1	61201.6	-118752	0.269128	-0.570042	-1.89364
462	603	tr|A0A5G2R9K0|A0A5G2R9K0_PIG	-2.98479	0.06799	1.16755	15584.4	39045.8	16025.2	39586.4	5881.37	12625.8	-23461.4	0.39913	-0.398885	-1.32507
463	612	tr|Q8MJ48|Q8MJ48_PIG	2.45461	0.06805	1.16717	36145.4	14784.9	42420.7	16212.1	15800.4	6320.18	21360.5	2.44475	0.388234	1.28968
464	480	tr|F1S0C1|F1S0C1_PIG	2.65808	0.06852	1.16418	63322.2	38293.6	66138.2	45971.5	9467.41	14098.3	25028.6	1.6536	0.218429	0.725607
465	28	tr|A5A8V6|A5A8V6_PIG	2.76981	0.06863	1.16349	1.10812e+06	230251	833920	239206	631945	42873.5	877867	4.81266	0.682385	2.26683
466	329	tr|I3LVS7|I3LVS7_PIG	-3.24479	0.06933	1.15908	89838.4	173649	88205.2	179893	13439.8	43197	-83810.4	0.517357	-0.28621	-0.950768
467	547	tr|A0A480DIZ4|A0A480DIZ4_PIG	2.72477	0.07037	1.15261	116160	35637.6	124759	36860.9	58746.9	5615.62	80522	3.25947	0.513147	1.70464
468	724	tr|A0A5G2R1X9|A0A5G2R1X9_PIG	3.09625	0.07072	1.15046	28234.6	17522.3	27690.7	19676.7	2134.04	5700.4	10712.3	1.61136	0.207191	0.688275
469	736	tr|F1SJ30|F1SJ30_PIG	2.62986	0.07106	1.14837	33930.1	15961.7	34861.3	13589.1	6798.9	10265.4	17968.4	2.12572	0.327505	1.08795
470	217	tr|I3LVL5|I3LVL5_PIG	-2.37213	0.07252	1.13954	3611	6976.52	4423.29	6442.56	1789.8	1906.89	-3365.51	0.517594	-0.286011	-0.950108
471	145	tr|F2Z5K4|F2Z5K4_PIG	2.67539	0.07287	1.13745	58172.9	21592.8	46740.2	20633	27130.5	2964.4	36580.1	2.69408	0.430411	1.42979
472	236	tr|F2Z5D2|F2Z5D2_PIG	3.20802	0.07324	1.13525	237942	138772	240866	116724	14605.3	52027.9	99170.3	1.71463	0.234169	0.777894
473	284	tr|A0A5G2QWV3|A0A5G2QWV3_PIG	2.42393	0.07401	1.13071	16392.6	7874.11	18099.5	6709.19	6516.18	2281.67	8518.48	2.08183	0.318446	1.05786
474	340	tr|F1SJX5|F1SJX5_PIG	2.47171	0.07437	1.1286	169140	59122.3	138741	49555	84173.1	25095.7	110018	2.86085	0.456496	1.51645
475	29	tr|Q8WNW8|Q8WNW8_PIG	-3.03408	0.07466	1.12691	987116	2.42155e+06	1.11993e+06	2.65834e+06	283720	781137	-1.43444e+06	0.407637	-0.389726	-1.29464
476	439	tr|A0A5G2R392|A0A5G2R392_PIG	2.977	0.07484	1.12587	56482.9	34443	55672.6	28473.8	4780.14	12136.4	22039.8	1.63989	0.214815	0.713601
477	562	tr|F1SPK8|F1SPK8_PIG	2.34416	0.07518	1.1239	47230.1	26211	51301.9	20003.2	11259.8	12087.6	21019	1.80192	0.255735	0.849532
478	165	tr|A0A4X1UA74|A0A4X1UA74_PIG	2.89797	0.07569	1.12096	176614	97619.5	171981	97333.7	19047.5	44237.6	78994.3	1.80921	0.257488	0.855356
479	542	tr|D0G6X4|D0G6X4_PIG	2.90778	0.07574	1.12067	40484.6	23693.5	39396.1	19984.1	3982.67	9388.3	16791.1	1.70868	0.232661	0.772883
480	488	tr|F1RGR4|F1RGR4_PIG	-3.37187	0.076	1.11919	123942	388323	118491	444486	14515.7	135223	-264381	0.319173	-0.495975	-1.64759
481	543	tr|F6Q625|F6Q625_PIG	3.38229	0.07613	1.11844	175362	87475.7	175629	77155.1	4005.33	44872.3	87886.5	2.0047	0.302049	1.00338
482	323	tr|A0A5G2RIA6|A0A5G2RIA6_PIG	3.309	0.07936	1.1004	299348	121040	299137	97048.2	7685.25	93095.2	178308	2.47313	0.393248	1.30634
483	396	tr|A0A4X1UFT2|A0A4X1UFT2_PIG	-2.28382	0.08065	1.0934	54302.6	96531.1	52964.4	102818	23180	24953.8	-42228.5	0.56254	-0.249847	-0.829973
484	246	tr|M3VHA3|M3VHA3_PIG	-3.13074	0.08147	1.089	2122.77	12641.7	1883.61	14912.7	1220.12	5722.78	-10519	0.167918	-0.774903	-2.57417
485	330	tr|D3K5J4|D3K5J4_PIG	2.30988	0.08265	1.08276	572861	279259	679772	257124	234445	85120.6	293602	2.05136	0.312042	1.03658
486	417	tr|F1RM87|F1RM87_PIG	-2.93767	0.0837	1.07727	170927	389980	160467	402094	39396.7	124565	-219053	0.438298	-0.358231	-1.19002
487	611	tr|A0A4X1VVT2|A0A4X1VVT2_PIG	-2.31514	0.08386	1.07645	9180.14	25160.1	8040.2	26017.5	7985.34	9752.11	-15979.9	0.364869	-0.437863	-1.45455
488	394	tr|F1RJF7|F1RJF7_PIG	-2.15304	0.08395	1.07598	36368.3	57592.9	36931.1	53813.9	15140.4	10936.8	-21224.6	0.631472	-0.199646	-0.66321
489	74	tr|A0A4X1UZH2|A0A4X1UZH2_PIG	-2.25942	0.08708	1.06008	290290	433835	343567	454539	117011	42896.3	-143545	0.669126	-0.174492	-0.579651
490	556	tr|A0A4X1VRT2|A0A4X1VRT2_PIG	2.45392	0.08735	1.05874	41037.8	20626.4	33527.6	21101.9	16432.5	2245.11	20411.3	1.98957	0.298759	0.992457
491	387	tr|F1RMW6|F1RMW6_PIG	2.49211	0.08785	1.05626	445046	201429	521095	205577	195240	8912.92	243618	2.20945	0.344284	1.14369
492	696	tr|Q864B5|Q864B5_PIG	-2.76527	0.08808	1.05512	19017.7	34457.1	18440.1	37415.9	3497.71	9183.99	-15439.4	0.551923	-0.258121	-0.857461
493	503	tr|I3LNS9|I3LNS9_PIG	-2.32886	0.08884	1.05139	104633	158720	125051	159629	44414.4	11775.3	-54086.7	0.659231	-0.180962	-0.601144
494	303	tr|A0A4X1SFR5|A0A4X1SFR5_PIG	-2.27011	0.08896	1.05081	4460.22	10625.4	4392.15	12218	3105.35	3859.31	-6165.16	0.419771	-0.376988	-1.25233
495	695	tr|A0A5G2R9D7|A0A5G2R9D7_PIG	-2.88506	0.08971	1.04716	2303.6	15463.8	1594.66	13416.1	2144.43	7679.38	-13160.2	0.148967	-0.826909	-2.74693
496	546	tr|A0A4X1UEF5|A0A4X1UEF5_PIG	2.55329	0.09011	1.04523	41151.6	18619.7	40242.6	14855.8	7130.87	13981.6	22531.9	2.21011	0.344414	1.14412
497	43	tr|B2CZF8|B2CZF8_PIG	2.12531	0.09127	1.03967	3.51137e+06	1.83251e+06	3.98832e+06	2.06667e+06	1.35667e+06	701131	1.67886e+06	1.91615	0.282429	0.93821
498	391	tr|A0A480YWX1|A0A480YWX1_PIG	2.87931	0.09286	1.03217	98095.1	68182.3	98283	68481.8	4267.64	17610.4	29912.8	1.43872	0.157976	0.524784
499	733	tr|F1RXY7|F1RXY7_PIG	-2.2539	0.09417	1.02609	5117.53	11953.2	4890.99	9766.05	3313.46	4399.92	-6835.62	0.428133	-0.368422	-1.22387
500	252	tr|L8B0U8|L8B0U8_PIG	-2.26804	0.10261	0.98881	2769.14	5997.53	3330.09	6161.85	1372.44	2160.03	-3228.39	0.461714	-0.335627	-1.11493
501	628	tr|I3LFQ9|I3LFQ9_PIG	-2.14927	0.10411	0.982508	6897.5	13880.7	6998.54	13042.8	3594.34	4688.32	-6983.17	0.496914	-0.303719	-1.00893
502	559	tr|F1SGZ8|F1SGZ8_PIG	2.68591	0.10587	0.975227	309573	204665	311548	214247	15547.9	66298.2	104908	1.51259	0.17972	0.597018
503	47	tr|Q4R0H6|Q4R0H6_PIG	-2.74621	0.10933	0.961261	5966.13	19650	5643.37	16314.8	824.273	8600.96	-13683.9	0.303619	-0.517671	-1.71967
504	317	tr|A0A4X1TK49|A0A4X1TK49_PIG	-2.40519	0.11038	0.95711	24011.4	69965.2	26101.1	78999.4	13284.6	31028.6	-45953.8	0.343191	-0.464464	-1.54292
505	629	tr|A0A5G2R489|A0A5G2R489_PIG	-2.08796	0.11195	0.950976	23420.8	38386.9	21734.7	34365.1	7857.46	10384	-14966.1	0.610124	-0.214582	-0.712825
506	704	tr|F1SHY5|F1SHY5_PIG	2.08668	0.11197	0.950898	101935	74903.7	102194	78877.3	24560	7143.06	27030.8	1.36087	0.133818	0.444533
507	639	tr|A0A5G2QML3|A0A5G2QML3_PIG	-2.67657	0.1124	0.949234	2034.44	9358.7	1896.37	10955.9	655.313	4705.53	-7324.26	0.217385	-0.66277	-2.20168
508	694	tr|A0A4X1U8C1|A0A4X1U8C1_PIG	-2.54783	0.11285	0.947498	29972.9	116936	24618.8	134493	15885.6	57495.9	-86963.4	0.256318	-0.591221	-1.96399
509	579	tr|A0A287B6G6|A0A287B6G6_PIG	-2.53565	0.11311	0.946499	8677.64	28823.2	8513.44	21683.4	3803.56	13361	-20145.5	0.301065	-0.52134	-1.73185
510	588	tr|B0FJ00|B0FJ00_PIG	-2.62935	0.11357	0.944736	10487.9	134121	4521.73	123625	14562.2	80459.1	-123633	0.0781977	-1.10681	-3.67673
511	154	tr|I3L812|I3L812_PIG	-1.91085	0.11447	0.941308	279723	417095	303353	453695	108611	81591.9	-137371	0.670647	-0.173506	-0.576374
512	190	tr|K9J6M1|K9J6M1_PIG	2.08736	0.1146	0.940815	230716	137419	214670	104829	47492.8	65586.1	93296.6	1.67892	0.22503	0.747533
513	515	tr|F1S1A6|F1S1A6_PIG	-2.63014	0.11863	0.925805	10893.5	37359.2	10911.6	29022.7	1012.86	17406.7	-26465.8	0.291587	-0.535232	-1.778
514	554	tr|A0A4X1WBP3|A0A4X1WBP3_PIG	-2.24655	0.11934	0.923214	20776.8	40212.8	20196.9	32844.8	6741.09	13800.8	-19436	0.516672	-0.286785	-0.95268
515	198	tr|A0A286ZZF0|A0A286ZZF0_PIG	-2.27062	0.1218	0.914353	116920	194333	117911	193933	24337.4	55161.4	-77412.3	0.601651	-0.220656	-0.733002
516	33	tr|A0A2C9F3F5|A0A2C9F3F5_PIG	1.8788	0.12346	0.908474	2.59956e+06	1.56414e+06	2.81509e+06	1.79947e+06	944959	491379	1.03542e+06	1.66197	0.220624	0.732898
517	566	tr|F1RHU4|F1RHU4_PIG	1.93297	0.12376	0.90742	60607.3	26468	70917.2	32356	32191.6	12592.1	34139.3	2.28983	0.359803	1.19524
518	664	tr|F1SFY5|F1SFY5_PIG	-2.02814	0.12614	0.899147	19227.7	35771.1	16551.4	42259.3	8241.66	12192.8	-16543.5	0.537519	-0.269606	-0.895612
519	617	tr|I3L7V7|I3L7V7_PIG	2.4718	0.1278	0.893469	54537.3	21501	56107.1	10006.3	3504.45	22949.6	33036.3	2.5365	0.404235	1.34284
520	491	tr|B5KJG2|B5KJG2_PIG	-2.00264	0.12887	0.889848	74576.1	102355	82364.8	100577	26909	5844.39	-27779	0.728602	-0.13751	-0.456798
521	710	tr|F1S8J8|F1S8J8_PIG	-2.17962	0.13141	0.881372	366629	1.08538e+06	258498	1.18078e+06	235843	533396	-718755	0.337787	-0.471357	-1.56581
522	436	tr|A0A4X1SRL5|A0A4X1SRL5_PIG	-2.43002	0.13143	0.881305	37358.1	101254	39551.1	75895.1	6925.07	45146.6	-63896	0.368954	-0.433027	-1.43849
523	632	tr|F1RSG9|F1RSG9_PIG	1.83283	0.13185	0.87992	37445.9	26315.5	34268.5	23836.9	10527.2	5246	11130.4	1.42296	0.153193	0.508895
524	352	tr|F1SGI7|F1SGI7_PIG	-2.05438	0.13258	0.877522	82153.7	201183	73417.4	209705	51558.4	89873.6	-119030	0.408352	-0.388965	-1.29211
525	192	tr|F1SSJ8|F1SSJ8_PIG	2.11544	0.13271	0.877096	89479.5	53159.4	95101.5	40527.2	13644.4	27289.2	36320.1	1.68323	0.226144	0.751233
526	201	tr|K9IVG2|K9IVG2_PIG	2.04139	0.13301	0.876116	445537	261799	445821	198254	81446.7	139026	183738	1.70183	0.230916	0.767087
527	222	tr|F1RP42|F1RP42_PIG	1.79786	0.13423	0.87215	125802	95598.9	118195	107245	23922.4	20431.6	30203	1.31593	0.119234	0.396087
528	333	tr|A9XFX6|A9XFX6_PIG	-2.42429	0.13559	0.867772	327457	761915	332071	826298	18147.4	310004	-434458	0.429782	-0.366752	-1.21832
529	273	tr|A0A4X1VDS6|A0A4X1VDS6_PIG	2.29782	0.13614	0.866014	365363	254890	364211	226095	21525.6	81158.6	110473	1.43341	0.156371	0.519454
530	210	tr|F1RPE4|F1RPE4_PIG	-2.37487	0.1371	0.862963	143758	708590	164019	797836	58067.2	408865	-564832	0.202879	-0.692763	-2.30131
531	549	tr|F1S3F3|F1S3F3_PIG	1.76633	0.13762	0.861318	167654	117193	181548	109959	43890.9	31678.9	50460.2	1.43057	0.15551	0.516593
532	294	tr|Q58G70|Q58G70_PIG	-1.91254	0.14019	0.853283	15930.5	27132.9	15442.4	27871.5	6065.64	8679.37	-11202.4	0.587129	-0.231266	-0.768251
533	311	tr|A0A5G2R2Z4|A0A5G2R2Z4_PIG	-2.17396	0.14179	0.848354	5687.37	14206.3	6375.16	13535	2258.74	6499.23	-8518.89	0.400343	-0.397568	-1.32069
534	636	tr|F1RWJ5|F1RWJ5_PIG	1.76044	0.1428	0.845272	37907.1	14844.9	28168.7	9375.1	22397	11774.1	23062.2	2.55354	0.407143	1.3525
535	486	tr|A0A4X1W4Z5|A0A4X1W4Z5_PIG	1.86421	0.15095	0.821167	185186	132878	194667	130329	27897.2	42169.3	52308.1	1.39365	0.144155	0.478873
536	374	tr|A0A5G2QV12|A0A5G2QV12_PIG	1.71646	0.15178	0.818785	76405.8	52132.8	64722.3	56172.5	24397	12390.3	24273	1.4656	0.166015	0.551491
537	118	tr|C4TP28|C4TP28_PIG	-1.82771	0.1518	0.818728	44394	67170.7	33695.7	64442.6	23918.7	6067.45	-22776.7	0.660914	-0.179855	-0.597466
538	438	tr|F1RX66|F1RX66_PIG	2.08979	0.15322	0.814685	118569	76076.3	117816	89677.8	11261.8	33841.3	42492.7	1.55855	0.192722	0.640207
539	105	tr|I3LJJ8|I3LJJ8_PIG	1.99322	0.15445	0.811212	1.1753e+06	594410	1.1552e+06	332987	208628	471339	580895	1.97726	0.296064	0.983505
540	669	tr|A0A4X1UH20|A0A4X1UH20_PIG	-2.21095	0.15496	0.80978	46447.9	174625	48303.8	163355	11837.5	99888.9	-128177	0.265986	-0.575141	-1.91058
541	563	tr|F1SMJ4|F1SMJ4_PIG	-2.10556	0.15699	0.804128	29974.6	64345.9	30774.4	60722.7	7462.58	27525.6	-34371.2	0.465836	-0.331767	-1.1021
542	602	tr|A0A4X1TD05|A0A4X1TD05_PIG	-1.82309	0.1601	0.795609	66621.4	80545.9	69069.7	83672.3	7360.47	11592.3	-13924.6	0.827123	-0.0824301	-0.273827
543	106	tr|A0A4X1W3D7|A0A4X1W3D7_PIG	-1.66273	0.16449	0.78386	12542.9	15744.7	13555.6	15282.5	2517.22	2524.29	-3201.82	0.796642	-0.098737	-0.327997
544	349	tr|F1SM35|F1SM35_PIG	1.72148	0.16788	0.775001	69165	40610.6	62851.9	43326.2	31532.6	8925.49	28554.4	1.70313	0.231247	0.768185
545	582	tr|Q06AT7|Q06AT7_PIG	1.76894	0.17005	0.769423	158970	127348	161868	111663	17075.7	27202.2	31621.5	1.24831	0.0963214	0.319973
546	69	tr|F1RPA7|F1RPA7_PIG	1.75857	0.17071	0.767741	960531	381654	725361	366999	646711	106730	578877	2.51676	0.400841	1.33157
547	359	tr|A0A4X1UGL9|A0A4X1UGL9_PIG	-1.6018	0.17071	0.767741	1268.99	2562.86	937.441	2071.42	1198.01	938.609	-1293.87	0.495147	-0.305266	-1.01407
548	608	tr|A0A4X1UVK4|A0A4X1UVK4_PIG	-2.09434	0.17114	0.766648	47999.3	280138	47472	316653	4524.47	191943	-232139	0.171341	-0.766138	-2.54505
549	516	tr|A0A4X1SKU6|A0A4X1SKU6_PIG	-1.74739	0.17134	0.766141	11392	26810.6	7848.43	26614.3	8704.44	13294.8	-15418.5	0.424909	-0.371704	-1.23477
550	526	tr|A0A5G2RCF6|A0A5G2RCF6_PIG	1.61818	0.17988	0.745017	82313	61717.9	86794.6	66556.5	23269.7	8935.8	20595.1	1.3337	0.125058	0.415432
551	665	tr|A0A4X1WAZ4|A0A4X1WAZ4_PIG	-1.63539	0.18235	0.739094	11415.1	14751.5	11058.1	16148.9	2289.09	2925.17	-3336.44	0.773825	-0.111357	-0.369921
552	465	tr|I3L9J4|I3L9J4_PIG	-1.60487	0.18255	0.738618	17814.1	27986.8	12940.9	26693.7	11577.5	4472.73	-10172.7	0.636518	-0.196189	-0.651727
553	339	tr|Q8WNR3|Q8WNR3_PIG	-1.92668	0.18748	0.727045	3533.24	8495.41	3222.19	6736.4	821.679	4403.78	-4962.17	0.4159	-0.381011	-1.26569
554	310	tr|F1SK58|F1SK58_PIG	-1.88811	0.18816	0.725473	475839	1.53187e+06	545734	2.04849e+06	241012	945996	-1.05603e+06	0.310626	-0.507763	-1.68675
555	185	tr|F1SGX3|F1SGX3_PIG	-1.63297	0.19025	0.720675	259866	315856	246873	335949	35214.4	50958.7	-55989.9	0.822736	-0.0847394	-0.281498
556	635	tr|A0A5G2QY42|A0A5G2QY42_PIG	-1.93295	0.19251	0.715547	23598.3	123034	22094.4	82549.4	4229.33	89025.6	-99435.5	0.191803	-0.717144	-2.3823
557	220	tr|Q1HDU1|Q1HDU1_PIG	-1.61693	0.19334	0.713678	13520.7	24393.8	14947.3	20475.7	6929.28	9982.41	-10873.2	0.554265	-0.256282	-0.851352
558	452	tr|D0G780|D0G780_PIG	1.86802	0.19843	0.702393	132189	73025.9	133555	54524.1	8277.92	54386.4	59163.2	1.81017	0.257719	0.856123
559	725	tr|I3LJW2|I3LJW2_PIG	-1.8302	0.20137	0.696005	11567.2	47222.3	9067.37	29019.5	6695.11	33241.2	-35655.2	0.244951	-0.610921	-2.02943
560	410	tr|D0G778|D0G778_PIG	-1.8556	0.20225	0.694111	37464.3	75708.3	37090.3	92741.3	4029.77	35526.7	-38244.1	0.49485	-0.305526	-1.01494
561	390	tr|F1S4J6|F1S4J6_PIG	-1.47628	0.20227	0.694069	113439	158922	115544	174082	43563.3	37740.7	-45483.4	0.7138	-0.146423	-0.486408
562	388	tr|F1SJ68|F1SJ68_PIG	-1.76948	0.20573	0.686702	28243.7	97117.1	28608.6	126618	18065.2	65576	-68873.4	0.290821	-0.536375	-1.7818
563	540	tr|A0A4X1T1P2|A0A4X1T1P2_PIG	1.48311	0.20994	0.677905	173623	105667	152518	113813	83195.9	33276.2	67956.2	1.64312	0.215669	0.716437
564	59	tr|F1SGG6|F1SGG6_PIG	-1.50615	0.21166	0.674361	835306	1.56401e+06	597190	1.9403e+06	541306	694603	-728701	0.534081	-0.272393	-0.90487
565	548	tr|K7GSR6|K7GSR6_PIG	-1.80719	0.21199	0.673685	56702.1	128122	56281.7	155818	3462.81	68385.1	-71420.2	0.442562	-0.354026	-1.17605
566	320	tr|A0A4X1W3M9|A0A4X1W3M9_PIG	-1.56374	0.21263	0.672375	13492.1	19969.6	14316	16377.7	3870.25	6343.69	-6477.5	0.675632	-0.17029	-0.56569
567	17	tr|F1SS26|F1SS26_PIG	-1.54607	0.21266	0.672314	896432	1.25561e+06	1.08866e+06	1.27322e+06	454771	82493.6	-359182	0.713939	-0.146339	-0.486127
568	258	tr|A0A480SE36|A0A480SE36_PIG	-1.79949	0.21374	0.670114	8216.95	429091	9040.97	470681	3481.17	405090	-420874	0.0191497	-1.71784	-5.70654
569	470	tr|F1RQ47|F1RQ47_PIG	-1.73352	0.21816	0.661225	33535.1	224049	18072.1	122782	37027.6	187632	-190514	0.149677	-0.824844	-2.74007
570	221	tr|A0A5G2QKC9|A0A5G2QKC9_PIG	-1.73146	0.21831	0.660926	1.02465e+06	1.24204e+06	1.03874e+06	1.25391e+06	42971.8	214255	-217389	0.824974	-0.0835598	-0.277579
571	619	tr|A0A5G2R0E2|A0A5G2R0E2_PIG	-1.74826	0.21937	0.658823	16238.1	49856.4	14273.5	62765.3	4334.06	33094.5	-33618.3	0.325697	-0.487186	-1.6184
572	593	tr|A0A2C9F366|A0A2C9F366_PIG	1.41984	0.22009	0.6574	61044.5	53856.3	61297	50539.3	6793.72	6501.99	7188.16	1.13347	0.0544098	0.180745
573	366	tr|F1S6Z8|F1S6Z8_PIG	-1.71986	0.2223	0.653061	43262.4	89111.1	45820.9	108166	7813.91	45675	-45848.7	0.485488	-0.313821	-1.04249
574	338	tr|F1S431|F1S431_PIG	1.59082	0.22471	0.648378	29321.8	20276.8	29571.3	19062.3	3994.97	9220.24	9044.97	1.44608	0.160191	0.532143
575	662	tr|I3L5S3|I3L5S3_PIG	-1.72344	0.22564	0.646584	50680.9	106640	50858.4	130033	4712.65	56090.5	-55959.2	0.475252	-0.323076	-1.07324
576	242	tr|F1SKY2|F1SKY2_PIG	1.71164	0.22613	0.645642	568536	373362	560235	295039	24945	196316	195174	1.52275	0.182628	0.606677
577	484	tr|A0A4X1U847|A0A4X1U847_PIG	-1.70223	0.22637	0.645181	23492.8	68647.3	24515.8	91593.7	7130.98	45528.6	-45154.5	0.342225	-0.465689	-1.54698
578	714	tr|A0A287B7K6|A0A287B7K6_PIG	-1.61903	0.22655	0.644836	29692	54423.8	26919.8	40719.4	9020.2	25278.7	-24731.8	0.545571	-0.263149	-0.874162
579	682	tr|A0A5G2RBD3|A0A5G2RBD3_PIG	1.49466	0.23184	0.634812	741085	25421.3	463447	31209.5	957550	10730.7	715664	29.1522	1.46467	4.86553
580	650	tr|A9XFX7|A9XFX7_PIG	-1.41141	0.24227	0.6157	128791	175215	126402	162047	34004.7	48769.9	-46424.7	0.735042	-0.133688	-0.444102
581	709	tr|A0A4X1T074|A0A4X1T074_PIG	-1.49963	0.24269	0.614948	9325.9	15647.5	8530.95	18922.6	3108.41	6786.99	-6321.59	0.596	-0.224754	-0.746617
582	249	tr|A0A4X1SH01|A0A4X1SH01_PIG	-1.57326	0.24395	0.612699	57643.1	119531	57403.9	99436.2	18013.4	66325	-61888.3	0.482242	-0.316735	-1.05217
583	530	tr|F1S866|F1S866_PIG	-1.57152	0.24403	0.612557	75.9591	395.235	54.9814	588.493	94.1624	342.312	-319.276	0.192187	-0.716276	-2.37942
584	369	tr|A0A4X1WBK1|A0A4X1WBK1_PIG	-1.52146	0.24407	0.612486	359191	1.11699e+06	211839	1.23108e+06	321585	816494	-757798	0.321571	-0.492724	-1.63679
585	251	tr|M1TFP4|M1TFP4_PIG	-1.31856	0.24609	0.608906	124641	172089	141423	190476	59553.4	34995.8	-47447.9	0.724283	-0.140092	-0.465375
586	605	tr|F1RF26|F1RF26_PIG	-1.54748	0.24853	0.604621	98723.1	332260	72420.4	424645	72007.5	253844	-233537	0.297126	-0.52706	-1.75086
587	648	tr|A0A4X1VIM8|A0A4X1VIM8_PIG	1.49871	0.25005	0.601973	22015.1	11937.2	23428.1	7013.49	4272.66	11043.7	10078	1.84425	0.26582	0.883034
588	288	tr|A0A5G2QK18|A0A5G2QK18_PIG	-1.53661	0.25612	0.591557	22164.9	65416.1	24579.6	68704.6	10417.6	47910.2	-43251.2	0.338829	-0.470019	-1.56137
589	711	tr|A0A4X1W649|A0A4X1W649_PIG	-1.50922	0.25741	0.589375	31803.9	128082	23004.4	124007	30122.7	107370	-96278.5	0.248308	-0.605009	-2.0098
590	180	tr|I3L8L8|I3L8L8_PIG	-1.34	0.26149	0.582545	3929.96	6901.94	4155.06	8611.93	2317.31	3275.6	-2971.97	0.5694	-0.244582	-0.812485
591	413	tr|A0A5G2QRW3|A0A5G2QRW3_PIG	1.34587	0.26208	0.581566	51767	38665	59425.5	37787	18907.4	4023.55	13102	1.33886	0.126735	0.421004
592	335	tr|F1SMS8|F1SMS8_PIG	-1.39018	0.26253	0.580821	101888	187923	126491	239330	52188.5	97198	-86035	0.542179	-0.265858	-0.88316
593	256	tr|F1RFD6|F1RFD6_PIG	1.26644	0.26473	0.577197	292258	245645	276108	228585	50561.5	46332.9	46612.9	1.18976	0.0754584	0.250667
594	692	tr|F1SDH8|F1SDH8_PIG	-1.3517	0.26606	0.57502	5366.66	8649.72	4267.26	8509.91	4808.65	596.169	-3283.05	0.620444	-0.207298	-0.688628
595	403	tr|A0A5G2QSK0|A0A5G2QSK0_PIG	-1.43057	0.26714	0.573261	27431.2	65855.5	21405	40550.7	16879.6	44165.5	-38424.3	0.416537	-0.380347	-1.26348
596	506	tr|F1SMN1|F1SMN1_PIG	-1.50111	0.26812	0.571671	4879.7	23357.6	5218.74	20848.2	3213.29	21138.4	-18477.9	0.208912	-0.680036	-2.25903
597	432	tr|A0A480EV23|A0A480EV23_PIG	1.26097	0.272	0.565431	91355.9	74026.1	84720.2	78273.3	17282.5	18509.9	17329.8	1.2341	0.0913517	0.303464
598	555	tr|Q5PSB3|Q5PSB3_PIG	1.26553	0.27933	0.553882	125478	91269.7	100506	90984.5	50972.2	15599.1	34208	1.3748	0.13824	0.459223
599	544	tr|I3LLY4|I3LLY4_PIG	-1.4287	0.28384	0.546926	2461.6	12334.5	2634.18	9822.62	2131.18	11826.1	-9872.94	0.19957	-0.699905	-2.32503
600	701	tr|F1STU7|F1STU7_PIG	1.24521	0.28477	0.545506	8607.45	5134.45	6390.63	5243.16	5230.37	1679.12	3473	1.67641	0.224381	0.745376
601	250	tr|I3LHC8|I3LHC8_PIG	1.36643	0.29122	0.535779	439298	305009	441912	356211	49552.6	164722	134289	1.44028	0.158446	0.526347
602	699	tr|I3LG91|I3LG91_PIG	-1.33161	0.29228	0.534201	29295.8	45161.8	27562.5	53217.2	7739.15	19518.5	-15866	0.648686	-0.187966	-0.624408
603	368	tr|F1S0N2|F1S0N2_PIG	1.26843	0.29303	0.533088	4607.18	1509.97	2620.83	1382.99	4866.69	351.054	3097.22	3.05118	0.484468	1.60937
604	434	tr|Q1RLJ4|Q1RLJ4_PIG	-1.4046	0.29518	0.529913	7709.38	63933.2	8071.07	43791.8	1926.33	69311.4	-56223.9	0.120585	-0.918707	-3.05188
605	448	tr|F1RZY6|F1RZY6_PIG	-1.39321	0.29816	0.525551	324369	940217	322915	1.25909e+06	12777.2	765548	-615849	0.344993	-0.462189	-1.53536
606	567	tr|I3LS60|I3LS60_PIG	-1.37122	0.30177	0.520324	27853.1	157411	24047.9	79099.7	18304.3	162881	-129558	0.176945	-0.752161	-2.49862
607	142	tr|I3LK18|I3LK18_PIG	1.19972	0.30745	0.512226	86335.2	61765.4	93194.8	47897.5	20943.7	30483.9	24569.8	1.39779	0.145443	0.48315
608	170	tr|L8B0W9|L8B0W9_PIG	-1.22369	0.31158	0.50643	1302.77	2338.59	1240.4	1681.43	718.828	1327.42	-1035.82	0.557074	-0.254087	-0.84406
609	464	tr|F1SGY1|F1SGY1_PIG	-1.12466	0.31506	0.501607	3154.22	5364.68	2065.91	5639.91	2701.9	2472.62	-2210.47	0.58796	-0.230653	-0.766211
610	297	tr|A0A5G2QQW2|A0A5G2QQW2_PIG	1.30969	0.31842	0.497	323772	281328	322603	298488	6344.17	55862.5	42444.1	1.15087	0.0610266	0.202726
611	295	tr|A0A4X1TAN5|A0A4X1TAN5_PIG	1.30856	0.31982	0.495094	210238	167284	210602	174605	4478.13	56722.1	42953.6	1.25677	0.0992559	0.329721
612	721	tr|F1SGN8|F1SGN8_PIG	-1.31026	0.32022	0.494552	15925.8	73856.1	15863.1	54013.5	2262.73	76553.8	-57930.4	0.215632	-0.666286	-2.21336
613	599	tr|A0A480UGD5|A0A480UGD5_PIG	1.16913	0.32067	0.493942	39402.7	31184.1	45604.1	31073.8	13759.7	2499.71	8218.54	1.26355	0.101592	0.337481
614	621	tr|F1S9H9|F1S9H9_PIG	1.28142	0.32413	0.489281	66014.7	37790.7	66480.6	16668	6296.19	37757.8	28224	1.74685	0.242256	0.804757
615	384	tr|F1RQI7|F1RQI7_PIG	-1.14663	0.32451	0.488772	30530.1	43132.6	30083.1	49504.4	11503.8	16221.7	-12602.4	0.707821	-0.150077	-0.498544
616	45	tr|A0A5G2RJ15|A0A5G2RJ15_PIG	1.15877	0.32592	0.486889	2.08689e+06	1.34428e+06	2.67149e+06	1.33704e+06	1.26187e+06	194597	742606	1.55242	0.191009	0.634517
617	720	tr|F1RRT3|F1RRT3_PIG	-1.28219	0.32818	0.483888	22081	330007	27074.2	161596	12355.1	415826	-307926	0.0669108	-1.1745	-3.90162
618	594	tr|A0A4X1W9F7|A0A4X1W9F7_PIG	1.12828	0.3314	0.479647	17381.7	12790	14772	11700.6	7839.15	1896.52	4591.7	1.35901	0.133221	0.442551
619	182	tr|F1RGS2|F1RGS2_PIG	-1.26532	0.33216	0.478653	96353.7	368527	110489	170948	29988.2	371661	-272174	0.261456	-0.582602	-1.93536
620	666	tr|F1SIC5|F1SIC5_PIG	1.22718	0.33941	0.469275	92733.5	60708.5	96025.2	77115.8	8224.82	44635.4	32025	1.52752	0.183987	0.611191
621	583	tr|M3TYQ4|M3TYQ4_PIG	-1.09109	0.34141	0.466724	15954.9	19284.1	16433.1	18878.8	5766.64	1729.04	-3329.19	0.827361	-0.0823048	-0.273411
622	489	tr|I3LCA2|I3LCA2_PIG	1.05987	0.34159	0.466495	133126	106670	148138	105004	33732.9	31869.7	26455.1	1.24801	0.0962175	0.319627
623	564	tr|A6YNL5|A6YNL5_PIG	-1.17598	0.35327	0.451893	36439.6	51972.8	34936.9	46065.6	5046.65	22456.9	-15533.2	0.701128	-0.154203	-0.512251
624	511	tr|I3LR80|I3LR80_PIG	-1.19379	0.35413	0.450837	84346.3	181011	82512.5	240460	10215.5	139971	-96665	0.465972	-0.33164	-1.10168
625	207	tr|Q864U7|Q864U7_PIG	-1.04785	0.35685	0.447514	117727	163354	129936	192032	49528.9	62034.6	-45627.3	0.720685	-0.142254	-0.472558
626	627	tr|I3LL27|I3LL27_PIG	-1.02283	0.36009	0.443589	68157.4	102775	82921.1	125696	43203.3	45127.8	-34617.6	0.663171	-0.178374	-0.592546
627	631	tr|A0A287BA49|A0A287BA49_PIG	-1.08896	0.36027	0.443372	172756	360839	119929	297178	142443	272539	-188083	0.478761	-0.319881	-1.06262
628	507	tr|A0A4X1T3Z4|A0A4X1T3Z4_PIG	-1.02691	0.36868	0.43335	135233	149599	147195	148866	26654.8	7363.76	-14365.5	0.903973	-0.0438445	-0.145648
629	473	tr|A0PFK5|A0PFK5_PIG	-1.12359	0.37327	0.427977	230365	462113	254658	619857	63612.5	352973	-231747	0.498505	-0.302331	-1.00432
630	633	tr|I3LC64|I3LC64_PIG	-1.1212	0.37728	0.423336	2379.72	8019.48	2717.86	3653.02	867.091	8679.98	-5639.76	0.296743	-0.52762	-1.75272
631	545	tr|A0A5G2RB35|A0A5G2RB35_PIG	1.02534	0.37898	0.421384	89921.2	62176.1	113716	63524.6	53779.9	5237.87	27745.1	1.44623	0.160239	0.532301
632	659	tr|F1SIP0|F1SIP0_PIG	-1.10844	0.38282	0.417005	9946.27	96277.9	12687.8	23785.7	6030.75	134800	-86331.6	0.103308	-0.985866	-3.27498
633	161	tr|A0A480EJB5|A0A480EJB5_PIG	-1.07743	0.39355	0.405	15600.6	88130.1	13818.3	31494.6	6398.19	116465	-72529.5	0.177018	-0.751983	-2.49803
634	729	tr|F1ST81|F1ST81_PIG	0.934128	0.39401	0.404493	16222	13567.4	15877.9	11759.8	4127.92	3383.28	2654.55	1.19566	0.0776063	0.257802
635	395	tr|K7GPY8|K7GPY8_PIG	-1.04574	0.39592	0.402393	347663	426351	345038	429632	34420.6	126875	-78687.8	0.815439	-0.0886086	-0.294351
636	475	tr|Q9TV55|Q9TV55_PIG	-1.04465	0.39933	0.398668	1010.87	2255.24	1121.55	1549.48	448.721	2026.25	-1244.37	0.448232	-0.348497	-1.15768
637	60	tr|A0A4X1UA66|A0A4X1UA66_PIG	-1.02661	0.40115	0.396693	484471	1.42587e+06	272354	551256	464240	1.53657e+06	-941401	0.339772	-0.468813	-1.55736
638	533	tr|A0A4X1TS26|A0A4X1TS26_PIG	-0.938212	0.40324	0.394436	64834.2	83927.6	72310.7	95997.9	23433.7	28820.3	-19093.3	0.772502	-0.1121	-0.372389
639	208	tr|F1SKE2|F1SKE2_PIG	-0.905413	0.40754	0.38983	43317.8	53701.3	48506.5	57945.3	18760.7	11427.9	-10383.6	0.806642	-0.0933192	-0.31
640	372	tr|A0A4X1W824|A0A4X1W824_PIG	0.999257	0.408	0.38934	198122	150414	203996	193024	28199.8	79005	47707.7	1.31717	0.119643	0.397447
641	607	tr|A0A4X1VE13|A0A4X1VE13_PIG	0.95232	0.41066	0.386518	52805.9	38761.5	54431.7	39599.2	29433.2	1656.64	14044.5	1.36233	0.134283	0.446077
642	565	tr|A0A5G2QZN1|A0A5G2QZN1_PIG	0.983381	0.41154	0.385588	106378	69613.6	100816	41142	24256.5	61252.4	36764.7	1.52812	0.184159	0.611762
643	534	tr|F1RNH1|F1RNH1_PIG	0.96625	0.41286	0.384197	123631	108694	120978	108886	11724.1	24774.1	14936.3	1.13742	0.0559191	0.185759
644	416	tr|F1SP18|F1SP18_PIG	0.887398	0.41608	0.380823	31426.2	29376.5	31439	28380.1	3395.41	2712.77	2049.73	1.06977	0.0292922	0.0973066
645	234	tr|A0A286ZQ79|A0A286ZQ79_PIG	-1.0148	0.41684	0.380031	35850.4	96254	37157.9	55904.4	3438.92	103053	-60403.6	0.372456	-0.428925	-1.42486
646	377	tr|A0A4X1THI0|A0A4X1THI0_PIG	1.00506	0.41899	0.377796	561159	406591	562880	308642	30008.8	265101	154568	1.38016	0.139928	0.464831
647	177	tr|A0A286ZT94|A0A286ZT94_PIG	-0.893192	0.42124	0.37547	159910	207603	180212	245222	64816.7	73502.2	-47693.1	0.770268	-0.113358	-0.376567
648	472	tr|F6QA08|F6QA08_PIG	-0.908898	0.42151	0.375192	83475.8	100368	70723.6	100185	35651	9109.15	-16892	0.831699	-0.0800337	-0.265866
649	528	tr|F1S0X3|F1S0X3_PIG	0.907333	0.42166	0.375038	100197	73350.8	117789	76419.9	56577.1	15022.5	26846.4	1.366	0.135451	0.449958
650	510	tr|K9IVP5|K9IVP5_PIG	0.888256	0.42283	0.373834	29347.6	23219.3	27590	28034.2	8496.28	9415.98	6128.34	1.26393	0.101724	0.337921
651	683	tr|A0A4X1UVQ4|A0A4X1UVQ4_PIG	-0.873388	0.42289	0.373773	4806.1	7396.4	4347.46	8209.88	4378.08	3465.87	-2590.29	0.64979	-0.187227	-0.621955
652	429	tr|F1SE87|F1SE87_PIG	-0.886049	0.42441	0.372214	1622.95	2173.64	1648.45	2404.72	757.969	853.199	-550.691	0.746651	-0.126883	-0.421495
653	707	tr|A0A5G2R2Q3|A0A5G2R2Q3_PIG	-0.952473	0.42821	0.368343	56633.3	69573	58567	76974.1	7685.29	22569.7	-12939.7	0.814012	-0.0893691	-0.296878
654	654	tr|A0A4X1U1C1|A0A4X1U1C1_PIG	0.848559	0.43602	0.360494	73320.7	63776.2	76473.7	58278.5	18647.4	10897.1	9544.45	1.14966	0.0605676	0.201201
655	441	tr|I3L5I2|I3L5I2_PIG	-0.951177	0.43966	0.356883	3055.18	6433.34	3002.18	3430.95	814.693	6110.88	-3378.16	0.474898	-0.3234	-1.07431
656	196	tr|F6Q3P3|F6Q3P3_PIG	0.85369	0.44112	0.355443	52220	32120.2	31723.6	40817.2	43192.3	16243.6	20099.7	1.62577	0.211058	0.701119
657	677	tr|A0A480XAC3|A0A480XAC3_PIG	-0.835016	0.44278	0.353812	77838.1	95331.2	79524.2	105147	34603.8	20459.1	-17493.1	0.816502	-0.088043	-0.292472
658	646	tr|A0A4X1UGA2|A0A4X1UGA2_PIG	-0.891616	0.45289	0.344007	96007.2	145966	88118.2	192739	33582.4	92589.4	-49958.7	0.657737	-0.181948	-0.604417
659	110	tr|F1S2E2|F1S2E2_PIG	0.919249	0.45488	0.342103	1.40502e+06	1.05864e+06	1.40358e+06	972437	20638.4	652410	346383	1.3272	0.122935	0.408382
660	271	tr|I3LIF2|I3LIF2_PIG	-0.818099	0.46626	0.331372	52821.1	73406.8	64042.4	62314	26101	37263.3	-20585.7	0.719567	-0.142929	-0.474799
661	726	tr|I3LRP8|I3LRP8_PIG	-0.887572	0.46832	0.329457	9754.36	37356.9	9185.5	6955.97	1519.21	53849	-27602.6	0.261113	-0.583172	-1.93726
662	404	tr|K9IVF1|K9IVF1_PIG	0.875272	0.46928	0.328568	331838	238079	331597	140529	36118	182883	93759.6	1.39382	0.144206	0.479042
663	191	tr|F1RHW4|F1RHW4_PIG	0.856442	0.47517	0.323151	757319	495402	726324	212380	129704	517649	261917	1.5287	0.184321	0.612302
664	718	tr|F1RJJ3|F1RJJ3_PIG	0.796686	0.48292	0.316125	29049.6	24491.3	29209.6	22429.7	5230.13	8814.3	4558.26	1.18612	0.0741277	0.246247
665	688	tr|A0A480YP74|A0A480YP74_PIG	-0.841011	0.48311	0.315954	48671.6	65560.2	50376.3	49610.2	7882.53	34105.4	-16888.6	0.742396	-0.129365	-0.42974
666	585	tr|F1SBI1|F1SBI1_PIG	-0.791314	0.50725	0.294778	33682.7	45454.3	35301.4	59377.7	5283.61	25356.3	-11771.5	0.741024	-0.130167	-0.432407
667	430	tr|B5APU6|B5APU6_PIG	-0.743104	0.51275	0.290094	133127	166684	128064	135123	38917.6	70580.2	-33556.4	0.798682	-0.097626	-0.324306
668	219	tr|E3VWG5|E3VWG5_PIG	-0.729015	0.51558	0.287704	83153	97312	99046.6	99899.5	38177.5	6206.11	-14159	0.854499	-0.0682885	-0.226849
669	331	tr|A0A4X1V297|A0A4X1V297_PIG	-0.717334	0.52878	0.276725	50484.2	86187.4	43101	49907.1	40006.2	78939.4	-35703.2	0.585749	-0.232289	-0.771646
670	514	tr|A0A5G2R297|A0A5G2R297_PIG	-0.744722	0.53286	0.273387	67567.6	84016.9	67285.3	63062.3	4182.96	38085.4	-16449.3	0.804214	-0.0946284	-0.314349
671	703	tr|F1SL45|F1SL45_PIG	-0.694551	0.53578	0.271014	4910.67	6635.15	4961.96	4764.53	2312.02	3805.89	-1724.48	0.7401	-0.13071	-0.434208
672	240	tr|F1SDR7|F1SDR7_PIG	0.70886	0.54584	0.262935	377277	268667	370114	141121	67653.3	258833	108610	1.40425	0.147446	0.489805
673	307	tr|I3LS93|I3LS93_PIG	0.6398	0.5641	0.248644	15599.1	12455.5	15422.1	12795.7	9594.63	1838.7	3143.57	1.25238	0.0977373	0.324676
674	157	tr|A0A4X1VKX1|A0A4X1VKX1_PIG	-0.650642	0.57111	0.24328	449667	568658	473640	521956	115446	300569	-118991	0.790751	-0.10196	-0.338704
675	262	tr|A0A4X1U1K8|A0A4X1U1K8_PIG	0.651501	0.57584	0.239698	606261	454341	576912	419304	104975	393525	151921	1.33438	0.125278	0.416165
676	698	tr|F1S7W1|F1S7W1_PIG	-0.600272	0.57587	0.239676	3906.86	6590.25	190.386	8868.11	7560.62	4132.59	-2683.39	0.592824	-0.227074	-0.754325
677	620	tr|A0A5G2R3H5|A0A5G2R3H5_PIG	0.657417	0.57642	0.239261	84416	64275.7	84593.4	39056.5	8085.33	52598.2	20140.3	1.31334	0.118378	0.393243
678	622	tr|I3LCP8|I3LCP8_PIG	-0.609212	0.57918	0.237186	5145.12	6632.02	3385.58	6415.09	4663.82	1248.07	-1486.91	0.775799	-0.110251	-0.366245
679	647	tr|A0A4X1SXE1|A0A4X1SXE1_PIG	0.647785	0.58138	0.23554	70347.4	47522.1	71630.8	12907.4	9695.9	60450	22825.3	1.48031	0.170353	0.565899
680	686	tr|F1SMG8|F1SMG8_PIG	-0.604366	0.60044	0.22153	22293.8	29279	21002.3	37723.1	5829.97	19371.9	-6985.25	0.761425	-0.118373	-0.393226
681	343	tr|A0A4X1UGK7|A0A4X1UGK7_PIG	-0.604388	0.60321	0.219531	339669	385931	351159	331433	29107.6	130159	-46262.1	0.880129	-0.0554539	-0.184214
682	291	tr|A0A4X1T6N0|A0A4X1T6N0_PIG	-0.586562	0.6115	0.213604	46371.8	73894.8	39429.8	28928.6	21683.1	79073.3	-27523.1	0.627537	-0.20236	-0.672227
683	459	tr|Q0Z8R0|Q0Z8R0_PIG	-0.540465	0.61746	0.209391	3585.68	4723.28	3124.9	4439.83	2516.43	2922.67	-1137.6	0.75915	-0.119673	-0.397544
684	427	tr|I3LJR6|I3LJR6_PIG	0.560597	0.63089	0.200046	230827	198833	230448	149801	8963.59	98546.3	31994.4	1.16091	0.0647989	0.215257
685	447	tr|A0A4X1VVM5|A0A4X1VVM5_PIG	-0.515664	0.63591	0.196604	5616.05	7022.21	6239.72	5902.57	2980.13	3955.61	-1406.16	0.799756	-0.0970427	-0.322369
686	361	tr|F1SMC0|F1SMC0_PIG	0.508146	0.66018	0.180338	120360	95920.2	120226	67511.4	13276.6	82507	24439.7	1.25479	0.0985716	0.327448
687	524	tr|F2Z5M5|F2Z5M5_PIG	-0.503598	0.6627	0.178683	83734.1	96388.9	81213.4	118276	7314.09	43061	-12654.8	0.868711	-0.0611247	-0.203052
688	513	tr|A0A5G2R562|A0A5G2R562_PIG	-0.461344	0.66429	0.177642	24693.2	36567.8	4394.69	34438.5	42102.5	25652.4	-11874.6	0.675272	-0.170521	-0.56646
689	730	tr|Q9N0Y9|Q9N0Y9_PIG	0.4554	0.67268	0.172191	84860.8	81416.8	82905.8	86753.7	8933.02	10570.4	3444.04	1.0423	0.0179933	0.0597724
690	685	tr|A0A4X1SD18|A0A4X1SD18_PIG	0.46713	0.68423	0.164798	19372.7	16631.2	18842.2	16330	1917.63	10028.5	2741.51	1.16484	0.0662667	0.220133
691	341	tr|E3UV40|E3UV40_PIG	-0.437164	0.69751	0.15645	189615	226723	211550	176920	54023.5	139380	-37108.1	0.836328	-0.0776232	-0.257859
692	521	tr|F1S0L5|F1S0L5_PIG	-0.405406	0.71015	0.14865	410.107	543.419	263.892	663.227	326.288	494.522	-133.312	0.754679	-0.122238	-0.406065
693	143	tr|M3VH45|M3VH45_PIG	0.394304	0.71102	0.148118	186247	171735	160212	184595	63639.3	32033.4	14512	1.0845	0.0352304	0.117033
694	445	tr|Q8MI70|Q8MI70_PIG	-0.394821	0.71178	0.147654	51181.9	61160.8	66977.9	52379.9	32066.2	33841.2	-9978.91	0.836841	-0.0773569	-0.256974
695	657	tr|A0A4X1U3H6|A0A4X1U3H6_PIG	0.404781	0.72131	0.141878	41187.5	35339.1	40782	41897.7	6617.71	24360	5848.37	1.16549	0.0665097	0.22094
696	596	tr|A0A4X1UXD5|A0A4X1UXD5_PIG	-0.382801	0.73093	0.136124	58669	63667.2	60626.8	60951.6	9418.5	21093.1	-4998.2	0.921495	-0.035507	-0.117952
697	265	tr|A0A4X1UWK0|A0A4X1UWK0_PIG	0.392192	0.73236	0.135275	230508	194013	233889	109875	14430.4	160686	36494.4	1.1881	0.0748539	0.248659
698	651	tr|I3LJ78|I3LJ78_PIG	0.385254	0.73297	0.134914	58217	48735.4	60714.4	37412.9	12701.2	41184.5	9481.62	1.19455	0.0772055	0.256471
699	98	tr|F2Z5K3|F2Z5K3_PIG	-0.376614	0.74159	0.129836	212030	293229	186246	85631.7	56228.5	370244	-81198.6	0.723088	-0.140809	-0.467756
700	18	tr|A0A4X1SGK5|A0A4X1SGK5_PIG	0.346983	0.74542	0.127599	9791.38	8713.62	10522.5	7487.43	5621.24	2290.08	1077.76	1.12369	0.0506451	0.16824
701	460	tr|C4MQ03|C4MQ03_PIG	-0.344067	0.74715	0.126592	190304	208317	150408	224167	93986.5	39972.3	-18013.3	0.913529	-0.0392776	-0.130477
702	722	tr|F2Z5R2|F2Z5R2_PIG	0.34014	0.74872	0.125681	35516.1	31304.5	30796.3	27044.7	16723.1	15817.2	4211.56	1.13454	0.054818	0.182101
703	412	tr|M3TYG7|M3TYG7_PIG	-0.361337	0.75031	0.124759	253380	291187	250757	393333	39552.1	177961	-37807.4	0.870161	-0.0604002	-0.200645
704	325	tr|A0A4X1UTX4|A0A4X1UTX4_PIG	0.33976	0.75855	0.120016	198905	192502	199096	180539	14676.6	30060.9	6402.21	1.03326	0.0142087	0.0472002
705	389	tr|A0A4X1V548|A0A4X1V548_PIG	0.341042	0.76232	0.117863	31540.2	27174.6	32247.4	17353.3	6198.53	21511.7	4365.56	1.16065	0.0647007	0.214931
706	446	tr|F1SQ01|F1SQ01_PIG	0.316595	0.76489	0.116401	24384.3	21605.6	22136.2	19594.4	14722.6	8278.53	2778.71	1.12861	0.052544	0.174547
707	569	tr|A0A5G2QV08|A0A5G2QV08_PIG	-0.310238	0.76891	0.114124	6618.13	7009.55	7094.35	7378.55	1985.76	1348.38	-391.422	0.944159	-0.024955	-0.0828986
708	229	tr|A0A287B626|A0A287B626_PIG	0.308605	0.77563	0.110345	5804.93	5112.13	5475.02	5296.72	4347.46	971.695	692.805	1.13552	0.0551955	0.183355
709	226	tr|F1SA41|F1SA41_PIG	-0.315223	0.78161	0.10701	376155	420056	383145	471833	35232	239284	-43901	0.895488	-0.0479403	-0.159254
710	149	tr|D3KVS6|D3KVS6_PIG	-0.30229	0.78186	0.106871	8754.38	10927.8	1788.45	11066.6	14317.7	1153.73	-2173.4	0.801112	-0.0963065	-0.319923
711	496	tr|F1RHN3|F1RHN3_PIG	0.297235	0.78332	0.106061	85329.8	82248.6	89061.4	78570.4	10794.8	15328.6	3081.14	1.03746	0.0159719	0.0530575
712	266	tr|A0A4X1VVN2|A0A4X1VVN2_PIG	-0.279475	0.79188	0.101341	3042.19	3346.57	2937.64	3357.57	1486.93	1378.44	-304.373	0.909049	-0.0414126	-0.13757
713	604	tr|A0A4X1VQE1|A0A4X1VQE1_PIG	-0.273895	0.79579	0.0992015	1134.98	1261.73	1094.71	1376.61	787.349	421.36	-126.752	0.899541	-0.045979	-0.152739
714	717	tr|F1SQW0|F1SQW0_PIG	-0.293893	0.79581	0.0991906	23632.5	25888.9	23040.3	25656.9	1868.19	13199.5	-2256.44	0.912841	-0.0396046	-0.131564
715	383	tr|A0A5G2QZJ9|A0A5G2QZJ9_PIG	0.275189	0.80571	0.0938212	25290.5	22017.3	27674.2	11992	6523.72	19812.2	3273.26	1.14867	0.0601945	0.199962
716	407	tr|A0A4X1W1G5|A0A4X1W1G5_PIG	0.277383	0.80643	0.0934333	164955	136720	150606	42018	31669.7	174160	28235	1.20652	0.0815332	0.270848
717	64	tr|A0A480W191|A0A480W191_PIG	0.263625	0.81579	0.0884216	968018	851490	978308	475891	131287	757118	116528	1.13685	0.055704	0.185045
718	179	tr|A0A5G2QDJ2|A0A5G2QDJ2_PIG	-0.252035	0.82151	0.0853871	290712	326288	325100	406871	77994.9	234970	-35575.8	0.890968	-0.0501379	-0.166554
719	589	tr|A0A4X1V1A9|A0A4X1V1A9_PIG	0.251934	0.82155	0.085366	59818.2	55128.9	61874.2	43522.8	10353.1	30966.6	4689.22	1.08506	0.0354534	0.117774
720	578	tr|A0A4X1TBJ1|A0A4X1TBJ1_PIG	0.249443	0.82525	0.0834145	63458.2	57349	65355.4	72596	7855.69	41871.1	6109.19	1.10653	0.0439618	0.146038
721	495	tr|I3LUZ1|I3LUZ1_PIG	0.241588	0.83013	0.0808539	114832	103991	118914	126164	17492.5	76229.8	10840.5	1.10424	0.0430654	0.14306
722	440	tr|B5APU8|B5APU8_PIG	0.220394	0.83679	0.0773835	39400.6	36224.8	35598.3	27753.8	16566.5	20422.7	3175.83	1.08767	0.0364972	0.121241
723	663	tr|A0A4X1T484|A0A4X1T484_PIG	0.210431	0.84181	0.0747859	20808.5	19449.9	20651	22147.8	9377.17	7687.73	1358.59	1.06985	0.0293233	0.0974099
724	482	tr|Q2EN74|Q2EN74_PIG	-0.203277	0.85114	0.069999	81621	86246.4	60505.5	88930.7	44731.3	7252.24	-4625.4	0.94637	-0.023939	-0.0795238
725	553	tr|I3LRS8|I3LRS8_PIG	0.198674	0.85325	0.0689237	18280.7	16912.5	17129.2	16560.3	7457.51	10028.3	1368.2	1.0809	0.0337851	0.112232
726	649	tr|F1SJ46|F1SJ46_PIG	-0.205496	0.85442	0.0683286	35421.8	38234.4	37626.4	26109.6	6399.09	23050	-2812.64	0.926437	-0.0331842	-0.110235
727	205	tr|A0A5G2RDH1|A0A5G2RDH1_PIG	0.178125	0.86596	0.0625022	297250	284749	268300	312818	118398	65296.5	12501.4	1.0439	0.0186603	0.0619882
728	693	tr|A0A4X1W6U6|A0A4X1W6U6_PIG	-0.158355	0.88156	0.0547481	9883.09	10404.1	8602.47	10009.8	5956.8	2422.55	-521.061	0.949918	-0.0223139	-0.0741252
729	476	tr|A0A4X1U9E7|A0A4X1U9E7_PIG	0.154637	0.88319	0.0539459	69613.7	66046.7	56568.8	67800.1	36790.8	24105.8	3567.01	1.05401	0.0228437	0.075885
730	644	tr|K9IWF3|K9IWF3_PIG	-0.153437	0.88546	0.0528311	15175.4	16347.1	9627.72	14634.2	14017.8	5248.71	-1171.64	0.928327	-0.0322989	-0.107294
731	243	tr|A0A287A178|A0A287A178_PIG	-0.139847	0.89445	0.0484439	619077	628962	576913	652876	100235	86346	-9885.69	0.984283	-0.00688022	-0.0228556
732	298	tr|A0A4X1UZR3|A0A4X1UZR3_PIG	-0.119469	0.91367	0.0392106	251989	259169	251202	308559	41665.5	97632.8	-7179.48	0.972298	-0.0122006	-0.0405295
733	681	tr|K7GSK1|K7GSK1_PIG	-0.0944775	0.93079	0.0311483	39590.1	40998.6	40667.6	38848.2	13009.5	23235.7	-1408.56	0.965644	-0.0151831	-0.0504371
734	728	tr|A0A4X1V9D0|A0A4X1V9D0_PIG	-0.0784223	0.94221	0.0258523	101518	105027	97744.5	102479	88366.9	12197.9	-3508.71	0.966592	-0.0147567	-0.0490205
735	478	tr|F1SB63|F1SB63_PIG	-0.0172197	0.9873	0.00555086	20897.3	21023.7	20583.6	25444.8	6923.08	11204.5	-126.338	0.993991	-0.00261768	-0.00869575
736	431	tr|A0A4X1TUU0|A0A4X1TUU0_PIG	-0.00770102	0.99447	0.00240831	287535	287885	292209	324160	23994.8	76018.1	-350.391	0.998783	-0.000528911	-0.00175701
737	658	tr|I3L5V7|I3L5V7_PIG	0.00248278	0.99823	0.000769382	130037	129931	123912	101422	16502.7	72405.3	105.791	1.00081	0.000353463	0.00117418
