# Supplementary material for: The Proteome of Large or Small Extracellular Vesicles in Pig Seminal Plasma Differs, Defining Sources and Biological Functions
Source: Mol Cell Proteomics. 2023 Feb 14;22(4):100514. doi: 10.1016/j.mcpro.2023.100514 (PMC10017305; doi:10.1016/j.mcpro.2023.100514)
Supplement: Supplementary Table S4 [file mmc4.xlsx]

## Sheet: S-EVs vs L-EVs
S-EVs vs L-EVs
Protein	Index	Peak Name	t-value	p-value	Mean 1	Mean 2	Median 1	Median 2	Sigma 1	Sigma 2	Delta	Fold Change	Log 2 (Fold Change)
1	68	tr|A0A4X1VDN4|A0A4X1VDN4_PIG	-8.91202	0.00274	489597	1.01321e+07	464544	9.57097e+06	194579	2.15223e+06	-9.64249e+06	0.0483215	-4.37119
2	539	tr|A0A5G2QTA1|A0A5G2QTA1_PIG	-6.36254	0.00768	5849.6	80291.7	5322.58	71966	1248.83	23355.7	-74442.1	0.0728543	-3.77884
3	673	tr|F1RF33|F1RF33_PIG	-12.9254	0.00092	16144.1	221453	16808.9	236141	2562.03	31630.2	-205308	0.0729011	-3.77792
4	581	tr|A0A4X1TZT4|A0A4X1TZT4_PIG	-28.2501	4.0714e-05	7801.24	103912	7419.16	102960	1422.38	6603.06	-96110.5	0.0750756	-3.73551
5	164	tr|Q95ME5|Q95ME5_PIG	-4.14169	0.02449	145622	1.9313e+06	115823	1.58887e+06	78342.8	857538	-1.78568e+06	0.0754011	-3.72927
6	519	tr|A0A286ZLU2|A0A286ZLU2_PIG	-38.229	1.1128e-05	3687.61	45947.5	3728.31	45604.7	523.109	2126.77	-42259.9	0.080257	-3.63923
7	5	tr|A0A4X1VBU6|A0A4X1VBU6_PIG	-9.24605	0.00199	1.98706e+06	2.46089e+07	1.76661e+06	2.27693e+07	805690	4.80404e+06	-2.26218e+07	0.0807455	-3.63047
8	111	tr|M3V836|M3V836_PIG	-36.5104	7.1014e-06	265574	3.24689e+06	246960	3.25093e+06	46995.5	154034	-2.98132e+06	0.0817933	-3.61187
9	163	tr|A0A4X1TUU9|A0A4X1TUU9_PIG	-15.5765	0.00052	263745	3.22404e+06	261213	3.0559e+06	30490.1	378464	-2.96029e+06	0.0818057	-3.61165
10	597	tr|A0A5G2QQW3|A0A5G2QQW3_PIG	-14.9784	0.00055	12286.9	150062	12603.9	144116	1953.38	18257.8	-137775	0.0818791	-3.61036
11	44	tr|A0A481CCJ1|A0A481CCJ1_PIG	-26.2564	6.9409e-05	694584	8.33849e+06	681861	8.36081e+06	99152.8	570883	-7.64391e+06	0.0832985	-3.58556
12	239	tr|I3LBL7|I3LBL7_PIG	-9.26156	0.00228	104693	1.19939e+06	90092.7	1.0939e+06	28339.2	234120	-1.0947e+06	0.087289	-3.51806
13	27	tr|B8XH67|B8XH67_PIG	-9.50453	0.00186	1.30984e+06	1.42506e+07	1.13929e+06	1.31945e+07	437081	2.6759e+06	-1.29408e+07	0.0919146	-3.44356
14	308	tr|F2XWZ9|F2XWZ9_PIG	-9.3532	0.00249	82664.5	895501	83874.4	833639	10211.8	173409	-812836	0.0923109	-3.43736
15	595	tr|Q0QEQ1|Q0QEQ1_PIG	-12.7538	0.00027	8519.45	90511.8	7495.92	91611	4068.28	11968.9	-81992.4	0.0941253	-3.40927
16	522	tr|A0A4X1SNQ8|A0A4X1SNQ8_PIG	-19.9894	0.00014	21107.5	222877	19378.8	215295	3962.76	19662.2	-201769	0.0947047	-3.40042
17	409	tr|F1SR05|F1SR05_PIG	-45.5609	6.8599e-07	217425	2.268e+06	202357	2.27903e+06	34485.2	80728.1	-2.05058e+06	0.0958663	-3.38283
18	119	tr|Q29057|Q29057_PIG	-4.29161	0.02259	273909	2.82565e+06	238695	3.0294e+06	87862.3	1.18484e+06	-2.55174e+06	0.0969366	-3.36681
19	86	tr|A0A4X1VQ52|A0A4X1VQ52_PIG	-7.02035	0.00406	210081	2.15355e+06	174400	1.91123e+06	115202	537449	-1.94347e+06	0.0975511	-3.3577
20	400	tr|A0A4X1VID5|A0A4X1VID5_PIG	-19.4738	1.026e-05	67699.3	628459	55982.8	621253	35690.2	40228.8	-560760	0.107723	-3.21461
21	125	tr|A0A4X1T9Q1|A0A4X1T9Q1_PIG	-54.1419	1.5883e-06	170065	1.54917e+06	169622	1.55606e+06	36582.7	28476.6	-1.37911e+06	0.109778	-3.18734
22	169	tr|F1RL37|F1RL37_PIG	-24.8346	2.7482e-06	207704	1.88103e+06	213846	1.84829e+06	81712.3	96213.6	-1.67333e+06	0.11042	-3.17892
23	392	tr|A0A481BZ29|A0A481BZ29_PIG	-18.8488	6.5259e-05	55508.1	501306	48726.7	499808	14650.3	44174.1	-445798	0.110727	-3.17492
24	281	tr|A0A0K1TQQ7|A0A0K1TQQ7_PIG	-15.2998	0.00033	48284.4	435446	45190.4	438701	10322.3	49186.6	-387162	0.110885	-3.17287
25	263	tr|A0A4X1TJM1|A0A4X1TJM1_PIG	-12.3078	0.00041	214859	1.90772e+06	221335	1.80554e+06	76612.5	260475	-1.69286e+06	0.112626	-3.15039
26	397	tr|F2Z5G3|F2Z5G3_PIG	-6.58691	0.00432	296039	2.61673e+06	296670	2.86343e+06	172703	675830	-2.3207e+06	0.113133	-3.14391
27	93	tr|K7GK75|K7GK75_PIG	-3.86826	0.02923	245942	2.16014e+06	250400	1.74323e+06	95936.3	983477	-1.9142e+06	0.113854	-3.13474
28	706	tr|C3UP60|C3UP60_PIG	-13.9891	0.00023	43538.3	382146	39311.4	382328	14321.9	45497.8	-338607	0.113931	-3.13377
29	645	tr|A0A4X1UR72|A0A4X1UR72_PIG	-8.75431	0.0017	8270.22	72180.5	9962.13	71388.1	3534.1	14019	-63910.2	0.114577	-3.12561
30	302	tr|A0A4X1V3D9|A0A4X1V3D9_PIG	-17.1508	0.00035	76072.3	660469	77833.1	648288	7988.36	67520.7	-584396	0.115179	-3.11805
31	324	tr|A0A5G2QV36|A0A5G2QV36_PIG	-24.4193	6.4265e-05	76412.2	646373	73745	650363	9942.23	45247.6	-569961	0.118217	-3.08049
32	115	tr|A0A286ZND5|A0A286ZND5_PIG	-6.44961	0.00595	241250	1.93671e+06	203733	1.74586e+06	89968.3	515390	-1.69546e+06	0.124567	-3.00501
33	517	tr|A0A4X1V2D0|A0A4X1V2D0_PIG	-11.6649	0.00038	17527.1	140233	14226.3	135294	6651.13	19586.5	-122706	0.124986	-3.00017
34	408	tr|A0A4X1VEM2|A0A4X1VEM2_PIG	-14.2197	0.00064	44598.8	356589	42168.1	340733	4683.64	43546.8	-311990	0.125071	-2.99919
35	9	tr|A0A480W754|A0A480W754_PIG	-16.3476	5.1858e-05	788046	6.18312e+06	663553	6.0223e+06	253831	591399	-5.39507e+06	0.127451	-2.97198
36	2	tr|A0A4X1VQ22|A0A4X1VQ22_PIG	-5.86907	0.00681	3.06346e+06	2.39766e+07	2.25261e+06	2.12677e+07	1.58635e+06	6.88712e+06	-2.09131e+07	0.127769	-2.96839
37	132	tr|A0A5G2R4K5|A0A5G2R4K5_PIG	-25.0839	3.442e-05	318057	2.44953e+06	340415	2.41088e+06	45883.3	161478	-2.13147e+06	0.129844	-2.94515
38	296	tr|A0A4X1W7G5|A0A4X1W7G5_PIG	-13.6938	6.6518e-05	30954.5	235719	25950.7	237101	13092.1	25803.7	-204764	0.13132	-2.92884
39	232	tr|A0A4X1WAJ2|A0A4X1WAJ2_PIG	-13.4069	0.00044	95800.3	720280	95353.5	680798	21172.3	89892.6	-624479	0.133004	-2.91045
40	35	tr|Q6QA25|Q6QA25_PIG	-11.2916	0.00075	157947	1.18439e+06	154051	1.11563e+06	42596.1	175027	-1.02644e+06	0.133357	-2.90663
41	536	tr|I3LQH7|I3LQH7_PIG	-8.12843	0.00276	12156.7	88337.9	12337.2	83281.1	3503.29	18302.7	-76181.2	0.137616	-2.86128
42	576	tr|A0A4X1TH69|A0A4X1TH69_PIG	-11.7224	7.9427e-05	15818.1	114325	12716.5	111169	9221.63	13002.9	-98506.6	0.138361	-2.85349
43	162	tr|A0A4X1U3B8|A0A4X1U3B8_PIG	-17.371	8.4148e-05	152426	1.09083e+06	166167	1.07107e+06	34056.4	100632	-938405	0.139734	-2.83925
44	535	tr|A0A4X1TY74|A0A4X1TY74_PIG	-8.67153	0.0027	37291.2	263676	33980.9	271851	6855.44	51609.7	-226385	0.141428	-2.82186
45	78	tr|D0G7F6|D0G7F6_PIG	-19.2446	1.8364e-05	501385	3.53145e+06	467079	3.50651e+06	130615	276433	-3.03006e+06	0.141977	-2.81627
46	684	tr|I3LH60|I3LH60_PIG	-9.43436	0.00058	33676	233432	31136.1	217732	15619.7	38313.6	-199756	0.144264	-2.79321
47	203	tr|F1RPC8|F1RPC8_PIG	-10.6681	0.00056	46243.7	319701	42592.3	321935	15800.6	47910.1	-273458	0.144647	-2.7894
48	444	tr|A0A4X1SQ46|A0A4X1SQ46_PIG	-16.5526	0.00027	35336.8	241478	35656	230055	4824.54	24276.4	-206141	0.146335	-2.77265
49	72	tr|A0A4X1TV95|A0A4X1TV95_PIG	-12.9746	0.00023	450137	3.00346e+06	453120	2.84053e+06	127969	364796	-2.55333e+06	0.149873	-2.73819
50	451	tr|A0A4X1V840|A0A4X1V840_PIG	-12.2142	0.00101	222247	1.48034e+06	212743	1.39304e+06	22763	204321	-1.25809e+06	0.150132	-2.7357
51	690	tr|A0A5G2QPR4|A0A5G2QPR4_PIG	-8.41006	0.00039	36445.2	241173	24605.4	238196	27262.9	37139.6	-204728	0.151116	-2.72627
52	19	tr|I3LRS5|I3LRS5_PIG	-22.9157	3.004e-06	840211	5.55657e+06	767608	5.55544e+06	231740	312780	-4.71635e+06	0.15121	-2.72537
53	286	tr|A0A4X1U9S3|A0A4X1U9S3_PIG	-5.59996	0.00807	53002.8	348111	59655.1	301151	22739.5	102074	-295109	0.152258	-2.71541
54	135	tr|B0LXK8|B0LXK8_PIG	-15.9892	0.00015	365928	2.39075e+06	297944	2.4231e+06	182475	140539	-2.02482e+06	0.15306	-2.70783
55	83	tr|A0A4X1W8E1|A0A4X1W8E1_PIG	-28.7547	5.3666e-05	673500	4.36068e+06	565136	4.34952e+06	194093	124663	-3.68718e+06	0.154448	-2.6948
56	357	tr|I3L7Z6|I3L7Z6_PIG	-4.3715	0.02078	159810	1.03033e+06	142970	856800	42797.9	395194	-870524	0.155105	-2.68868
57	471	tr|K9J4U1|K9J4U1_PIG	-22.8709	6.6054e-05	31857.2	203249	33230.2	208989	3538.35	14420.1	-171392	0.15674	-2.67355
58	32	tr|A0A4X1U350|A0A4X1U350_PIG	-16.6135	3.1482e-05	416042	2.64944e+06	425350	2.56498e+06	114341	234215	-2.23339e+06	0.157031	-2.67088
59	414	tr|A0A4X1U0V5|A0A4X1U0V5_PIG	-6.18934	0.00736	84867.3	539457	75618.8	587875	19877.8	145090	-454590	0.15732	-2.66823
60	373	tr|A0A4X1UQ96|A0A4X1UQ96_PIG	-11.3737	0.00054	67106.1	422496	51141	432353	45098.2	34548.6	-355390	0.158832	-2.65442
61	140	tr|F1S605|F1S605_PIG	-11.4796	0.00102	92106.4	579119	95521.4	573366	13707.6	83358.6	-487012	0.159046	-2.65249
62	678	tr|F1SIN8|F1SIN8_PIG	-8.81199	0.00066	7497.3	47058.3	7103.66	47288.6	3490.19	8023.63	-39561	0.159319	-2.65001
63	262	tr|A0A4X1U1K8|A0A4X1U1K8_PIG	-9.63512	0.00215	97561.2	606261	98590.9	576912	9879.61	104975	-508700	0.160923	-2.63556
64	676	tr|I3LFW6|I3LFW6_PIG	-10.9482	0.00086	16156.2	99950.1	16327	93864.2	3488.58	14767.8	-83793.9	0.161642	-2.62912
65	572	tr|F2Z5V4|F2Z5V4_PIG	-10.9325	0.00011	29347.4	181175	23081.9	178444	14549.9	22118.1	-151828	0.161984	-2.62608
66	494	tr|F1RKI3|F1RKI3_PIG	-16.8632	1.7851e-05	26637.3	161560	30287.3	161415	7675.06	13323.8	-134923	0.164875	-2.60055
67	334	tr|A0A4X1VWC1|A0A4X1VWC1_PIG	-31.8433	1.1056e-06	43993.3	261800	45641.7	259461	6253.11	11619.2	-217807	0.168041	-2.57311
68	100	tr|F1RLA2|F1RLA2_PIG	-8.25194	0.00342	2.47318e+06	1.47156e+07	2.42261e+06	1.38273e+07	274132	2.95023e+06	-1.22424e+07	0.168065	-2.5729
69	499	tr|F1SUP1|F1SUP1_PIG	-16.1803	1.6927e-05	33131.3	194612	27856.1	189828	11334.2	15070.6	-161481	0.170243	-2.55433
70	550	tr|F1RFQ7|F1RFQ7_PIG	-8.45352	0.00188	9792.61	57500.5	7091.82	58421.4	8294.93	5971.41	-47707.9	0.170305	-2.55381
71	121	tr|A0A4X1UUE4|A0A4X1UUE4_PIG	-25.164	0.00091	285632	1.67574e+06	259484	1.68034e+06	93209.4	24953.9	-1.39011e+06	0.170451	-2.55257
72	520	tr|F1SGE5|F1SGE5_PIG	-10.795	0.00028	26910.4	157089	25274	163029	9409.27	21532.4	-130178	0.171307	-2.54534
73	355	tr|A0A480SCG8|A0A480SCG8_PIG	-6.11177	0.00318	9058.85	52434.5	6260.44	51123.1	5219.54	12851	-43375.6	0.172765	-2.53312
74	326	tr|A0A4X1V4G4|A0A4X1V4G4_PIG	-9.57635	0.00528	39422.3	225830	22447.9	223694	31961.6	12392	-186408	0.174566	-2.51816
75	287	tr|F1SMW4|F1SMW4_PIG	-6.83852	0.00514	71229.7	407945	67307.9	444620	15759.8	96780	-336715	0.174606	-2.51782
76	91	tr|A0A480QBN0|A0A480QBN0_PIG	-13.66	0.00022	922397	5.26033e+06	842454	5.21934e+06	450515	364381	-4.33793e+06	0.17535	-2.51169
77	221	tr|A0A5G2QKC9|A0A5G2QKC9_PIG	-22.1882	3.986e-05	180143	1.02465e+06	155961	1.03874e+06	54415.1	42971.8	-844507	0.175809	-2.50792
78	76	tr|A0A4X1T842|A0A4X1T842_PIG	-13.0003	5.8886e-05	235732	1.34012e+06	215204	1.29842e+06	82535.1	140656	-1.10439e+06	0.175904	-2.50714
79	131	tr|F1RJ93|F1RJ93_PIG	-6.15403	0.00536	325499	1.82701e+06	362971	1.62795e+06	120570	467694	-1.50151e+06	0.178159	-2.48876
80	418	tr|A0A4X1VUZ7|A0A4X1VUZ7_PIG	-8.97107	0.00141	105892	593434	96049.8	561072	28435.7	103614	-487542	0.17844	-2.48649
81	270	tr|X4ZFQ2|X4ZFQ2_PIG	-5.07063	0.01295	45426.7	254257	38879.4	261865	11858.1	81222.5	-208830	0.178664	-2.48468
82	315	tr|A0A5G2R9E4|A0A5G2R9E4_PIG	-17.2405	3.2568e-05	114601	641158	102169	617315	24837.3	53932.3	-526558	0.17874	-2.48407
83	153	tr|I3L6U9|I3L6U9_PIG	-5.46611	0.01002	238693	1.33367e+06	229271	1.16168e+06	64881.4	393576	-1.09498e+06	0.178974	-2.48218
84	467	tr|D0G0C7|D0G0C7_PIG	-13.0002	4.8365e-05	85796.1	477696	90137.5	481370	32361.7	47314.3	-391900	0.179604	-2.47711
85	16	tr|Q2QC87|Q2QC87_PIG	-5.81631	0.00752	1.51369e+06	8.29961e+06	1.35621e+06	8.75164e+06	467000	2.27024e+06	-6.78591e+06	0.182381	-2.45497
86	167	tr|Q0R678|Q0R678_PIG	-17.2835	1.3367e-05	116187	630034	115150	621151	30070.7	48269.4	-513847	0.184413	-2.43898
87	67	tr|F1SPM6|F1SPM6_PIG	-11.0354	0.00022	296543	1.599e+06	249040	1.6351e+06	96674.5	207987	-1.30246e+06	0.185455	-2.43086
88	435	tr|A0A4X1UED9|A0A4X1UED9_PIG	-8.97066	0.00069	27361.9	146431	22562.7	156292	9855.35	23983.5	-119069	0.186859	-2.41998
89	723	tr|F1SUB1|F1SUB1_PIG	-7.72529	0.00118	28400	150575	20838.6	151024	21325.2	19851.7	-122175	0.188611	-2.40651
90	8	tr|A0A480K7E6|A0A480K7E6_PIG	-12.4357	0.00017	1.51253e+06	8.01828e+06	1.37884e+06	7.82076e+06	395009	941653	-6.50575e+06	0.188635	-2.40633
91	580	tr|I3L855|I3L855_PIG	-14.6737	6.0721e-05	29835	157361	25852.1	155839	7204.56	15261.4	-127526	0.189596	-2.399
92	206	tr|B6VNT8|B6VNT8_PIG	-7.37256	0.00072	54957.8	289084	68974.5	283939	34164.5	49775.7	-234126	0.19011	-2.39509
93	285	tr|A0A4X1VDC5|A0A4X1VDC5_PIG	-44.0657	1.2802e-05	136309	715855	136862	714126	4536.17	25776.9	-579546	0.190414	-2.39279
94	25	tr|A0A4X1W2Q8|A0A4X1W2Q8_PIG	-17.3361	0.00026	678591	3.55493e+06	650501	3.43081e+06	57868.5	325036	-2.87634e+06	0.190887	-2.38921
95	144	tr|A0A0B8RVW4|A0A0B8RVW4_PIG	-15.6582	1.9313e-05	175275	916448	153581	895716	51958.7	73229.8	-741173	0.191255	-2.38643
96	560	tr|A0A165DE67|A0A165DE67_PIG	-5.77122	0.00223	24769.4	128706	19914.3	138864	18895.3	28658.7	-103937	0.192449	-2.37745
97	151	tr|A0A4X1SD27|A0A4X1SD27_PIG	-8.07768	0.002	248717	1.27786e+06	272629	1.16795e+06	67099.2	242746	-1.02914e+06	0.194636	-2.36115
98	719	tr|A0A5G2QZU9|A0A5G2QZU9_PIG	-7.56483	0.00156	8706.99	44472.4	9945.1	45951.2	3295.86	8656.04	-35765.5	0.195784	-2.35267
99	398	tr|A0A4X1W9M1|A0A4X1W9M1_PIG	-17.4913	1.2527e-05	76237.3	385719	73737.8	377814	20723.2	26069.8	-309482	0.19765	-2.33898
100	609	tr|G8ENM3|G8ENM3_PIG	-9.58673	0.00028	13267.2	66757.8	15430.4	67581.8	6932.58	7774.93	-53490.7	0.198736	-2.33108
101	401	tr|B6E241|B6E241_PIG	-6.03201	0.00814	57745.8	290214	57523.9	320071	9439.87	76303.6	-232468	0.198976	-2.32933
102	22	tr|I3LF55|I3LF55_PIG	-7.0508	0.00234	1.6953e+06	8.51866e+06	1.39789e+06	8.29925e+06	627316	1.79483e+06	-6.82337e+06	0.19901	-2.32909
103	4	tr|F1RMJ4|F1RMJ4_PIG	-14.8119	0.00061	1.18205e+06	5.92214e+06	1.16138e+06	6.08391e+06	48518.2	637582	-4.74008e+06	0.199599	-2.32482
104	200	tr|F1SMX5|F1SMX5_PIG	-6.58568	0.00504	177234	886290	169903	837521	43903.2	209280	-709056	0.199973	-2.32212
105	575	tr|I3L6Y6|I3L6Y6_PIG	-12.9629	0.00056	32381.7	160328	34562.9	168993	4018.28	19187.4	-127946	0.201971	-2.30778
106	195	tr|Q06AS8|Q06AS8_PIG	-11.3752	0.00014	153741	758786	131275	716541	47943.1	90839.8	-605045	0.202615	-2.30319
107	77	tr|F1S232|F1S232_PIG	-9.22701	0.00026	615419	3.02895e+06	561115	3.20838e+06	302674	389270	-2.41353e+06	0.203179	-2.29918
108	14	tr|A0A4X1TDZ9|A0A4X1TDZ9_PIG	-46.6032	1.1372e-05	766575	3.76636e+06	798370	3.76541e+06	97437.1	62566.8	-2.99978e+06	0.203532	-2.29667
109	667	tr|K9J4U3|K9J4U3_PIG	-8.48473	0.00041	15625.9	76742.6	17762.8	75857.9	8516.89	10527.3	-61116.7	0.203615	-2.29609
110	336	tr|Q06AT6|Q06AT6_PIG	-31.8144	1.9015e-06	59551.2	291886	56954.7	290671	9528.76	9605.32	-232335	0.204022	-2.29321
111	729	tr|F1ST81|F1ST81_PIG	-5.75677	0.00456	3310.35	16222	3516.82	15877.9	1520.33	4127.92	-12911.6	0.204066	-2.29289
112	191	tr|F1RHW4|F1RHW4_PIG	-8.643	0.00115	154745	757319	131731	726324	44323.8	129704	-602574	0.204333	-2.291
113	79	tr|I3LD43|I3LD43_PIG	-16.812	0.00016	272756	1.32391e+06	255232	1.31596e+06	32742.7	119195	-1.05115e+06	0.206023	-2.27912
114	38	tr|A0A0B8S079|A0A0B8S079_PIG	-11.3425	0.00014	559823	2.70866e+06	433451	2.65283e+06	237225	261782	-2.14884e+06	0.206679	-2.27454
115	370	tr|F2Z5F2|F2Z5F2_PIG	-10.6004	0.00095	143582	693190	153983	688069	23835.3	99976.8	-549608	0.207133	-2.27137
116	485	tr|A0A4X1TD42|A0A4X1TD42_PIG	-16.4698	0.00214	68491.3	329490	53789.5	332491	26622.6	7714.24	-260999	0.207871	-2.26624
117	123	tr|F1CNZ4|F1CNZ4_PIG	-7.4486	0.00321	591184	2.83023e+06	558382	2.83356e+06	132076	581534	-2.23905e+06	0.208882	-2.25924
118	573	tr|K9IVP8|K9IVP8_PIG	-7.99494	0.00064	9959.76	47416.1	8534.89	46676.4	4319.16	7932.43	-37456.3	0.21005	-2.25119
119	227	tr|F2Z5J9|F2Z5J9_PIG	-14.4413	0.00154	409404	1.9456e+06	392124	1.93498e+06	172297	75369.6	-1.53619e+06	0.210426	-2.24862
120	379	tr|A0A5G2QI20|A0A5G2QI20_PIG	-6.58967	0.00132	41200	195703	30514	184453	27934.8	34035.7	-154503	0.210523	-2.24795
121	261	tr|A4L2Z4|A4L2Z4_PIG	-11.7392	0.00053	62554.1	295703	64576.7	291217	10661.1	37765.9	-233149	0.211543	-2.24097
122	322	tr|A0A480JNF9|A0A480JNF9_PIG	-12.6783	0.00209	58596.9	276293	53555	276305	27760.3	12321.9	-217697	0.212082	-2.2373
123	637	tr|F1SSF5|F1SSF5_PIG	-5.79115	0.00602	22580.8	106199	21177	95831.5	7754.39	27454.9	-83618.7	0.212626	-2.23361
124	37	tr|I3LJW4|I3LJW4_PIG	-13.7563	0.00287	368703	1.70843e+06	323485	1.69127e+06	162513	52205	-1.33973e+06	0.215814	-2.21214
125	735	tr|A0A4X1W1H4|A0A4X1W1H4_PIG	-9.6525	0.00162	34522.6	159961	36945	159040	4773.61	25399.6	-125438	0.215819	-2.2121
126	546	tr|A0A4X1UEF5|A0A4X1UEF5_PIG	-8.75383	0.00191	8899.25	41151.6	9088.77	40242.6	1608.31	7130.87	-32252.3	0.216255	-2.20919
127	209	tr|F1SSV2|F1SSV2_PIG	-16.2739	8.9097e-05	98585	454654	93218.2	448588	30571.6	25859.7	-356069	0.216835	-2.20533
128	642	tr|A0A4X1W0W5|A0A4X1W0W5_PIG	-10.4426	0.00015	21955.4	99729.9	19713.1	98944.8	7505.49	12114.8	-77774.5	0.220149	-2.18345
129	354	tr|A0A287ABE7|A0A287ABE7_PIG	-27.6265	1.8102e-06	63093.1	285547	60258.8	285911	7611.18	13494.8	-222453	0.220956	-2.17817
130	540	tr|A0A4X1T1P2|A0A4X1T1P2_PIG	-3.20844	0.04566	38422.8	173623	38785	152518	11657.1	83195.9	-135200	0.2213	-2.17592
131	407	tr|A0A4X1W1G5|A0A4X1W1G5_PIG	-5.78471	0.00242	36749.3	164955	31261.9	150606	26858	31669.7	-128206	0.222784	-2.16629
132	707	tr|A0A5G2R2Q3|A0A5G2R2Q3_PIG	-10.7274	0.00058	12677.5	56633.3	11806.7	58567	2464.07	7685.29	-43955.8	0.223853	-2.15938
133	344	tr|I3LC92|I3LC92_PIG	-13.1119	4.8215e-05	74754.5	333255	64652.1	323982	20489.8	31542.9	-258501	0.224316	-2.1564
134	393	tr|A8VKH9|A8VKH9_PIG	-10.1453	0.00028	115949	516455	88556	518322	51215.7	52309.8	-400506	0.224509	-2.15516
135	675	tr|A0A4X1V2V7|A0A4X1V2V7_PIG	-17.6675	2.326e-05	6325.38	28165	6395.72	28431.1	1057.94	2149.41	-21839.6	0.224583	-2.15468
136	253	tr|A0A5G2REA6|A0A5G2REA6_PIG	-5.91894	0.0022	99411.4	442154	86948	398177	55782.4	96247.2	-342742	0.224835	-2.15306
137	345	tr|A0A4X1VDG8|A0A4X1VDG8_PIG	-6.84174	0.0036	65021.4	288410	55406.4	304509	16869	62328.8	-223388	0.225448	-2.14913
138	247	tr|A0A4X1VDN7|A0A4X1VDN7_PIG	-8.90968	0.0003	73706.4	325826	61678.2	319009	29649.4	45064.6	-252119	0.226214	-2.14424
139	327	tr|A0A480TQM9|A0A480TQM9_PIG	-17.8476	0.00015	42176	185854	40147.2	184801	11859.7	8467.07	-143678	0.226931	-2.13968
140	176	tr|F1SNL7|F1SNL7_PIG	-21.3541	6.0264e-05	186239	817738	172972	825638	42897.7	32319.6	-631499	0.227749	-2.13448
141	561	tr|F2Z4Z1|F2Z4Z1_PIG	-10.6771	0.00012	23635.2	103559	27342.9	103460	8260.71	11539	-79924.1	0.228229	-2.13145
142	724	tr|A0A5G2R1X9|A0A5G2R1X9_PIG	-11.6987	0.00039	6452.47	28234.6	7478.95	27690.7	2642.86	2134.04	-21782.1	0.228531	-2.12954
143	363	tr|A0A480LRK1|A0A480LRK1_PIG	-8.58858	0.00061	50106	219179	50993.5	224284	25731.8	25832	-169073	0.228607	-2.12906
144	483	tr|F1SD45|F1SD45_PIG	-12.8486	6.329e-05	29541.4	129018	24574.8	124444	9376.13	11070.4	-99476.9	0.228971	-2.12676
145	7	tr|A0A5G2RI50|A0A5G2RI50_PIG	-22.1004	6.575e-05	732885	3.17578e+06	797655	3.16732e+06	162088	117658	-2.4429e+06	0.230773	-2.11545
146	265	tr|A0A4X1UWK0|A0A4X1UWK0_PIG	-14.3179	0.00016	53627.7	230508	44414.9	233889	17368.8	14430.4	-176880	0.23265	-2.10377
147	493	tr|A0A4X1VFQ7|A0A4X1VFQ7_PIG	-11.4313	0.00019	64699.8	276596	59091.7	280585	24431.7	24052.7	-211897	0.233914	-2.09595
148	438	tr|F1RX66|F1RX66_PIG	-10.7906	0.0002	27742.5	118569	29799.8	117816	10836.3	11261.8	-90826.5	0.233977	-2.09556
149	127	tr|A0A4X1WCU9|A0A4X1WCU9_PIG	-7.90614	0.0036	54710.1	233756	57907	241031	5821.17	44791.4	-179046	0.234048	-2.09513
150	491	tr|B5KJG2|B5KJG2_PIG	-3.9754	0.01855	17592.3	74576.1	20167.2	82364.8	8563.32	26909	-56983.9	0.235897	-2.08377
151	54	tr|A0A480S836|A0A480S836_PIG	-9.81279	0.00354	227930	965715	188747	970015	120424	57233.9	-737784	0.236023	-2.083
152	319	tr|H6TBN0|H6TBN0_PIG	-7.03105	0.00091	113807	481421	88447.6	447763	54982.2	83089.5	-367613	0.236399	-2.0807
153	490	tr|A0A4X1SN56|A0A4X1SN56_PIG	-4.54247	0.01532	9898.22	41783.3	10314.9	38610.4	3021.32	13598.3	-31885	0.236894	-2.07768
154	92	tr|E7EI18|E7EI18_PIG	-5.51063	0.00323	203993	854881	145875	922997	147576	163604	-650888	0.238622	-2.0672
155	318	tr|F1RJY0|F1RJY0_PIG	-10.1597	0.00058	243925	1.01864e+06	192145	1.04182e+06	106946	89490.5	-774711	0.239462	-2.06213
156	712	tr|I6L6E1|I6L6E1_PIG	-7.06788	0.00092	17644.1	73629.1	22238.7	69313.7	8103.92	12783.1	-55985.1	0.239634	-2.06109
157	211	tr|C1PIG4|C1PIG4_PIG	-25.7064	1.5541e-05	104045	431145	109584	434420	17827.4	14962.9	-327100	0.241322	-2.05097
158	504	tr|I3LV17|I3LV17_PIG	-12.2995	6.3442e-05	13802.1	57061.1	13691.2	57245	3766.13	5528.92	-43259	0.241882	-2.04762
159	353	tr|F1SSG1|F1SSG1_PIG	-5.73114	0.00375	111278	456515	112720	404414	46379.1	107920	-345237	0.243756	-2.03649
160	112	tr|Q0PY11|Q0PY11_PIG	-8.01609	0.00115	586082	2.4003e+06	556773	2.48754e+06	163895	411181	-1.81421e+06	0.244171	-2.03404
161	235	tr|K7GPR7|K7GPR7_PIG	-13.4228	6.8006e-05	68212.2	279272	58848.6	284064	19921.7	21443.1	-211059	0.244251	-2.03357
162	364	tr|A0A5G2QZL2|A0A5G2QZL2_PIG	-9.00741	0.00195	15911.5	65059.8	16498.1	64596	2090.25	10642.6	-49148.3	0.244568	-2.03169
163	30	tr|A0A4X1SFA8|A0A4X1SFA8_PIG	-6.33071	0.00153	641405	2.60689e+06	532556	2.38376e+06	313309	504656	-1.96548e+06	0.246042	-2.02302
164	330	tr|D3K5J4|D3K5J4_PIG	-3.67818	0.03442	140979	572861	147163	679772	11723	234445	-431882	0.246096	-2.02271
165	351	tr|B5APU3|B5APU3_PIG	-5.32476	0.00682	8497.69	34502.9	8310.75	30490.8	3018.15	9124.75	-26005.2	0.246289	-2.02157
166	193	tr|A0A4X1TUG7|A0A4X1TUG7_PIG	-9.60428	0.00127	291067	1.18165e+06	282761	1.15397e+06	44130.1	178318	-890586	0.246322	-2.02139
167	295	tr|A0A4X1TAN5|A0A4X1TAN5_PIG	-16.0372	0.00244	52062.8	210238	59436	210602	16637.2	4478.13	-158175	0.247638	-2.0137
168	256	tr|F1RFD6|F1RFD6_PIG	-6.18144	0.00183	72792.8	292258	48780.1	276108	43176.8	50561.5	-219465	0.24907	-2.00537
169	80	tr|A0A4X1VBI7|A0A4X1VBI7_PIG	4.79306	0.02321	1.36761e+06	340618	1.20659e+06	417856	345240	157224	1.02699e+06	4.01508	2.00543
170	568	tr|A0A4X1TK34|A0A4X1TK34_PIG	17.7175	3.8423e-05	46801.5	11567	46608.2	13220.8	1515.49	3571.73	35234.5	4.04613	2.01654
171	130	tr|A0A4X1TFS8|A0A4X1TFS8_PIG	11.6181	0.00019	1.36686e+06	330308	1.37144e+06	385519	70907.1	158544	1.03655e+06	4.13814	2.04898
172	251	tr|M1TFP4|M1TFP4_PIG	8.98076	0.00045	524039	124641	539079	141423	57214.4	59553.4	399398	4.20438	2.07189
173	630	tr|A0A480Y1Z9|A0A480Y1Z9_PIG	17.2598	0.00187	104309	22945	101170	23184.3	7905.76	2356.91	81364.1	4.54605	2.18461
174	508	tr|F1STV0|F1STV0_PIG	5.77244	0.01254	254710	55991.2	226972	67747.3	54500.5	27929.5	198719	4.54912	2.18559
175	52	tr|A0A287A7J0|A0A287A7J0_PIG	6.19191	0.00771	1.25532e+06	271912	1.13496e+06	320375	243520	147745	983411	4.61665	2.20685
176	117	tr|A0A4X1U2I6|A0A4X1U2I6_PIG	4.31324	0.035	1.38492e+06	299528	1.3408e+06	345784	414773	154642	1.0854e+06	4.62368	2.20904
177	74	tr|A0A4X1UZH2|A0A4X1UZH2_PIG	4.21578	0.04348	1.39638e+06	290290	1.17796e+06	343567	442993	117011	1.10609e+06	4.81028	2.26612
178	614	tr|A0A480MYX8|A0A480MYX8_PIG	3.84001	0.04758	87986.1	18213.3	72497.9	18812.7	30208.6	10190.2	69772.8	4.83087	2.27228
179	365	tr|A0A287AT48|A0A287AT48_PIG	5.36053	0.01881	46797.9	9537.39	42108.3	10471.4	11281.2	4855.05	37260.5	4.90678	2.29478
180	218	tr|F1RIP6|F1RIP6_PIG	10.6613	0.00029	123699	25209.1	118790	24710.3	12348.2	11750.2	98490	4.90691	2.29482
181	350	tr|B2D1T2|B2D1T2_PIG	4.46804	0.03796	624411	126524	532344	145281	187699	51908.3	497886	4.93511	2.30308
182	301	tr|F1S268|F1S268_PIG	11.3241	0.00011	1.23722e+06	238497	1.19721e+06	292814	106699	126227	998724	5.18757	2.37506
183	255	tr|F1S715|F1S715_PIG	6.68506	0.00856	374741	71750.1	375571	86323.6	71795.6	36661.6	302991	5.22286	2.38484
184	182	tr|F1RGS2|F1RGS2_PIG	6.43255	0.01759	509262	96353.7	457734	110489	108105	29988.2	412909	5.28535	2.402
185	107	tr|F1SD70|F1SD70_PIG	8.58028	0.00246	337051	62049.7	321960	70016.1	48414.2	31363.6	275002	5.43196	2.44147
186	168	tr|F1STR1|F1STR1_PIG	8.13244	0.00808	1.29291e+06	235626	1.17317e+06	253734	214087	80610.1	1.05729e+06	5.48716	2.45606
187	503	tr|I3LNS9|I3LNS9_PIG	4.40093	0.04116	586106	104633	496673	125051	185546	44414.4	481473	5.60155	2.48583
188	197	tr|F1S4Q8|F1S4Q8_PIG	8.37209	0.00351	523189	93232.8	567953	111477	79433.6	46225.6	429957	5.61165	2.48842
189	276	tr|F1SC70|F1SC70_PIG	3.99103	0.04937	423458	74761.5	357130	80976.9	147897	37004.4	348696	5.66411	2.50185
190	567	tr|I3LS60|I3LS60_PIG	5.29951	0.01934	166744	27853.1	145580	24047.9	42536.4	18304.3	138891	5.98656	2.58173
191	303	tr|A0A4X1SFR5|A0A4X1SFR5_PIG	6.28129	0.00929	27591.1	4460.22	24384.9	4392.15	5783.62	3105.35	23130.9	6.18604	2.62902
192	708	tr|A0A4X1TI73|A0A4X1TI73_PIG	19.2635	0.00012	40089.9	5942.04	39214	5856.61	2621.38	1845.89	34147.8	6.74682	2.75421
193	300	tr|A0A287BG16|A0A287BG16_PIG	10.327	0.00106	1.07765e+06	159538	1.1009e+06	198560	131686	92163.5	918115	6.75485	2.75592
194	346	tr|F1S9A4|F1S9A4_PIG	12.4413	0.00101	210677	29378.9	208442	30705.6	22433.5	13356.5	181299	7.17104	2.84218
195	601	tr|F1SCY4|F1SCY4_PIG	8.52001	0.0068	325242	43727.6	347486	47923.6	54136.8	21430.1	281514	7.43791	2.8949
196	280	tr|A0A480TAV6|A0A480TAV6_PIG	6.96673	0.01255	372600	45563.7	380925	52718.7	77847.7	27093.9	327036	8.17756	3.03167
197	588	tr|B0FJ00|B0FJ00_PIG	5.4729	0.0219	150586	10487.9	136317	4521.73	42506.4	14562.2	140098	14.358	3.84378

## Sheet: S-EVs vs Non-EVs-enriched
S-EVs vs Non-EVs-enriched
Protein	Index	Peak Name	t-value	p-value	Mean 1	Mean 2	Median 1	Median 2	Sigma 1	Sigma 2	Delta	Fold Change	Log 2 (Fold Change)
1	55	tr|A0A287AC59|A0A287AC59_PIG	-31.5058	0.0008	181652	1.0462e+07	148129	1.02429e+07	80777.7	559368	-1.02804e+07	0.017363	-5.84784
2	592	tr|F1SCC9|F1SCC9_PIG	-7.40218	0.01766	11912	451223	11071.5	467183	3412.8	102739	-439311	0.0263993	-5.24336
3	689	tr|A0A5G2RH94|A0A5G2RH94_PIG	-10.2758	0.00928	742.791	20341.4	709.909	21907.4	98.495	3302.01	-19598.6	0.0365162	-4.77532
4	653	tr|I3LU04|I3LU04_PIG	-7.36889	0.01728	851.541	16446.9	759.924	14926.1	298.894	3653.46	-15595.3	0.0517753	-4.27159
5	113	tr|A0A4X1SY05|A0A4X1SY05_PIG	-16.3606	0.00328	85771.6	1.22306e+06	93234	1.25242e+06	14464.5	119530	-1.13729e+06	0.0701286	-3.83385
6	202	tr|A0A481C9E3|A0A481C9E3_PIG	-11.0471	0.00708	95667.6	1.24658e+06	103899	1.24048e+06	24676.9	178754	-1.15091e+06	0.0767442	-3.7038
7	442	tr|A0A4X1SUF8|A0A4X1SUF8_PIG	-7.34601	0.0073	3782.64	47218.8	1936.94	51170.1	4031.35	9414.64	-43436.2	0.0801087	-3.6419
8	378	tr|A0A4X1TUS0|A0A4X1TUS0_PIG	-5.92939	0.02256	13267.7	164226	14700.5	176656	8804.2	43208.9	-150958	0.0807895	-3.62969
9	88	tr|K9J4R3|K9J4R3_PIG	-5.21159	0.02547	53938.3	656118	27852.9	710078	53948.8	192723	-602180	0.0822082	-3.60457
10	156	tr|A0A4X1UAN3|A0A4X1UAN3_PIG	-8.25668	0.01035	25257.4	281272	19024.4	257732	12443.7	52244.1	-256014	0.0897972	-3.47719
11	481	tr|A0A4X1V6N7|A0A4X1V6N7_PIG	-5.59645	0.02383	15161.7	150335	11145.2	131693	9698.47	40695.2	-135173	0.100853	-3.30968
12	309	tr|A8U4R4|A8U4R4_PIG	-6.32437	0.02063	51988.9	420707	48744.7	461801	17826.1	99394.7	-368718	0.123575	-3.01654
13	62	tr|A0A4X1W4Y9|A0A4X1W4Y9_PIG	-9.10787	0.01168	492138	3.97663e+06	476134	4.10494e+06	30662.5	661940	-3.4845e+06	0.123757	-3.01441
14	687	tr|A5GFU7|A5GFU7_PIG	-8.43012	0.00137	2309.11	18486.3	847.03	18680.7	2612.79	2054.45	-16177.2	0.124909	-3.00105
15	221	tr|A0A5G2QKC9|A0A5G2QKC9_PIG	-8.3203	0.00974	180143	1.24204e+06	155961	1.25391e+06	54415.1	214255	-1.0619e+06	0.145038	-2.7855
16	518	tr|L8B180|L8B180_PIG	-6.94467	0.01198	2303.63	15397.3	2818.03	15386.4	1002.45	3107.98	-13093.6	0.149613	-2.74069
17	215	tr|I3LVS2|I3LVS2_PIG	-14.5648	0.00166	71852.3	471571	64973.2	448419	16402.2	44615.1	-399719	0.152368	-2.71437
18	6	tr|A0A286ZT13|A0A286ZT13_PIG	-11.105	0.00601	111231	716252	104327	706379	18822.6	92468.9	-605021	0.155297	-2.6869
19	307	tr|I3LS93|I3LS93_PIG	-9.03946	0.00417	2002.97	12455.5	2442.48	12795.7	794.004	1838.7	-10452.6	0.160809	-2.63658
20	155	tr|A0A480UQ82|A0A480UQ82_PIG	-7.21421	0.0105	392927	2.31613e+06	465960	2.24775e+06	147122	437673	-1.9232e+06	0.169648	-2.55938
21	57	tr|F1RRW5|F1RRW5_PIG	-7.61625	0.01654	536156	3.14933e+06	530353	3.11551e+06	31453.7	593441	-2.61317e+06	0.170245	-2.55432
22	519	tr|A0A286ZLU2|A0A286ZLU2_PIG	-6.85559	0.01922	3687.61	21556.9	3728.31	21728.2	523.109	4484.24	-17869.3	0.171064	-2.54739
23	491	tr|B5KJG2|B5KJG2_PIG	-14.1608	0.00031	17592.3	102355	20167.2	100577	8563.32	5844.39	-84762.9	0.171875	-2.54057
24	505	tr|A5GHL0|A5GHL0_PIG	-16.7683	7.5971e-05	125288	714189	117929	718839	44271.8	41715.9	-588902	0.175426	-2.51106
25	214	tr|A0A4X1VGS5|A0A4X1VGS5_PIG	-4.94546	0.03754	9168.87	50456.4	9517.99	57403.9	1164.99	14413.1	-41287.5	0.181719	-2.46022
26	707	tr|A0A5G2R2Q3|A0A5G2R2Q3_PIG	-4.3405	0.04715	12677.5	69573	11806.7	76974.1	2464.07	22569.7	-56895.5	0.182219	-2.45626
27	615	tr|I3L9N5|I3L9N5_PIG	-7.41184	0.00676	82108.1	394096	75405.2	417333	29508.3	66669.2	-311988	0.208345	-2.26295
28	700	tr|F2Z5I5|F2Z5I5_PIG	-4.69993	0.02796	5482.22	25382.8	5599.96	24629.7	2372.31	6939.61	-19900.6	0.215982	-2.21102
29	138	tr|A0A480YY66|A0A480YY66_PIG	-17.6523	0.0007	404347	1.82177e+06	420390	1.82437e+06	55069.9	127711	-1.41743e+06	0.221952	-2.17168
30	399	tr|Q866A8|Q866A8_PIG	-6.14109	0.01061	11213.6	48675.7	9369.1	43349.7	4385.2	9612.93	-37462	0.230375	-2.11795
31	643	tr|M3VJZ7|M3VJZ7_PIG	-9.32946	0.00707	3289.86	14157.7	3113.96	13525.4	535.268	1945.37	-10867.9	0.232372	-2.10549
32	499	tr|F1SUP1|F1SUP1_PIG	-6.31625	0.01104	33131.3	139556	27856.1	136139	11334.2	26893	-106425	0.237405	-2.07458
33	469	tr|A0A4X1TXD2|A0A4X1TXD2_PIG	-5.40019	0.03152	88724.8	365457	85326.3	362308	7891.86	88407.1	-276732	0.242778	-2.04229
34	729	tr|F1ST81|F1ST81_PIG	-4.78967	0.02061	3310.35	13567.4	3516.82	11759.8	1520.33	3383.28	-10257.1	0.243993	-2.03509
35	305	tr|B1A8Z3|B1A8Z3_PIG	-8.88341	0.0013	11061.5	44536.5	13122	43882.3	3866.27	5258.45	-33475	0.248369	-2.00944
36	46	tr|A0A4X1TM42|A0A4X1TM42_PIG	4.78685	0.03878	1.74822e+06	360470	1.47324e+06	360188	498608	59412.2	1.38775e+06	4.84982	2.27793
37	671	tr|F1SS00|F1SS00_PIG	4.39371	0.04743	99948.8	7969.5	82300.1	7149.29	36189.4	2250.35	91979.3	12.5414	3.64863

## Sheet: L-EVs vs Non-EVs-enriched
L-EVs vs Non-EVs-enriched
Protein	Index	Peak Name	t-value	p-value	Mean 1	Mean 2	Median 1	Median 2	Sigma 1	Sigma 2	Delta	Fold Change	Log 2 (Fold Change)
1	592	tr|F1SCC9|F1SCC9_PIG	-7.42429	0.01741	10270.1	451223	11743.2	467183	6051.48	102739	-440953	0.0227607	-5.45731
2	442	tr|A0A4X1SUF8|A0A4X1SUF8_PIG	-8.45975	0.01342	1159.07	47218.8	896.673	51170.1	627.104	9414.64	-46059.8	0.0245468	-5.34832
3	202	tr|A0A481C9E3|A0A481C9E3_PIG	-11.6461	0.00662	36647.4	1.24658e+06	40175.3	1.24048e+06	23872.2	178754	-1.20993e+06	0.0293984	-5.08812
4	55	tr|A0A287AC59|A0A287AC59_PIG	-30.5265	0.00084	493281	1.0462e+07	457497	1.02429e+07	96831.9	559368	-9.96875e+06	0.0471496	-4.40661
5	6	tr|A0A286ZT13|A0A286ZT13_PIG	-12.6843	0.00564	35154.1	716252	34665.4	706379	11511.4	92468.9	-681098	0.0490807	-4.3487
6	156	tr|A0A4X1UAN3|A0A4X1UAN3_PIG	-8.69673	0.01162	16602.2	281272	17905.8	257732	8090.76	52244.1	-264669	0.0590256	-4.08252
7	689	tr|A0A5G2RH94|A0A5G2RH94_PIG	-9.76572	0.00731	1235.05	20341.4	1292.98	21907.4	879.444	3302.01	-19106.3	0.0607162	-4.04177
8	155	tr|A0A480UQ82|A0A480UQ82_PIG	-8.41221	0.01161	159288	2.31613e+06	193897	2.24775e+06	86838.1	437673	-2.15684e+06	0.0687735	-3.862
9	138	tr|A0A480YY66|A0A480YY66_PIG	-21.6961	0.0007	131451	1.82177e+06	133623	1.82437e+06	50323.9	127711	-1.69032e+06	0.0721558	-3.79274
10	653	tr|I3LU04|I3LU04_PIG	-7.05959	0.01525	1212.62	16446.9	1274.75	14926.1	911.035	3653.46	-15234.2	0.0737296	-3.76161
11	218	tr|F1RIP6|F1RIP6_PIG	-7.26965	0.01654	25209.1	332779	24710.3	314643	11750.2	72570.9	-307570	0.0757534	-3.72255
12	518	tr|L8B180|L8B180_PIG	-7.57729	0.01084	1252.55	15397.3	1198.78	15386.4	1029.2	3107.98	-14144.7	0.0813486	-3.61974
13	13	tr|I3LBF1|I3LBF1_PIG	-13.5696	0.00349	467394	5.62401e+06	536474	5.57093e+06	174712	640573	-5.15662e+06	0.0831069	-3.58889
14	321	tr|F1SES5|F1SES5_PIG	-20.53	0.00152	37745.7	445989	38682.9	462441	8411.26	33663	-408243	0.0846339	-3.56262
15	453	tr|A0A4X1T5E1|A0A4X1T5E1_PIG	-6.14885	0.02524	22219.5	258037	21883.2	220393	3127.76	66371.4	-235817	0.0861098	-3.53768
16	687	tr|A5GFU7|A5GFU7_PIG	-13.359	0.002	1602.03	18486.3	1634.87	18680.7	872.939	2054.45	-16884.3	0.0866604	-3.52848
17	365	tr|A0A287AT48|A0A287AT48_PIG	-6.77863	0.01806	9537.39	105708	10471.4	92378.5	4855.05	24210.7	-96170.4	0.0902241	-3.47034
18	346	tr|F1S9A4|F1S9A4_PIG	-4.93059	0.03683	29378.9	322969	30705.6	290323	13356.5	102483	-293590	0.0909651	-3.45854
19	568	tr|A0A4X1TK34|A0A4X1TK34_PIG	-8.63568	0.01177	11567	126923	13220.8	118881	3571.73	22929.1	-115356	0.091134	-3.45587
20	107	tr|F1SD70|F1SD70_PIG	-21.7497	5.1335e-05	62049.7	679112	70016.1	699873	31363.6	40951.1	-617062	0.0913689	-3.45215
21	280	tr|A0A480TAV6|A0A480TAV6_PIG	-10.8478	0.00305	45563.7	451314	52718.7	425975	27093.9	60386.9	-405750	0.100958	-3.30817
22	52	tr|A0A287A7J0|A0A287A7J0_PIG	-5.22835	0.031	271912	2.65945e+06	320375	2.2379e+06	147745	780526	-2.38754e+06	0.102244	-3.28991
23	109	tr|A0A4X1VUI6|A0A4X1VUI6_PIG	-17.0423	6.6538e-05	1.73364e+07	1.69014e+08	2.03241e+07	1.69416e+08	1.06634e+07	1.23432e+07	-1.51678e+08	0.102574	-3.28527
24	12	tr|D0G6X8|D0G6X8_PIG	-10.4918	0.00781	2.48629e+06	2.37694e+07	2.61633e+06	2.49962e+07	570043	3.4787e+06	-2.12831e+07	0.1046	-3.25704
25	301	tr|F1S268|F1S268_PIG	-13.4464	0.00096	238497	2.17198e+06	292814	2.10588e+06	126227	223782	-1.93348e+06	0.109806	-3.18697
26	216	tr|A0A4X1SHI9|A0A4X1SHI9_PIG	-8.37195	0.01363	92218.1	839498	92723.6	785185	11428.6	154286	-747280	0.109849	-3.18641
27	97	tr|A0A4X1UCS9|A0A4X1UCS9_PIG	-6.16923	0.02322	178644	1.60979e+06	167216	1.7784e+06	61245.5	398286	-1.43114e+06	0.110974	-3.17171
28	88	tr|K9J4R3|K9J4R3_PIG	-5.17563	0.03252	74467.5	656118	67410	710078	31564.6	192723	-581651	0.113497	-3.13927
29	613	tr|A0A4X1W4H6|A0A4X1W4H6_PIG	-6.31443	0.00154	67502.5	559363	4638.95	579348	126346	78932.1	-491861	0.120677	-3.05077
30	214	tr|A0A4X1VGS5|A0A4X1VGS5_PIG	-5.28669	0.03178	6120.36	50456.4	6743.01	57403.9	2082.9	14413.1	-44336	0.1213	-3.04335
31	481	tr|A0A4X1V6N7|A0A4X1V6N7_PIG	-5.57679	0.02901	18483.5	150335	17007.6	131693	5274.46	40695.2	-131852	0.122949	-3.02387
32	113	tr|A0A4X1SY05|A0A4X1SY05_PIG	-15.3976	0.00359	150642	1.22306e+06	144758	1.25242e+06	18810.2	119530	-1.07242e+06	0.123168	-3.0213
33	26	tr|A0A480F3G0|A0A480F3G0_PIG	-9.11685	0.00712	5.48578e+06	4.43163e+07	5.46732e+06	4.47135e+07	2.34829e+06	7.09129e+06	-3.88305e+07	0.123787	-3.01407
34	356	tr|A0A4X1VTR6|A0A4X1VTR6_PIG	-10.0838	0.00774	19003	149210	20961.6	152610	4677.45	21995.2	-130207	0.127357	-2.97304
35	11	tr|I3LTB8|I3LTB8_PIG	-6.12893	0.02496	349228	2.71631e+06	355091	2.93797e+06	56034.2	667181	-2.36709e+06	0.128567	-2.95941
36	615	tr|I3L9N5|I3L9N5_PIG	-8.91414	0.01225	50750.4	394096	49960	417333	2805.39	66669.2	-343346	0.128777	-2.95706
37	272	tr|J9JIK0|J9JIK0_PIG	-5.66914	0.02197	45920.3	330643	57581	348072	25475.1	84145.1	-284723	0.138882	-2.84807
38	557	tr|F1SLP9|F1SLP9_PIG	-5.7055	0.00935	1864.24	11892.2	1634.37	11058	1665.33	2680.93	-10027.9	0.156762	-2.67336
39	731	tr|F1RMB2|F1RMB2_PIG	-3.95836	0.03213	4473.76	27580.1	2747.01	30880.2	4813.82	9211.11	-23106.3	0.16221	-2.62407
40	708	tr|A0A4X1TI73|A0A4X1TI73_PIG	-7.93941	0.01097	5942.04	36514.8	5856.61	40179.7	1845.89	6475.3	-30572.7	0.16273	-2.61945
41	274	tr|I3LPL7|I3LPL7_PIG	-11.0374	0.00274	37410.4	228145	37082.2	229018	12865.8	27779.9	-190735	0.163976	-2.60844
42	734	tr|A0A4X1STE7|A0A4X1STE7_PIG	-7.19428	0.01052	9829.09	57762	10993	55495.1	4218.6	10946.5	-47932.9	0.170165	-2.55499
43	215	tr|I3LVS2|I3LVS2_PIG	-14.3211	0.00186	80897	471571	82343.6	448419	17964.4	44615.1	-390674	0.171548	-2.54332
44	82	tr|F1S682|F1S682_PIG	-6.8718	0.02007	63836.9	368329	62982.4	355106	5823.75	76582	-304492	0.173315	-2.52853
45	197	tr|F1S4Q8|F1S4Q8_PIG	-13.0645	7.3939e-05	93232.8	533349	111477	553452	46225.6	42450.1	-440116	0.174806	-2.51617
46	381	tr|A0A5G2R0V1|A0A5G2R0V1_PIG	-4.34761	0.04294	36533.5	198701	34576.5	168763	14226.7	63420.4	-162167	0.183862	-2.4433
47	378	tr|A0A4X1TUS0|A0A4X1TUS0_PIG	-5.22239	0.03012	31720.1	164226	33189	176656	9259.12	43208.9	-132506	0.193149	-2.37221
48	450	tr|F1S6M1|F1S6M1_PIG	-7.64233	0.00454	36287.6	187419	43488.4	175755	17843.8	30568.2	-151131	0.193618	-2.36872
49	275	tr|A0A4X1W4Z7|A0A4X1W4Z7_PIG	-7.72432	0.00647	87641.1	440340	100691	421919	35133.3	72999.8	-352699	0.199031	-2.32894
50	114	tr|F1SIN0|F1SIN0_PIG	-4.39878	0.03877	103178	507245	112382	423805	43904.6	154494	-404067	0.203408	-2.29755
51	700	tr|F2Z5I5|F2Z5I5_PIG	-4.94282	0.03296	5189.75	25382.8	4839.8	24629.7	1596.45	6939.61	-20193	0.204459	-2.29011
52	600	tr|A0A4X1TPD0|A0A4X1TPD0_PIG	-11.0847	0.00265	26372.1	125937	27728.9	122655	6750.55	14417.3	-99564.8	0.209407	-2.25562
53	727	tr|A0A4X1U9M6|A0A4X1U9M6_PIG	-4.27963	0.02949	2856.54	13064.1	2783.66	14428.5	1801.33	3825.34	-10207.5	0.218656	-2.19327
54	168	tr|F1STR1|F1STR1_PIG	-8.4863	0.00432	235626	1.06622e+06	253734	1.0004e+06	80610.1	154484	-830598	0.220991	-2.17794
55	283	tr|K7N7E7|K7N7E7_PIG	-5.88688	0.00752	13902.3	61178.7	13916.8	67376.2	7978.18	12072.4	-47276.4	0.227241	-2.13771
56	70	tr|B3CL06|B3CL06_PIG	-4.84842	0.03685	566.178	2371.44	582.121	2149.02	106.557	638.276	-1805.26	0.238749	-2.06644
57	502	tr|D5FGE4|D5FGE4_PIG	-4.87198	0.03173	48842.4	201110	55186.6	197953	14559.4	52644.1	-152267	0.242864	-2.04178
58	399	tr|Q866A8|Q866A8_PIG	-5.92422	0.00946	11853	48675.7	10766.5	43349.7	5596.84	9612.93	-36822.7	0.243509	-2.03795
59	300	tr|A0A287BG16|A0A287BG16_PIG	-9.087	0.00045	159538	640344	198560	665476	92163.5	45036.3	-480806	0.249144	-2.00495
60	92	tr|E7EI18|E7EI18_PIG	7.74195	0.00365	854881	212295	922997	199436	163604	24342.5	642585	4.02685	2.00965
61	500	tr|A0A4X1V6E9|A0A4X1V6E9_PIG	8.92819	0.00147	197578	49047.6	184907	44359.5	31778.9	8535.34	148530	4.02828	2.01016
62	151	tr|A0A4X1SD27|A0A4X1SD27_PIG	7.88126	0.004	1.27786e+06	317070	1.16795e+06	316114	242746	19756.6	960787	4.0302	2.01085
63	418	tr|A0A4X1VUZ7|A0A4X1VUZ7_PIG	8.57166	0.00307	593434	146934	561072	147450	103614	9397.09	446500	4.03878	2.01392
64	14	tr|A0A4X1TDZ9|A0A4X1TDZ9_PIG	36.986	7.4218e-05	3.76636e+06	929847	3.76541e+06	862743	62566.8	121280	2.83651e+06	4.05051	2.0181
65	253	tr|A0A5G2REA6|A0A5G2REA6_PIG	6.07767	0.00258	442154	108919	398177	130051	96247.2	45509.7	333235	4.05947	2.02129
66	261	tr|A4L2Z4|A4L2Z4_PIG	10.8783	0.00042	295703	72699	291217	67176.9	37765.9	13822.1	223004	4.0675	2.02414
67	318	tr|F1RJY0|F1RJY0_PIG	8.05922	0.00348	1.01864e+06	247796	1.04182e+06	168226	89490.5	146419	770841	4.11079	2.03941
68	504	tr|I3LV17|I3LV17_PIG	14.3771	0.00013	57061.1	13780.3	57245	13427.7	5528.92	2064.18	43280.7	4.14076	2.0499
69	137	tr|F1SA74|F1SA74_PIG	26.04	2.9783e-06	630565	150634	636858	158833	25366.4	23161.7	479931	4.18608	2.0656
70	467	tr|D0G0C7|D0G0C7_PIG	8.41516	0.00165	477696	113898	481370	139944	47314.3	62672.5	363798	4.19407	2.06835
71	212	tr|I3LAJ6|I3LAJ6_PIG	7.18449	0.00082	486147	115664	449586	110889	80886.3	55412.6	370483	4.2031	2.07145
72	398	tr|A0A4X1W9M1|A0A4X1W9M1_PIG	18.2473	1.0073e-05	385719	91633.9	377814	83797.5	26069.8	16416.8	294085	4.20935	2.0736
73	72	tr|A0A4X1TV95|A0A4X1TV95_PIG	10.6947	0.00018	3.00346e+06	708694	2.84053e+06	708373	364796	195738	2.29477e+06	4.23802	2.08339
74	23	tr|A0A5G2Q7G7|A0A5G2Q7G7_PIG	7.97453	0.00109	6.21978e+06	1.46217e+06	6.46121e+06	1.24998e+06	1.07638e+06	445930	4.75761e+06	4.2538	2.08875
75	690	tr|A0A5G2QPR4|A0A5G2QPR4_PIG	4.30171	0.02444	241173	56092.4	238196	18674.1	37139.6	67223.1	185081	4.29958	2.10419
76	186	tr|E7EI20|E7EI20_PIG	31.0075	1.0049e-05	1.19306e+06	276310	1.19361e+06	269542	33792.2	42022.5	916746	4.31782	2.1103
77	676	tr|I3LFW6|I3LFW6_PIG	8.90471	0.00042	99950.1	23070.7	93864.2	18940.7	14767.8	7749.13	76879.4	4.33234	2.11515
78	84	tr|A0A4X1VI43|A0A4X1VI43_PIG	6.99051	0.00386	166211	38268.1	157564	34629	35350.1	8228.67	127943	4.34333	2.1188
79	7	tr|A0A5G2RI50|A0A5G2RI50_PIG	27.1107	4.2987e-06	3.17578e+06	726802	3.16732e+06	729004	117658	118733	2.44898e+06	4.36953	2.12748
80	575	tr|I3L6Y6|I3L6Y6_PIG	9.10283	0.00033	160328	36600.4	168993	31904.5	19187.4	16677.2	123728	4.3805	2.1311
81	302	tr|A0A4X1V3D9|A0A4X1V3D9_PIG	11.8533	7.5773e-05	660469	150582	648288	174682	67520.7	46173.1	509886	4.3861	2.13294
82	287	tr|F1SMW4|F1SMW4_PIG	6.49751	0.00681	407945	91365.8	444620	96482.2	96780	9852.1	316579	4.46496	2.15865
83	370	tr|F2Z5F2|F2Z5F2_PIG	8.04131	0.0005	693190	154091	688069	125472	99976.8	77376.2	539099	4.49858	2.16947
84	322	tr|A0A480JNF9|A0A480JNF9_PIG	31.7938	4.4528e-06	276293	60944.3	276305	63245	12321.9	4874.47	215349	4.53354	2.18064
85	324	tr|A0A5G2QV36|A0A5G2QV36_PIG	21.2812	6.774e-05	646373	141429	650363	139942	45247.6	12386.8	504944	4.5703	2.19229
86	655	tr|A0A4X1UM79|A0A4X1UM79_PIG	11.6961	9.1939e-05	59397.3	12870.2	57694.6	11978.1	5781.32	4733.44	46527.1	4.61511	2.20636
87	364	tr|A0A5G2QZL2|A0A5G2QZL2_PIG	9.52298	0.00218	65059.8	14013.2	64596	14154.2	10642.6	1118.78	51046.6	4.64275	2.21498
88	479	tr|I3LQA4|I3LQA4_PIG	8.68931	0.00251	471935	101649	485589	108008	83864.4	13150	370286	4.64278	2.21499
89	522	tr|A0A4X1SNQ8|A0A4X1SNQ8_PIG	15.3363	3.949e-05	222877	47990.3	215295	52891.1	19662.2	10008.2	174887	4.64421	2.21543
90	25	tr|A0A4X1W2Q8|A0A4X1W2Q8_PIG	13.2683	4.3509e-05	3.55493e+06	757536	3.43081e+06	877668	325036	232626	2.7974e+06	4.69276	2.23044
91	267	tr|K9J6J2|K9J6J2_PIG	23.6395	3.9173e-06	752822	160307	739379	147532	42119.7	23540.5	592515	4.69613	2.23147
92	121	tr|A0A4X1UUE4|A0A4X1UUE4_PIG	16.177	0.0031	1.67574e+06	353655	1.68034e+06	340734	24953.9	139895	1.32209e+06	4.73835	2.24438
93	634	tr|A0A4X1THN6|A0A4X1THN6_PIG	4.32285	0.01733	56436	11863.4	64906.9	9434.21	19909.8	4652.49	44572.7	4.75717	2.2501
94	618	tr|A0A4X1T409|A0A4X1T409_PIG	11.1001	0.0001	108122	22699.1	108705	22851.4	11921.7	8430.7	85423.4	4.7633	2.25196
95	94	tr|A0A5G2RHG6|A0A5G2RHG6_PIG	14.6707	3.5559e-05	1.72017e+06	357327	1.69617e+06	397591	131600	113578	1.36284e+06	4.81399	2.26723
96	81	tr|I3LPA7|I3LPA7_PIG	5.93044	0.00948	2.66365e+06	550941	2.9673e+06	545740	711828	26716.1	2.11271e+06	4.83473	2.27343
97	172	tr|F1RLV1|F1RLV1_PIG	19.8553	8.2139e-06	402054	82771.6	399814	81550.4	22885.9	19568.3	319282	4.85739	2.28018
98	667	tr|K9J4U3|K9J4U3_PIG	9.06062	0.00027	76742.6	15750.8	75857.9	18567.6	10527.3	7267.87	60991.8	4.87229	2.2846
99	120	tr|A0A4X1WA37|A0A4X1WA37_PIG	21.4883	7.6172e-06	2.54874e+06	516330	2.51898e+06	585135	129485	119427	2.03241e+06	4.93627	2.30342
100	104	tr|I3L9V2|I3L9V2_PIG	31.4731	1.1579e-06	3.08207e+06	621606	3.08575e+06	647100	132722	71578.4	2.46046e+06	4.95823	2.30983
101	477	tr|A0A4X1V414|A0A4X1V414_PIG	17.586	1.7433e-05	215043	43164.3	211541	47921	13556	12196.2	171879	4.98197	2.31672
102	319	tr|H6TBN0|H6TBN0_PIG	9.14813	0.00218	481421	95709.5	447763	89516.3	83089.5	12458.4	385711	5.03002	2.33056
103	193	tr|A0A4X1TUG7|A0A4X1TUG7_PIG	10.3955	0.00127	1.18165e+06	232907	1.15397e+06	251441	178318	33761.2	948746	5.0735	2.34298
104	461	tr|A0A5G2QGK1|A0A5G2QGK1_PIG	14.5533	0.00021	230348	45055.8	232570	45397.8	24013.3	7337.01	185292	5.11251	2.35403
105	167	tr|Q0R678|Q0R678_PIG	20.7771	0.00018	630034	123042	621151	125046	48269.4	6232.54	506991	5.12046	2.35627
106	115	tr|A0A286ZND5|A0A286ZND5_PIG	6.03018	0.00874	1.93671e+06	376690	1.74586e+06	367021	515390	39501.8	1.56002e+06	5.14139	2.36216
107	127	tr|A0A4X1WCU9|A0A4X1WCU9_PIG	8.31451	0.00307	233756	45385.1	241031	47183.3	44791.4	5927.96	188371	5.1505	2.36471
108	30	tr|A0A4X1SFA8|A0A4X1SFA8_PIG	8.18294	0.00296	2.60689e+06	505870	2.38376e+06	488392	504656	82232.1	2.10102e+06	5.15328	2.36549
109	204	tr|A0A5G2QU98|A0A5G2QU98_PIG	7.11261	0.00488	259575	49936.4	280931	52889.1	58244.3	7867.04	209639	5.19811	2.37799
110	595	tr|Q0QEQ1|Q0QEQ1_PIG	11.1532	0.00033	90511.8	17372.1	91611	15543.6	11968.9	4644.51	73139.8	5.2102	2.38134
111	166	tr|F2Q9A3|F2Q9A3_PIG	13.9349	0.00024	1.44152e+06	275548	1.40226e+06	340401	93621	120123	1.16597e+06	5.23145	2.38721
112	379	tr|A0A5G2QI20|A0A5G2QI20_PIG	9.1141	0.002	195703	37283.2	184453	38651.8	34035.7	6128.67	158420	5.24908	2.39207
113	35	tr|Q6QA25|Q6QA25_PIG	10.3324	0.00072	1.18439e+06	224674	1.11563e+06	239900	175027	53908.7	959712	5.27157	2.39823
114	645	tr|A0A4X1UR72|A0A4X1UR72_PIG	6.84889	0.00111	72180.5	13686.6	71388.1	17320.6	14019	8451.53	58493.9	5.27382	2.39885
115	535	tr|A0A4X1TY74|A0A4X1TY74_PIG	8.21617	0.00321	263676	49326.7	271851	47877.1	51609.7	6647.15	214349	5.34549	2.41832
116	402	tr|B5APU9|B5APU9_PIG	6.77673	0.0011	201028	37479.5	188720	24725.9	38840.1	24817.5	163548	5.36367	2.42322
117	421	tr|A0A5G2QU81|A0A5G2QU81_PIG	16.3851	6.772e-05	66373	12021.3	65456.8	12839.5	6039.13	2378.41	54351.7	5.5213	2.46501
118	116	tr|I3LPB5|I3LPB5_PIG	22.0858	7.9467e-06	1.10091e+06	199333	1.08855e+06	200686	70656.8	35424.4	901576	5.52296	2.46544
119	408	tr|A0A4X1VEM2|A0A4X1VEM2_PIG	7.98385	0.00135	356589	64010.9	340733	38124.4	43546.8	51055	292578	5.57076	2.47787
120	131	tr|F1RJ93|F1RJ93_PIG	6.37725	0.00721	1.82701e+06	325842	1.62795e+06	320451	467694	46667.3	1.50117e+06	5.60704	2.48724
121	286	tr|A0A4X1U9S3|A0A4X1U9S3_PIG	5.53372	0.00976	348111	60908.8	301151	63915.2	102074	16331.5	287203	5.71529	2.51483
122	100	tr|F1RLA2|F1RLA2_PIG	7.91745	0.00235	1.47156e+07	2.54194e+06	1.38273e+07	2.31626e+06	2.95023e+06	751334	1.21736e+07	5.78912	2.53334
123	674	tr|F1RFI2|F1RFI2_PIG	8.26099	0.00096	27950.4	4804.05	26238.2	5382.99	5060.43	2084.66	23146.4	5.8181	2.54055
124	550	tr|F1RFQ7|F1RFQ7_PIG	14.8022	0.00014	57500.5	9725.87	58421.4	9483.93	5971.41	2123.16	47774.6	5.91212	2.56368
125	123	tr|F1CNZ4|F1CNZ4_PIG	8.06561	0.00381	2.83023e+06	478057	2.83356e+06	462837	581534	38833	2.35218e+06	5.92029	2.56567
126	642	tr|A0A4X1W0W5|A0A4X1W0W5_PIG	13.4153	0.00059	99729.9	16762.6	98944.8	17750.5	12114.8	2160.97	82967.3	5.94956	2.57278
127	135	tr|B0LXK8|B0LXK8_PIG	27.4911	4.3435e-05	2.39075e+06	398234	2.4231e+06	380773	140539	30757.1	1.99251e+06	6.00338	2.58577
128	581	tr|A0A4X1TZT4|A0A4X1TZT4_PIG	24.7486	2.9039e-05	103912	17188.2	102960	16250.6	6603.06	2034.03	86723.5	6.04551	2.59586
129	691	tr|A0A5G2RGI4|A0A5G2RGI4_PIG	15.3046	0.00025	75471.3	12382.1	72992.6	11412.6	7911.41	2008.83	63089.2	6.09519	2.60767
130	334	tr|A0A4X1VWC1|A0A4X1VWC1_PIG	35.305	6.159e-06	261800	42360.8	259461	43617.8	11619.2	3826.9	219439	6.18025	2.62767
131	78	tr|D0G7F6|D0G7F6_PIG	16.6544	1.426e-05	3.53145e+06	553264	3.50651e+06	497997	276433	196524	2.97819e+06	6.38294	2.67422
132	570	tr|A0A4X1TPE0|A0A4X1TPE0_PIG	13.0545	0.00018	65222.3	10058.7	65858.4	6824.97	5103.65	5833.74	55163.6	6.48417	2.69692
133	32	tr|A0A4X1U350|A0A4X1U350_PIG	17.2163	4.4171e-05	2.64944e+06	406743	2.56498e+06	410553	234215	98818.6	2.24269e+06	6.51378	2.7035
134	706	tr|C3UP60|C3UP60_PIG	11.5721	9.3479e-05	382146	58608.7	382328	50130.2	45497.8	28150.8	323537	6.52029	2.70494
135	112	tr|Q0PY11|Q0PY11_PIG	9.90387	0.00219	2.4003e+06	363990	2.48754e+06	364288	411181	4492.27	2.03631e+06	6.5944	2.72124
136	136	tr|F1RKG8|F1RKG8_PIG	13.8113	0.00074	2.72539e+06	406911	2.6784e+06	395706	334071	28918.5	2.31848e+06	6.69775	2.74368
137	169	tr|F1RL37|F1RL37_PIG	22.4408	7.1056e-06	1.88103e+06	280471	1.84829e+06	290577	96213.6	91204.9	1.60056e+06	6.70668	2.7456
138	77	tr|F1S232|F1S232_PIG	12.3505	0.00031	3.02895e+06	450922	3.20838e+06	449769	389270	130639	2.57803e+06	6.71724	2.74787
139	132	tr|A0A5G2R4K5|A0A5G2R4K5_PIG	24.8403	4.6914e-05	2.44953e+06	360545	2.41088e+06	339541	161478	40747.7	2.08898e+06	6.79397	2.76425
140	153	tr|I3L6U9|I3L6U9_PIG	5.67652	0.0089	1.33367e+06	195871	1.16168e+06	221237	393576	65969.4	1.1378e+06	6.80892	2.76743
141	20	tr|A0A480JGH8|A0A480JGH8_PIG	4.45426	0.01815	6.10672e+06	892702	6.54896e+06	876607	2.2994e+06	381128	5.21402e+06	6.84072	2.77415
142	414	tr|A0A4X1U0V5|A0A4X1U0V5_PIG	6.26145	0.00687	539457	78202.4	587875	76964.3	145090	22172.4	461255	6.89822	2.78622
143	162	tr|A0A4X1U3B8|A0A4X1U3B8_PIG	16.5078	4.3247e-05	1.09083e+06	155795	1.07107e+06	135838	100632	45053.2	935036	7.00169	2.8077
144	561	tr|F2Z4Z1|F2Z4Z1_PIG	13.1405	7.1606e-05	103559	14730.9	103460	11267.1	11539	6101.28	88828.4	7.03007	2.81354
145	580	tr|I3L855|I3L855_PIG	17.1989	0.00021	157361	21874.5	155839	21344.8	15261.4	3389.36	135486	7.19381	2.84676
146	16	tr|Q2QC87|Q2QC87_PIG	6.29031	0.00787	8.29961e+06	1.14094e+06	8.75164e+06	1.21091e+06	2.27024e+06	141224	7.15866e+06	7.27435	2.86282
147	293	tr|F1S3B4|F1S3B4_PIG	4.8417	0.01578	844171	115562	958166	110061	298917	30407.4	728609	7.30492	2.86887
148	357	tr|I3L7Z6|I3L7Z6_PIG	4.02841	0.0136	1.03033e+06	138593	856800	46515.8	395194	172832	891741	7.43427	2.89419
149	195	tr|Q06AS8|Q06AS8_PIG	12.8211	0.00012	758786	101775	716541	98902.4	90839.8	41099.2	657011	7.45553	2.89831
150	468	tr|A0A5G2R1F8|A0A5G2R1F8_PIG	19.329	7.5629e-06	165096	21958.5	164404	23720.1	10956.7	8630.11	143137	7.51852	2.91045
151	122	tr|A0A4X1SMZ2|A0A4X1SMZ2_PIG	4.51502	0.01815	947497	124067	1.00338e+06	107361	359945	51110.1	823430	7.63697	2.933
152	19	tr|I3LRS5|I3LRS5_PIG	28.5274	9.5785e-06	5.55657e+06	715333	5.55544e+06	766699	312780	114128	4.84123e+06	7.7678	2.95751
153	86	tr|A0A4X1VQ52|A0A4X1VQ52_PIG	6.93011	0.00558	2.15355e+06	276772	1.91123e+06	258845	537449	58164.7	1.87678e+06	7.78094	2.95994
154	715	tr|F1SFZ5|F1SFZ5_PIG	3.95323	0.02543	147801	18575.4	148068	19055.2	64228.3	10567.1	129225	7.95681	2.99219
155	435	tr|A0A4X1UED9|A0A4X1UED9_PIG	9.46846	0.00044	146431	18186.8	156292	11924.4	23983.5	10906.2	128244	8.05151	3.00926
156	49	tr|M3UZ54|M3UZ54_PIG	11.0231	0.00155	965622	119355	1.03814e+06	117148	153282	7773.56	846267	8.09033	3.0162
157	362	tr|F1SNA4|F1SNA4_PIG	7.30096	0.0051	365064	44486.7	330977	43120.9	87558.7	5838.1	320577	8.20615	3.0367
158	227	tr|F2Z5J9|F2Z5J9_PIG	33.9386	4.5224e-07	1.9456e+06	235348	1.93498e+06	229804	75369.6	57946.3	1.71025e+06	8.26692	3.04735
159	203	tr|F1RPC8|F1RPC8_PIG	10.323	0.00029	319701	38636.3	321935	26219.1	47910.1	22414.9	281065	8.27464	3.0487
160	393	tr|A8VKH9|A8VKH9_PIG	15.7514	7.2562e-05	516455	61536	518322	55900	52309.8	21216.2	454919	8.39272	3.06914
161	597	tr|A0A5G2QQW3|A0A5G2QQW3_PIG	12.9643	0.00013	150062	17550.8	144116	16161.9	18257.8	7963.2	132511	8.55017	3.09595
162	684	tr|I3LH60|I3LH60_PIG	10.7592	0.00171	233432	27285.1	217732	27465.4	38313.6	609.47	206147	8.55531	3.09682
163	400	tr|A0A4X1VID5|A0A4X1VID5_PIG	27.1028	6.4433e-05	628459	72992	621253	70926.3	40228.8	6807.68	555467	8.60997	3.10601
164	517	tr|A0A4X1V2D0|A0A4X1V2D0_PIG	12.3841	0.00072	140233	16079.6	135294	16998	19586.5	3713.99	124153	8.72118	3.12452
165	673	tr|F1RF33|F1RF33_PIG	12.291	0.00097	221453	25228.8	236141	26693	31630.2	3778.55	196224	8.77777	3.13385
166	9	tr|A0A480W754|A0A480W754_PIG	17.6948	0.00013	6.18312e+06	691956	6.0223e+06	716261	591399	163071	5.49116e+06	8.93571	3.15958
167	125	tr|A0A4X1T9Q1|A0A4X1T9Q1_PIG	61.2535	1.8345e-07	1.54917e+06	168371	1.55606e+06	159097	28476.6	30270.4	1.3808e+06	9.20093	3.20178
168	308	tr|F2XWZ9|F2XWZ9_PIG	9.18178	0.00262	895501	97235.6	833639	97367.5	173409	11082.3	798265	9.20959	3.20314
169	34	tr|F1RPH0|F1RPH0_PIG	24.7866	2.2924e-06	3.35012e+06	363230	3.29617e+06	301095	195527	122028	2.98689e+06	9.22314	3.20526
170	541	tr|I3LGQ1|I3LGQ1_PIG	8.67599	0.00137	78045.3	8370.96	81455.3	7516.52	15155.4	4605.54	69674.3	9.32333	3.22085
171	10	tr|A0A4X1UZ02|A0A4X1UZ02_PIG	31.9298	7.9211e-06	7.62001e+06	782658	7.77651e+06	704223	398425	136041	6.83735e+06	9.73606	3.28334
172	263	tr|A0A4X1TJM1|A0A4X1TJM1_PIG	12.5098	0.00041	1.90772e+06	192496	1.80554e+06	226841	260475	74248.8	1.71522e+06	9.91046	3.30895
173	83	tr|A0A4X1W8E1|A0A4X1W8E1_PIG	23.8627	0.00034	4.36068e+06	438861	4.34952e+06	350136	124663	263395	3.92182e+06	9.93635	3.31272
174	723	tr|F1SUB1|F1SUB1_PIG	13.45	0.00066	150575	15103.3	151024	14050.3	19851.7	2963.24	135471	9.96966	3.31754
175	22	tr|I3LF55|I3LF55_PIG	8.52074	0.00305	8.51866e+06	817247	8.29925e+06	823357	1.79483e+06	186402	7.70142e+06	10.4236	3.38178
176	8	tr|A0A480K7E6|A0A480K7E6_PIG	15.2908	0.00049	8.01828e+06	747528	7.82076e+06	766641	941653	115150	7.27075e+06	10.7264	3.42309
177	124	tr|B0LY42|B0LY42_PIG	13.9661	0.00022	9.16262e+06	842973	8.89433e+06	695485	1.11745e+06	357871	8.31964e+06	10.8694	3.4422
178	5	tr|A0A4X1VBU6|A0A4X1VBU6_PIG	9.26353	0.00244	2.46089e+07	2.23656e+06	2.27693e+07	2.1705e+06	4.80404e+06	434683	2.23723e+07	11.003	3.45983
179	38	tr|A0A0B8S079|A0A0B8S079_PIG	17.7738	0.0001	2.70866e+06	245427	2.65283e+06	235011	261782	78882.8	2.46323e+06	11.0365	3.46422
180	392	tr|A0A481BZ29|A0A481BZ29_PIG	18.9247	4.2156e-05	501306	44670.6	499808	52320.9	44174.1	16826.3	456635	11.2223	3.48829
181	573	tr|K9IVP8|K9IVP8_PIG	10.7767	0.0014	47416.1	4192.93	46676.4	4567.85	7932.43	1032.89	43223.1	11.3086	3.49934
182	409	tr|F1SR05|F1SR05_PIG	44.6747	3.6546e-07	2.268e+06	197268	2.27903e+06	197188	80728.1	39466.6	2.07074e+06	11.4971	3.5232
183	471	tr|K9J4U1|K9J4U1_PIG	24.2505	3.1194e-05	203249	17643.6	208989	18020.5	14420.1	4447.67	185605	11.5197	3.52603
184	451	tr|A0A4X1V840|A0A4X1V840_PIG	13.1942	0.00086	1.48034e+06	126513	1.39304e+06	125608	204321	16570.1	1.35383e+06	11.7011	3.54858
185	164	tr|Q95ME5|Q95ME5_PIG	4.1255	0.02575	1.9313e+06	161765	1.58887e+06	170886	857538	20125.5	1.76954e+06	11.939	3.57761
186	239	tr|I3LBL7|I3LBL7_PIG	9.37166	0.00234	1.19939e+06	96023.6	1.0939e+06	98887.8	234120	21797	1.10337e+06	12.4906	3.64277
187	160	tr|F1RGR9|F1RGR9_PIG	5.7066	0.00992	4.29403e+06	342718	3.64548e+06	284980	1.37544e+06	139325	3.95131e+06	12.5293	3.64724
188	501	tr|A0A4X1W349|A0A4X1W349_PIG	24.2589	1.429e-05	289458	22979.6	297116	19787.7	20035.4	7805.7	266478	12.5963	3.65493
189	91	tr|A0A480QBN0|A0A480QBN0_PIG	26.0882	6.5125e-05	5.26033e+06	398017	5.21934e+06	365295	364381	68056.7	4.86232e+06	13.2164	3.72425
190	2	tr|A0A4X1VQ22|A0A4X1VQ22_PIG	6.47147	0.00687	2.39766e+07	1.53437e+06	2.12677e+07	1.56804e+06	6.88712e+06	710018	2.24422e+07	15.6264	3.96591
191	163	tr|A0A4X1TUU9|A0A4X1TUU9_PIG	15.7987	0.00045	3.22404e+06	205579	3.0559e+06	179894	378464	45636	3.01846e+06	15.6827	3.97111
192	397	tr|F2Z5G3|F2Z5G3_PIG	7.25268	0.00519	2.61673e+06	158586	2.86343e+06	136657	675830	45384.6	2.45815e+06	16.5004	4.04443
193	27	tr|B8XH67|B8XH67_PIG	9.97954	0.00198	1.42506e+07	836908	1.31945e+07	875554	2.6759e+06	222853	1.34137e+07	17.0277	4.08981
194	119	tr|Q29057|Q29057_PIG	4.50184	0.02043	2.82565e+06	158106	3.0294e+06	155849	1.18484e+06	21121.3	2.66755e+06	17.8719	4.15962
195	46	tr|A0A4X1TM42|A0A4X1TM42_PIG	3.65485	0.03532	6.59659e+06	360470	8.03263e+06	360188	3.41183e+06	59412.2	6.23612e+06	18.3	4.19377
196	111	tr|M3V836|M3V836_PIG	38.134	8.4866e-06	3.24689e+06	166751	3.25093e+06	165056	154034	42158.1	3.08014e+06	19.4715	4.28329
197	44	tr|A0A481CCJ1|A0A481CCJ1_PIG	27.8219	9.039e-05	8.33849e+06	364037	8.36081e+06	370799	570883	45065.1	7.97446e+06	22.9056	4.51763
198	68	tr|A0A4X1VDN4|A0A4X1VDN4_PIG	9.01381	0.00273	1.01321e+07	399168	9.57097e+06	331605	2.15223e+06	153893	9.73292e+06	25.383	4.66579
199	671	tr|F1SS00|F1SS00_PIG	14.4155	0.00069	273150	7969.5	283316	7149.29	36699.1	2250.35	265180	34.2744	5.09906
