# Supplementary material for: The Proteome of Large or Small Extracellular Vesicles in Pig Seminal Plasma Differs, Defining Sources and Biological Functions
Source: Mol Cell Proteomics. 2023 Feb 14;22(4):100514. doi: 10.1016/j.mcpro.2023.100514 (PMC10017305; doi:10.1016/j.mcpro.2023.100514)
Supplement: Supplementary Table S5 [file mmc5.xlsx]

## Sheet: Table S4
UP in free-EVs compared to sEVs	UP in Non-EVs-enriched samples compared to L-EVs	UP in Non-EVs-enriched samples compared to L-EVs and S-EVs	UP in S-EVs compared to Non-EVs-enriched samples	UP in L-EVs compared to Non-EVs-enriched samples	UP in sEVs and L-EVs compared to Non-EVs-enriched samples
A8U4R4_PIG	F1RIP6_PIG	A0A287AC59_PIG		E7EI18_PIG	A0A4X1TM42_PIG
A0A4X1W4Y9_PIG	I3LBF1_PIG	F1SCC9_PIG		A0A4X1V6E9_PIG	F1SS00_PIG
A0A5G2QKC9_PIG	F1SES5_PIG	A0A5G2RH94_PIG		A0A4X1SD27_PIG
I3LS93_PIG	A0A4X1T5E1_PIG	I3LU04_PIG		A0A4X1VUZ7_PIG
F1RRW5_PIG	A0A287AT48_PIG	A0A4X1SY05_PIG		A0A4X1TDZ9_PIG
A0A286ZLU2_PIG	F1S9A4_PIG	A0A481C9E3_PIG		A0A5G2REA6_PIG
B5KJG2_PIG	A0A4X1TK34_PIG	A0A4X1SUF8_PIG		A4L2Z4_PIG
A5GHL0_PIG	F1SD70_PIG	A0A4X1TUS0_PIG		F1RJY0_PIG
A0A5G2R2Q3_PIG	A0A480TAV6_PIG	K9J4R3_PIG		I3LV17_PIG
M3VJZ7_PIG	A0A287A7J0_PIG	A0A4X1UAN3_PIG		F1SA74_PIG
F1SUP1_PIG	A0A4X1VUI6_PIG	A0A4X1V6N7_PIG		D0G0C7_PIG
A0A4X1TXD2_PIG	D0G6X8_PIG	A5GFU7_PIG		I3LAJ6_PIG
F1ST81_PIG	F1S268_PIG	L8B180_PIG		A0A4X1W9M1_PIG
B1A8Z3_PIG	A0A4X1SHI9_PIG	I3LVS2_PIG		A0A4X1TV95_PIG
	A0A4X1UCS9_PIG	A0A286ZT13_PIG		A0A5G2Q7G7_PIG
	A0A4X1W4H6_PIG	A0A480UQ82_PIG		A0A5G2QPR4_PIG
	A0A480F3G0_PIG	A0A4X1VGS5_PIG		E7EI20_PIG
	A0A4X1VTR6_PIG	I3L9N5_PIG		I3LFW6_PIG
	I3LTB8_PIG	F2Z5I5_PIG		A0A4X1VI43_PIG
	J9JIK0_PIG	A0A480YY66_PIG		A0A5G2RI50_PIG
	F1SLP9_PIG	Q866A8_PIG		I3L6Y6_PIG
	F1RMB2_PIG			A0A4X1V3D9_PIG
	A0A4X1TI73_PIG			F1SMW4_PIG
	I3LPL7_PIG			F2Z5F2_PIG
	A0A4X1STE7_PIG			A0A480JNF9_PIG
	F1S682_PIG			A0A5G2QV36_PIG
	F1S4Q8_PIG			A0A4X1UM79_PIG
	A0A5G2R0V1_PIG			A0A5G2QZL2_PIG
	F1S6M1_PIG			I3LQA4_PIG
	A0A4X1W4Z7_PIG			A0A4X1SNQ8_PIG
	F1SIN0_PIG			A0A4X1W2Q8_PIG
	A0A4X1TPD0_PIG			K9J6J2_PIG
	A0A4X1U9M6_PIG			A0A4X1UUE4_PIG
	F1STR1_PIG			A0A4X1THN6_PIG
	K7N7E7_PIG			A0A4X1T409_PIG
	B3CL06_PIG			A0A5G2RHG6_PIG
	D5FGE4_PIG			I3LPA7_PIG
	A0A287BG16_PIG			F1RLV1_PIG
				K9J4U3_PIG
				A0A4X1WA37_PIG
				I3L9V2_PIG
				A0A4X1V414_PIG
				H6TBN0_PIG
				A0A4X1TUG7_PIG
				A0A5G2QGK1_PIG
				Q0R678_PIG
				A0A286ZND5_PIG
				A0A4X1WCU9_PIG
				A0A4X1SFA8_PIG
				A0A5G2QU98_PIG
				Q0QEQ1_PIG
				F2Q9A3_PIG
				A0A5G2QI20_PIG
				Q6QA25_PIG
				A0A4X1UR72_PIG
				A0A4X1TY74_PIG
				B5APU9_PIG
				A0A5G2QU81_PIG
				I3LPB5_PIG
				A0A4X1VEM2_PIG
				F1RJ93_PIG
				A0A4X1U9S3_PIG
				F1RLA2_PIG
				F1RFI2_PIG
				F1RFQ7_PIG
				F1CNZ4_PIG
				A0A4X1W0W5_PIG
				B0LXK8_PIG
				A0A4X1TZT4_PIG
				A0A5G2RGI4_PIG
				A0A4X1VWC1_PIG
				D0G7F6_PIG
				A0A4X1TPE0_PIG
				A0A4X1U350_PIG
				C3UP60_PIG
				Q0PY11_PIG
				F1RKG8_PIG
				F1RL37_PIG
				F1S232_PIG
				A0A5G2R4K5_PIG
				I3L6U9_PIG
				A0A480JGH8_PIG
				A0A4X1U0V5_PIG
				A0A4X1U3B8_PIG
				F2Z4Z1_PIG
				I3L855_PIG
				Q2QC87_PIG
				F1S3B4_PIG
				I3L7Z6_PIG
				Q06AS8_PIG
				A0A5G2R1F8_PIG
				A0A4X1SMZ2_PIG
				I3LRS5_PIG
				A0A4X1VQ52_PIG
				F1SFZ5_PIG
				A0A4X1UED9_PIG
				M3UZ54_PIG
				F1SNA4_PIG
				F2Z5J9_PIG
				F1RPC8_PIG
				A8VKH9_PIG
				A0A5G2QQW3_PIG
				I3LH60_PIG
				A0A4X1VID5_PIG
				A0A4X1V2D0_PIG
				F1RF33_PIG
				A0A480W754_PIG
				A0A4X1T9Q1_PIG
				F2XWZ9_PIG
				F1RPH0_PIG
				I3LGQ1_PIG
				A0A4X1UZ02_PIG
				A0A4X1TJM1_PIG
				A0A4X1W8E1_PIG
				F1SUB1_PIG
				I3LF55_PIG
				A0A480K7E6_PIG
				B0LY42_PIG
				A0A4X1VBU6_PIG
				A0A0B8S079_PIG
				A0A481BZ29_PIG
				K9IVP8_PIG
				F1SR05_PIG
				K9J4U1_PIG
				A0A4X1V840_PIG
				Q95ME5_PIG
				I3LBL7_PIG
				F1RGR9_PIG
				A0A4X1W349_PIG
				A0A480QBN0_PIG
				A0A4X1VQ22_PIG
				A0A4X1TUU9_PIG
				F2Z5G3_PIG
				B8XH67_PIG
				Q29057_PIG
				M3V836_PIG
				A0A481CCJ1_PIG
				A0A4X1VDN4_PIG
