# Supplementary material for: The Proteome of Large or Small Extracellular Vesicles in Pig Seminal Plasma Differs, Defining Sources and Biological Functions
Source: Mol Cell Proteomics. 2023 Feb 14;22(4):100514. doi: 10.1016/j.mcpro.2023.100514 (PMC10017305; doi:10.1016/j.mcpro.2023.100514)
Supplement: Supplementary Table S6 [file mmc6.xlsx]

## Sheet: Pathways upregulated EVs
Pathway Name	Database	Enrichment Score	Enrichment p-value	% genes in pathway that are present	# genes in list, in pathway	# genes not in list, in pathway	# genes in list, not in pathway	# genes not in list, not in pathway	Pathway ID
Gap junction	kegg	11.5135	9.99409e-06	8.23529	7	78	60	7283	kegg_pathway_173
Glycolysis / Gluconeogenesis	kegg	10.9395	1.77425e-05	9.67742	6	56	61	7305	kegg_pathway_1
Mineral absorption	kegg	7.84378	0.000392183	1.02564	4	35	63	7326	kegg_pathway_252
Cholinergic synapse	kegg	7.63042	0.000485457	5.35714	6	106	61	7255	kegg_pathway_204
Peroxisome	kegg	6.99734	0.00091431	5.95238	5	79	62	7282	kegg_pathway_144
Phagosome	kegg	6.35234	0.00174266	4.1958	6	137	61	7224	kegg_pathway_143
Long-term depression	kegg	6.33156	0.00177926	6.89655	4	54	63	7307	kegg_pathway_208
Rap1 signaling pathway	kegg	6.10744	0.00222625	3.44828	7	196	60	7165	kegg_pathway_118
Fructose and mannose metabolism	kegg	5.84794	0.00288584	9.375	3	29	64	7332	kegg_pathway_5
Carbon metabolism	kegg	5.76067	0.00314901	4.5045	5	106	62	7255	kegg_pathway_88
Serotonergic synapse	kegg	5.7219	0.00327348	4.46429	5	107	62	7254	kegg_pathway_205
Biosynthesis of amino acids	kegg	5.69386	0.00336656	5.7971	4	65	63	7296	kegg_pathway_91
Tight junction	kegg	5.60396	0.00368324	3.61446	6	160	61	7201	kegg_pathway_172
Pancreatic cancer	kegg	5.54006	0.00392631	5.55556	4	68	63	7293	kegg_pathway_293
Neurotrophin signaling pathway	kegg	5.53413	0.00394966	4.2735	5	112	62	7249	kegg_pathway_201
Ras signaling pathway	kegg	5.50817	0.00405353	3.09735	7	219	60	7142	kegg_pathway_117
Pyruvate metabolism	kegg	5.43116	0.00437802	8.10811	3	34	64	7327	kegg_pathway_64
Chemokine signaling pathway	kegg	5.42975	0.00438419	3.48837	6	166	61	7195	kegg_pathway_123
Apelin signaling pathway	kegg	4.96187	0.00699985	3.73134	5	129	62	7232	kegg_pathway_164
Cysteine and methionine metabolism	kegg	4.88011	0.00759618	6.66667	3	42	64	7319	kegg_pathway_23
Colorectal cancer	kegg	4.86897	0.0076813	4.5977	4	83	63	7278	kegg_pathway_291
Pancreatic secretion	kegg	4.78986	0.00831361	4.49438	4	85	63	7276	kegg_pathway_246
Circadian entrainment	kegg	4.60102	0.0100416	4.25532	4	90	63	7271	kegg_pathway_197
Chagas disease (American trypanosomiasis)	kegg	4.28972	0.0137087	3.8835	4	99	63	7262	kegg_pathway_269
Pathways in cancer	kegg	4.2832	0.0137985	1.99203	10	492	57	6869	kegg_pathway_285
Leukocyte transendothelial migration	kegg	4.06962	0.0170838	3.63636	4	106	63	7255	kegg_pathway_194
Glutamatergic synapse	kegg	4.06962	0.0170838	3.63636	4	106	63	7255	kegg_pathway_203
Synaptic vesicle cycle	kegg	4.05139	0.0173982	4.91803	3	58	64	7303	kegg_pathway_200
Endocytosis	kegg	3.93609	0.0195244	2.53165	6	231	61	7130	kegg_pathway_142
Long-term potentiation	kegg	3.92404	0.019761	4.6875	3	61	64	7300	kegg_pathway_199
Sphingolipid signaling pathway	kegg	3.89427	0.0203583	3.44828	4	112	63	7249	kegg_pathway_128
Renal cell carcinoma	kegg	3.76471	0.0231743	4.41176	3	65	64	7296	kegg_pathway_292
Viral carcinogenesis	kegg	3.71939	0.0242488	2.73224	5	178	62	7183	kegg_pathway_287
Dopaminergic synapse	kegg	3.62579	0.0266281	3.1746	4	122	63	7239	kegg_pathway_207
Gastric acid secretion	kegg	3.61606	0.0268885	4.16667	3	69	64	7292	kegg_pathway_245
Relaxin signaling pathway	kegg	3.55045	0.0287118	3.10078	4	125	63	7236	kegg_pathway_230
PI3K-Akt signaling pathway	kegg	3.5193	0.0296201	2.1021	7	326	60	7035	kegg_pathway_146
Propanoate metabolism	kegg	3.45769	0.0315024	6.45161	2	29	65	7332	kegg_pathway_66
SNARE interactions in vesicular transport	kegg	3.34211	0.0353622	6.06061	2	31	65	7330	kegg_pathway_136
GABAergic synapse	kegg	3.22327	0.0398247	3.57143	3	81	64	7280	kegg_pathway_206
Retrograde endocannabinoid signaling	kegg	3.18346	0.0414419	2.75862	4	141	63	7220	kegg_pathway_202
Thyroid cancer	kegg	3.18268	0.0414744	5.55556	2	34	65	7327	kegg_pathway_297
Metabolic pathways	kegg	3.15852	0.0424886	1.38211	17	1213	50	6148	kegg_pathway_87
Oxytocin signaling pathway	kegg	3.1413	0.0432264	2.72109	4	143	63	7218	kegg_pathway_225
Alcoholism	kegg	3.1413	0.0432264	2.72109	4	143	63	7218	kegg_pathway_263
GnRH signaling pathway	kegg	3.10722	0.0447251	3.40909	3	85	64	7276	kegg_pathway_216
Cushing's syndrome	kegg	3.0999	0.0450539	2.68456	4	145	63	7216	kegg_pathway_236
Morphine addiction	kegg	3.0516	0.0472833	3.33333	3	87	64	7274	kegg_pathway_261
Amoebiasis	kegg	2.99748	0.0499127	3.26087	3	89	64	7272	kegg_pathway_273
Fatty acid degradation	kegg	2.94767	0.052462	4.87805	2	39	65	7322	kegg_pathway_10
Glucagon signaling pathway	kegg	2.91898	0.0539885	3.15789	3	92	64	7269	kegg_pathway_226
Ferroptosis	kegg	2.90458	0.0547718	4.7619	2	40	65	7321	kegg_pathway_152
Endocrine and other factor-regulated calcium reabsorption	kegg	2.90458	0.0547718	4.7619	2	40	65	7321	kegg_pathway_240
Vasopressin-regulated water reabsorption	kegg	2.86265	0.0571172	4.65116	2	41	65	7320	kegg_pathway_241
Melanogenesis	kegg	2.81901	0.059665	3.0303	3	96	64	7265	kegg_pathway_220
Arginine and proline metabolism	kegg	2.6686	0.069349	4.16667	2	46	65	7315	kegg_pathway_27
Amyotrophic lateral sclerosis (ALS)	kegg	2.6686	0.069349	4.16667	2	46	65	7315	kegg_pathway_256
Glutathione metabolism	kegg	2.6326	0.071891	4.08163	2	47	65	7314	kegg_pathway_39
Kaposi's sarcoma-associated herpesvirus infection	kegg	2.58868	0.0751191	2.25989	4	173	63	7188	kegg_pathway_282
Oocyte meiosis	kegg	2.52642	0.0799444	2.67857	3	109	64	7252	kegg_pathway_132
Vascular smooth muscle contraction	kegg	2.44508	0.086719	2.58621	3	113	64	7248	kegg_pathway_157
VEGF signaling pathway	kegg	2.43327	0.0877493	3.63636	2	53	65	7308	kegg_pathway_163
Epstein-Barr virus infection	kegg	2.43239	0.0878269	2.13904	4	183	63	7178	kegg_pathway_284
Platelet activation	kegg	2.36733	0.0937308	2.5	3	117	64	7244	kegg_pathway_176
Sulfur metabolism	kegg	2.35467	0.0949244	9.09091	1	10	66	7351	kegg_pathway_81
Cell cycle	kegg	2.34842	0.0955197	2.47934	3	118	64	7243	kegg_pathway_131
Cortisol synthesis and secretion	kegg	2.2859	0.101683	3.33333	2	58	65	7303	kegg_pathway_231
Longevity regulating pathway - multiple species	kegg	2.25819	0.10454	3.27869	2	59	65	7302	kegg_pathway_150
Regulation of actin cytoskeleton	kegg	2.24614	0.105807	2	4	196	63	7165	kegg_pathway_213
Fatty acid biosynthesis	kegg	2.1964	0.111203	7.69231	1	12	66	7349	kegg_pathway_8
Estrogen signaling pathway	kegg	2.18712	0.112239	2.30769	3	127	64	7234	kegg_pathway_219
Fc epsilon RI signaling pathway	kegg	2.17824	0.113241	3.125	2	62	65	7299	kegg_pathway_191
Renin secretion	kegg	2.1526	0.116182	3.07692	2	63	65	7298	kegg_pathway_228
Adrenergic signaling in cardiomyocytes	kegg	2.08772	0.12397	2.20588	3	133	64	7228	kegg_pathway_156
Adherens junction	kegg	2.05465	0.128138	2.89855	2	67	65	7294	kegg_pathway_171
B cell receptor signaling pathway	kegg	2.03125	0.131172	2.85714	2	68	65	7293	kegg_pathway_190
Phospholipase D signaling pathway	kegg	1.96415	0.140275	2.08333	3	141	64	7220	kegg_pathway_129
Bacterial invasion of epithelial cells	kegg	1.96347	0.140371	2.73973	2	71	65	7290	kegg_pathway_264
2-Oxocarboxylic acid metabolism	kegg	1.9456	0.142901	5.88235	1	16	66	7345	kegg_pathway_89
Ascorbate and aldarate metabolism	kegg	1.8928	0.150649	5.55556	1	17	66	7344	kegg_pathway_7
One carbon pool by folate	kegg	1.8928	0.150649	5.55556	1	17	66	7344	kegg_pathway_68
Hippo signaling pathway	kegg	1.87759	0.152959	2	3	147	64	7214	kegg_pathway_166
Salmonella infection	kegg	1.81803	0.162345	2.5	2	78	65	7283	kegg_pathway_265
Fc gamma R-mediated phagocytosis	kegg	1.79857	0.165535	2.46914	2	79	65	7282	kegg_pathway_192
Insulin secretion	kegg	1.76056	0.171949	2.40964	2	81	65	7280	kegg_pathway_215
cGMP-PKG signaling pathway	kegg	1.71837	0.179358	1.85185	3	159	64	7202	kegg_pathway_120
Progesterone-mediated oocyte maturation	kegg	1.67048	0.188157	2.27273	2	86	65	7275	kegg_pathway_218
Histidine metabolism	kegg	1.66935	0.18837	4.34783	1	22	66	7339	kegg_pathway_28
Folate biosynthesis	kegg	1.63111	0.195713	4.16667	1	23	66	7338	kegg_pathway_76
Aldosterone synthesis and secretion	kegg	1.61957	0.197984	2.1978	2	89	65	7272	kegg_pathway_229
Axon guidance	kegg	1.56419	0.209258	1.71429	3	172	64	7189	kegg_pathway_162
Collecting duct acid secretion	kegg	1.55967	0.210205	3.84615	1	25	66	7336	kegg_pathway_243
Choline metabolism in cancer	kegg	1.53945	0.214499	2.08333	2	94	65	7267	kegg_pathway_309
Phototransduction	kegg	1.52623	0.217353	3.7037	1	26	66	7335	kegg_pathway_211
Pentose phosphate pathway	kegg	1.49415	0.224439	3.57143	1	27	66	7334	kegg_pathway_3
Natural killer cell mediated cytotoxicity	kegg	1.494	0.224474	2.0202	2	97	65	7264	kegg_pathway_185
AGE-RAGE signaling pathway in diabetic complications	kegg	1.494	0.224474	2.0202	2	97	65	7264	kegg_pathway_235
Calcium signaling pathway	kegg	1.48807	0.225809	1.64835	3	179	64	7182	kegg_pathway_119
Citrate cycle (TCA cycle)	kegg	1.46334	0.231461	3.44828	1	28	66	7333	kegg_pathway_2
Huntington's disease	kegg	1.40635	0.245035	1.57895	3	187	64	7174	kegg_pathway_257
beta-Alanine metabolism	kegg	1.4052	0.245317	3.22581	1	30	66	7331	kegg_pathway_33
cAMP signaling pathway	kegg	1.36747	0.254751	1.54639	3	191	64	7170	kegg_pathway_121
African trypanosomiasis	kegg	1.35121	0.258928	3.0303	1	32	66	7329	kegg_pathway_270
Prion diseases	kegg	1.35121	0.258928	3.0303	1	32	66	7329	kegg_pathway_258
Proteoglycans in cancer	kegg	1.34849	0.259631	1.53061	3	193	64	7168	kegg_pathway_289
Primary immunodeficiency	kegg	1.32561	0.265642	2.94118	1	33	66	7328	kegg_pathway_317
Aldosterone-regulated sodium reabsorption	kegg	1.25377	0.285427	2.7027	1	36	66	7325	kegg_pathway_239
Bladder cancer	kegg	1.23133	0.291905	2.63158	1	37	66	7324	kegg_pathway_300
AMPK signaling pathway	kegg	1.20993	0.298217	1.65289	2	119	65	7242	kegg_pathway_147
Carbohydrate digestion and absorption	kegg	1.14809	0.317242	2.38095	1	41	66	7320	kegg_pathway_247
Tryptophan metabolism	kegg	1.12876	0.323435	2.32558	1	42	66	7319	kegg_pathway_31
Apoptosis	kegg	1.08414	0.338192	1.50376	2	131	65	7230	kegg_pathway_148
Cocaine addiction	kegg	1.05653	0.347661	2.12766	1	46	66	7315	kegg_pathway_259
Notch signaling pathway	kegg	1.05653	0.347661	2.12766	1	46	66	7315	kegg_pathway_159
Hepatitis B	kegg	1.05528	0.348095	1.47059	2	134	65	7227	kegg_pathway_277
Fatty acid metabolism	kegg	1.03964	0.353582	2.08333	1	47	66	7314	kegg_pathway_90
Amino sugar and nucleotide sugar metabolism	kegg	1.02318	0.359451	2.04082	1	48	66	7313	kegg_pathway_46
Valine, leucine and isoleucine degradation	kegg	1.00713	0.365267	2	1	49	66	7312	kegg_pathway_24
Parkinson's disease	kegg	1.00034	0.367755	1.40845	2	140	65	7221	kegg_pathway_255
Necroptosis	kegg	0.965636	0.380741	1.36986	2	144	65	7217	kegg_pathway_153
mTOR signaling pathway	kegg	0.948829	0.387194	1.35135	2	146	65	7215	kegg_pathway_145
Regulation of lipolysis in adipocytes	kegg	0.946711	0.388015	1.85185	1	53	66	7308	kegg_pathway_227
Retinol metabolism	kegg	0.918578	0.399086	1.78571	1	55	66	7306	kegg_pathway_77
Lysine degradation	kegg	0.891696	0.40996	1.72414	1	57	66	7304	kegg_pathway_26
Endometrial cancer	kegg	0.891696	0.40996	1.72414	1	57	66	7304	kegg_pathway_294
Viral myocarditis	kegg	0.891696	0.40996	1.72414	1	57	66	7304	kegg_pathway_321
Glycerolipid metabolism	kegg	0.878696	0.415324	1.69492	1	58	66	7303	kegg_pathway_52
Drug metabolism - other enzymes	kegg	0.878696	0.415324	1.69492	1	58	66	7303	kegg_pathway_85
Central carbon metabolism in cancer	kegg	0.878696	0.415324	1.69492	1	58	66	7303	kegg_pathway_308
Mitophagy - animal	kegg	0.817731	0.441432	1.5625	1	63	66	7298	kegg_pathway_138
Acute myeloid leukemia	kegg	0.817731	0.441432	1.5625	1	63	66	7298	kegg_pathway_302
Non-small cell lung cancer	kegg	0.817731	0.441432	1.5625	1	63	66	7298	kegg_pathway_304
Alzheimer's disease	kegg	0.798481	0.450012	1.19048	2	166	65	7195	kegg_pathway_254
Glioma	kegg	0.784075	0.456542	1.49254	1	66	66	7295	kegg_pathway_295
Purine metabolism	kegg	0.778411	0.459135	1.16959	2	169	65	7192	kegg_pathway_18
Bile secretion	kegg	0.773299	0.461488	1.47059	1	67	66	7294	kegg_pathway_250
Melanoma	kegg	0.762731	0.466391	1.44928	1	68	66	7293	kegg_pathway_299
Prolactin signaling pathway	kegg	0.752369	0.471249	1.42857	1	69	66	7292	kegg_pathway_221
PPAR signaling pathway	kegg	0.742203	0.476064	1.40845	1	70	66	7291	kegg_pathway_108
Adipocytokine signaling pathway	kegg	0.742203	0.476064	1.40845	1	70	66	7291	kegg_pathway_224
Thyroid hormone synthesis	kegg	0.742203	0.476064	1.40845	1	70	66	7291	kegg_pathway_222
Inositol phosphate metabolism	kegg	0.742203	0.476064	1.40845	1	70	66	7291	kegg_pathway_53
MAPK signaling pathway	kegg	0.73405	0.479961	1.04895	3	283	64	7078	kegg_pathway_115
Pertussis	kegg	0.732231	0.480835	1.38889	1	71	66	7290	kegg_pathway_266
Chronic myeloid leukemia	kegg	0.71284	0.49025	1.35135	1	73	66	7288	kegg_pathway_301
Salivary secretion	kegg	0.703412	0.494894	1.33333	1	74	66	7287	kegg_pathway_244
Cardiac muscle contraction	kegg	0.703412	0.494894	1.33333	1	74	66	7287	kegg_pathway_155
Ribosome biogenesis in eukaryotes	kegg	0.685064	0.504058	1.2987	1	76	66	7285	kegg_pathway_97
Hypertrophic cardiomyopathy (HCM)	kegg	0.685064	0.504058	1.2987	1	76	66	7285	kegg_pathway_318
EGFR tyrosine kinase inhibitor resistance	kegg	0.676137	0.508578	1.28205	1	77	66	7284	kegg_pathway_92
Complement and coagulation cascades	kegg	0.667366	0.513058	1.26582	1	78	66	7283	kegg_pathway_175
Focal adhesion	kegg	0.642243	0.526111	1.03093	2	192	65	7169	kegg_pathway_168
Dilated cardiomyopathy (DCM)	kegg	0.641966	0.526257	1.21951	1	81	66	7280	kegg_pathway_320
ErbB signaling pathway	kegg	0.625752	0.534859	1.19048	1	83	66	7278	kegg_pathway_116
Rheumatoid arthritis	kegg	0.617849	0.539103	1.17647	1	84	66	7277	kegg_pathway_314
Protein digestion and absorption	kegg	0.610079	0.543308	1.16279	1	85	66	7276	kegg_pathway_248
Longevity regulating pathway	kegg	0.587528	0.555699	1.1236	1	88	66	7273	kegg_pathway_149
Endocrine resistance	kegg	0.5731	0.563775	1.0989	1	90	66	7271	kegg_pathway_93
Prostate cancer	kegg	0.55913	0.571706	1.07527	1	92	66	7269	kegg_pathway_296
Toll-like receptor signaling pathway	kegg	0.545598	0.579495	1.05263	1	94	66	7267	kegg_pathway_179
Inflammatory mediator regulation of TRP channels	kegg	0.526078	0.590918	1.02041	1	97	66	7264	kegg_pathway_212
T cell receptor signaling pathway	kegg	0.513558	0.598363	1	1	99	66	7262	kegg_pathway_189
Toxoplasmosis	kegg	0.495477	0.60928	0.970874	1	102	66	7259	kegg_pathway_272
Thermogenesis	kegg	0.490639	0.612235	0.881057	2	225	65	7136	kegg_pathway_198
Thyroid hormone signaling pathway	kegg	0.445804	0.640309	0.892857	1	111	66	7250	kegg_pathway_223
MicroRNAs in cancer	kegg	0.431412	0.649591	0.823045	2	241	65	7120	kegg_pathway_290
Lysosome	kegg	0.416072	0.659633	0.847458	1	117	66	7244	kegg_pathway_141
HTLV-I infection	kegg	0.40467	0.667197	0.796813	2	249	65	7112	kegg_pathway_281
Hepatitis C	kegg	0.40211	0.668907	0.826446	1	120	66	7241	kegg_pathway_276
Osteoclast differentiation	kegg	0.388707	0.677933	0.806452	1	123	66	7238	kegg_pathway_165
Autophagy - animal	kegg	0.371657	0.689591	0.078125	1	127	66	7234	kegg_pathway_139
FoxO signaling pathway	kegg	0.363465	0.695263	0.769231	1	129	66	7232	kegg_pathway_126
Oxidative phosphorylation	kegg	0.355486	0.700833	0.757576	1	131	66	7230	kegg_pathway_16
Signaling pathways regulating pluripotency of stem cells	kegg	0.347711	0.706303	0.746269	1	133	66	7228	kegg_pathway_174
Fluid shear stress and atherosclerosis	kegg	0.347711	0.706303	0.746269	1	133	66	7228	kegg_pathway_322
Ubiquitin mediated proteolysis	kegg	0.347711	0.706303	0.746269	1	133	66	7228	kegg_pathway_134
Insulin signaling pathway	kegg	0.343898	0.709001	0.740741	1	134	66	7227	kegg_pathway_214
Wnt signaling pathway	kegg	0.322022	0.724682	0.070922	1	140	66	7221	kegg_pathway_158
Breast cancer	kegg	0.308332	0.734671	0.689655	1	144	66	7217	kegg_pathway_305
Gastric cancer	kegg	0.301739	0.739531	0.680272	1	146	66	7215	kegg_pathway_307
RNA transport	kegg	0.298503	0.741928	0.675676	1	147	66	7214	kegg_pathway_99
Non-alcoholic fatty liver disease (NAFLD)	kegg	0.292151	0.746656	0.666667	1	149	66	7212	kegg_pathway_234
Cellular senescence	kegg	0.2799	0.755859	0.649351	1	153	66	7208	kegg_pathway_154
Hepatocellular carcinoma	kegg	0.262601	0.769049	0.000625	1	159	66	7202	kegg_pathway_306
Human papillomavirus infection	kegg	0.257461	0.773012	0.649351	2	306	65	7055	kegg_pathway_280
Olfactory transduction	kegg	0.000190018	0.99981	0.112613	1	887	66	6474	kegg_pathway_209

## Sheet: Pathways upregulated Non-EVs-en
Pathway Name	Database	Enrichment Score	Enrichment p-value	% genes in pathway that are present	# genes in list, in pathway	# genes not in list, in pathway	# genes in list, not in pathway	# genes not in list, not in pathway	Pathway ID
Lysosome	kegg	20.7454	9.78082e-10	7.62712	9	109	23	7287	kegg_pathway_141
Other glycan degradation	kegg	9.77727	5.67263e-05	16.6667	3	15	29	7381	kegg_pathway_42
Biosynthesis of amino acids	kegg	8.50943	0.000201559	5.7971	4	65	28	7331	kegg_pathway_91
Thyroid hormone synthesis	kegg	8.39864	0.000225174	5.6338	4	67	28	7329	kegg_pathway_222
Metabolic pathways	kegg	8.23528	0.000265132	1.13821	14	1216	18	6180	kegg_pathway_87
Mucin type O-glycan biosynthesis	kegg	8.20789	0.000272496	10	3	27	29	7369	kegg_pathway_43
Glycosaminoglycan biosynthesis - keratan sulfate	kegg	6.44763	0.000158428	14.2857	2	12	30	7384	kegg_pathway_50
Glycosaminoglycan degradation	kegg	5.9388	0.00263519	11.1111	2	16	30	7380	kegg_pathway_48
Chagas disease (American trypanosomiasis)	kegg	4.64662	0.00959394	2.91262	3	100	29	7296	kegg_pathway_269
Mineral absorption	kegg	4.41752	0.0120641	5.12821	2	37	30	7359	kegg_pathway_252
Endocrine and other factor-regulated calcium reabsorption	kegg	4.27544	0.0139059	4.7619	2	40	30	7356	kegg_pathway_240
Cysteine and methionine metabolism	kegg	4.14384	0.0158618	4.44444	2	43	30	7353	kegg_pathway_23
Sphingolipid metabolism	kegg	4.06124	0.0172277	4.25532	2	45	30	7351	kegg_pathway_60
N-Glycan biosynthesis	kegg	3.98234	0.018642	4.08163	2	47	30	7349	kegg_pathway_41
Renin secretion	kegg	3.45466	0.031598	3.07692	2	63	30	7333	kegg_pathway_228
Bile secretion	kegg	3.37169	0.0343314	2.94118	2	66	30	7330	kegg_pathway_250
Gastric acid secretion	kegg	3.26716	0.0381146	2.77778	2	70	30	7326	kegg_pathway_245
Salivary secretion	kegg	3.1929	0.0410527	2.66667	2	73	30	7323	kegg_pathway_244
Insulin secretion	kegg	3.01005	0.049289	2.40964	2	81	30	7315	kegg_pathway_215
Pancreatic secretion	kegg	2.88549	0.0558277	2.24719	2	87	30	7309	kegg_pathway_246
Aldosterone synthesis and secretion	kegg	2.84606	0.0580725	2.1978	2	89	30	7307	kegg_pathway_229
Glucagon signaling pathway	kegg	2.7701	0.0626555	2.10526	2	93	30	7303	kegg_pathway_226
Glycosphingolipid biosynthesis - ganglio series	kegg	2.76836	0.062765	6.66667	1	14	31	7382	kegg_pathway_63
Glycosphingolipid biosynthesis - globo and isoglobo series	kegg	2.70589	0.0668108	6.25	1	15	31	7381	kegg_pathway_62
Carbon metabolism	kegg	2.49932	0.0821411	1.8018	2	109	30	7287	kegg_pathway_88
Renin-angiotensin system	kegg	2.39984	0.0907326	4.54545	1	21	31	7375	kegg_pathway_178
Proximal tubule bicarbonate reclamation	kegg	2.39984	0.0907326	4.54545	1	21	31	7375	kegg_pathway_242
Other types of O-glycan biosynthesis	kegg	2.35745	0.0946614	4.34783	1	22	31	7374	kegg_pathway_44
Mannose type O-glycan biosynthesis	kegg	2.35745	0.0946614	4.34783	1	22	31	7374	kegg_pathway_45
Fatty acid elongation	kegg	2.27819	0.10247	4	1	24	31	7372	kegg_pathway_9
Glycosphingolipid biosynthesis - lacto and neolacto series	kegg	2.24103	0.106349	3.84615	1	25	31	7371	kegg_pathway_61
Apoptosis	kegg	2.19369	0.111504	1.50376	2	131	30	7265	kegg_pathway_148
Pentose phosphate pathway	kegg	2.17103	0.11406	3.57143	1	27	31	7369	kegg_pathway_3
Adrenergic signaling in cardiomyocytes	kegg	2.15673	0.115703	1.47059	2	134	30	7262	kegg_pathway_156
Galactose metabolism	kegg	2.07541	0.125505	3.22581	1	30	31	7366	kegg_pathway_6
Aldosterone-regulated sodium reabsorption	kegg	1.91077	0.147967	2.7027	1	36	31	7360	kegg_pathway_239
Glycine, serine and threonine metabolism	kegg	1.8622	0.15533	2.5641	1	38	31	7358	kegg_pathway_22
Ferroptosis	kegg	1.79421	0.166258	2.38095	1	41	31	7355	kegg_pathway_152
Carbohydrate digestion and absorption	kegg	1.79421	0.166258	2.38095	1	41	31	7355	kegg_pathway_247
Herpes simplex infection	kegg	1.77874	0.16885	1.16279	2	170	30	7226	kegg_pathway_283
Tryptophan metabolism	kegg	1.77272	0.16987	2.32558	1	42	31	7354	kegg_pathway_31
Vasopressin-regulated water reabsorption	kegg	1.77272	0.16987	2.32558	1	42	31	7354	kegg_pathway_241
Staphylococcus aureus infection	kegg	1.71138	0.180616	2.17391	1	45	31	7351	kegg_pathway_274
Cocaine addiction	kegg	1.69191	0.184168	2.12766	1	46	31	7350	kegg_pathway_259
Fatty acid metabolism	kegg	1.67288	0.187705	2.08333	1	47	31	7349	kegg_pathway_90
Metabolism of xenobiotics by cytochrome P450	kegg	1.65429	0.191227	2.04082	1	48	31	7348	kegg_pathway_83
Glutathione metabolism	kegg	1.65429	0.191227	2.04082	1	48	31	7348	kegg_pathway_39
Amino sugar and nucleotide sugar metabolism	kegg	1.65429	0.191227	2.04082	1	48	31	7348	kegg_pathway_46
Ovarian steroidogenesis	kegg	1.65429	0.191227	2.04082	1	48	31	7348	kegg_pathway_217
cAMP signaling pathway	kegg	1.59384	0.203145	1.03093	2	192	30	7204	kegg_pathway_121
Legionellosis	kegg	1.58393	0.205168	1.88679	1	52	31	7344	kegg_pathway_267
Regulation of lipolysis in adipocytes	kegg	1.56726	0.208617	1.85185	1	53	31	7343	kegg_pathway_227
Long-term depression	kegg	1.50387	0.222268	1.72414	1	57	31	7339	kegg_pathway_208
Central carbon metabolism in cancer	kegg	1.48879	0.225645	1.69492	1	58	31	7338	kegg_pathway_308
Antigen processing and presentation	kegg	1.48879	0.225645	1.69492	1	58	31	7338	kegg_pathway_177
Cortisol synthesis and secretion	kegg	1.474	0.229007	1.66667	1	59	31	7337	kegg_pathway_231
Glycolysis / Gluconeogenesis	kegg	1.44524	0.23569	1.6129	1	61	31	7335	kegg_pathway_1
Arachidonic acid metabolism	kegg	1.43125	0.239011	1.5873	1	62	31	7334	kegg_pathway_57
Mitophagy - animal	kegg	1.41751	0.242317	1.5625	1	63	31	7333	kegg_pathway_138
Amphetamine addiction	kegg	1.41751	0.242317	1.5625	1	63	31	7333	kegg_pathway_260
Leishmaniasis	kegg	1.40401	0.245609	1.53846	1	64	31	7332	kegg_pathway_268
Adherens junction	kegg	1.35231	0.258641	1.44928	1	68	31	7328	kegg_pathway_171
Pertussis	kegg	1.31575	0.268272	1.38889	1	71	31	7325	kegg_pathway_266
Cardiac muscle contraction	kegg	1.28092	0.277781	1.33333	1	74	31	7322	kegg_pathway_155
Hypertrophic cardiomyopathy (HCM)	kegg	1.25859	0.284054	1.2987	1	76	31	7320	kegg_pathway_318
Ribosome biogenesis in eukaryotes	kegg	1.25859	0.284054	1.2987	1	76	31	7320	kegg_pathway_97
Complement and coagulation cascades	kegg	1.23693	0.290274	1.26582	1	78	31	7318	kegg_pathway_175
Dilated cardiomyopathy (DCM)	kegg	1.20562	0.299506	1.21951	1	81	31	7315	kegg_pathway_320
Gap junction	kegg	1.17564	0.308622	1.17647	1	84	31	7312	kegg_pathway_173
Protein digestion and absorption	kegg	1.16592	0.311635	1.16279	1	85	31	7311	kegg_pathway_248
GnRH signaling pathway	kegg	1.14689	0.317623	1.13636	1	87	31	7309	kegg_pathway_216
Morphine addiction	kegg	1.12837	0.032356	1.11111	1	89	31	7307	kegg_pathway_261
NF-kappa B signaling pathway	kegg	1.11929	0.032651	1.0989	1	90	31	7306	kegg_pathway_124
Endocrine resistance	kegg	1.11929	0.032651	1.0989	1	90	31	7306	kegg_pathway_93
Amoebiasis	kegg	1.11034	0.329447	1.08696	1	91	31	7305	kegg_pathway_273
Circadian entrainment	kegg	1.09277	0.335285	1.06383	1	93	31	7303	kegg_pathway_197
Systemic lupus erythematosus	kegg	1.07566	0.341073	1.04167	1	95	31	7301	kegg_pathway_313
HIF-1 signaling pathway	kegg	1.07566	0.341073	1.04167	1	95	31	7301	kegg_pathway_125
Inflammatory mediator regulation of TRP channels	kegg	1.05897	0.346813	1.02041	1	97	31	7299	kegg_pathway_212
Melanogenesis	kegg	1.05078	0.349664	1.0101	1	98	31	7298	kegg_pathway_220
Glutamatergic synapse	kegg	0.966937	0.380246	0.909091	1	109	31	7287	kegg_pathway_203
Thyroid hormone signaling pathway	kegg	0.952812	0.385655	0.892857	1	111	31	7285	kegg_pathway_223
Serotonergic synapse	kegg	0.952812	0.385655	0.892857	1	111	31	7285	kegg_pathway_205
Sphingolipid signaling pathway	kegg	0.925495	0.396335	0.862069	1	115	31	7281	kegg_pathway_128
Vascular smooth muscle contraction	kegg	0.925495	0.396335	0.862069	1	115	31	7281	kegg_pathway_157
Platelet activation	kegg	0.899345	0.406836	0.833333	1	119	31	7277	kegg_pathway_176
Measles	kegg	0.868184	0.419713	0.8	1	124	31	7272	kegg_pathway_278
Dopaminergic synapse	kegg	0.862146	0.422255	0.793651	1	125	31	7271	kegg_pathway_207
Relaxin signaling pathway	kegg	0.844391	0.429819	0.775194	1	128	31	7268	kegg_pathway_230
Estrogen signaling pathway	kegg	0.838594	0.432318	0.769231	1	129	31	7267	kegg_pathway_219
Oxidative phosphorylation	kegg	0.827168	0.437286	0.757576	1	131	31	7265	kegg_pathway_16
Cell adhesion molecules (CAMs)	kegg	0.79421	0.451938	0.724638	1	137	31	7259	kegg_pathway_170
Wnt signaling pathway	kegg	0.778433	0.459125	0.70922	1	140	31	7256	kegg_pathway_158
Phagosome	kegg	0.768162	0.463865	0.699301	1	142	31	7254	kegg_pathway_143
Phospholipase D signaling pathway	kegg	0.763098	0.046622	0.694444	1	143	31	7253	kegg_pathway_129
Oxytocin signaling pathway	kegg	0.748184	0.473225	0.680272	1	146	31	7250	kegg_pathway_225
Alcoholism	kegg	0.748184	0.473225	0.680272	1	146	31	7250	kegg_pathway_263
Cushing's syndrome	kegg	0.738469	0.477845	0.671141	1	148	31	7248	kegg_pathway_236
Tuberculosis	kegg	0.683682	0.504755	0.621118	1	160	31	7236	kegg_pathway_275
Protein processing in endoplasmic reticulum	kegg	0.683682	0.504755	0.621118	1	160	31	7236	kegg_pathway_140
cGMP-PKG signaling pathway	kegg	0.679371	0.506936	0.617284	1	161	31	7235	kegg_pathway_120
Kaposi's sarcoma-associated herpesvirus infection	kegg	0.618871	0.538552	0.564972	1	176	31	7220	kegg_pathway_282
Calcium signaling pathway	kegg	0.600298	0.548648	0.549451	1	181	31	7215	kegg_pathway_119
Viral carcinogenesis	kegg	0.596672	0.550641	0.546448	1	182	31	7214	kegg_pathway_287
Epstein-Barr virus infection	kegg	0.582449	0.558529	0.534759	1	186	31	7210	kegg_pathway_284
Rap1 signaling pathway	kegg	0.529733	0.588762	0.492611	1	202	31	7194	kegg_pathway_118
Thermogenesis	kegg	0.461428	0.630383	0.440529	1	226	31	7170	kegg_pathway_198
Endocytosis	kegg	0.436193	0.646493	0.421941	1	236	31	7160	kegg_pathway_142
Human papillomavirus infection	kegg	0.297273	0.742841	0.324675	1	307	31	7089	kegg_pathway_280
Pathways in cancer	kegg	0.112084	0.893969	0.199203	1	501	31	6895	kegg_pathway_285
