# Supplementary material for: The Proteome of Large or Small Extracellular Vesicles in Pig Seminal Plasma Differs, Defining Sources and Biological Functions
Source: Mol Cell Proteomics. 2023 Feb 14;22(4):100514. doi: 10.1016/j.mcpro.2023.100514 (PMC10017305; doi:10.1016/j.mcpro.2023.100514)
Supplement: Supplementary Table S7 [file mmc7.xlsx]

## Sheet: Pahtways upregulated L-EVs
Pathway Name	Database	Enrichment Score	Enrichment p-value	% genes in pathway that are present	# genes in list, in pathway	# genes not in list, in pathway	# genes in list, not in pathway	# genes not in list, not in pathway	Pathway ID
Glycolysis / Gluconeogenesis	kegg	17.1166	3.6843e-08	14.5161	9	53	79	7287	kegg_pathway_1
Gap junction	kegg	11.9535	6.43646e-06	9.41176	8	77	80	7263	kegg_pathway_173
Metabolic pathways	kegg	10.0634	4.26094e-05	2.43902	30	1200	58	6140	kegg_pathway_87
Carbon metabolism	kegg	9.98721	4.59843e-05	7.20721	8	103	80	7237	kegg_pathway_88
Biosynthesis of amino acids	kegg	8.78192	0.00153483	8.69565	6	63	82	7277	kegg_pathway_91
Glutathione metabolism	kegg	8.24213	0.00263322	10.2041	5	44	83	7296	kegg_pathway_39
Pentose phosphate pathway	kegg	8.10157	0.00303062	14.2857	4	24	84	7316	kegg_pathway_3
Fructose and mannose metabolism	kegg	7.57448	0.00513387	12.5	4	28	84	7312	kegg_pathway_5
GnRH signaling pathway	kegg	7.45275	0.00579845	6.81818	6	82	82	7258	kegg_pathway_216
Tight junction	kegg	7.20915	0.00739783	4.81928	8	158	80	7182	kegg_pathway_172
Chemokine signaling pathway	kegg	6.97662	0.00933457	4.65116	8	164	80	7176	kegg_pathway_123
Viral carcinogenesis	kegg	6.57613	0.00139323	4.37158	8	175	80	7165	kegg_pathway_287
Cholinergic synapse	kegg	6.19396	0.00204172	5.35714	6	106	82	7234	kegg_pathway_204
Proteoglycans in cancer	kegg	6.14131	0.0021521	4.08163	8	188	80	7152	kegg_pathway_289
Histidine metabolism	kegg	6.03341	0.0023973	13.0435	3	20	85	7320	kegg_pathway_28
Neurotrophin signaling pathway	kegg	5.97302	0.00254654	5.12821	6	111	82	7229	kegg_pathway_201
Metabolism of xenobiotics by cytochrome P450	kegg	5.95387	0.00259578	8.16327	4	45	84	7295	kegg_pathway_83
Rap1 signaling pathway	kegg	5.9226	0.00267823	3.94089	8	195	80	7145	kegg_pathway_118
Peroxisome	kegg	5.78191	0.00308281	5.95238	5	79	83	7261	kegg_pathway_144
Relaxin signaling pathway	kegg	5.48761	0.00413774	4.65116	6	123	82	7217	kegg_pathway_230
Estrogen signaling pathway	kegg	5.44974	0.00429744	4.61538	6	124	82	7216	kegg_pathway_219
Amoebiasis	kegg	5.3901	0.00456151	5.43478	5	87	83	7253	kegg_pathway_273
Long-term depression	kegg	5.34016	0.00479509	6.89655	4	54	84	7286	kegg_pathway_208
Apelin signaling pathway	kegg	5.30188	0.00498221	4.47761	6	128	82	7212	kegg_pathway_164
Ras signaling pathway	kegg	5.26976	0.00514482	3.53982	8	218	80	7122	kegg_pathway_117
Glucagon signaling pathway	kegg	5.25374	0.00522791	5.26316	5	90	83	7250	kegg_pathway_226
beta-Alanine metabolism	kegg	5.17018	0.00568353	9.67742	3	28	85	7312	kegg_pathway_33
Mitophagy - animal	kegg	4.98996	0.00680595	6.25	4	60	84	7280	kegg_pathway_138
Long-term potentiation	kegg	4.98996	0.00680595	6.25	4	60	84	7280	kegg_pathway_199
Oxytocin signaling pathway	kegg	4.85795	0.00776642	4.08163	6	141	82	7199	kegg_pathway_225
Renal cell carcinoma	kegg	4.77744	0.00841749	5.88235	4	64	84	7276	kegg_pathway_292
Regulation of actin cytoskeleton	kegg	4.67675	0.00930922	3.5	7	193	81	7147	kegg_pathway_213
Pyruvate metabolism	kegg	4.67384	0.00933637	8.10811	3	34	85	7306	kegg_pathway_64
Gastric acid secretion	kegg	4.5794	0.0102611	5.55556	4	68	84	7272	kegg_pathway_245
Serotonergic synapse	kegg	4.57039	0.0103539	4.46429	5	107	83	7233	kegg_pathway_205
Mineral absorption	kegg	4.52851	0.0107968	7.69231	3	36	85	7304	kegg_pathway_252
Fatty acid degradation	kegg	4.3915	0.0123822	7.31707	3	38	85	7302	kegg_pathway_10
Endocrine and other factor-regulated calcium reabsorption	kegg	4.32584	0.0132224	7.14286	3	39	85	7301	kegg_pathway_240
Platelet activation	kegg	4.29262	0.0136691	4.16667	5	115	83	7225	kegg_pathway_176
Tryptophan metabolism	kegg	4.26198	0.0140944	6.97674	3	40	85	7300	kegg_pathway_31
Vasopressin-regulated water reabsorption	kegg	4.26198	0.0140944	6.97674	3	40	85	7300	kegg_pathway_241
Cysteine and methionine metabolism	kegg	4.13927	0.0159345	6.66667	3	42	85	7298	kegg_pathway_23
2-Oxocarboxylic acid metabolism	kegg	4.08553	0.0168142	11.7647	2	15	86	7325	kegg_pathway_89
GABAergic synapse	kegg	4.05718	0.0172977	4.7619	4	80	84	7260	kegg_pathway_206
Axon guidance	kegg	4.05655	0.0173086	3.42857	6	169	82	7171	kegg_pathway_162
Colorectal cancer	kegg	3.94088	0.0194312	4.5977	4	83	84	7257	kegg_pathway_291
Amino sugar and nucleotide sugar metabolism	kegg	3.91189	0.0200027	6.12245	3	46	85	7294	kegg_pathway_46
Pancreatic secretion	kegg	3.86608	0.0209402	4.49438	4	85	84	7255	kegg_pathway_246
Insulin signaling pathway	kegg	3.83127	0.021682	3.7037	5	130	83	7210	kegg_pathway_214
Adrenergic signaling in cardiomyocytes	kegg	3.80294	0.0223052	3.67647	5	131	83	7209	kegg_pathway_156
Endocrine resistance	kegg	3.79337	0.0225195	4.3956	4	87	84	7253	kegg_pathway_93
Circadian entrainment	kegg	3.688	0.0250219	4.25532	4	90	84	7250	kegg_pathway_197
Phagosome	kegg	3.61207	0.0269958	3.4965	5	138	83	7202	kegg_pathway_143
VEGF signaling pathway	kegg	3.60892	0.0270812	5.45455	3	52	85	7288	kegg_pathway_163
Melanogenesis	kegg	3.52155	0.0295537	4.0404	4	95	84	7245	kegg_pathway_220
mTOR signaling pathway	kegg	3.4833	0.030706	3.37838	5	143	83	7197	kegg_pathway_145
Cushing's syndrome	kegg	3.45825	0.0314848	3.3557	5	144	83	7196	kegg_pathway_236
Central carbon metabolism in cancer	kegg	3.42805	0.0324503	5.08475	3	56	85	7284	kegg_pathway_308
Drug metabolism - other enzymes	kegg	3.42805	0.0324503	5.08475	3	56	85	7284	kegg_pathway_85
Chagas disease (American trypanosomiasis)	kegg	3.39596	0.0335084	3.8835	4	99	84	7241	kegg_pathway_269
Cortisol synthesis and secretion	kegg	3.38513	0.0338732	5	3	57	85	7283	kegg_pathway_231
Pathways in cancer	kegg	3.37931	0.0340708	2.19124	11	491	77	6849	kegg_pathway_285
Longevity regulating pathway - multiple species	kegg	3.34307	0.0353283	4.91803	3	58	85	7282	kegg_pathway_150
Synaptic vesicle cycle	kegg	3.34307	0.0353283	4.91803	3	58	85	7282	kegg_pathway_200
Collecting duct acid secretion	kegg	3.28293	0.0375182	7.69231	2	24	86	7316	kegg_pathway_243
Fc epsilon RI signaling pathway	kegg	3.22176	0.0398848	4.6875	3	61	85	7279	kegg_pathway_191
Leukocyte transendothelial migration	kegg	3.19074	0.0411416	3.63636	4	106	84	7234	kegg_pathway_194
Glutamatergic synapse	kegg	3.19074	0.0411416	3.63636	4	106	84	7234	kegg_pathway_203
Renin secretion	kegg	3.18286	0.0414669	4.61538	3	62	85	7278	kegg_pathway_228
Oocyte meiosis	kegg	3.13523	0.0434899	3.57143	4	108	84	7232	kegg_pathway_132
Citrate cycle (TCA cycle)	kegg	3.08313	0.0458156	6.89655	2	27	86	7313	kegg_pathway_2
Adherens junction	kegg	3.03432	0.0481074	4.34783	3	66	85	7274	kegg_pathway_171
Sphingolipid signaling pathway	kegg	3.02806	0.0484096	3.44828	4	112	84	7228	kegg_pathway_128
Vascular smooth muscle contraction	kegg	3.02806	0.0484096	3.44828	4	112	84	7228	kegg_pathway_157
B cell receptor signaling pathway	kegg	2.99884	0.0498447	4.28571	3	67	85	7273	kegg_pathway_190
Prolactin signaling pathway	kegg	2.99884	0.0498447	4.28571	3	67	85	7273	kegg_pathway_221
Thyroid hormone synthesis	kegg	2.964	0.0516123	4.22535	3	68	85	7272	kegg_pathway_222
Propanoate metabolism	kegg	2.96256	0.0516862	6.45161	2	29	86	7311	kegg_pathway_66
Pancreatic cancer	kegg	2.92975	0.0534102	4.16667	3	69	85	7271	kegg_pathway_293
Porphyrin and chlorophyll metabolism	kegg	2.90557	0.0547174	6.25	2	30	86	7310	kegg_pathway_78
Bacterial invasion of epithelial cells	kegg	2.8961	0.0552381	4.10959	3	70	85	7270	kegg_pathway_264
Prion diseases	kegg	2.85059	0.05781	6.06061	2	31	86	7309	kegg_pathway_258
Endocytosis	kegg	2.78815	0.0615348	2.53165	6	231	82	7109	kegg_pathway_142
Dopaminergic synapse	kegg	2.78056	0.0620037	3.1746	4	122	84	7218	kegg_pathway_207
EGFR tyrosine kinase inhibitor resistance	kegg	2.73615	0.0648192	3.84615	3	75	85	7265	kegg_pathway_92
Autophagy - animal	kegg	2.73426	0.0649421	3.125	4	124	84	7216	kegg_pathway_139
Thyroid cancer	kegg	2.69655	0.0674378	5.55556	2	34	86	7306	kegg_pathway_297
Salmonella infection	kegg	2.67578	0.0688531	3.75	3	77	85	7263	kegg_pathway_265
Epstein-Barr virus infection	kegg	2.652	0.0705103	2.6738	5	182	83	7158	kegg_pathway_284
Dilated cardiomyopathy (DCM)	kegg	2.61731	0.0729989	3.65854	3	79	85	7261	kegg_pathway_320
Bladder cancer	kegg	2.60193	0.0741305	5.26316	2	36	86	7304	kegg_pathway_300
Insulin secretion	kegg	2.58876	0.0751131	3.61446	3	80	85	7260	kegg_pathway_215
ErbB signaling pathway	kegg	2.56065	0.0772544	3.57143	3	81	85	7259	kegg_pathway_116
Hepatitis B	kegg	2.5586	0.0774128	2.94118	4	132	84	7208	kegg_pathway_277
cAMP signaling pathway	kegg	2.52914	0.0797279	2.57732	5	189	83	7151	kegg_pathway_121
Progesterone-mediated oocyte maturation	kegg	2.45242	0.086085	3.40909	3	85	85	7255	kegg_pathway_218
Ferroptosis	kegg	2.42913	0.0881131	4.7619	2	40	86	7300	kegg_pathway_152
Morphine addiction	kegg	2.40069	0.0906553	3.33333	3	87	85	7253	kegg_pathway_261
Riboflavin metabolism	kegg	2.39712	0.0909795	12.5	1	7	87	7333	kegg_pathway_70
Phospholipase D signaling pathway	kegg	2.39689	0.0910005	2.77778	4	140	84	7200	kegg_pathway_129
Retrograde endocannabinoid signaling	kegg	2.37758	0.0927751	2.75862	4	141	84	7199	kegg_pathway_202
Aldosterone synthesis and secretion	kegg	2.37539	0.0929781	3.2967	3	88	85	7252	kegg_pathway_229
Hedgehog signaling pathway	kegg	2.34991	0.0953773	4.54545	2	42	86	7298	kegg_pathway_160
Alcoholism	kegg	2.33952	0.0963741	2.72109	4	143	84	7197	kegg_pathway_263
PI3K-Akt signaling pathway	kegg	2.31291	0.0989731	2.1021	7	326	81	7014	kegg_pathway_146
Hippo signaling pathway	kegg	2.28381	0.101895	2.66667	4	146	84	7194	kegg_pathway_166
Choline metabolism in cancer	kegg	2.25421	0.104956	3.125	3	93	85	7247	kegg_pathway_309
Drug metabolism - cytochrome P450	kegg	2.23885	0.106581	4.25532	2	45	86	7295	kegg_pathway_84
Cocaine addiction	kegg	2.23885	0.106581	4.25532	2	45	86	7295	kegg_pathway_259
Inflammatory mediator regulation of TRP channels	kegg	2.20808	0.109911	3.06122	3	95	85	7245	kegg_pathway_212
Amyotrophic lateral sclerosis (ALS)	kegg	2.20373	0.110391	4.16667	2	46	86	7294	kegg_pathway_256
Fatty acid metabolism	kegg	2.20373	0.110391	4.16667	2	46	86	7294	kegg_pathway_90
Arginine and proline metabolism	kegg	2.20373	0.110391	4.16667	2	46	86	7294	kegg_pathway_27
Natural killer cell mediated cytotoxicity	kegg	2.1855	0.112422	3.0303	3	96	85	7244	kegg_pathway_185
Valine, leucine and isoleucine degradation	kegg	2.13607	0.118118	4	2	48	86	7292	kegg_pathway_24
MAPK signaling pathway	kegg	2.09776	0.122731	2.0979	6	280	82	7060	kegg_pathway_115
Taurine and hypotaurine metabolism	kegg	2.01478	0.13335	8.33333	1	11	87	7329	kegg_pathway_34
Regulation of lipolysis in adipocytes	kegg	2.01022	0.133959	3.7037	2	52	86	7288	kegg_pathway_227
Fatty acid biosynthesis	kegg	1.94049	0.143634	7.69231	1	12	87	7328	kegg_pathway_8
Thyroid hormone signaling pathway	kegg	1.91766	0.14695	2.67857	3	109	85	7231	kegg_pathway_223
Endometrial cancer	kegg	1.89547	0.150247	3.44828	2	56	86	7284	kegg_pathway_294
Lysine degradation	kegg	1.89547	0.150247	3.44828	2	56	86	7284	kegg_pathway_26
Kaposi's sarcoma-associated herpesvirus infection	kegg	1.84738	0.157649	2.25989	4	173	84	7167	kegg_pathway_282
Chemical carcinogenesis	kegg	1.81577	0.162712	3.27869	2	59	86	7281	kegg_pathway_288
Calcium signaling pathway	kegg	1.77761	0.169041	2.1978	4	178	84	7162	kegg_pathway_119
Cell cycle	kegg	1.75654	0.172642	2.47934	3	118	85	7222	kegg_pathway_131
AMPK signaling pathway	kegg	1.75654	0.172642	2.47934	3	118	85	7222	kegg_pathway_147
Acute myeloid leukemia	kegg	1.74093	0.175358	3.125	2	62	86	7278	kegg_pathway_302
Non-small cell lung cancer	kegg	1.74093	0.175358	3.125	2	62	86	7278	kegg_pathway_304
Glioma	kegg	1.67048	0.188157	2.98507	2	65	86	7275	kegg_pathway_295
Ascorbate and aldarate metabolism	kegg	1.64366	0.193271	5.55556	1	17	87	7323	kegg_pathway_7
Focal adhesion	kegg	1.62198	0.197508	2.06186	4	190	84	7150	kegg_pathway_168
PPAR signaling pathway	kegg	1.58273	0.205414	2.8169	2	69	86	7271	kegg_pathway_108
Oxidative phosphorylation	kegg	1.58174	0.205618	2.27273	3	129	85	7211	kegg_pathway_16
Pertussis	kegg	1.56181	0.209757	2.77778	2	70	86	7270	kegg_pathway_266
Fluid shear stress and atherosclerosis	kegg	1.55227	0.211767	2.23881	3	131	85	7209	kegg_pathway_322
Chronic myeloid leukemia	kegg	1.5211	0.218472	2.7027	2	72	86	7268	kegg_pathway_301
Phenylalanine metabolism	kegg	1.50653	0.221677	4.7619	1	20	87	7320	kegg_pathway_30
Cardiac muscle contraction	kegg	1.5013	0.222841	2.66667	2	73	86	7267	kegg_pathway_155
Salivary secretion	kegg	1.5013	0.222841	2.66667	2	73	86	7267	kegg_pathway_244
Hypertrophic cardiomyopathy (HCM)	kegg	1.46274	0.231601	2.5974	2	75	86	7265	kegg_pathway_318
Parkinson's disease	kegg	1.44075	0.23675	2.11268	3	139	85	7201	kegg_pathway_255
Folate biosynthesis	kegg	1.38993	0.249093	4.16667	1	23	87	7317	kegg_pathway_76
Butanoate metabolism	kegg	1.38993	0.249093	4.16667	1	23	87	7317	kegg_pathway_67
Fc gamma R-mediated phagocytosis	kegg	1.38956	0.249184	2.46914	2	79	86	7261	kegg_pathway_192
Fatty acid elongation	kegg	1.35473	0.258018	4	1	24	87	7316	kegg_pathway_9
Rheumatoid arthritis	kegg	1.32121	0.266813	2.35294	2	83	86	7257	kegg_pathway_314
Phototransduction	kegg	1.28897	0.275554	3.7037	1	26	87	7314	kegg_pathway_211
Thermogenesis	kegg	1.26585	0.281999	1.76211	4	223	84	7117	kegg_pathway_198
Glyoxylate and dicarboxylate metabolism	kegg	1.25819	0.284168	3.57143	1	27	87	7313	kegg_pathway_65
Hippo signaling pathway - multiple species	kegg	1.25819	0.284168	3.57143	1	27	87	7313	kegg_pathway_167
Longevity regulating pathway	kegg	1.25721	0.284446	2.24719	2	87	86	7253	kegg_pathway_149
Nicotinate and nicotinamide metabolism	kegg	1.22867	0.292681	3.44828	1	28	87	7312	kegg_pathway_72
Hepatocellular carcinoma	kegg	1.22232	0.294545	1.875	3	157	85	7183	kegg_pathway_306
cGMP-PKG signaling pathway	kegg	1.20049	0.301048	1.85185	3	159	85	7181	kegg_pathway_120
Prostate cancer	kegg	1.19718	0.302045	2.15054	2	91	86	7249	kegg_pathway_296
Galactose metabolism	kegg	1.1731	0.309407	3.22581	1	30	87	7310	kegg_pathway_6
Pyrimidine metabolism	kegg	1.15454	0.315201	2.08333	2	94	86	7246	kegg_pathway_20
African trypanosomiasis	kegg	1.12165	0.325742	3.0303	1	32	87	7308	kegg_pathway_270
SNARE interactions in vesicular transport	kegg	1.12165	0.325742	3.0303	1	32	87	7308	kegg_pathway_136
Starch and sucrose metabolism	kegg	1.12165	0.325742	3.0303	1	32	87	7308	kegg_pathway_40
AGE-RAGE signaling pathway in diabetic complications	kegg	1.11381	0.328305	2.0202	2	97	86	7243	kegg_pathway_235
Purine metabolism	kegg	1.10748	0.330391	1.75439	3	168	85	7172	kegg_pathway_18
T cell receptor signaling pathway	kegg	1.10064	0.332659	2	2	98	86	7242	kegg_pathway_189
Tyrosine metabolism	kegg	1.07384	0.341695	2.85714	1	34	87	7306	kegg_pathway_29
HTLV-I infection	kegg	1.05945	0.346647	1.59363	4	247	84	7093	kegg_pathway_281
Alanine, aspartate and glutamate metabolism	kegg	1.05116	0.349531	2.77778	1	35	87	7305	kegg_pathway_21
Aldosterone-regulated sodium reabsorption	kegg	1.02925	0.357274	2.7027	1	36	87	7304	kegg_pathway_239
Glycine, serine and threonine metabolism	kegg	0.987548	0.372489	2.5641	1	38	87	7302	kegg_pathway_22
Huntington's disease	kegg	0.936154	0.392133	1.57895	3	187	85	7153	kegg_pathway_257
Ether lipid metabolism	kegg	0.876998	0.041603	2.22222	1	44	87	7296	kegg_pathway_56
Hepatitis C	kegg	0.86335	0.421747	1.65289	2	119	86	7221	kegg_pathway_276
Notch signaling pathway	kegg	0.844275	0.429869	2.12766	1	46	87	7294	kegg_pathway_159
Osteoclast differentiation	kegg	0.834685	0.434011	1.6129	2	122	86	7218	kegg_pathway_165
Ovarian steroidogenesis	kegg	0.813321	0.443383	2.04082	1	48	87	7292	kegg_pathway_217
FoxO signaling pathway	kegg	0.780618	0.458123	1.53846	2	128	86	7212	kegg_pathway_126
Apoptosis	kegg	0.755108	0.46996	1.50376	2	131	86	7209	kegg_pathway_148
Signaling pathways regulating pluripotency of stem cells	kegg	0.746818	0.473872	1.49254	2	132	86	7208	kegg_pathway_174
Retinol metabolism	kegg	0.716952	0.488238	1.78571	1	55	87	7285	kegg_pathway_77
Human papillomavirus infection	kegg	0.695542	0.498804	1.2987	4	304	84	7036	kegg_pathway_280
Viral myocarditis	kegg	0.692381	0.500383	1.72414	1	57	87	7283	kegg_pathway_321
Wnt signaling pathway	kegg	0.691608	0.50077	1.41844	2	139	86	7201	kegg_pathway_158
Glycerolipid metabolism	kegg	0.680529	0.506349	1.69492	1	58	87	7282	kegg_pathway_52
Breast cancer	kegg	0.662137	0.515748	1.37931	2	143	86	7197	kegg_pathway_305
Gastric cancer	kegg	0.647931	0.523127	1.36054	2	145	86	7195	kegg_pathway_307
Arachidonic acid metabolism	kegg	0.635794	0.529515	1.5873	1	62	87	7278	kegg_pathway_57
Amphetamine addiction	kegg	0.625232	0.535137	1.5625	1	63	87	7277	kegg_pathway_260
Cellular senescence	kegg	0.600814	0.548365	1.2987	2	152	86	7188	kegg_pathway_154
Taste transduction	kegg	0.594921	0.551606	1.49254	1	66	87	7274	kegg_pathway_210
MicroRNAs in cancer	kegg	0.591085	0.553726	1.23457	3	240	85	7100	kegg_pathway_290
Bile secretion	kegg	0.585251	0.556966	1.47059	1	67	87	7273	kegg_pathway_250
Melanoma	kegg	0.575784	0.562264	1.44928	1	68	87	7272	kegg_pathway_299
Platinum drug resistance	kegg	0.575784	0.562264	1.44928	1	68	87	7272	kegg_pathway_95
Inositol phosphate metabolism	kegg	0.557444	0.572671	1.40845	1	70	87	7270	kegg_pathway_53
Adipocytokine signaling pathway	kegg	0.557444	0.572671	1.40845	1	70	87	7270	kegg_pathway_224
Tuberculosis	kegg	0.557442	0.572672	1.24224	2	159	86	7181	kegg_pathway_275
Alzheimer's disease	kegg	0.517461	0.596032	1.19048	2	166	86	7174	kegg_pathway_254
Ribosome biogenesis in eukaryotes	kegg	0.506756	0.602447	1.2987	1	76	87	7264	kegg_pathway_97
mRNA surveillance pathway	kegg	0.441135	0.643306	1.16279	1	85	87	7255	kegg_pathway_100
Toll-like receptor signaling pathway	kegg	0.385651	0.680008	1.05263	1	94	87	7246	kegg_pathway_179
Toxoplasmosis	kegg	0.34322	0.709482	0.970874	1	102	87	7238	kegg_pathway_272
Insulin resistance	kegg	0.319484	0.726524	0.925926	1	107	87	7233	kegg_pathway_233
Necroptosis	kegg	0.189356	0.827492	0.684932	1	145	87	7195	kegg_pathway_153
RNA transport	kegg	0.18436	0.831636	0.675676	1	147	87	7193	kegg_pathway_99
Non-alcoholic fatty liver disease (NAFLD)	kegg	0.179507	0.835682	0.666667	1	149	87	7191	kegg_pathway_234
Jak-STAT signaling pathway	kegg	0.177132	0.837669	0.662252	1	150	87	7190	kegg_pathway_183
Olfactory transduction	kegg	0.000166014	0.999834	0.225225	2	886	86	6454	kegg_pathway_209

## Sheet: Pathways upregulated S-EVs
Pathway Name	Database	Enrichment Score	Enrichment p-value	% genes in pathway that are present	# genes in list, in pathway	# genes not in list, in pathway	# genes in list, not in pathway	# genes not in list, not in pathway	Pathway ID
Lysosome	kegg	20.5106	1.23692e-09	5.9322	7	111	8	7302	kegg_pathway_141
Other glycan degradation	kegg	12.1404	5.33962e-06	16.6667	3	15	12	7398	kegg_pathway_42
Glycosaminoglycan biosynthesis - keratan sulfate	kegg	7.98193	0.00341579	14.2857	2	12	13	7401	kegg_pathway_50
Renin-angiotensin system	kegg	7.05971	0.00859028	9.09091	2	20	13	7393	kegg_pathway_178
Apoptosis	kegg	6.12791	0.00218113	2.25564	3	130	12	7283	kegg_pathway_148
EGFR tyrosine kinase inhibitor resistance	kegg	4.56001	0.010462	2.5641	2	76	13	7337	kegg_pathway_92
Steroid biosynthesis	kegg	3.27746	0.0377238	5.26316	1	18	14	7395	kegg_pathway_12
Other types of O-glycan biosynthesis	kegg	3.09016	0.0454945	4.34783	1	22	14	7391	kegg_pathway_44
Mannose type O-glycan biosynthesis	kegg	3.09016	0.0454945	4.34783	1	22	14	7391	kegg_pathway_45
Glycosphingolipid biosynthesis - lacto and neolacto series	kegg	2.97037	0.0512841	3.84615	1	25	14	7388	kegg_pathway_61
Mucin type O-glycan biosynthesis	kegg	2.83102	0.0589525	3.33333	1	29	14	7384	kegg_pathway_43
Galactose metabolism	kegg	2.79917	0.0608605	3.22581	1	30	14	7383	kegg_pathway_6
Bladder cancer	kegg	2.60212	0.0741161	2.63158	1	37	14	7376	kegg_pathway_300
Sphingolipid metabolism	kegg	2.39797	0.0909024	2.12766	1	46	14	7367	kegg_pathway_60
Cholesterol metabolism	kegg	2.39797	0.0909024	2.12766	1	46	14	7367	kegg_pathway_253
N-Glycan biosynthesis	kegg	2.35816	0.0945939	2.04082	1	48	14	7365	kegg_pathway_41
Endometrial cancer	kegg	2.19793	0.111033	1.72414	1	57	14	7356	kegg_pathway_294
Antigen processing and presentation	kegg	2.18176	0.112843	1.69492	1	58	14	7355	kegg_pathway_177
Non-small cell lung cancer	kegg	2.10506	0.121838	1.5625	1	63	14	7350	kegg_pathway_304
Glioma	kegg	2.06204	0.127194	1.49254	1	66	14	7347	kegg_pathway_295
Melanoma	kegg	2.03449	0.130747	1.44928	1	68	14	7345	kegg_pathway_299
Pancreatic cancer	kegg	1.99471	0.136053	1.38889	1	71	14	7342	kegg_pathway_293
ErbB signaling pathway	kegg	1.85168	0.156973	1.19048	1	83	14	7330	kegg_pathway_116
Gap junction	kegg	1.84077	0.158695	1.17647	1	84	14	7329	kegg_pathway_173
Protein digestion and absorption	kegg	1.83	0.160414	1.16279	1	85	14	7328	kegg_pathway_248
Colorectal cancer	kegg	1.81936	0.162129	1.14943	1	86	14	7327	kegg_pathway_291
Prostate cancer	kegg	1.75822	0.172352	1.07527	1	92	14	7321	kegg_pathway_296
HIF-1 signaling pathway	kegg	1.72924	0.17742	1.04167	1	95	14	7318	kegg_pathway_125
Choline metabolism in cancer	kegg	1.72924	0.17742	1.04167	1	95	14	7318	kegg_pathway_309
Hepatitis C	kegg	1.52078	0.218541	0.826446	1	120	14	7293	kegg_pathway_276
FoxO signaling pathway	kegg	1.45728	0.232868	0.769231	1	129	14	7284	kegg_pathway_126
Phospholipase D signaling pathway	kegg	1.36779	0.254669	0.694444	1	143	14	7270	kegg_pathway_129
Breast cancer	kegg	1.36178	0.256204	0.689655	1	144	14	7269	kegg_pathway_305
Gastric cancer	kegg	1.3499	0.259265	0.680272	1	146	14	7267	kegg_pathway_307
Jak-STAT signaling pathway	kegg	1.3267	0.265351	0.662252	1	150	14	7263	kegg_pathway_183
Focal adhesion	kegg	1.11505	0.327899	0.515464	1	193	14	7220	kegg_pathway_168
Regulation of actin cytoskeleton	kegg	1.08999	0.336221	0.5	1	199	14	7214	kegg_pathway_213
Rap1 signaling pathway	kegg	1.0778	0.340345	0.492611	1	202	14	7211	kegg_pathway_118
Ras signaling pathway	kegg	0.991065	0.371181	0.442478	1	225	14	7188	kegg_pathway_117
Cytokine-cytokine receptor interaction	kegg	0.991065	0.371181	0.442478	1	225	14	7188	kegg_pathway_122
MAPK signaling pathway	kegg	0.808762	0.445409	0.34965	1	285	14	7128	kegg_pathway_115
Metabolic pathways	kegg	0.769421	0.463281	0.243902	3	1227	12	6186	kegg_pathway_87
Human papillomavirus infection	kegg	0.753932	0.470513	0.324675	1	307	14	7106	kegg_pathway_280
PI3K-Akt signaling pathway	kegg	0.697655	0.497751	0.3003	1	332	14	7081	kegg_pathway_146
Pathways in cancer	kegg	0.430343	0.650286	0.199203	1	501	14	6912	kegg_pathway_285
